# Supplementary material for: Comparative preclinical drug response analyses of T-prolymphocytic leukemia reveal no differences between known gene expression subgroups
Source: Biol Direct. 2025 Oct 27;20:106. doi: 10.1186/s13062-025-00701-3 (PMC12557856; doi:10.1186/s13062-025-00701-3)
Supplement: Supplementary file 15 — Supplementary Material 15 [file 13062_2025_701_MOESM15_ESM.xls]

## Sheet: Sheet2
Drug_name	Class	Target	Target_pathway	Disease	Mechanism of action
Bendamustine	alkylating agent	na	DNA damage	treatment of chronic lymphocytic leukemia (CLL) and indolent B-cell non-Hodgkin lymphoma (NHL)	Bendamustine causes intra- and inter-strand crosslinks between DNA bases leading to cell death.
Belinostat	HDAC inhibitor	HDAC proteins	cell cycle, angiogenesis, apoptosis	peripheral T-cell lymphoma (PTCL)	Belinostat is a histone deacetylase (HDAC) inhibitor used for the treatment of patients with relapsed or refractory peripheral T-cell lymphoma (PTCL). Belinostat is a novel agent that inhibits the enzyme histone deacetylase (HDAC) with a sulfonamide-hydroxamide structure.
Cladribine	ribonucleotide reductase inhibitor with additional epigenetic mode of action	RRM1, RRM2, RRM2B, POLA1, POLE, POLE2, POLE3, POLE4, PNP	DNA strand breakage, DNA synthesis and repair	multiple sclerosis, lymphoproliferative diseases including hairy-cell leukemia	Cladribine is phosphorylated by the deoxycytidine kinase to nucleotidecladribine triphosphate, which accumulates and is incorporated into the DNA of cells such as lymphocytes that contain high levels of the deoxycytidine kinase and low levels of deoxynucleotidase, resulting in DNA strand breakage and inhibition of DNA synthesis and repair.
Dinaciclib	CDK inhibitor	CDK1, CDK2, CDK5 and CDK9	unfolded protein response	rrMM, rrCLL, rrDLBCL, solid tumors, and solid neoplasm	The cyclin-dependent kinase inhibitor dinaciclib interacts with the acetyl-lysine recognition site of bromodomains. Dinaciclib inhibits the unfolded protein response through a CDK1 and CDK5-dependent mechanism.
Fludarabine	DNA synthesis inhibitor	DCK, POLA1, RRM1	DNA synthesis	B-cell chronic lymphocytic leukemia (CLL)	Fludarabine acts at the DNA polymerase alpha, the ribonucleotide reductase and the DNA primase. This results in the inhibition of DNA synthesis and death of cancer cells.
Ibrutinib	BTK/ITK inhibitor	BTK	B-cell receptor signaling	chronic lymphocytic leukemia (CLL), mantle cell lymphoma, and Waldenstrom's macroglobulinemia	Ibrutinib is an inhibitor of Bruton’s tyrosine kinase (BTK). It forms a covalent bond with a cysteine residue in the active site of BTK (Cys481) leading to its inhibition. The inhibition of BTK plays a role in B-cell receptor signaling. The presence of ibrutinib prevents the phosphorylation of downstream substrates such as PLC-γ.
Idasanutlin	MDM2 inhibitor	p53-MDM2	p53-signaling	neoplasms, Non-Hodgkin's lymphoma, acute myeloid leukemia (AML), recurrent plasma cell myeloma	Idasanutlin is a potent and selective MDM2 antagonist, inhibiting p53-MDM2 binding, inhibiting cell proliferation and inducing the cell death.
KRT-232 (Navtemadlin)	MDM2 inhibitor	MDM2	p53-signaling	acute myeloid leukemia (AML)	Not much known yet. MDM2 inhibitor that induces p53 activity and initiates apoptosis by activating the caspase cascade via cytochrome c release. Navtemadlin was shown to induce the expression of pro-apoptotic BCL-2 family proteins that are key mediators in driving cell death.
Romidepsin	HDAC2 inhibitor	HDAC1, HDAC2, HDAC4, HDAC6, ABCC1	decrease in regulatory genes	cutaneous T-cell lymphoma	Romidepsin is a prodrug that becomes active once taken up into the cell. The active metabolite has a free thiol group, which interacts with zinc ions in the active site of class 1 and 2 HDAC enzymes resulting in inhibition of its enzymatic activity. Certain tumors have overexpressed HDACs and downregulated/mutated histone acetyltransferases. This imbalance of HDAC relative to histone acetyltransf…
Ruxolitinib	JAK inhibitor	JAK1, JAK2, JAK3, TYK2	Jak-STAT pathway	various types of myelofibrosis, polycythemia vera, and graft-versus-host disease	Inhibition of JAKs and JAK-mediated phosphorylation of STAT3. Ruxolitinib inhibits myeloproliferation and suppresses the plasma levels of pro-inflammatory cytokines such as IL-6 and TNF-α by downregulating the Jak-STAT pathway.
Venetoclax (ABT-199)	BCL2 inhibitor	BCL2	apoptosis	chronic lymphocytic leukemia (CLL), small lymphocytic lymphoma, and acute myeloid leukemia (AML)	Selective inhibition of BCL-2 by venetoclax enables induction of apoptosis without the negative effect of thrombocytopenia. Venetoclax helps to restore the process of apoptosis by binding directly to the BCL-2 protein, displacing pro-apoptotic proteins, leading to mitochondrial outer membrane permeabilization and the activation of caspase enzymes.
