# Supplementary material for: Comparative preclinical drug response analyses of T-prolymphocytic leukemia reveal no differences between known gene expression subgroups
Source: Biol Direct. 2025 Oct 27;20:106. doi: 10.1186/s13062-025-00701-3 (PMC12557856; doi:10.1186/s13062-025-00701-3)
Supplement: Supplementary file 16 — Supplementary Material 16 [file 13062_2025_701_MOESM16_ESM.xlsx]

## Sheet: a) first T-PLL cohort
Patient	Drug	Dose	Viability
p1332	Bendamustine	0.01	95.0997
p1332	Bendamustine	0.1	94.1308
p1332	Bendamustine	0.3	89.0628
p1332	Bendamustine	1	75.3494
p1332	Bendamustine	3	85.7835
p1332	Bendamustine	10	57.1642
p1332	Bendamustine	30	31.8241
p1332	Cladribine	0.001	89.7336
p1332	Cladribine	0.01	96.6648
p1332	Cladribine	0.03	87.8703
p1332	Cladribine	0.1	99.1988
p1332	Cladribine	0.3	85.3363
p1332	Cladribine	1	81.1627
p1332	Cladribine	3	67.4492
p1332	Dinaciclib	0.0001	86.976
p1332	Dinaciclib	0.001	108.888
p1332	Dinaciclib	0.003	114.328
p1332	Dinaciclib	0.01	13.0427
p1332	Dinaciclib	0.03	2.534
p1332	Dinaciclib	0.1	3.42836
p1332	Dinaciclib	0.3	4.39724
p1332	Ibrutinib	0.001	93.46
p1332	Ibrutinib	0.01	88.0939
p1332	Ibrutinib	0.03	90.8515
p1332	Ibrutinib	0.1	89.4354
p1332	Ibrutinib	0.3	93.0874
p1332	Ibrutinib	1	88.9137
p1332	Ibrutinib	3	71.1012
p1332	Idasanutlin	0.001	100.689
p1332	Idasanutlin	0.01	67.002
p1332	Idasanutlin	0.03	27.4269
p1332	Idasanutlin	0.1	11.5521
p1332	Idasanutlin	0.3	7.97466
p1332	Idasanutlin	1	5.51519
p1332	Idasanutlin	3	6.03689
p1332	Romidepsin	0.0001	98.9007
p1332	Romidepsin	0.001	98.379
p1332	Romidepsin	0.003	75.8711
p1332	Romidepsin	0.01	23.1042
p1332	Romidepsin	0.03	7.67654
p1332	Romidepsin	0.1	4.84442
p1332	Romidepsin	0.3	4.91895
p1332	Ruxolitinib	0.001	107.844
p1332	Ruxolitinib	0.01	103
p1332	Ruxolitinib	0.03	99.0497
p1332	Ruxolitinib	0.1	94.0563
p1332	Ruxolitinib	0.3	100.54
p1332	Ruxolitinib	1	105.608
p1332	Ruxolitinib	3	100.689
p1332	Venetoclax	0.0001	100.764
p1332	Venetoclax	0.0003	98.9007
p1332	Venetoclax	0.001	106.279
p1332	Venetoclax	0.003	91.8204
p1332	Venetoclax	0.01	62.3812
p1332	Venetoclax	0.03	42.3328
p1332	Venetoclax	0.1	24.5202
p1339	Bendamustine	0.01	103.744
p1339	Bendamustine	0.1	102.833
p1339	Bendamustine	0.3	104.241
p1339	Bendamustine	1	84.618
p1339	Bendamustine	3	78.1598
p1339	Bendamustine	10	42.2262
p1339	Bendamustine	30	17.3873
p1339	Cladribine	0.001	104.903
p1339	Cladribine	0.01	100.598
p1339	Cladribine	0.03	102.999
p1339	Cladribine	0.1	103.91
p1339	Cladribine	0.3	82.962
p1339	Cladribine	1	72.6953
p1339	Cladribine	3	68.7211
p1339	Dinaciclib	0.0001	101.012
p1339	Dinaciclib	0.001	100.763
p1339	Dinaciclib	0.003	103.164
p1339	Dinaciclib	0.01	46.8628
p1339	Dinaciclib	0.03	2.06991
p1339	Dinaciclib	0.1	2.56669
p1339	Dinaciclib	0.3	3.80864
p1339	Ibrutinib	0.001	98.9418
p1339	Ibrutinib	0.01	94.6363
p1339	Ibrutinib	0.03	102.419
p1339	Ibrutinib	0.1	100.515
p1339	Ibrutinib	0.3	96.7063
p1339	Ibrutinib	1	94.388
p1339	Ibrutinib	3	98.1966
p1339	Idasanutlin	0.001	99.6041
p1339	Idasanutlin	0.01	78.905
p1339	Idasanutlin	0.03	55.8048
p1339	Idasanutlin	0.1	25.6669
p1339	Idasanutlin	0.3	13.7442
p1339	Idasanutlin	1	12.5851
p1339	Idasanutlin	3	11.5087
p1339	Romidepsin	0.0001	107.221
p1339	Romidepsin	0.001	104.655
p1339	Romidepsin	0.003	31.2143
p1339	Romidepsin	0.01	9.68718
p1339	Romidepsin	0.03	7.28609
p1339	Romidepsin	0.1	4.80219
p1339	Romidepsin	0.3	4.38821
p1339	Ruxolitinib	0.001	103.661
p1339	Ruxolitinib	0.01	99.0246
p1339	Ruxolitinib	0.03	92.5664
p1339	Ruxolitinib	0.1	102.088
p1339	Ruxolitinib	0.3	95.1331
p1339	Ruxolitinib	1	96.2923
p1339	Ruxolitinib	3	97.9482
p1339	Venetoclax	0.0001	103.496
p1339	Venetoclax	0.0003	102.668
p1339	Venetoclax	0.001	100.515
p1339	Venetoclax	0.003	96.1267
p1339	Venetoclax	0.01	76.5867
p1339	Venetoclax	0.03	63.8361
p1339	Venetoclax	0.1	27.9024
p1368	Bendamustine	0.01	96.1652
p1368	Bendamustine	0.1	101.57
p1368	Bendamustine	0.3	91.8754
p1368	Bendamustine	1	81.8096
p1368	Bendamustine	3	69.25
p1368	Bendamustine	10	14.0628
p1368	Bendamustine	30	6.46843
p1368	Cladribine	0.001	102.532
p1368	Cladribine	0.01	87.6419
p1368	Cladribine	0.03	43.3312
p1368	Cladribine	0.1	18.9493
p1368	Cladribine	0.3	8.21362
p1368	Cladribine	1	5.57895
p1368	Cladribine	3	5.27495
p1368	Dinaciclib	0.0001	96.396
p1368	Dinaciclib	0.001	105.623
p1368	Dinaciclib	0.003	105.612
p1368	Dinaciclib	0.01	54.7537
p1368	Dinaciclib	0.03	1.03585
p1368	Dinaciclib	0.1	1.39615
p1368	Dinaciclib	0.3	1.57629
p1368	Ibrutinib	0.001	90.513
p1368	Ibrutinib	0.01	99.9426
p1368	Ibrutinib	0.03	98.0173
p1368	Ibrutinib	0.1	96.8632
p1368	Ibrutinib	0.3	93.9302
p1368	Ibrutinib	1	83.0594
p1368	Ibrutinib	3	79.9913
p1368	Idasanutlin	0.001	100.826
p1368	Idasanutlin	0.01	89.0662
p1368	Idasanutlin	0.03	61.65
p1368	Idasanutlin	0.1	30.1354
p1368	Idasanutlin	0.3	9.64917
p1368	Idasanutlin	1	5.34251
p1368	Idasanutlin	3	4.2954
p1368	Romidepsin	0.0001	97.3699
p1368	Romidepsin	0.001	106.687
p1368	Romidepsin	0.003	78.8091
p1368	Romidepsin	0.01	20.8915
p1368	Romidepsin	0.03	4.42488
p1368	Romidepsin	0.1	3.54666
p1368	Romidepsin	0.3	3.97451
p1368	Ruxolitinib	0.001	100.888
p1368	Ruxolitinib	0.01	99.2727
p1368	Ruxolitinib	0.03	96.9252
p1368	Ruxolitinib	0.1	89.2689
p1368	Ruxolitinib	0.3	94.0203
p1368	Ruxolitinib	1	97.5501
p1368	Ruxolitinib	3	97.4318
p1368	Venetoclax	0.0001	108.353
p1368	Venetoclax	0.0003	97.1954
p1368	Venetoclax	0.001	98.6704
p1368	Venetoclax	0.003	85.9024
p1368	Venetoclax	0.01	53.3463
p1368	Venetoclax	0.03	14.136
p1368	Venetoclax	0.1	3.36651
p1375	Bendamustine	0.01	102.619
p1375	Bendamustine	0.1	97.2218
p1375	Bendamustine	0.3	90.3256
p1375	Bendamustine	1	83.4294
p1375	Bendamustine	3	99.6205
p1375	Bendamustine	10	86.1279
p1375	Bendamustine	30	66.1888
p1375	Cladribine	0.001	102.169
p1375	Cladribine	0.01	86.8025
p1375	Cladribine	0.03	91.5249
p1375	Cladribine	0.1	71.2111
p1375	Cladribine	0.3	70.5364
p1375	Cladribine	1	56.5191
p1375	Cladribine	3	27.8098
p1375	Dinaciclib	0.0001	99.4706
p1375	Dinaciclib	0.001	113.338
p1375	Dinaciclib	0.003	97.0719
p1375	Dinaciclib	0.01	4.34762
p1375	Dinaciclib	0.03	4.42258
p1375	Dinaciclib	0.1	0.449754
p1375	Dinaciclib	0.3	1.12439
p1375	Ibrutinib	0.001	106.142
p1375	Ibrutinib	0.01	102.019
p1375	Ibrutinib	0.03	105.242
p1375	Ibrutinib	0.1	104.268
p1375	Ibrutinib	0.3	97.9714
p1375	Ibrutinib	1	115.587
p1375	Ibrutinib	3	110.864
p1375	Idasanutlin	0.001	70.2366
p1375	Idasanutlin	0.01	77.2078
p1375	Idasanutlin	0.03	67.7629
p1375	Idasanutlin	0.1	62.216
p1375	Idasanutlin	0.3	78.4071
p1375	Idasanutlin	1	81.1806
p1375	Idasanutlin	3	88.6015
p1375	Romidepsin	0.0001	104.343
p1375	Romidepsin	0.001	126.981
p1375	Romidepsin	0.003	113.263
p1375	Romidepsin	0.01	32.3823
p1375	Romidepsin	0.03	2.39869
p1375	Romidepsin	0.1	3.22324
p1375	Romidepsin	0.3	3.44811
p1375	Ruxolitinib	0.001	108.241
p1375	Ruxolitinib	0.01	94.3734
p1375	Ruxolitinib	0.03	109.14
p1375	Ruxolitinib	0.1	100.97
p1375	Ruxolitinib	0.3	89.9508
p1375	Ruxolitinib	1	94.1485
p1375	Ruxolitinib	3	100.295
p1375	Venetoclax	0.0001	103.743
p1375	Venetoclax	0.0003	95.9475
p1375	Venetoclax	0.001	107.566
p1375	Venetoclax	0.003	81.7053
p1375	Venetoclax	0.01	89.2762
p1375	Venetoclax	0.03	71.6608
p1375	Venetoclax	0.1	72.6353
p1383	Bendamustine	0.01	101.154
p1383	Bendamustine	0.1	105.426
p1383	Bendamustine	0.3	95.6027
p1383	Bendamustine	1	89.5446
p1383	Bendamustine	3	71.346
p1383	Bendamustine	10	27.5392
p1383	Bendamustine	30	14.8436
p1383	Cladribine	0.001	104.026
p1383	Cladribine	0.01	102.699
p1383	Cladribine	0.03	79.7212
p1383	Cladribine	0.1	62.5123
p1383	Cladribine	0.3	22.6637
p1383	Cladribine	1	11.9232
p1383	Cladribine	3	10.2819
p1383	Dinaciclib	0.0001	106.512
p1383	Dinaciclib	0.001	118.146
p1383	Dinaciclib	0.003	115.515
p1383	Dinaciclib	0.01	32.6319
p1383	Dinaciclib	0.03	6.83049
p1383	Dinaciclib	0.1	6.56499
p1383	Dinaciclib	0.3	5.86505
p1383	Ibrutinib	0.001	98.499
p1383	Ibrutinib	0.01	105.378
p1383	Ibrutinib	0.03	97.3646
p1383	Ibrutinib	0.1	93.3339
p1383	Ibrutinib	0.3	96.6888
p1383	Ibrutinib	1	88.0723
p1383	Ibrutinib	3	62.0778
p1383	Idasanutlin	0.001	106.85
p1383	Idasanutlin	0.01	87.9757
p1383	Idasanutlin	0.03	59.6883
p1383	Idasanutlin	0.1	50.5408
p1383	Idasanutlin	0.3	28.9632
p1383	Idasanutlin	1	17.6193
p1383	Idasanutlin	3	12.599
p1383	Romidepsin	0.0001	103.881
p1383	Romidepsin	0.001	110.591
p1383	Romidepsin	0.003	107.936
p1383	Romidepsin	0.01	30.3148
p1383	Romidepsin	0.03	16.3159
p1383	Romidepsin	0.1	13.5403
p1383	Romidepsin	0.3	13.5644
p1383	Ruxolitinib	0.001	112.088
p1383	Ruxolitinib	0.01	109.746
p1383	Ruxolitinib	0.03	112.57
p1383	Ruxolitinib	0.1	103.543
p1383	Ruxolitinib	0.3	94.4201
p1383	Ruxolitinib	1	107.888
p1383	Ruxolitinib	3	100.454
p1383	Venetoclax	0.0001	114.429
p1383	Venetoclax	0.0003	99.8989
p1383	Venetoclax	0.001	88.024
p1383	Venetoclax	0.003	62.2709
p1383	Venetoclax	0.01	25.5118
p1383	Venetoclax	0.03	6.44431
p1383	Venetoclax	0.1	3.18595
p1400	Bendamustine	0.01	117.884
p1400	Bendamustine	0.1	94.1518
p1400	Bendamustine	0.3	120.276
p1400	Bendamustine	1	104.635
p1400	Bendamustine	3	103.596
p1400	Bendamustine	10	72.7561
p1400	Bendamustine	30	51.8432
p1400	Cladribine	0.001	105.17
p1400	Cladribine	0.01	101.533
p1400	Cladribine	0.03	39.4268
p1400	Cladribine	0.1	18.8122
p1400	Cladribine	0.3	9.78365
p1400	Cladribine	1	5.61922
p1400	Cladribine	3	4.07678
p1400	Dinaciclib	0.0001	105.387
p1400	Dinaciclib	0.001	112.838
p1400	Dinaciclib	0.003	98.7023
p1400	Dinaciclib	0.01	64.9516
p1400	Dinaciclib	0.03	1.38097
p1400	Dinaciclib	0.1	1.22718
p1400	Dinaciclib	0.3	1.23795
p1400	Ibrutinib	0.001	109.859
p1400	Ibrutinib	0.01	99.4327
p1400	Ibrutinib	0.03	109.641
p1400	Ibrutinib	0.1	117.94
p1400	Ibrutinib	0.3	94.404
p1400	Ibrutinib	1	93.5782
p1400	Ibrutinib	3	108.315
p1400	Idasanutlin	0.001	128.122
p1400	Idasanutlin	0.01	125.803
p1400	Idasanutlin	0.03	97.8272
p1400	Idasanutlin	0.1	102.588
p1400	Idasanutlin	0.3	69.7035
p1400	Idasanutlin	1	43.5943
p1400	Idasanutlin	3	19.3243
p1400	Romidepsin	0.0001	112.781
p1400	Romidepsin	0.001	102.478
p1400	Romidepsin	0.003	122.634
p1400	Romidepsin	0.01	86.6226
p1400	Romidepsin	0.03	56.9211
p1400	Romidepsin	0.1	27.0642
p1400	Romidepsin	0.3	28.1022
p1400	Ruxolitinib	0.001	122.663
p1400	Ruxolitinib	0.01	117.661
p1400	Ruxolitinib	0.03	111.414
p1400	Ruxolitinib	0.1	125.078
p1400	Ruxolitinib	0.3	116.543
p1400	Ruxolitinib	1	124.161
p1400	Ruxolitinib	3	119.122
p1400	Venetoclax	0.0001	117.036
p1400	Venetoclax	0.0003	108.24
p1400	Venetoclax	0.001	109.235
p1400	Venetoclax	0.003	118.03
p1400	Venetoclax	0.01	89.9413
p1400	Venetoclax	0.03	71.0845
p1400	Venetoclax	0.1	34.2105
p1401	Bendamustine	0.01	114.547
p1401	Bendamustine	0.1	112.714
p1401	Bendamustine	0.3	126.005
p1401	Bendamustine	1	107.941
p1401	Bendamustine	3	105.832
p1401	Bendamustine	10	92.392
p1401	Bendamustine	30	86.1426
p1401	Cladribine	0.001	116.699
p1401	Cladribine	0.01	114.491
p1401	Cladribine	0.03	118.041
p1401	Cladribine	0.1	113.85
p1401	Cladribine	0.3	101.617
p1401	Cladribine	1	103.846
p1401	Cladribine	3	95.4214
p1401	Dinaciclib	0.0001	115.279
p1401	Dinaciclib	0.001	119.144
p1401	Dinaciclib	0.003	98.9152
p1401	Dinaciclib	0.01	43.7669
p1401	Dinaciclib	0.03	1.54474
p1401	Dinaciclib	0.1	1.6733
p1401	Dinaciclib	0.3	1.71062
p1401	Ibrutinib	0.001	115.059
p1401	Ibrutinib	0.01	99.3506
p1401	Ibrutinib	0.03	111.935
p1401	Ibrutinib	0.1	117.075
p1401	Ibrutinib	0.3	110.11
p1401	Ibrutinib	1	106.405
p1401	Ibrutinib	3	114.188
p1401	Idasanutlin	0.001	129.034
p1401	Idasanutlin	0.01	114.01
p1401	Idasanutlin	0.03	86.9367
p1401	Idasanutlin	0.1	80.0694
p1401	Idasanutlin	0.3	30.5423
p1401	Idasanutlin	1	11.4891
p1401	Idasanutlin	3	3.04386
p1401	Romidepsin	0.0001	106.886
p1401	Romidepsin	0.001	113.593
p1401	Romidepsin	0.003	113.658
p1401	Romidepsin	0.01	117.008
p1401	Romidepsin	0.03	102.208
p1401	Romidepsin	0.1	86.5448
p1401	Romidepsin	0.3	87.4779
p1401	Ruxolitinib	0.001	124.429
p1401	Ruxolitinib	0.01	121.497
p1401	Ruxolitinib	0.03	113.89
p1401	Ruxolitinib	0.1	129.988
p1401	Ruxolitinib	0.3	111.068
p1401	Ruxolitinib	1	119.82
p1401	Ruxolitinib	3	128.01
p1401	Venetoclax	0.0001	113.031
p1401	Venetoclax	0.0003	107.671
p1401	Venetoclax	0.001	113.635
p1401	Venetoclax	0.003	115.534
p1401	Venetoclax	0.01	90.9613
p1401	Venetoclax	0.03	59.7949
p1401	Venetoclax	0.1	23.8678
p1404	Bendamustine	0.01	101.048
p1404	Bendamustine	0.1	92.6409
p1404	Bendamustine	0.3	90.8336
p1404	Bendamustine	1	76.6114
p1404	Bendamustine	3	82.5046
p1404	Bendamustine	10	53.903
p1404	Bendamustine	30	32.9233
p1404	Cladribine	0.001	90.5193
p1404	Cladribine	0.01	105.213
p1404	Cladribine	0.03	78.8115
p1404	Cladribine	0.1	56.9675
p1404	Cladribine	0.3	29.7802
p1404	Cladribine	1	17.7581
p1404	Cladribine	3	15.1651
p1404	Dinaciclib	0.0001	97.0411
p1404	Dinaciclib	0.001	116.371
p1404	Dinaciclib	0.003	104.899
p1404	Dinaciclib	0.01	12.4936
p1404	Dinaciclib	0.03	3.61449
p1404	Dinaciclib	0.1	4.5574
p1404	Dinaciclib	0.3	7.4647
p1404	Ibrutinib	0.001	96.4911
p1404	Ibrutinib	0.01	95.4696
p1404	Ibrutinib	0.03	82.1903
p1404	Ibrutinib	0.1	88.7121
p1404	Ibrutinib	0.3	84.0761
p1404	Ibrutinib	1	91.9337
p1404	Ibrutinib	3	79.4401
p1404	Idasanutlin	0.001	94.9196
p1404	Idasanutlin	0.01	78.9687
p1404	Idasanutlin	0.03	45.1025
p1404	Idasanutlin	0.1	34.8877
p1404	Idasanutlin	0.3	33.3161
p1404	Idasanutlin	1	24.5942
p1404	Idasanutlin	3	28.4444
p1404	Romidepsin	0.0001	96.5697
p1404	Romidepsin	0.001	117.314
p1404	Romidepsin	0.003	51.9386
p1404	Romidepsin	0.01	18.0724
p1404	Romidepsin	0.03	8.48619
p1404	Romidepsin	0.1	6.20749
p1404	Romidepsin	0.3	9.11479
p1404	Ruxolitinib	0.001	104.349
p1404	Ruxolitinib	0.01	95.0767
p1404	Ruxolitinib	0.03	95.5482
p1404	Ruxolitinib	0.1	77.9472
p1404	Ruxolitinib	0.3	89.9693
p1404	Ruxolitinib	1	89.655
p1404	Ruxolitinib	3	89.3407
p1404	Venetoclax	0.0001	103.406
p1404	Venetoclax	0.0003	90.4408
p1404	Venetoclax	0.001	97.9055
p1404	Venetoclax	0.003	71.8969
p1404	Venetoclax	0.01	51.1529
p1404	Venetoclax	0.03	33.159
p1404	Venetoclax	0.1	27.973
p1408	Bendamustine	0.01	96.166
p1408	Bendamustine	0.1	94.5388
p1408	Bendamustine	0.3	93.6167
p1408	Bendamustine	1	79.0264
p1408	Bendamustine	3	88.0301
p1408	Bendamustine	10	55.8121
p1408	Bendamustine	30	35.6893
p1408	Cladribine	0.001	136.14
p1408	Cladribine	0.01	115.801
p1408	Cladribine	0.03	87.4335
p1408	Cladribine	0.1	103.054
p1408	Cladribine	0.3	93.5625
p1408	Cladribine	1	84.1791
p1408	Cladribine	3	87.7047
p1408	Dinaciclib	0.0001	105.875
p1408	Dinaciclib	0.001	107.393
p1408	Dinaciclib	0.003	88.0301
p1408	Dinaciclib	0.01	16.8141
p1408	Dinaciclib	0.03	9.16641
p1408	Dinaciclib	0.1	10.7936
p1408	Dinaciclib	0.3	11.2817
p1408	Ibrutinib	0.001	82.3892
p1408	Ibrutinib	0.01	104.682
p1408	Ibrutinib	0.03	95.027
p1408	Ibrutinib	0.1	94.3761
p1408	Ibrutinib	0.3	91.3929
p1408	Ibrutinib	1	94.3761
p1408	Ibrutinib	3	88.3555
p1408	Idasanutlin	0.001	106.58
p1408	Idasanutlin	0.01	79.9485
p1408	Idasanutlin	0.03	33.8995
p1408	Idasanutlin	0.1	22.9432
p1408	Idasanutlin	0.3	15.5666
p1408	Idasanutlin	1	14.0479
p1408	Idasanutlin	3	15.0785
p1408	Romidepsin	0.0001	97.3592
p1408	Romidepsin	0.001	87.3792
p1408	Romidepsin	0.003	37.0996
p1408	Romidepsin	0.01	20.8821
p1408	Romidepsin	0.03	10.0342
p1408	Romidepsin	0.1	7.43076
p1408	Romidepsin	0.3	9.38337
p1408	Ruxolitinib	0.001	113.848
p1408	Ruxolitinib	0.01	111.299
p1408	Ruxolitinib	0.03	91.176
p1408	Ruxolitinib	0.1	81.5214
p1408	Ruxolitinib	0.3	93.0743
p1408	Ruxolitinib	1	100.831
p1408	Ruxolitinib	3	113.251
p1408	Venetoclax	0.0001	117.862
p1408	Venetoclax	0.0003	103.542
p1408	Venetoclax	0.001	119.326
p1408	Venetoclax	0.003	79.3518
p1408	Venetoclax	0.01	52.612
p1408	Venetoclax	0.03	19.0379
p1408	Venetoclax	0.1	13.3428
p1417	Bendamustine	0.01	99.7967
p1417	Bendamustine	0.1	96.8563
p1417	Bendamustine	0.3	90.619
p1417	Bendamustine	1	91.7774
p1417	Bendamustine	3	86.9657
p1417	Bendamustine	10	67.8083
p1417	Bendamustine	30	56.3139
p1417	Cladribine	0.001	98.8166
p1417	Cladribine	0.01	110.4
p1417	Cladribine	0.03	95.5197
p1417	Cladribine	0.1	113.341
p1417	Cladribine	0.3	86.6984
p1417	Cladribine	1	69.5904
p1417	Cladribine	3	69.1449
p1417	Dinaciclib	0.0001	103.004
p1417	Dinaciclib	0.001	118.509
p1417	Dinaciclib	0.003	105.856
p1417	Dinaciclib	0.01	21.8305
p1417	Dinaciclib	0.03	2.40581
p1417	Dinaciclib	0.1	2.0494
p1417	Dinaciclib	0.3	1.24746
p1417	Ibrutinib	0.001	106.212
p1417	Ibrutinib	0.01	109.955
p1417	Ibrutinib	0.03	107.549
p1417	Ibrutinib	0.1	106.301
p1417	Ibrutinib	0.3	111.915
p1417	Ibrutinib	1	112.628
p1417	Ibrutinib	3	130.538
p1417	Idasanutlin	0.001	120.736
p1417	Idasanutlin	0.01	75.4713
p1417	Idasanutlin	0.03	52.7497
p1417	Idasanutlin	0.1	44.7303
p1417	Idasanutlin	0.3	31.632
p1417	Idasanutlin	1	27.5332
p1417	Idasanutlin	3	28.3351
p1417	Romidepsin	0.0001	96.589
p1417	Romidepsin	0.001	106.569
p1417	Romidepsin	0.003	88.3023
p1417	Romidepsin	0.01	70.3923
p1417	Romidepsin	0.03	38.0475
p1417	Romidepsin	0.1	21.8305
p1417	Romidepsin	0.3	37.6911
p1417	Ruxolitinib	0.001	98.0146
p1417	Ruxolitinib	0.01	108.618
p1417	Ruxolitinib	0.03	103.45
p1417	Ruxolitinib	0.1	101.133
p1417	Ruxolitinib	0.3	105.143
p1417	Ruxolitinib	1	123.588
p1417	Ruxolitinib	3	109.064
p1417	Venetoclax	0.0001	106.212
p1417	Venetoclax	0.0003	108.618
p1417	Venetoclax	0.001	98.282
p1417	Venetoclax	0.003	82.6887
p1417	Venetoclax	0.01	73.6892
p1417	Venetoclax	0.03	45.4432
p1417	Venetoclax	0.1	16.4843
p1481	Bendamustine	0.01	100.761
p1481	Bendamustine	0.1	92.7354
p1481	Bendamustine	0.3	92.3682
p1481	Bendamustine	1	79.2552
p1481	Bendamustine	3	61.8935
p1481	Bendamustine	10	21.2431
p1481	Bendamustine	30	7.3433
p1481	Cladribine	0.001	86.8083
p1481	Cladribine	0.01	20.8235
p1481	Cladribine	0.03	5.40257
p1481	Cladribine	0.1	1.78337
p1481	Cladribine	0.3	1.67847
p1481	Cladribine	1	1.15395
p1481	Cladribine	3	0.576974
p1481	Dinaciclib	0.0001	89.7981
p1481	Dinaciclib	0.001	106.688
p1481	Dinaciclib	0.003	93.8893
p1481	Dinaciclib	0.01	8.23499
p1481	Dinaciclib	0.03	0.524521
p1481	Dinaciclib	0.1	0.944138
p1481	Dinaciclib	0.3	0.681878
p1481	Ibrutinib	0.001	95.935
p1481	Ibrutinib	0.01	100.498
p1481	Ibrutinib	0.03	95.4104
p1481	Ibrutinib	0.1	101.442
p1481	Ibrutinib	0.3	94.3089
p1481	Ibrutinib	1	93.732
p1481	Ibrutinib	3	75.0066
p1481	Idasanutlin	0.001	91.529
p1481	Idasanutlin	0.01	73.8526
p1481	Idasanutlin	0.03	38.7621
p1481	Idasanutlin	0.1	16.3126
p1481	Idasanutlin	0.3	6.29426
p1481	Idasanutlin	1	2.88487
p1481	Idasanutlin	3	2.72751
p1481	Romidepsin	0.0001	94.781
p1481	Romidepsin	0.001	94.8335
p1481	Romidepsin	0.003	21.1382
p1481	Romidepsin	0.01	1.41621
p1481	Romidepsin	0.03	0.996591
p1481	Romidepsin	0.1	0.629426
p1481	Romidepsin	0.3	0.472069
p1481	Ruxolitinib	0.001	83.3989
p1481	Ruxolitinib	0.01	85.2347
p1481	Ruxolitinib	0.03	64.9357
p1481	Ruxolitinib	0.1	43.3255
p1481	Ruxolitinib	0.3	38.0803
p1481	Ruxolitinib	1	34.9331
p1481	Ruxolitinib	3	34.8282
p1481	Venetoclax	0.0001	100.446
p1481	Venetoclax	0.0003	104.537
p1481	Venetoclax	0.001	97.561
p1481	Venetoclax	0.003	78.9929
p1481	Venetoclax	0.01	77.5243
p1481	Venetoclax	0.03	47.7314
p1481	Venetoclax	0.1	14.4768
p1483	Bendamustine	0.01	92.3668
p1483	Bendamustine	0.1	91.1846
p1483	Bendamustine	0.3	89.717
p1483	Bendamustine	1	87.5868
p1483	Bendamustine	3	80.3683
p1483	Bendamustine	10	48.639
p1483	Bendamustine	30	9.14873
p1483	Cladribine	0.001	92.6409
p1483	Cladribine	0.01	90.2309
p1483	Cladribine	0.03	38.6737
p1483	Cladribine	0.1	17.0982
p1483	Cladribine	0.3	6.39041
p1483	Cladribine	1	3.21519
p1483	Cladribine	3	2.5356
p1483	Dinaciclib	0.0001	95.8961
p1483	Dinaciclib	0.001	95.4678
p1483	Dinaciclib	0.003	86.8444
p1483	Dinaciclib	0.01	39.6045
p1483	Dinaciclib	0.03	16.2873
p1483	Dinaciclib	0.1	18.3431
p1483	Dinaciclib	0.3	18.4745
p1483	Ibrutinib	0.001	92.4353
p1483	Ibrutinib	0.01	87.0329
p1483	Ibrutinib	0.03	90.1738
p1483	Ibrutinib	0.1	87.1756
p1483	Ibrutinib	0.3	92.2297
p1483	Ibrutinib	1	95.7247
p1483	Ibrutinib	3	100.139
p1483	Idasanutlin	0.001	119.008
p1483	Idasanutlin	0.01	101.858
p1483	Idasanutlin	0.03	93.4119
p1483	Idasanutlin	0.1	65.7943
p1483	Idasanutlin	0.3	22.5463
p1483	Idasanutlin	1	14.4084
p1483	Idasanutlin	3	12.9693
p1483	Romidepsin	0.0001	92.3839
p1483	Romidepsin	0.001	92.9379
p1483	Romidepsin	0.003	101.613
p1483	Romidepsin	0.01	83.3665
p1483	Romidepsin	0.03	49.7527
p1483	Romidepsin	0.1	24.2881
p1483	Romidepsin	0.3	24.448
p1483	Ruxolitinib	0.001	116.506
p1483	Ruxolitinib	0.01	108.58
p1483	Ruxolitinib	0.03	110.71
p1483	Ruxolitinib	0.1	112.132
p1483	Ruxolitinib	0.3	104.2
p1483	Ruxolitinib	1	95.7876
p1483	Ruxolitinib	3	94.1942
p1483	Venetoclax	0.0001	115.644
p1483	Venetoclax	0.0003	110.464
p1483	Venetoclax	0.001	110.173
p1483	Venetoclax	0.003	105.736
p1483	Venetoclax	0.01	96.1873
p1483	Venetoclax	0.03	76.5078
p1483	Venetoclax	0.1	42.0373
p1485	Bendamustine	0.01	107.269
p1485	Bendamustine	0.1	93.5692
p1485	Bendamustine	0.3	92.683
p1485	Bendamustine	1	90.3936
p1485	Bendamustine	3	62.7364
p1485	Bendamustine	10	31.6082
p1485	Bendamustine	30	24.1493
p1485	Cladribine	0.001	100.807
p1485	Cladribine	0.01	70.8231
p1485	Cladribine	0.03	27.8787
p1485	Cladribine	0.1	14.2532
p1485	Cladribine	0.3	11.0776
p1485	Cladribine	1	8.01283
p1485	Cladribine	3	11.0776
p1485	Dinaciclib	0.0001	106.973
p1485	Dinaciclib	0.001	114.728
p1485	Dinaciclib	0.003	121.928
p1485	Dinaciclib	0.01	39.8057
p1485	Dinaciclib	0.03	2.95404
p1485	Dinaciclib	0.1	4.68954
p1485	Dinaciclib	0.3	4.46798
p1485	Ibrutinib	0.001	99.7358
p1485	Ibrutinib	0.01	94.3446
p1485	Ibrutinib	0.03	98.7018
p1485	Ibrutinib	0.1	104.61
p1485	Ibrutinib	0.3	102.505
p1485	Ibrutinib	1	106.678
p1485	Ibrutinib	3	91.7229
p1485	Idasanutlin	0.001	100.253
p1485	Idasanutlin	0.01	67.5736
p1485	Idasanutlin	0.03	43.3136
p1485	Idasanutlin	0.1	23.9277
p1485	Idasanutlin	0.3	13.7732
p1485	Idasanutlin	1	11.5577
p1485	Idasanutlin	3	10.3761
p1485	Romidepsin	0.0001	95.0093
p1485	Romidepsin	0.001	109.373
p1485	Romidepsin	0.003	41.9474
p1485	Romidepsin	0.01	32.7529
p1485	Romidepsin	0.03	26.8818
p1485	Romidepsin	0.1	22.8938
p1485	Romidepsin	0.3	22.7461
p1485	Ruxolitinib	0.001	89.9136
p1485	Ruxolitinib	0.01	84.8548
p1485	Ruxolitinib	0.03	94.4554
p1485	Ruxolitinib	0.1	84.5963
p1485	Ruxolitinib	0.3	88.1411
p1485	Ruxolitinib	1	88.9904
p1485	Ruxolitinib	3	95.0462
p1485	Venetoclax	0.0001	105.275
p1485	Venetoclax	0.0003	96.3017
p1485	Venetoclax	0.001	103.244
p1485	Venetoclax	0.003	73.371
p1485	Venetoclax	0.01	53.2466
p1485	Venetoclax	0.03	21.9707
p1485	Venetoclax	0.1	9.82218
p1488	Bendamustine	0.01	99.8238
p1488	Bendamustine	0.1	102.023
p1488	Bendamustine	0.3	95.0748
p1488	Bendamustine	1	95.4491
p1488	Bendamustine	3	92.7587
p1488	Bendamustine	10	72.4524
p1488	Bendamustine	30	49.0112
p1488	Cladribine	0.001	109.579
p1488	Cladribine	0.01	111.264
p1488	Cladribine	0.03	64.8024
p1488	Cladribine	0.1	29.7343
p1488	Cladribine	0.3	4.5853
p1488	Cladribine	1	0.538071
p1488	Cladribine	3	1.28669
p1488	Dinaciclib	0.0001	100.455
p1488	Dinaciclib	0.001	108.924
p1488	Dinaciclib	0.003	86.2083
p1488	Dinaciclib	0.01	3.50916
p1488	Dinaciclib	0.03	0.701831
p1488	Dinaciclib	0.1	0.467888
p1488	Dinaciclib	0.3	0.538071
p1488	Ibrutinib	0.001	97.7417
p1488	Ibrutinib	0.01	101.157
p1488	Ibrutinib	0.03	97.6013
p1488	Ibrutinib	0.1	100.479
p1488	Ibrutinib	0.3	99.1922
p1488	Ibrutinib	1	91.7995
p1488	Ibrutinib	3	80.5468
p1488	Idasanutlin	0.001	99.0518
p1488	Idasanutlin	0.01	82.2078
p1488	Idasanutlin	0.03	51.4676
p1488	Idasanutlin	0.1	28.3306
p1488	Idasanutlin	0.3	14.2004
p1488	Idasanutlin	1	5.96557
p1488	Idasanutlin	3	5.49768
p1488	Romidepsin	0.0001	99.8004
p1488	Romidepsin	0.001	105.906
p1488	Romidepsin	0.003	16.6568
p1488	Romidepsin	0.01	1.70779
p1488	Romidepsin	0.03	0.538071
p1488	Romidepsin	0.1	0.818803
p1488	Romidepsin	0.3	0.350916
p1488	Ruxolitinib	0.001	99.0284
p1488	Ruxolitinib	0.01	92.9693
p1488	Ruxolitinib	0.03	87.1207
p1488	Ruxolitinib	0.1	76.4528
p1488	Ruxolitinib	0.3	65.1533
p1488	Ruxolitinib	1	50.9763
p1488	Ruxolitinib	3	49.0814
p1488	Venetoclax	0.0001	105.93
p1488	Venetoclax	0.0003	94.0922
p1488	Venetoclax	0.001	98.1862
p1488	Venetoclax	0.003	87.4248
p1488	Venetoclax	0.01	85.9276
p1488	Venetoclax	0.03	57.8543
p1488	Venetoclax	0.1	42.3204
p1499	Bendamustine	0.01	78.8206
p1499	Bendamustine	0.1	91.6469
p1499	Bendamustine	0.3	71.2843
p1499	Bendamustine	1	69.6384
p1499	Bendamustine	3	43.5304
p1499	Bendamustine	10	13.8407
p1499	Bendamustine	30	7.29821
p1499	Cladribine	0.001	83.9656
p1499	Cladribine	0.01	78.9759
p1499	Cladribine	0.03	47.2365
p1499	Cladribine	0.1	12.319
p1499	Cladribine	0.3	1.63563
p1499	Cladribine	1	0.931686
p1499	Cladribine	3	0.973094
p1499	Dinaciclib	0.0001	81.1602
p1499	Dinaciclib	0.001	106.16
p1499	Dinaciclib	0.003	98.8208
p1499	Dinaciclib	0.01	4.234
p1499	Dinaciclib	0.03	0.279506
p1499	Dinaciclib	0.1	0.372674
p1499	Dinaciclib	0.3	0.621124
p1499	Ibrutinib	0.001	85.27
p1499	Ibrutinib	0.01	97.1645
p1499	Ibrutinib	0.03	78.0235
p1499	Ibrutinib	0.1	75.3838
p1499	Ibrutinib	0.3	66.6363
p1499	Ibrutinib	1	63.8205
p1499	Ibrutinib	3	55.425
p1499	Idasanutlin	0.001	89.5868
p1499	Idasanutlin	0.01	43.7892
p1499	Idasanutlin	0.03	27.992
p1499	Idasanutlin	0.1	7.79511
p1499	Idasanutlin	0.3	8.62327
p1499	Idasanutlin	1	7.48454
p1499	Idasanutlin	3	9.08912
p1499	Romidepsin	0.0001	85.86
p1499	Romidepsin	0.001	88.1789
p1499	Romidepsin	0.003	49.2137
p1499	Romidepsin	0.01	12.4225
p1499	Romidepsin	0.03	0.755701
p1499	Romidepsin	0.1	0.65218
p1499	Romidepsin	0.3	0.590068
p1499	Ruxolitinib	0.001	84.8766
p1499	Ruxolitinib	0.01	71.2326
p1499	Ruxolitinib	0.03	79.9283
p1499	Ruxolitinib	0.1	49.4829
p1499	Ruxolitinib	0.3	51.3566
p1499	Ruxolitinib	1	51.2738
p1499	Ruxolitinib	3	52.4436
p1499	Venetoclax	0.0001	103.396
p1499	Venetoclax	0.0003	109.473
p1499	Venetoclax	0.001	96.533
p1499	Venetoclax	0.003	86.4398
p1499	Venetoclax	0.01	60.8702
p1499	Venetoclax	0.03	51.2945
p1499	Venetoclax	0.1	27.6504
p1548	Bendamustine	0.01	101.617
p1548	Bendamustine	0.1	104.967
p1548	Bendamustine	0.3	97.2344
p1548	Bendamustine	1	100.059
p1548	Bendamustine	3	98.5005
p1548	Bendamustine	10	82.2655
p1548	Bendamustine	30	43.7672
p1548	Cladribine	0.001	102.727
p1548	Cladribine	0.01	104.266
p1548	Cladribine	0.03	103.954
p1548	Cladribine	0.1	101.802
p1548	Cladribine	0.3	101.208
p1548	Cladribine	1	92.2967
p1548	Cladribine	3	85.8105
p1548	Dinaciclib	0.0001	103.399
p1548	Dinaciclib	0.001	108.688
p1548	Dinaciclib	0.003	107.655
p1548	Dinaciclib	0.01	34.3008
p1548	Dinaciclib	0.03	7.45035
p1548	Dinaciclib	0.1	7.0121
p1548	Dinaciclib	0.3	6.6128
p1548	Ibrutinib	0.001	109.632
p1548	Ibrutinib	0.01	105.649
p1548	Ibrutinib	0.03	102.474
p1548	Ibrutinib	0.1	101.383
p1548	Ibrutinib	0.3	102.182
p1548	Ibrutinib	1	99.4549
p1548	Ibrutinib	3	102.299
p1548	Idasanutlin	0.001	96.0365
p1548	Idasanutlin	0.01	85.0801
p1548	Idasanutlin	0.03	60.0119
p1548	Idasanutlin	0.1	24.6592
p1548	Idasanutlin	0.3	12.1251
p1548	Idasanutlin	1	9.22286
p1548	Idasanutlin	3	7.77174
p1548	Romidepsin	0.0001	106.029
p1548	Romidepsin	0.001	111.171
p1548	Romidepsin	0.003	87.7876
p1548	Romidepsin	0.01	58.5218
p1548	Romidepsin	0.03	38.0991
p1548	Romidepsin	0.1	30.7851
p1548	Romidepsin	0.3	32.7816
p1548	Ruxolitinib	0.001	94.5075
p1548	Ruxolitinib	0.01	97.4389
p1548	Ruxolitinib	0.03	100.448
p1548	Ruxolitinib	0.1	85.9177
p1548	Ruxolitinib	0.3	99.9029
p1548	Ruxolitinib	1	96.6209
p1548	Ruxolitinib	3	101.851
p1548	Venetoclax	0.0001	101.432
p1548	Venetoclax	0.0003	100.351
p1548	Venetoclax	0.001	93.5628
p1548	Venetoclax	0.003	89.414
p1548	Venetoclax	0.01	70.1405
p1548	Venetoclax	0.03	38.0309
p1548	Venetoclax	0.1	11.1025

## Sheet: b) second T-PLL cohort
Patient	Drug	Dose	Viability
p1619	Belinostat	1	81.5855
p1619	Belinostat	2.5	69.1164
p1619	Belinostat	5	62.935
p1619	Belinostat	10	61.3307
p1619	Belinostat	20	55.7744
p1624	Belinostat	1	73.2015
p1624	Belinostat	2.5	65.1096
p1624	Belinostat	5	60.6734
p1624	Belinostat	10	53.1267
p1624	Belinostat	20	40.4703
p1662	Belinostat	1	35.2148
p1662	Belinostat	2.5	26.9653
p1662	Belinostat	5	NA
p1662	Belinostat	10	21.2523
p1662	Belinostat	20	17.0247
p1695	Belinostat	1	69.1088
p1695	Belinostat	2.5	59.2361
p1695	Belinostat	5	54.1313
p1695	Belinostat	10	49.3635
p1695	Belinostat	20	42.2117
p1755	Belinostat	1	95.1901
p1755	Belinostat	2.5	91.0597
p1755	Belinostat	5	89.0104
p1755	Belinostat	10	83.2342
p1755	Belinostat	20	79.6347
p1764	Belinostat	1	49.4714
p1764	Belinostat	2.5	45.5032
p1764	Belinostat	5	39.503
p1764	Belinostat	10	36.4822
p1764	Belinostat	20	30.7977
p1767	Belinostat	1	40.798
p1767	Belinostat	2.5	37.2636
p1767	Belinostat	5	31.4787
p1767	Belinostat	10	31.0369
p1767	Belinostat	20	24.9482
p1781	Belinostat	1	62.6999
p1781	Belinostat	2.5	69.326
p1781	Belinostat	5	42.4981
p1781	Belinostat	10	32.9779
p1781	Belinostat	20	25.2285
p1785	Belinostat	1	74.6352
p1785	Belinostat	2.5	55.7912
p1785	Belinostat	5	43.8833
p1785	Belinostat	10	32.11
p1785	Belinostat	20	21.8855
p1805	Belinostat	1	73.3382
p1805	Belinostat	2.5	63.6061
p1805	Belinostat	5	58.548
p1805	Belinostat	10	52.929
p1805	Belinostat	20	46.3855
p1809	Belinostat	1	40.1407
p1809	Belinostat	2.5	30.5709
p1809	Belinostat	5	23.6349
p1809	Belinostat	10	17.3745
p1809	Belinostat	20	16.8505
p1821	Belinostat	1	69.5194
p1821	Belinostat	2.5	53.725
p1821	Belinostat	5	43.9519
p1821	Belinostat	10	35.2737
p1821	Belinostat	20	26.6622
p1646	Belinostat	1	68.6072
p1646	Belinostat	2.5	52.3395
p1646	Belinostat	5	37.7766
p1646	Belinostat	10	27.6931
p1646	Belinostat	20	16.2314
p1712	Belinostat	1	84.5344
p1712	Belinostat	2.5	78.2473
p1712	Belinostat	5	67.8529
p1712	Belinostat	10	57.6957
p1712	Belinostat	20	48.1168
p1722	Belinostat	1	64.8721
p1722	Belinostat	2.5	47.5678
p1722	Belinostat	5	35.2926
p1722	Belinostat	10	30.4915
p1722	Belinostat	20	22.9795
p1830	Belinostat	1	69.0581
p1830	Belinostat	2.5	54.7388
p1830	Belinostat	5	38.0135
p1830	Belinostat	10	37.1479
p1830	Belinostat	20	31.7488
p1868	Belinostat	1	49.9114
p1868	Belinostat	2.5	39.6556
p1868	Belinostat	5	36.2877
p1868	Belinostat	10	33.958
p1868	Belinostat	20	27.0448
p1892	Belinostat	1	52.1661
p1892	Belinostat	2.5	33.4713
p1892	Belinostat	5	22.8753
p1892	Belinostat	10	16.3769
p1892	Belinostat	20	12.0999
p1619	Bendamustine	1	97.9828
p1619	Bendamustine	2.5	100.094
p1619	Bendamustine	5	100.991
p1619	Bendamustine	10	98.4075
p1619	Bendamustine	20	96.4138
p1624	Bendamustine	1	98.5142
p1624	Bendamustine	2.5	97.0604
p1624	Bendamustine	5	99.2517
p1624	Bendamustine	10	88.0278
p1624	Bendamustine	20	72.8701
p1662	Bendamustine	1	96.138
p1662	Bendamustine	2.5	98.3318
p1662	Bendamustine	5	96.0695
p1662	Bendamustine	10	89.191
p1662	Bendamustine	20	75.8455
p1695	Bendamustine	1	97.5287
p1695	Bendamustine	2.5	95.5691
p1695	Bendamustine	5	91.2631
p1695	Bendamustine	10	74.2636
p1695	Bendamustine	20	51.1108
p1755	Bendamustine	1	99.9894
p1755	Bendamustine	2.5	99.8938
p1755	Bendamustine	5	98.5984
p1755	Bendamustine	10	NA
p1755	Bendamustine	20	95.2325
p1764	Bendamustine	1	97.3088
p1764	Bendamustine	2.5	95.9907
p1764	Bendamustine	5	88.6997
p1764	Bendamustine	10	NA
p1764	Bendamustine	20	54.538
p1767	Bendamustine	1	106.268
p1767	Bendamustine	2.5	105.578
p1767	Bendamustine	5	102.057
p1767	Bendamustine	10	104.39
p1767	Bendamustine	20	82.4382
p1781	Bendamustine	1	97.3153
p1781	Bendamustine	2.5	94.9162
p1781	Bendamustine	5	87.6999
p1781	Bendamustine	10	68.0122
p1781	Bendamustine	20	33.8347
p1785	Bendamustine	1	97.7553
p1785	Bendamustine	2.5	97.1156
p1785	Bendamustine	5	96.5881
p1785	Bendamustine	10	91.0999
p1785	Bendamustine	20	76.8687
p1805	Bendamustine	1	99.7196
p1805	Bendamustine	2.5	98.0681
p1805	Bendamustine	5	97.8189
p1805	Bendamustine	10	95.2534
p1805	Bendamustine	20	89.0112
p1809	Bendamustine	1	100.055
p1809	Bendamustine	2.5	85.0386
p1809	Bendamustine	5	74.3933
p1809	Bendamustine	10	55.9432
p1809	Bendamustine	20	30.5433
p1821	Bendamustine	1	92.4967
p1821	Bendamustine	2.5	88.0908
p1821	Bendamustine	5	80.1869
p1821	Bendamustine	10	56.8625
p1821	Bendamustine	20	31.0547
p1646	Bendamustine	1	90.9866
p1646	Bendamustine	2.5	92.9452
p1646	Bendamustine	5	84.8567
p1646	Bendamustine	10	68.2445
p1646	Bendamustine	20	50.7436
p1712	Bendamustine	1	103.218
p1712	Bendamustine	2.5	101.942
p1712	Bendamustine	5	100.593
p1712	Bendamustine	10	90.0801
p1712	Bendamustine	20	83.0071
p1722	Bendamustine	1	100.393
p1722	Bendamustine	2.5	97.6818
p1722	Bendamustine	5	90.3724
p1722	Bendamustine	10	75.9438
p1722	Bendamustine	20	51.6975
p1830	Bendamustine	1	102.876
p1830	Bendamustine	2.5	91.608
p1830	Bendamustine	5	82.4677
p1830	Bendamustine	10	53.5651
p1830	Bendamustine	20	21.3762
p1868	Bendamustine	1	104.558
p1868	Bendamustine	2.5	110.382
p1868	Bendamustine	5	99.7721
p1868	Bendamustine	10	99.6202
p1868	Bendamustine	20	92.2006
p1892	Bendamustine	1	101.656
p1892	Bendamustine	2.5	99.3377
p1892	Bendamustine	5	98.8411
p1892	Bendamustine	10	99.1446
p1892	Bendamustine	20	94.633
p1619	Cladribine	0.01	98.7614
p1619	Cladribine	0.25	100.814
p1619	Cladribine	0.5	100.106
p1619	Cladribine	1	98.9501
p1619	Cladribine	5	98.9619
p1624	Cladribine	0.01	67.3971
p1624	Cladribine	0.25	6.10369
p1624	Cladribine	0.5	4.31855
p1624	Cladribine	1	3.60235
p1624	Cladribine	5	1.61411
p1662	Cladribine	0.01	74.8172
p1662	Cladribine	0.25	38.2541
p1662	Cladribine	0.5	37.3629
p1662	Cladribine	1	34.8492
p1662	Cladribine	5	20.5439
p1695	Cladribine	0.01	87.8432
p1695	Cladribine	0.25	8.49975
p1695	Cladribine	0.5	9.63555
p1695	Cladribine	1	6.92711
p1695	Cladribine	5	2.60859
p1755	Cladribine	0.01	95.4024
p1755	Cladribine	0.25	71.0236
p1755	Cladribine	0.5	67.2117
p1755	Cladribine	1	63.1344
p1755	Cladribine	5	56.3389
p1764	Cladribine	0.01	78.9784
p1764	Cladribine	0.25	26.912
p1764	Cladribine	0.5	22.271
p1764	Cladribine	1	19.47
p1764	Cladribine	5	14.9252
p1767	Cladribine	0.01	104.749
p1767	Cladribine	0.25	100.069
p1767	Cladribine	0.5	96.7417
p1767	Cladribine	1	93.8147
p1767	Cladribine	5	82.0516
p1781	Cladribine	0.01	NA
p1781	Cladribine	0.25	7.95887
p1781	Cladribine	0.5	7.06398
p1781	Cladribine	1	5.2361
p1781	Cladribine	5	2.98934
p1785	Cladribine	0.01	74.7363
p1785	Cladribine	0.25	20.3816
p1785	Cladribine	0.5	16.7228
p1785	Cladribine	1	12.8844
p1785	Cladribine	5	7.86756
p1805	Cladribine	0.01	92.1167
p1805	Cladribine	0.25	14.8317
p1805	Cladribine	0.5	11.0407
p1805	Cladribine	1	12.2871
p1805	Cladribine	5	9.37889
p1809	Cladribine	0.01	91.7264
p1809	Cladribine	0.25	53.8196
p1809	Cladribine	0.5	16.9057
p1809	Cladribine	1	16.0783
p1809	Cladribine	5	7.84611
p1821	Cladribine	0.01	75.0734
p1821	Cladribine	0.25	10.0801
p1821	Cladribine	0.5	10.6809
p1821	Cladribine	1	11.0547
p1821	Cladribine	5	8.06409
p1646	Cladribine	0.01	84.0225
p1646	Cladribine	0.25	34.9837
p1646	Cladribine	0.5	32.6623
p1646	Cladribine	1	31.6467
p1646	Cladribine	5	23.9935
p1712	Cladribine	0.01	99.5996
p1712	Cladribine	0.25	52.758
p1712	Cladribine	0.5	45.4478
p1712	Cladribine	1	34.223
p1712	Cladribine	5	8.25919
p1722	Cladribine	0.01	87.0788
p1722	Cladribine	0.25	16.6329
p1722	Cladribine	0.5	17.9123
p1722	Cladribine	1	17.3423
p1722	Cladribine	5	10.2736
p1830	Cladribine	0.01	100.029
p1830	Cladribine	0.25	11.0769
p1830	Cladribine	0.5	9.52171
p1830	Cladribine	1	4.10798
p1830	Cladribine	5	3.60915
p1868	Cladribine	0.01	108.787
p1868	Cladribine	0.25	99.7721
p1868	Cladribine	0.5	96.6574
p1868	Cladribine	1	96.9359
p1868	Cladribine	5	88.63
p1892	Cladribine	0.01	101.007
p1892	Cladribine	0.25	97.9719
p1892	Cladribine	0.5	95.9575
p1892	Cladribine	1	95.6264
p1892	Cladribine	5	85.1821
p1619	Fludarabine	0.1	NA
p1619	Fludarabine	0.5	100.425
p1619	Fludarabine	1	97.1334
p1619	Fludarabine	5	99.6461
p1619	Fludarabine	10	99.4338
p1624	Fludarabine	0.1	94.7408
p1624	Fludarabine	0.5	16.1732
p1624	Fludarabine	1	9.6419
p1624	Fludarabine	5	6.12507
p1624	Fludarabine	10	6.14645
p1662	Fludarabine	0.1	100.708
p1662	Fludarabine	0.5	60.2377
p1662	Fludarabine	1	47.692
p1662	Fludarabine	5	45.4525
p1662	Fludarabine	10	42.2989
p1695	Fludarabine	0.1	95.8562
p1695	Fludarabine	0.5	53.1078
p1695	Fludarabine	1	22.1792
p1695	Fludarabine	5	10.0974
p1695	Fludarabine	10	9.41088
p1755	Fludarabine	0.1	96.9208
p1755	Fludarabine	0.5	84.6783
p1755	Fludarabine	1	76.9484
p1755	Fludarabine	5	70.1635
p1755	Fludarabine	10	67.6364
p1764	Fludarabine	0.1	92.5992
p1764	Fludarabine	0.5	51.2838
p1764	Fludarabine	1	35.3563
p1764	Fludarabine	5	24.2345
p1764	Fludarabine	10	26.5001
p1767	Fludarabine	0.1	106.544
p1767	Fludarabine	0.5	107.773
p1767	Fludarabine	1	109.237
p1767	Fludarabine	5	110.645
p1767	Fludarabine	10	100.166
p1781	Fludarabine	0.1	83.473
p1781	Fludarabine	0.5	26.6184
p1781	Fludarabine	1	9.02513
p1781	Fludarabine	5	6.05484
p1781	Fludarabine	10	5.75019
p1785	Fludarabine	0.1	86.9697
p1785	Fludarabine	0.5	28.4624
p1785	Fludarabine	1	28.6083
p1785	Fludarabine	5	25.7576
p1785	Fludarabine	10	25.1852
p1805	Fludarabine	0.1	97.1645
p1805	Fludarabine	0.5	49.4703
p1805	Fludarabine	1	25.6959
p1805	Fludarabine	5	15.0499
p1805	Fludarabine	10	12.526
p1809	Fludarabine	0.1	94.0706
p1809	Fludarabine	0.5	54.1368
p1809	Fludarabine	1	27.1098
p1809	Fludarabine	5	17.4848
p1809	Fludarabine	10	14.0927
p1821	Fludarabine	0.1	92.283
p1821	Fludarabine	0.5	90.9079
p1821	Fludarabine	1	88.3311
p1821	Fludarabine	5	19.6128
p1821	Fludarabine	10	22.3899
p1646	Fludarabine	0.1	62.3504
p1646	Fludarabine	0.5	32.5535
p1646	Fludarabine	1	32.5535
p1646	Fludarabine	5	29.1077
p1646	Fludarabine	10	28.2191
p1712	Fludarabine	0.1	98.7248
p1712	Fludarabine	0.5	66.1032
p1712	Fludarabine	1	52.0166
p1712	Fludarabine	5	30.4122
p1712	Fludarabine	10	26.72
p1722	Fludarabine	0.1	93.1087
p1722	Fludarabine	0.5	22.9541
p1722	Fludarabine	1	18.2544
p1722	Fludarabine	5	16.0628
p1722	Fludarabine	10	15.0241
p1830	Fludarabine	0.1	103.829
p1830	Fludarabine	0.5	45.5252
p1830	Fludarabine	1	20.76
p1830	Fludarabine	5	15.0675
p1830	Fludarabine	10	7.86385
p1868	Fludarabine	0.1	99.3416
p1868	Fludarabine	0.5	101.798
p1868	Fludarabine	1	97.0625
p1868	Fludarabine	5	92.4285
p1868	Fludarabine	10	88.4274
p1892	Fludarabine	0.1	99.793
p1892	Fludarabine	0.5	101.89
p1892	Fludarabine	1	98.7997
p1892	Fludarabine	5	98.4272
p1892	Fludarabine	10	96.3024
p1619	KRT	0.01	99.422
p1619	KRT	0.25	80.2878
p1619	KRT	0.5	60.1864
p1619	KRT	1	33.0306
p1619	KRT	5	34.6467
p1624	KRT	0.01	99.2197
p1624	KRT	0.25	90.1657
p1624	KRT	0.5	68.8295
p1624	KRT	1	10.2512
p1624	KRT	5	6.7985
p1662	KRT	0.01	100.251
p1662	KRT	0.25	89.8766
p1662	KRT	0.5	77.2852
p1662	KRT	1	42.9159
p1662	KRT	5	40.128
p1695	KRT	0.01	94.9201
p1695	KRT	0.25	79.6805
p1695	KRT	0.5	51.7599
p1695	KRT	1	14.5282
p1695	KRT	5	8.83674
p1755	KRT	0.01	100.467
p1755	KRT	0.25	97.3774
p1755	KRT	0.5	93.4275
p1755	KRT	1	81.5672
p1755	KRT	5	76.7042
p1764	KRT	0.01	95.7298
p1764	KRT	0.25	81.7932
p1764	KRT	0.5	53.9338
p1764	KRT	1	18.4814
p1764	KRT	5	10.6412
p1767	KRT	0.01	104.749
p1767	KRT	0.25	69.4878
p1767	KRT	0.5	26.3703
p1767	KRT	1	1.82245
p1767	KRT	5	1.58774
p1781	KRT	0.01	95.1257
p1781	KRT	0.25	79.4745
p1781	KRT	0.5	52.6466
p1781	KRT	1	8.53008
p1781	KRT	5	9.23458
p1785	KRT	0.01	98.2604
p1785	KRT	0.25	91.5376
p1785	KRT	0.5	78.44
p1785	KRT	1	37.0146
p1785	KRT	5	40.7969
p1805	KRT	0.01	99.356
p1805	KRT	0.25	96.1259
p1805	KRT	0.5	91.4105
p1805	KRT	1	51.1321
p1805	KRT	5	35.6876
p1809	KRT	0.01	96.1804
p1809	KRT	0.25	68.5742
p1809	KRT	0.5	36.0314
p1809	KRT	1	19.8428
p1809	KRT	5	18.5466
p1821	KRT	0.01	89.9332
p1821	KRT	0.25	73.2977
p1821	KRT	0.5	40.4806
p1821	KRT	1	9.70628
p1821	KRT	5	10.8812
p1646	KRT	0.01	93.6707
p1646	KRT	0.25	82.5716
p1646	KRT	0.5	71.4001
p1646	KRT	1	38.2662
p1646	KRT	5	34.0044
p1712	KRT	0.01	99.5996
p1712	KRT	0.25	93.1495
p1712	KRT	0.5	82.8885
p1712	KRT	1	74.5255
p1712	KRT	5	75.1186
p1722	KRT	0.01	98.8346
p1722	KRT	0.25	70.8766
p1722	KRT	0.5	39.0803
p1722	KRT	1	11.0844
p1722	KRT	5	13.5039
p1830	KRT	0.01	60.1232
p1830	KRT	0.25	64.7887
p1830	KRT	0.5	24.5452
p1830	KRT	1	4.92958
p1830	KRT	5	5.92723
p1868	KRT	0.01	87.9716
p1868	KRT	0.25	33.7807
p1868	KRT	0.5	6.33072
p1868	KRT	1	0.785009
p1868	KRT	5	13.8516
p1892	KRT	0.01	98.7307
p1892	KRT	0.25	69.0121
p1892	KRT	0.5	39.2246
p1892	KRT	1	7.43653
p1892	KRT	5	6.45695
p1619	Venetoclax	0.001	87.6607
p1619	Venetoclax	0.005	96.6144
p1619	Venetoclax	0.025	77.2679
p1619	Venetoclax	0.05	49.6874
p1619	Venetoclax	0.1	38.9171
p1619	Venetoclax	0.5	24.9499
p1624	Venetoclax	0.001	82.8648
p1624	Venetoclax	0.005	41.3576
p1624	Venetoclax	0.025	9.40673
p1624	Venetoclax	0.05	3.4527
p1624	Venetoclax	0.1	1.22929
p1624	Venetoclax	0.5	NA
p1662	Venetoclax	0.001	88.6197
p1662	Venetoclax	0.005	76.4397
p1662	Venetoclax	0.025	65.3793
p1662	Venetoclax	0.05	41.1792
p1662	Venetoclax	0.1	31.4214
p1662	Venetoclax	0.5	NA
p1695	Venetoclax	0.001	NA
p1695	Venetoclax	0.005	82.6885
p1695	Venetoclax	0.025	50.6365
p1695	Venetoclax	0.05	38.1927
p1695	Venetoclax	0.1	19.683
p1695	Venetoclax	0.5	2.79581
p1755	Venetoclax	0.001	NA
p1755	Venetoclax	0.005	95.1794
p1755	Venetoclax	0.025	85.825
p1755	Venetoclax	0.05	74.1453
p1755	Venetoclax	0.1	55.9779
p1755	Venetoclax	0.5	16.065
p1764	Venetoclax	0.001	NA
p1764	Venetoclax	0.005	87.5326
p1764	Venetoclax	0.025	69.1473
p1764	Venetoclax	0.05	54.483
p1764	Venetoclax	0.1	32.8024
p1764	Venetoclax	0.5	11.8221
p1767	Venetoclax	0.001	NA
p1767	Venetoclax	0.005	91.7576
p1767	Venetoclax	0.025	44.6362
p1767	Venetoclax	0.05	27.033
p1767	Venetoclax	0.1	11.6112
p1767	Venetoclax	0.5	3.49303
p1781	Venetoclax	0.001	NA
p1781	Venetoclax	0.005	92.2506
p1781	Venetoclax	0.025	83.2445
p1781	Venetoclax	0.05	81.5118
p1781	Venetoclax	0.1	71.8774
p1781	Venetoclax	0.5	56.2833
p1785	Venetoclax	0.001	NA
p1785	Venetoclax	0.005	91.2009
p1785	Venetoclax	0.025	54.523
p1785	Venetoclax	0.05	27.6431
p1785	Venetoclax	0.1	10.0224
p1785	Venetoclax	0.5	1.5376
p1805	Venetoclax	0.001	NA
p1805	Venetoclax	0.005	97.6111
p1805	Venetoclax	0.025	90.4965
p1805	Venetoclax	0.05	85.189
p1805	Venetoclax	0.1	70.2534
p1805	Venetoclax	0.5	29.3519
p1809	Venetoclax	0.001	NA
p1809	Venetoclax	0.005	90.5819
p1809	Venetoclax	0.025	61.2383
p1809	Venetoclax	0.05	44.1809
p1809	Venetoclax	0.1	29.9504
p1809	Venetoclax	0.5	9.52841
p1821	Venetoclax	0.001	NA
p1821	Venetoclax	0.005	83.2844
p1821	Venetoclax	0.025	57.3031
p1821	Venetoclax	0.05	35.474
p1821	Venetoclax	0.1	17.5434
p1821	Venetoclax	0.5	1.02804
p1646	Venetoclax	0.001	NA
p1646	Venetoclax	0.005	92.383
p1646	Venetoclax	0.025	74.0297
p1646	Venetoclax	0.05	62.967
p1646	Venetoclax	0.1	38.9373
p1646	Venetoclax	0.5	4.78781
p1712	Venetoclax	0.001	NA
p1712	Venetoclax	0.005	93.6388
p1712	Venetoclax	0.025	85.2165
p1712	Venetoclax	0.05	74.9407
p1712	Venetoclax	0.1	60.4537
p1712	Venetoclax	0.5	3.32147
p1722	Venetoclax	0.001	NA
p1722	Venetoclax	0.005	80.0355
p1722	Venetoclax	0.025	36.2174
p1722	Venetoclax	0.05	18.2924
p1722	Venetoclax	0.1	9.52622
p1722	Venetoclax	0.5	4.63643
p1830	Venetoclax	0.001	NA
p1830	Venetoclax	0.005	82.3504
p1830	Venetoclax	0.025	38.1015
p1830	Venetoclax	0.05	21.4495
p1830	Venetoclax	0.1	8.09859
p1830	Venetoclax	0.5	11.2529
p1868	Venetoclax	0.001	NA
p1868	Venetoclax	0.005	77.5893
p1868	Venetoclax	0.025	44.1884
p1868	Venetoclax	0.05	21.0433
p1868	Venetoclax	0.1	7.67283
p1868	Venetoclax	0.5	3.69714
p1892	Venetoclax	0.001	NA
p1892	Venetoclax	0.005	85.734
p1892	Venetoclax	0.025	59.1474
p1892	Venetoclax	0.05	44.2191
p1892	Venetoclax	0.1	26.766
p1892	Venetoclax	0.5	12.8587

## Sheet: c) T-PLL cohort from Andersson
Patient	Drug	Dose	Viability
p1368	Belinostat	0.001	99.1111
p1368	Belinostat	0.01	89.8224
p1368	Belinostat	0.1	78.2643
p1368	Belinostat	1	32.3963
p1368	Belinostat	10	15.0551
p1375	Belinostat	0.001	104.391
p1375	Belinostat	0.01	113.61
p1375	Belinostat	0.1	81.8174
p1375	Belinostat	1	10.1703
p1375	Belinostat	10	5.25054
p1404	Belinostat	0.001	62.3985
p1404	Belinostat	0.01	86.9701
p1404	Belinostat	0.1	51.3063
p1404	Belinostat	1	18.2144
p1404	Belinostat	10	5.88242
p1384	Belinostat	0.001	99.1056
p1384	Belinostat	0.01	90.2055
p1384	Belinostat	0.1	72.2307
p1384	Belinostat	1	22.4074
p1384	Belinostat	10	7.88796
p1400	Belinostat	0.001	83.2871
p1400	Belinostat	0.01	92.6762
p1400	Belinostat	0.1	90.3458
p1400	Belinostat	1	74.5278
p1400	Belinostat	10	21.7429
p1419	Belinostat	0.001	62.393
p1419	Belinostat	0.01	88.1643
p1419	Belinostat	0.1	74.1302
p1419	Belinostat	1	31.3786
p1419	Belinostat	10	10.3592
p1401	Belinostat	0.001	80.3359
p1401	Belinostat	0.01	86.4638
p1401	Belinostat	0.1	79.3671
p1401	Belinostat	1	79.3671
p1401	Belinostat	10	58.7975
p1406	Belinostat	0.001	57.3853
p1406	Belinostat	0.01	81.0524
p1406	Belinostat	0.1	25.8742
p1406	Belinostat	1	4.76359
p1406	Belinostat	10	3.86644
p1417	Belinostat	0.001	86.9763
p1417	Belinostat	0.01	151.152
p1417	Belinostat	0.1	74.5932
p1417	Belinostat	1	64.5197
p1417	Belinostat	10	13.5624
p1367	Belinostat	0.001	103.944
p1367	Belinostat	0.01	110.166
p1367	Belinostat	0.1	32.2079
p1367	Belinostat	1	8.05197
p1367	Belinostat	10	4.39198
p1349	Belinostat	0.001	85.7614
p1349	Belinostat	0.01	77.5151
p1349	Belinostat	0.1	39.0324
p1349	Belinostat	1	11.2699
p1349	Belinostat	10	13.1941
p1350	Belinostat	0.001	102.32
p1350	Belinostat	0.01	95.5246
p1350	Belinostat	0.1	68.2569
p1350	Belinostat	1	25.0319
p1350	Belinostat	10	10.5213
p1339	Belinostat	0.001	95.9059
p1339	Belinostat	0.01	104.423
p1339	Belinostat	0.1	70.763
p1339	Belinostat	1	16.478
p1339	Belinostat	10	10.5163
p1358	Belinostat	0.001	87.6523
p1358	Belinostat	0.01	91.9765
p1358	Belinostat	0.1	62.1836
p1358	Belinostat	1	18.8919
p1358	Belinostat	10	8.15523
p1368	Bendamustine	0.001	109.213
p1368	Bendamustine	0.01	105.479
p1368	Bendamustine	0.1	104.488
p1368	Bendamustine	1	95.1907
p1368	Bendamustine	10	30.8468
p1375	Bendamustine	0.001	110.799
p1375	Bendamustine	0.01	113.61
p1375	Bendamustine	0.1	112.701
p1375	Bendamustine	1	83.3885
p1375	Bendamustine	10	46.552
p1404	Bendamustine	0.001	115.525
p1404	Bendamustine	0.01	160.289
p1404	Bendamustine	0.1	109.84
p1404	Bendamustine	1	114.338
p1404	Bendamustine	10	79.6105
p1384	Bendamustine	0.001	127.167
p1384	Bendamustine	0.01	124.986
p1384	Bendamustine	0.1	115.615
p1384	Bendamustine	1	87.1515
p1384	Bendamustine	10	23.0705
p1400	Bendamustine	0.001	91.1556
p1400	Bendamustine	0.01	99.4964
p1400	Bendamustine	0.1	121.136
p1400	Bendamustine	1	118.895
p1400	Bendamustine	10	86.4993
p1419	Bendamustine	0.001	80.7671
p1419	Bendamustine	0.01	116.755
p1419	Bendamustine	0.1	117.737
p1419	Bendamustine	1	129.744
p1419	Bendamustine	10	33.612
p1401	Bendamustine	0.001	102.022
p1401	Bendamustine	0.01	121.131
p1401	Bendamustine	0.1	102.724
p1401	Bendamustine	1	105
p1401	Bendamustine	10	93.7849
p1406	Bendamustine	0.001	98.2331
p1406	Bendamustine	0.01	98.8444
p1406	Bendamustine	0.1	105.363
p1406	Bendamustine	1	95.6052
p1406	Bendamustine	10	83.9503
p1417	Bendamustine	0.001	117
p1417	Bendamustine	0.01	113.118
p1417	Bendamustine	0.1	115.133
p1417	Bendamustine	1	103.143
p1417	Bendamustine	10	78.8192
p1367	Bendamustine	0.001	129.564
p1367	Bendamustine	0.01	114.924
p1367	Bendamustine	0.1	63.8668
p1367	Bendamustine	1	69.9058
p1367	Bendamustine	10	30.7439
p1349	Bendamustine	0.001	119.571
p1349	Bendamustine	0.01	112.974
p1349	Bendamustine	0.1	112.15
p1349	Bendamustine	1	111.05
p1349	Bendamustine	10	60.1979
p1350	Bendamustine	0.001	121.258
p1350	Bendamustine	0.01	87.7213
p1350	Bendamustine	0.1	90.8339
p1350	Bendamustine	1	103.416
p1350	Bendamustine	10	43.5319
p1339	Bendamustine	0.001	103.645
p1339	Bendamustine	0.01	115.754
p1339	Bendamustine	0.1	107.237
p1339	Bendamustine	1	87.167
p1339	Bendamustine	10	58.9877
p1358	Bendamustine	0.001	108.534
p1358	Bendamustine	0.01	115.094
p1358	Bendamustine	0.1	115.324
p1358	Bendamustine	1	107.218
p1358	Bendamustine	10	22.2131
p1368	Cladribine	0.0001	118.925
p1368	Cladribine	0.001	116.038
p1368	Cladribine	0.01	80.4659
p1368	Cladribine	0.1	31.8036
p1368	Cladribine	1	17.3328
p1375	Cladribine	0.0001	114.354
p1375	Cladribine	0.001	105.548
p1375	Cladribine	0.01	62.9651
p1375	Cladribine	0.1	30.2216
p1375	Cladribine	1	7.31768
p1404	Cladribine	0.0001	103.219
p1404	Cladribine	0.001	115.129
p1404	Cladribine	0.01	111.99
p1404	Cladribine	0.1	72.8972
p1404	Cladribine	1	12.3188
p1384	Cladribine	0.0001	116.976
p1384	Cladribine	0.001	106.051
p1384	Cladribine	0.01	47.6244
p1384	Cladribine	0.1	18.5507
p1384	Cladribine	1	10.1043
p1400	Cladribine	0.0001	103.604
p1400	Cladribine	0.001	100.36
p1400	Cladribine	0.01	74.8832
p1400	Cladribine	0.1	15.1791
p1400	Cladribine	1	5.39411
p1419	Cladribine	0.0001	94.1834
p1419	Cladribine	0.001	100.329
p1419	Cladribine	0.01	83.3015
p1419	Cladribine	0.1	19.8314
p1419	Cladribine	1	9.17124
p1401	Cladribine	0.0001	119.184
p1401	Cladribine	0.001	106.003
p1401	Cladribine	0.01	111.128
p1401	Cladribine	0.1	103.855
p1401	Cladribine	1	91.37
p1406	Cladribine	0.0001	94.6287
p1406	Cladribine	0.001	107.054
p1406	Cladribine	0.01	32.5115
p1406	Cladribine	0.1	5.88303
p1406	Cladribine	1	4.35868
p1417	Cladribine	0.0001	98.1309
p1417	Cladribine	0.001	120.931
p1417	Cladribine	0.01	115.772
p1417	Cladribine	0.1	110.563
p1417	Cladribine	1	66.6327
p1367	Cladribine	0.0001	122.244
p1367	Cladribine	0.001	111.264
p1367	Cladribine	0.01	90.4017
p1367	Cladribine	0.1	38.7959
p1367	Cladribine	1	18.6659
p1349	Cladribine	0.0001	87.6855
p1349	Cladribine	0.001	122.045
p1349	Cladribine	0.01	92.3584
p1349	Cladribine	0.1	61.5723
p1349	Cladribine	1	39.0324
p1350	Cladribine	0.0001	100.435
p1350	Cladribine	0.001	100.917
p1350	Cladribine	0.01	123.318
p1350	Cladribine	0.1	85.091
p1350	Cladribine	1	59.533
p1339	Cladribine	0.0001	99.4237
p1339	Cladribine	0.001	85.0564
p1339	Cladribine	0.01	102.793
p1339	Cladribine	0.1	80.1315
p1339	Cladribine	1	58.3582
p1358	Cladribine	0.0001	123.299
p1358	Cladribine	0.001	101.546
p1358	Cladribine	0.01	45.1168
p1358	Cladribine	0.1	22.1309
p1358	Cladribine	1	9.0431
p1368	Dinaciclib	0.0001	105.64
p1368	Dinaciclib	0.001	116.757
p1368	Dinaciclib	0.01	86.7826
p1368	Dinaciclib	0.1	16.6215
p1368	Dinaciclib	1	12.3709
p1375	Dinaciclib	0.0001	122.705
p1375	Dinaciclib	0.001	117.62
p1375	Dinaciclib	0.01	18.935
p1375	Dinaciclib	0.1	14.594
p1375	Dinaciclib	1	9.79825
p1404	Dinaciclib	0.0001	101.953
p1404	Dinaciclib	0.001	118.453
p1404	Dinaciclib	0.01	42.4563
p1404	Dinaciclib	0.1	4.52392
p1404	Dinaciclib	1	3.79851
p1384	Dinaciclib	0.0001	119.209
p1384	Dinaciclib	0.001	120.239
p1384	Dinaciclib	0.01	29.8242
p1384	Dinaciclib	0.1	15.3396
p1384	Dinaciclib	1	8.77798
p1400	Dinaciclib	0.0001	95.0111
p1400	Dinaciclib	0.001	93.5444
p1400	Dinaciclib	0.01	75.981
p1400	Dinaciclib	0.1	5.26365
p1400	Dinaciclib	1	3.23467
p1419	Dinaciclib	0.0001	77.6784
p1419	Dinaciclib	0.001	97.2722
p1419	Dinaciclib	0.01	89.7483
p1419	Dinaciclib	0.1	13.6222
p1419	Dinaciclib	1	14.24
p1401	Dinaciclib	0.0001	103.621
p1401	Dinaciclib	0.001	102.442
p1401	Dinaciclib	0.01	82.0922
p1401	Dinaciclib	0.1	4.95865
p1401	Dinaciclib	1	4.04233
p1406	Dinaciclib	0.0001	103.148
p1406	Dinaciclib	0.001	99.5987
p1406	Dinaciclib	0.01	53.5189
p1406	Dinaciclib	0.1	5.30346
p1406	Dinaciclib	1	6.43878
p1417	Dinaciclib	0.0001	122.16
p1417	Dinaciclib	0.001	88.2048
p1417	Dinaciclib	0.01	75.92
p1417	Dinaciclib	0.1	4.61908
p1417	Dinaciclib	1	4.81564
p1367	Dinaciclib	0.0001	94.2447
p1367	Dinaciclib	0.001	113.094
p1367	Dinaciclib	0.01	31.8419
p1367	Dinaciclib	0.1	15.3719
p1367	Dinaciclib	1	9.51597
p1349	Dinaciclib	0.001	114.349
p1349	Dinaciclib	0.01	23.3645
p1349	Dinaciclib	0.1	20.066
p1349	Dinaciclib	1	19.7911
p1350	Dinaciclib	0.0001	120.206
p1350	Dinaciclib	0.001	98.1111
p1350	Dinaciclib	0.01	25.7772
p1350	Dinaciclib	0.1	18.0177
p1350	Dinaciclib	1	14.3353
p1339	Dinaciclib	0.0001	117.42
p1339	Dinaciclib	0.001	124.715
p1339	Dinaciclib	0.01	39.6214
p1339	Dinaciclib	0.1	16.5521
p1339	Dinaciclib	1	13.2565
p1358	Dinaciclib	0.0001	117.001
p1358	Dinaciclib	0.001	100.526
p1358	Dinaciclib	0.01	72.5585
p1358	Dinaciclib	0.1	21.0129
p1358	Dinaciclib	1	13.7291
p1368	Fludarabine	0.001	108.933
p1368	Fludarabine	0.01	103.379
p1368	Fludarabine	0.1	81.8122
p1368	Fludarabine	1	32.3455
p1368	Fludarabine	10	12.6334
p1375	Fludarabine	0.001	106.003
p1375	Fludarabine	0.01	132.462
p1375	Fludarabine	0.1	67.0994
p1375	Fludarabine	1	18.1495
p1375	Fludarabine	10	7.06962
p1404	Fludarabine	0.001	97.2446
p1404	Fludarabine	0.01	119.165
p1404	Fludarabine	0.1	102.824
p1404	Fludarabine	1	69.679
p1404	Fludarabine	10	15.0754
p1384	Fludarabine	0.001	119.07
p1384	Fludarabine	0.01	115.58
p1384	Fludarabine	0.1	85.1446
p1384	Fludarabine	1	19.6327
p1384	Fludarabine	10	8.4464
p1400	Fludarabine	0.001	104.184
p1400	Fludarabine	0.01	100.824
p1400	Fludarabine	0.1	80.6643
p1400	Fludarabine	1	17.2216
p1400	Fludarabine	10	5.92048
p1419	Fludarabine	0.001	83.3332
p1419	Fludarabine	0.01	109.627
p1419	Fludarabine	0.1	85.8992
p1419	Fludarabine	1	18.3108
p1419	Fludarabine	10	6.2092
p1401	Fludarabine	0.001	106.785
p1401	Fludarabine	0.01	104.451
p1401	Fludarabine	0.1	100.4
p1401	Fludarabine	1	98.9296
p1401	Fludarabine	10	76.809
p1406	Fludarabine	0.001	90.8257
p1406	Fludarabine	0.01	99.5907
p1406	Fludarabine	0.1	83.5295
p1406	Fludarabine	1	6.26412
p1406	Fludarabine	10	3.33451
p1417	Fludarabine	0.001	102.75
p1417	Fludarabine	0.01	115.526
p1417	Fludarabine	0.1	108.548
p1417	Fludarabine	1	83.5857
p1417	Fludarabine	10	18.2798
p1367	Fludarabine	0.001	151.523
p1367	Fludarabine	0.01	76.4937
p1367	Fludarabine	0.1	84.9117
p1367	Fludarabine	1	38.4299
p1367	Fludarabine	10	11.346
p1349	Fludarabine	0.001	99.7801
p1349	Fludarabine	0.01	108.026
p1349	Fludarabine	0.1	88.5102
p1349	Fludarabine	1	61.2974
p1349	Fludarabine	10	12.0946
p1350	Fludarabine	0.001	124.239
p1350	Fludarabine	0.01	101.267
p1350	Fludarabine	0.1	95.0862
p1350	Fludarabine	1	84.2142
p1350	Fludarabine	10	31.9146
p1339	Fludarabine	0.001	93.2769
p1339	Fludarabine	0.01	106.644
p1339	Fludarabine	0.1	97.4612
p1339	Fludarabine	1	67.8377
p1339	Fludarabine	10	25.6243
p1358	Fludarabine	0.001	168.613
p1358	Fludarabine	0.01	106.1
p1358	Fludarabine	0.1	51.743
p1358	Fludarabine	1	18.1026
p1358	Fludarabine	10	10.8517
p1368	Ibrutinib	0.0001	109.873
p1368	Ibrutinib	0.001	98.6878
p1368	Ibrutinib	0.01	97.3245
p1368	Ibrutinib	0.1	98.4253
p1368	Ibrutinib	1	92.4811
p1375	Ibrutinib	0.0001	140.607
p1375	Ibrutinib	0.001	106.458
p1375	Ibrutinib	0.01	135.563
p1375	Ibrutinib	0.1	85.621
p1375	Ibrutinib	1	56.7223
p1404	Ibrutinib	0.0001	96.1631
p1404	Ibrutinib	0.001	109.577
p1404	Ibrutinib	0.01	102.969
p1404	Ibrutinib	0.1	97.7854
p1404	Ibrutinib	1	93.5648
p1384	Ibrutinib	0.0001	115.562
p1384	Ibrutinib	0.001	113.032
p1384	Ibrutinib	0.01	111.304
p1384	Ibrutinib	0.1	80.9563
p1384	Ibrutinib	1	73.3825
p1400	Ibrutinib	0.0001	99.0375
p1400	Ibrutinib	0.001	99.8473
p1400	Ibrutinib	0.01	106.555
p1400	Ibrutinib	0.1	125.437
p1400	Ibrutinib	1	111.904
p1419	Ibrutinib	0.0001	79.3891
p1419	Ibrutinib	0.001	109.025
p1419	Ibrutinib	0.01	125.705
p1419	Ibrutinib	0.1	135.89
p1419	Ibrutinib	1	117.135
p1401	Ibrutinib	0.0001	109.658
p1401	Ibrutinib	0.001	108.122
p1401	Ibrutinib	0.01	109.114
p1401	Ibrutinib	0.1	104.509
p1401	Ibrutinib	1	98.7578
p1406	Ibrutinib	0.0001	93.4775
p1406	Ibrutinib	0.001	106.641
p1406	Ibrutinib	0.01	105.68
p1406	Ibrutinib	0.1	113.072
p1406	Ibrutinib	1	79.3931
p1417	Ibrutinib	0.0001	112.185
p1417	Ibrutinib	0.001	108.647
p1417	Ibrutinib	0.01	117.246
p1417	Ibrutinib	0.1	106.288
p1417	Ibrutinib	1	119.752
p1367	Ibrutinib	0.0001	135.786
p1367	Ibrutinib	0.001	127.185
p1367	Ibrutinib	0.01	80.1537
p1367	Ibrutinib	0.1	87.6567
p1367	Ibrutinib	1	59.1088
p1349	Ibrutinib	0.0001	99.2303
p1349	Ibrutinib	0.001	115.723
p1349	Ibrutinib	0.01	96.4816
p1349	Ibrutinib	0.1	114.349
p1349	Ibrutinib	1	83.8373
p1350	Ibrutinib	0.0001	127.264
p1350	Ibrutinib	0.001	128.798
p1350	Ibrutinib	0.01	110.035
p1350	Ibrutinib	0.1	117.137
p1350	Ibrutinib	1	102.276
p1339	Ibrutinib	0.0001	108.274
p1339	Ibrutinib	0.001	104.312
p1339	Ibrutinib	0.01	101.979
p1339	Ibrutinib	0.1	88.1668
p1339	Ibrutinib	1	82.7605
p1358	Ibrutinib	0.0001	105.673
p1358	Ibrutinib	0.001	101.842
p1358	Ibrutinib	0.01	108.484
p1358	Ibrutinib	0.1	99.1945
p1358	Ibrutinib	1	82.2429
p1368	Ruxolitinib	0.001	106.376
p1368	Ruxolitinib	0.01	93.0485
p1368	Ruxolitinib	0.1	92.5319
p1368	Ruxolitinib	1	84.0307
p1368	Ruxolitinib	10	77.1551
p1375	Ruxolitinib	0.001	98.2719
p1375	Ruxolitinib	0.01	96.9902
p1375	Ruxolitinib	0.1	80.3704
p1375	Ruxolitinib	1	51.017
p1375	Ruxolitinib	10	20.7128
p1404	Ruxolitinib	0.001	91.8502
p1404	Ruxolitinib	0.01	84.1476
p1404	Ruxolitinib	0.1	63.6251
p1404	Ruxolitinib	1	62.6359
p1404	Ruxolitinib	10	36.1123
p1384	Ruxolitinib	0.001	93.4863
p1384	Ruxolitinib	0.01	99.0533
p1384	Ruxolitinib	0.1	91.7237
p1384	Ruxolitinib	1	70.3634
p1384	Ruxolitinib	10	41.7259
p1400	Ruxolitinib	0.001	85.4735
p1400	Ruxolitinib	0.01	93.6704
p1400	Ruxolitinib	0.1	108.629
p1400	Ruxolitinib	1	108.746
p1400	Ruxolitinib	10	85.559
p1419	Ruxolitinib	0.001	65.3075
p1419	Ruxolitinib	0.01	83.4757
p1419	Ruxolitinib	0.1	89.0038
p1419	Ruxolitinib	1	83.5549
p1419	Ruxolitinib	10	72.0077
p1401	Ruxolitinib	0.001	93.4317
p1401	Ruxolitinib	0.01	88.0197
p1401	Ruxolitinib	0.1	87.8622
p1401	Ruxolitinib	1	80.0543
p1401	Ruxolitinib	10	78.0642
p1406	Ruxolitinib	0.001	93.6442
p1406	Ruxolitinib	0.01	83.7121
p1406	Ruxolitinib	0.1	35.4887
p1406	Ruxolitinib	1	21.4361
p1406	Ruxolitinib	10	17.8158
p1417	Ruxolitinib	0.001	87.1237
p1417	Ruxolitinib	0.01	91.8411
p1417	Ruxolitinib	0.1	82.2098
p1417	Ruxolitinib	1	96.4601
p1417	Ruxolitinib	10	96.5093
p1367	Ruxolitinib	0.001	78.8727
p1367	Ruxolitinib	0.01	79.6047
p1367	Ruxolitinib	0.1	72.4677
p1367	Ruxolitinib	1	56.9128
p1367	Ruxolitinib	10	32.9399
p1349	Ruxolitinib	0.001	108.301
p1349	Ruxolitinib	0.01	77.2402
p1349	Ruxolitinib	0.1	67.0698
p1349	Ruxolitinib	1	50.5772
p1349	Ruxolitinib	10	65.6954
p1350	Ruxolitinib	0.001	114.375
p1350	Ruxolitinib	0.01	90.6585
p1350	Ruxolitinib	0.1	80.4441
p1350	Ruxolitinib	1	78.296
p1350	Ruxolitinib	10	62.1633
p1339	Ruxolitinib	0.001	90.1294
p1339	Ruxolitinib	0.01	100.683
p1339	Ruxolitinib	0.1	85.6488
p1339	Ruxolitinib	1	85.871
p1339	Ruxolitinib	10	58.6544
p1358	Ruxolitinib	0.001	84.7256
p1358	Ruxolitinib	0.01	90.6118
p1358	Ruxolitinib	0.1	93.7851
p1358	Ruxolitinib	1	80.352
p1358	Ruxolitinib	10	60.2928
p1368	Venetoclax	0.001	119.314
p1368	Venetoclax	0.01	105.953
p1368	Venetoclax	0.1	43.1076
p1368	Venetoclax	1	20.2033
p1368	Venetoclax	10	15.6732
p1375	Venetoclax	0.001	159.294
p1375	Venetoclax	0.1	67.7195
p1375	Venetoclax	1	52.0093
p1375	Venetoclax	10	30.9658
p1404	Venetoclax	0.001	87.1812
p1404	Venetoclax	0.01	63.8757
p1404	Venetoclax	0.1	21.0765
p1404	Venetoclax	1	15.2864
p1404	Venetoclax	10	12.5958
p1384	Venetoclax	0.001	122.944
p1384	Venetoclax	0.01	101.339
p1384	Venetoclax	0.1	31.6566
p1384	Venetoclax	1	22.547
p1384	Venetoclax	10	11.1339
p1400	Venetoclax	0.001	97.265
p1400	Venetoclax	0.01	81.0826
p1400	Venetoclax	0.1	45.5913
p1400	Venetoclax	1	10.9007
p1400	Venetoclax	10	10.3878
p1419	Venetoclax	0.001	78.0585
p1419	Venetoclax	0.01	61.0941
p1419	Venetoclax	0.1	12.751
p1419	Venetoclax	1	8.72773
p1419	Venetoclax	10	6.95367
p1401	Venetoclax	0.001	113.357
p1401	Venetoclax	0.01	91.5847
p1401	Venetoclax	0.1	86.8217
p1401	Venetoclax	1	14.2364
p1401	Venetoclax	10	3.51258
p1406	Venetoclax	0.001	80.7428
p1406	Venetoclax	0.01	101.044
p1406	Venetoclax	0.1	50.3908
p1406	Venetoclax	1	38.5692
p1406	Venetoclax	10	11.123
p1417	Venetoclax	0.001	87.6642
p1417	Venetoclax	0.01	75.5269
p1417	Venetoclax	0.1	20.7367
p1417	Venetoclax	1	3.09577
p1417	Venetoclax	10	1.96557
p1367	Venetoclax	0.001	94.9767
p1367	Venetoclax	0.01	54.3508
p1367	Venetoclax	0.1	29.2799
p1367	Venetoclax	1	27.9989
p1367	Venetoclax	10	10.248
p1349	Venetoclax	0.001	82.4629
p1349	Venetoclax	0.01	91.8087
p1349	Venetoclax	0.1	42.331
p1349	Venetoclax	1	19.5162
p1349	Venetoclax	10	12.9192
p1350	Venetoclax	0.001	104.906
p1350	Venetoclax	0.01	78.6029
p1350	Venetoclax	0.1	37.789
p1350	Venetoclax	1	22.9715
p1350	Venetoclax	10	19.7713
p1339	Venetoclax	0.001	120.716
p1339	Venetoclax	0.01	100.942
p1339	Venetoclax	0.1	56.803
p1339	Venetoclax	1	29.9938
p1339	Venetoclax	10	21.7732
p1358	Venetoclax	0.001	111.049
p1358	Venetoclax	0.01	75.3701
p1358	Venetoclax	0.1	23.3147
p1358	Venetoclax	1	18.7932
p1358	Venetoclax	10	9.5528
