# Supplementary material for: Comparative preclinical drug response analyses of T-prolymphocytic leukemia reveal no differences between known gene expression subgroups
Source: Biol Direct. 2025 Oct 27;20:106. doi: 10.1186/s13062-025-00701-3 (PMC12557856; doi:10.1186/s13062-025-00701-3)
Supplement: Supplementary file 17 — Supplementary Material 17 [file 13062_2025_701_MOESM17_ESM.xlsx]

## Sheet: Bendamustine
EntrezID	Gene	logFC_resp_vs_nonresp	AveExpr_resp	AveExpr_nonresp	t_Stat	PValue	FDRAdjPValue
ENSG00000274012	RN7SL2	-3.26499	6.90124	10.1662	-4.6643	4.24668e-05	0.502297
ENSG00000149100	EIF3M	-0.692336	6.83129	7.52363	-3.57845	0.00101889	0.999942
ENSG00000269439	PGLS-DT	-0.61655	-0.151644	0.464906	-3.38984	0.00172107	0.999942
ENSG00000127947	PTPN12	0.708021	4.99277	4.28475	3.3661	0.00183706	0.999942
ENSG00000005187	ACSM3	-0.973834	1.43311	2.40694	-3.24129	0.00258055	0.999942
ENSG00000205629	LCMT1	-0.506406	3.86002	4.36642	-3.17078	0.00311931	0.999942
ENSG00000150347	ARID5B	1.13546	7.09176	5.9563	3.09694	0.00379726	0.999942
ENSG00000164587	RPS14	-0.550891	10.7209	11.2718	-3.08489	0.00392039	0.999942
ENSG00000166949	SMAD3	1.3747	6.2525	4.8778	3.07118	0.00406501	0.999942
ENSG00000004468	CD38	1.77199	3.94703	2.17503	3.06289	0.00415489	0.999942
ENSG00000172456	FGGY	-0.887586	1.20236	2.08994	-3.02814	0.00455256	0.999942
ENSG00000143167	GPA33	1.89365	4.22382	2.33017	3.02255	0.00461981	0.999942
ENSG00000135387	CAPRIN1	-0.440856	7.32129	7.76215	-3.01199	0.00474942	0.999942
ENSG00000167526	RPL13	-0.508607	11.521	12.0296	-2.87486	0.0067747	0.999942
ENSG00000110848	CD69	1.87198	7.35639	5.48441	2.85987	0.00703972	0.999942
ENSG00000166441	RPL27A	-0.434754	10.5637	10.9984	-2.85642	0.00710198	0.999942
ENSG00000133460	SLC2A11	-0.603424	2.48082	3.08424	-2.81043	0.00798374	0.999942
ENSG00000157014	TATDN2	0.406887	5.14516	4.73827	2.79481	0.00830579	0.999942
ENSG00000079385	CEACAM1	1.08221	1.3308	0.248596	2.79456	0.00831103	0.999942
ENSG00000113328	CCNG1	-0.655372	6.81073	7.4661	-2.77478	0.00873631	0.999942
ENSG00000118513	MYB	1.63579	1.92814	0.29235	2.75143	0.00926468	0.999942
ENSG00000000971	CFH	-2.9989	1.19179	4.19069	-2.74703	0.00936757	0.999942
ENSG00000162191	UBXN1	-0.491163	6.41859	6.90976	-2.73507	0.00965241	0.999942
ENSG00000121680	PEX16	-0.48149	4.37092	4.85241	-2.72907	0.00979814	0.999942
ENSG00000100802	C14orf93	-0.494543	3.04359	3.53813	-2.71968	0.0100307	0.999942
ENSG00000111077	TNS2	-0.680216	0.858415	1.53863	-2.70839	0.0103171	0.999942
ENSG00000083544	TDRD3	-0.384334	5.12802	5.51235	-2.69026	0.0107925	0.999942
ENSG00000185669	SNAI3	-0.919817	2.56486	3.48467	-2.68451	0.0109475	0.999942
ENSG00000053501	USE1	-0.406871	3.4795	3.88637	-2.67647	0.0111678	0.999942
ENSG00000178149	DALRD3	-0.477286	3.64943	4.12671	-2.67289	0.0112671	0.999942
ENSG00000180730	SHISA2	3.06183	1.86089	-1.20094	2.67254	0.011277	0.999942
ENSG00000145022	TCTA	0.570937	4.66032	4.08939	2.65456	0.011789	0.999942
ENSG00000239883	PARGP1	-0.418957	3.37357	3.79252	-2.64926	0.0119439	0.999942
ENSG00000100490	CDKL1	-0.539054	0.0524181	0.591472	-2.64545	0.0120564	0.999942
ENSG00000274925	ZKSCAN2-DT	-0.759081	0.277765	1.03685	-2.63216	0.0124569	0.999942
ENSG00000112242	E2F3	0.748803	4.22483	3.47603	2.62564	0.0126578	0.999942
ENSG00000101000	PROCR	-1.10003	-0.0930651	1.00696	-2.62197	0.0127723	0.999942
ENSG00000181191	PJA1	-0.567825	3.70359	4.27142	-2.6104	0.0131392	0.999942
ENSG00000175390	EIF3F	-0.396216	8.04922	8.44544	-2.58547	0.0139627	0.999942
ENSG00000148950	IMMP1L	-0.559539	2.67039	3.22993	-2.56797	0.0145693	0.999942
ENSG00000215114	UBXN2B	0.478963	5.49068	5.01172	2.55481	0.0150411	0.999942
ENSG00000129158	SERGEF	-0.449072	3.55895	4.00803	-2.55115	0.0151748	0.999942
ENSG00000079263	SP140	-0.462633	4.9166	5.37923	-2.54868	0.0152654	0.999942
ENSG00000132932	ATP8A2	1.56731	2.34762	0.780316	2.54366	0.0154517	0.999942
ENSG00000146676	PURB	0.546625	6.47663	5.93	2.53591	0.015743	0.999942
ENSG00000166169	POLL	-0.465483	3.7746	4.24008	-2.53253	0.0158716	0.999942
ENSG00000103489	XYLT1	0.622133	6.04893	5.4268	2.53226	0.0158822	0.999942
ENSG00000152219	ARL14EP	-0.617863	4.7913	5.40916	-2.52899	0.0160076	0.999942
ENSG00000006831	ADIPOR2	0.695335	5.87985	5.18451	2.52869	0.0160193	0.999942
ENSG00000196693	ZNF33B	-0.580172	5.30915	5.88932	-2.5196	0.0163732	0.999942
ENSG00000250479	CHCHD10	-0.746711	2.88544	3.63215	-2.50542	0.0169394	0.999942
ENSG00000125966	MMP24	-0.597342	0.571143	1.16848	-2.49759	0.0172597	0.999942
ENSG00000169519	METTL15	-0.532851	3.35983	3.89268	-2.49533	0.0173531	0.999942
ENSG00000139637	MYG1	-0.451492	4.39281	4.8443	-2.47523	0.0182055	0.999942
ENSG00000117543	DPH5	-0.549816	5.07962	5.62944	-2.47496	0.018217	0.999942
ENSG00000166979	EVA1C	-1.10185	2.46022	3.56207	-2.47216	0.0183386	0.999942
ENSG00000100426	ZBED4	0.549437	6.23116	5.68172	2.45583	0.0190638	0.999942
ENSG00000204444	APOM	-0.527183	1.12746	1.65464	-2.45005	0.0193264	0.999942
ENSG00000126653	NSRP1	0.402305	4.66892	4.26662	2.44995	0.0193309	0.999942
ENSG00000132781	MUTYH	-0.371705	4.27299	4.6447	-2.44859	0.0193936	0.999942
ENSG00000170946	DNAJC24	-0.463978	3.46503	3.92901	-2.44464	0.0195753	0.999942
ENSG00000105699	LSR	1.03654	5.70709	4.67056	2.44426	0.0195929	0.999942
ENSG00000105135	ILVBL	-0.384633	4.58344	4.96807	-2.44285	0.0196586	0.999942
ENSG00000106244	PDAP1	0.30498	6.03529	5.73031	2.4392	0.0198287	0.999942
ENSG00000100350	FOXRED2	0.924861	1.63505	0.710191	2.43463	0.0200438	0.999942
ENSG00000130958	SLC35D2	-0.696177	1.99648	2.69266	-2.4331	0.0201161	0.999942
ENSG00000188732	FAM221A	-0.564894	1.37709	1.94198	-2.43258	0.0201409	0.999942
ENSG00000168060	NAALADL1	-1.12536	1.07592	2.20129	-2.42665	0.0204244	0.999942
ENSG00000178732	GP5	-1.04167	1.4075	2.44916	-2.42581	0.0204647	0.999942
ENSG00000149823	VPS51	-0.403724	6.8573	7.26102	-2.42434	0.0205358	0.999942
ENSG00000170871	KIAA0232	0.431768	6.28972	5.85795	2.40684	0.0213981	0.999942
ENSG00000164048	ZNF589	0.424276	4.43987	4.01559	2.40567	0.0214568	0.999942
ENSG00000114861	FOXP1	0.988785	7.1398	6.15101	2.4046	0.0215107	0.999942
ENSG00000107872	FBXL15	-0.553574	2.85476	3.40834	-2.40438	0.0215219	0.999942
ENSG00000129295	LRRC6	0.815978	1.51667	0.700696	2.40044	0.0217214	0.999942
ENSG00000171522	PTGER4	1.22446	7.25007	6.02561	2.38652	0.0224402	0.999942
ENSG00000254635	WAC-AS1	0.419198	4.34298	3.92378	2.37615	0.0229895	0.999942
ENSG00000112137	PHACTR1	1.07507	2.94093	1.86586	2.36207	0.0237549	0.999942
ENSG00000034677	RNF19A	1.36238	6.71869	5.35631	2.36108	0.0238096	0.999942
ENSG00000248049	UBA6-AS1	-0.485917	2.47571	2.96163	-2.36008	0.0238648	0.999942
ENSG00000175305	CCNE2	0.587262	2.13512	1.54786	2.34383	0.0247807	0.999942
ENSG00000071082	RPL31	-0.413844	10.6073	11.0211	-2.34271	0.0248451	0.999942
ENSG00000198879	SFMBT2	0.593503	5.62255	5.02904	2.34077	0.0249565	0.999942
ENSG00000168237	GLYCTK	-0.507935	3.02412	3.53205	-2.33945	0.0250327	0.999942
ENSG00000075240	GRAMD4	0.615608	4.26914	3.65353	2.33819	0.0251059	0.999942
ENSG00000050426	LETMD1	-0.364688	5.74769	6.11238	-2.33622	0.0252202	0.999942
ENSG00000246334	PRR7-AS1	-0.575355	2.22043	2.79579	-2.33611	0.0252265	0.999942
ENSG00000051596	THOC3	-0.54312	3.22442	3.76754	-2.33363	0.0253715	0.999942
ENSG00000161405	IKZF3	0.916035	6.23683	5.32079	2.33336	0.0253876	0.999942
ENSG00000137449	CPEB2	0.504205	4.52679	4.02258	2.32911	0.0256375	0.999942
ENSG00000147174	GCNA	0.612118	2.17577	1.56366	2.32571	0.0258394	0.999942
ENSG00000133401	PDZD2	-1.35747	0.448684	1.80615	-2.32532	0.0258625	0.999942
ENSG00000118181	RPS25	-0.423668	9.90937	10.333	-2.32315	0.0259917	0.999942
ENSG00000196284	SUPT3H	-0.637074	3.68468	4.32176	-2.32295	0.0260042	0.999942
ENSG00000159640	ACE	-1.87364	0.454747	2.32838	-2.31937	0.0262189	0.999942
ENSG00000100207	TCF20	0.557569	7.08382	6.52626	2.31518	0.0264727	0.999942
ENSG00000094804	CDC6	0.788725	1.9745	1.18577	2.31247	0.026638	0.999942
ENSG00000105245	NUMBL	0.542794	1.62807	1.08528	2.30818	0.0269015	0.999942
ENSG00000116285	ERRFI1	1.38551	1.79272	0.407208	2.30718	0.0269637	0.999942
ENSG00000196652	ZKSCAN5	0.368889	4.26123	3.89234	2.30523	0.0270845	0.999942
ENSG00000179388	EGR3	1.64985	0.462816	-1.18704	2.30143	0.0273212	0.999942
ENSG00000197894	ADH5	-0.390137	6.11365	6.50379	-2.29702	0.0275985	0.999942
ENSG00000117595	IRF6	1.89879	2.18144	0.282652	2.29287	0.0278616	0.999942
ENSG00000109881	CCDC34	-0.762518	0.20717	0.969688	-2.28601	0.0283019	0.999942
ENSG00000167515	TRAPPC2L	-0.418719	4.33577	4.75449	-2.28498	0.0283684	0.999942
ENSG00000151240	DIP2C	1.6893	4.60779	2.91848	2.27845	0.0287939	0.999942
ENSG00000109113	RAB34	-1.21848	3.43124	4.64972	-2.2771	0.0288827	0.999942
ENSG00000144895	EIF2A	-0.432966	6.97314	7.4061	-2.27258	0.0291815	0.999942
ENSG00000131747	TOP2A	1.03791	4.19337	3.15546	2.26949	0.0293873	0.999942
ENSG00000243926	TIPARP-AS1	-0.596114	0.585023	1.18114	-2.2674	0.0295276	0.999942
ENSG00000113851	CRBN	-0.357112	6.65391	7.01103	-2.26285	0.0298343	0.999942
ENSG00000084092	NOA1	-0.360976	5.19544	5.55642	-2.26195	0.0298951	0.999942
ENSG00000174177	CTU2	-0.531402	3.5998	4.1312	-2.26104	0.0299571	0.999942
ENSG00000196782	MAML3	0.521343	4.10423	3.58289	2.25992	0.0300333	0.999942
ENSG00000103150	MLYCD	-0.455767	2.44058	2.89634	-2.25911	0.0300881	0.999942
ENSG00000113048	MRPS27	-0.395589	5.57137	5.96696	-2.25888	0.0301038	0.999942
ENSG00000165526	RPUSD4	-0.473011	4.34869	4.8217	-2.25842	0.0301357	0.999942
ENSG00000187778	MCRS1	-0.273277	5.64138	5.91466	-2.25707	0.0302279	0.999942
ENSG00000213949	ITGA1	1.83973	1.71769	-0.122041	2.25683	0.0302439	0.999942
ENSG00000104450	SPAG1	0.974723	2.2084	1.23368	2.25443	0.0304094	0.999942
ENSG00000162931	TRIM17	-0.816332	-0.677618	0.138713	-2.25279	0.0305224	0.999942
ENSG00000158859	ADAMTS4	1.14671	1.8682	0.721497	2.24884	0.0307969	0.999942
ENSG00000101161	PRPF6	-0.360515	6.46893	6.82944	-2.24869	0.0308068	0.999942
ENSG00000164258	NDUFS4	-0.462109	4.28603	4.74814	-2.24785	0.0308657	0.999942
ENSG00000148943	LIN7C	-0.533472	5.84539	6.37887	-2.2458	0.0310093	0.999942
ENSG00000123411	IKZF4	0.571919	1.63303	1.06111	2.24001	0.0314175	0.999942
ENSG00000134086	VHL	0.44762	6.03004	5.58242	2.23992	0.0314236	0.999942
ENSG00000141664	ZCCHC2	0.378998	5.90233	5.52333	2.23718	0.0316189	0.999942
ENSG00000204264	PSMB8	-0.421934	6.58296	7.0049	-2.23638	0.0316761	0.999942
ENSG00000124104	SNX21	-0.480611	0.240287	0.720898	-2.2348	0.0317889	0.999942
ENSG00000132122	SPATA6	-0.891247	0.268818	1.16006	-2.23174	0.032009	0.999942
ENSG00000115295	CLIP4	-0.405579	5.18332	5.5889	-2.23159	0.0320194	0.999942
ENSG00000169282	KCNAB1	-0.586131	1.6507	2.23683	-2.22631	0.0324029	0.999942
ENSG00000144827	ABHD10	-0.401604	4.61408	5.01569	-2.22203	0.0327163	0.999942
ENSG00000008283	CYB561	-0.948364	4.53085	5.47922	-2.21923	0.0329231	0.999942
ENSG00000198911	SREBF2	0.568099	6.60278	6.03468	2.21459	0.0332672	0.999942
ENSG00000100784	RPS6KA5	0.528192	5.32436	4.79616	2.21392	0.0333179	0.999942
ENSG00000136717	BIN1	-0.451455	6.47417	6.92562	-2.20891	0.0336943	0.999942
ENSG00000125772	GPCPD1	0.649274	7.79312	7.14385	2.20584	0.0339266	0.999942
ENSG00000196449	YRDC	0.396786	4.62773	4.23095	2.20335	0.0341164	0.999942
ENSG00000166199	ALKBH3	-0.391846	3.75051	4.14236	-2.20173	0.0342404	0.999942
ENSG00000172638	EFEMP2	-0.504039	1.96467	2.46871	-2.20151	0.0342567	0.999942
ENSG00000172939	OXSR1	0.289763	6.26404	5.97428	2.20063	0.0343244	0.999942
ENSG00000182557	SPNS3	-0.709014	1.15866	1.86767	-2.19983	0.0343861	0.999942
ENSG00000234518	PTGES3P1	0.704306	1.3572	0.652894	2.19893	0.0344552	0.999942
ENSG00000140807	NKD1	0.882657	1.95126	1.06861	2.19405	0.0348329	0.999942
ENSG00000165661	QSOX2	0.583013	5.23553	4.65252	2.19365	0.0348639	0.999942
ENSG00000106560	GIMAP2	-1.09055	4.84541	5.93595	-2.19125	0.0350514	0.999942
ENSG00000285053	TBCE	0.513724	1.03813	0.524405	2.18615	0.0354525	0.999942
ENSG00000243449	C4orf48	-0.697977	1.73537	2.43335	-2.17511	0.0363338	0.999942
ENSG00000182154	MRPL41	-0.384302	3.89055	4.27486	-2.17042	0.0367147	0.999942
ENSG00000228253	MT-ATP8	0.850763	4.69742	3.84666	2.16921	0.0368132	0.999942
ENSG00000196663	TECPR2	0.510608	4.39554	3.88493	2.1691	0.0368221	0.999942
ENSG00000185650	ZFP36L1	0.677468	7.31502	6.63755	2.16884	0.0368437	0.999942
ENSG00000176476	SGF29	-0.471873	4.23046	4.70233	-2.16626	0.0370547	0.999942
ENSG00000109475	RPL34	-0.394988	10.1883	10.5833	-2.15944	0.037619	0.999942
ENSG00000136960	ENPP2	1.36542	3.25686	1.89144	2.15937	0.0376247	0.999942
ENSG00000161970	RPL26	-0.568694	7.9677	8.53639	-2.1579	0.0377473	0.999942
ENSG00000169217	CD2BP2	-0.272392	5.55418	5.82658	-2.15769	0.0377649	0.999942
ENSG00000207445	SNORD15B	-0.611755	2.45152	3.06327	-2.15246	0.0382043	0.999942
ENSG00000187688	TRPV2	-0.500396	5.16982	5.67022	-2.15069	0.0383541	0.999942
ENSG00000137720	C11orf1	-0.615595	3.04022	3.65581	-2.14646	0.0387138	0.999942
ENSG00000247596	TWF2	-0.558269	5.0402	5.59847	-2.1459	0.0387618	0.999942
ENSG00000137265	IRF4	0.922564	3.78038	2.85781	2.14509	0.0388314	0.999942
ENSG00000118690	ARMC2	0.321561	2.30179	1.98023	2.1447	0.0388649	0.999942
ENSG00000121104	FAM117A	0.440716	5.843	5.40228	2.14235	0.0390664	0.999942
ENSG00000118242	MREG	0.711291	2.23462	1.52333	2.14192	0.0391036	0.999942
ENSG00000253948	VPS13B-DT	0.577975	0.484001	-0.0939737	2.13989	0.0392786	0.999942
ENSG00000198839	ZNF277	-0.467866	5.06231	5.53018	-2.13896	0.0393599	0.999942
ENSG00000105373	NOP53	-0.401946	9.07737	9.47932	-2.13297	0.039882	0.999942
ENSG00000163832	ELP6	-0.309601	3.73262	4.04222	-2.13042	0.040106	0.999942
ENSG00000165644	COMTD1	-0.537747	2.36297	2.90072	-2.12542	0.0405493	0.999942
ENSG00000130811	EIF3G	-0.355353	7.26052	7.61587	-2.12198	0.0408558	0.999942
ENSG00000115607	IL18RAP	0.921822	1.90229	0.980469	2.12192	0.0408611	0.999942
ENSG00000148400	NOTCH1	0.583498	5.83827	5.25478	2.12158	0.0408914	0.999942
ENSG00000205765	C5orf51	0.534527	4.88617	4.35164	2.12003	0.0410307	0.999942
ENSG00000164483	SAMD3	0.711073	5.72396	5.01288	2.11897	0.0411266	0.999942
ENSG00000078369	GNB1	0.302362	8.1292	7.82684	2.11849	0.0411701	0.999942
ENSG00000131389	SLC6A6	0.474762	6.23032	5.75556	2.11765	0.0412456	0.999942
ENSG00000198642	KLHL9	-0.382335	5.92779	6.31013	-2.11387	0.0415886	0.999942
ENSG00000149970	CNKSR2	1.03055	3.65712	2.62657	2.11203	0.0417563	0.999942
ENSG00000123124	WWP1	0.491826	7.19461	6.70279	2.11026	0.0419185	0.999942
ENSG00000261416	CORO1A-AS1	-0.604779	0.0724568	0.677236	-2.10554	0.0423523	0.999942
ENSG00000101150	TPD52L2	0.339936	6.30656	5.96662	2.10496	0.042406	0.999942
ENSG00000146410	MTFR2	0.585726	0.759688	0.173962	2.10444	0.0424549	0.999942
ENSG00000011258	MBTD1	0.411434	5.8689	5.45747	2.10433	0.0424643	0.999942
ENSG00000184916	JAG2	0.934731	1.79317	0.858439	2.10161	0.0427171	0.999942
ENSG00000266094	RASSF5	0.33684	8.05561	7.71877	2.09981	0.0428852	0.999942
ENSG00000126106	TMEM53	-0.379615	0.596106	0.975721	-2.09903	0.0429581	0.999942
ENSG00000244617	ASPRV1	0.394231	0.687704	0.293473	2.09834	0.0430235	0.999942
ENSG00000182010	RTKN2	1.90369	5.82074	3.91704	2.09736	0.0431147	0.999942
ENSG00000145284	SCD5	-1.31473	-0.981978	0.332753	-2.09591	0.0432518	0.999942
ENSG00000135476	ESPL1	0.889486	1.26327	0.373787	2.09479	0.0433573	0.999942
ENSG00000170345	FOS	1.17848	9.67356	8.49508	2.09238	0.0435852	0.999942
ENSG00000144043	TEX261	0.310696	5.27326	4.96256	2.09022	0.0437909	0.999942
ENSG00000133315	MACROD1	-0.459772	1.69452	2.15429	-2.08855	0.0439501	0.999942
ENSG00000214717	ZBED1	0.488459	5.41422	4.92576	2.08851	0.0439535	0.999942
ENSG00000091651	ORC6	0.389492	1.64374	1.25424	2.08753	0.0440475	0.999942
ENSG00000005238	FAM214B	0.552728	3.6177	3.06497	2.08639	0.0441571	0.999942
ENSG00000049449	RCN1	-0.588696	2.1383	2.727	-2.08613	0.0441817	0.999942
ENSG00000147536	GINS4	0.510529	2.14474	1.63421	2.08433	0.0443545	0.999942
ENSG00000183955	KMT5A	0.349258	5.08223	4.73297	2.08302	0.0444808	0.999942
ENSG00000114999	TTL	0.386432	4.9763	4.58987	2.08133	0.0446443	0.999942
ENSG00000136732	GYPC	-0.697539	7.05185	7.74939	-2.07949	0.0448232	0.999942
ENSG00000117724	CENPF	0.909315	3.67596	2.76664	2.07902	0.0448686	0.999942
ENSG00000100385	IL2RB	1.04711	5.32597	4.27886	2.07863	0.0449066	0.999942
ENSG00000110700	RPS13	-0.379302	9.90115	10.2805	-2.07812	0.0449569	0.999942
ENSG00000259494	MRPL46	-0.57652	1.31189	1.88841	-2.0763	0.0451338	0.999942
ENSG00000170445	HARS1	-0.225629	5.50893	5.73456	-2.07097	0.0456578	0.999942
ENSG00000155868	MED7	-0.312733	3.37592	3.68865	-2.07014	0.0457406	0.999942
ENSG00000232888	RPS11P5	-0.473824	0.59544	1.06926	-2.06728	0.0460241	0.999942
ENSG00000131467	PSME3	0.350732	6.10382	5.75309	2.06566	0.046186	0.999942
ENSG00000175564	UCP3	0.503019	1.47437	0.971352	2.06352	0.0463992	0.999942
ENSG00000258704	SRP54-AS1	-0.377382	1.02278	1.40016	-2.06248	0.0465041	0.999942
ENSG00000151131	C12orf45	-0.451315	3.92012	4.37143	-2.06073	0.0466797	0.999942
ENSG00000164404	GDF9	0.636353	0.353826	-0.282527	2.06034	0.0467194	0.999942
ENSG00000206560	ANKRD28	0.384857	6.57034	6.18548	2.05821	0.0469344	0.999942
ENSG00000109911	ELP4	-0.724186	3.73331	4.4575	-2.05785	0.0469703	0.999942
ENSG00000274211	SOCS7	0.355576	4.87386	4.51828	2.05605	0.0471537	0.999942
ENSG00000178982	EIF3K	-0.405694	7.43764	7.84333	-2.05423	0.0473386	0.999942
ENSG00000270344	POC1B-AS1	-0.391625	0.908357	1.29998	-2.05177	0.04759	0.999942
ENSG00000198369	SPRED2	0.84979	1.7341	0.884314	2.05033	0.047738	0.999942
ENSG00000112651	MRPL2	-0.346968	3.69539	4.04235	-2.04674	0.0481079	0.999942
ENSG00000249855	EEF1A1P19	-0.610683	0.702963	1.31365	-2.04574	0.0482121	0.999942
ENSG00000165490	DDIAS	0.660623	1.61579	0.955168	2.04511	0.0482768	0.999942
ENSG00000257923	CUX1	0.454096	6.29576	5.84166	2.04448	0.0483424	0.999942
ENSG00000091164	TXNL1	-0.27953	5.65632	5.93585	-2.04254	0.0485441	0.999942
ENSG00000137054	POLR1E	-0.389469	4.93725	5.32672	-2.04218	0.0485818	0.999942
ENSG00000123908	AGO2	0.562053	7.58074	7.01869	2.03589	0.0492414	0.999942
ENSG00000023839	ABCC2	0.491861	2.5531	2.06124	2.03473	0.0493642	0.999942
ENSG00000144560	VGLL4	0.370159	4.97111	4.60095	2.03422	0.0494188	0.999942
ENSG00000170175	CHRNB1	-0.418275	2.38184	2.80011	-2.03298	0.0495501	0.999942
ENSG00000205464	ATP6AP1L	0.678735	0.616867	-0.061868	2.03222	0.049631	0.999942
ENSG00000136104	RNASEH2B	-0.394054	6.467	6.86105	-2.0316	0.0496971	0.999942
ENSG00000186468	RPS23	-0.420535	8.86683	9.28737	-2.02424	0.0504855	0.999942
ENSG00000176986	SEC24C	-0.277254	5.64825	5.9255	-2.02388	0.0505241	0.999942
ENSG00000177051	FBXO46	0.344432	4.44219	4.09776	2.02263	0.0506592	0.999942
ENSG00000116717	GADD45A	0.661444	3.54307	2.88162	2.02218	0.0507078	0.999942
ENSG00000068305	MEF2A	0.326128	6.16769	5.84156	2.02043	0.0508975	0.999942
ENSG00000128791	TWSG1	-0.713024	2.14332	2.85635	-2.01987	0.0509586	0.999942
ENSG00000154127	UBASH3B	0.9386	5.57308	4.63448	2.01852	0.0511056	0.999942
ENSG00000050405	LIMA1	1.1833	3.65174	2.46844	2.01699	0.0512735	0.999942
ENSG00000087074	PPP1R15A	1.08812	8.52639	7.43827	2.01639	0.0513381	0.999942
ENSG00000185361	TNFAIP8L1	0.571293	4.12241	3.55111	2.01535	0.051453	0.999942
ENSG00000134419	RPS15A	-0.489631	9.04385	9.53348	-2.01529	0.0514591	0.999942
ENSG00000125354	SEPTIN6	0.352898	8.10026	7.74736	2.01386	0.0516158	0.999942
ENSG00000165097	KDM1B	0.331655	4.69786	4.3662	2.01227	0.0517917	0.999942
ENSG00000158470	B4GALT5	0.644212	4.74696	4.10275	2.01069	0.0519655	0.999942
ENSG00000072818	ACAP1	-0.43992	7.44816	7.88808	-2.00937	0.0521124	0.999942
ENSG00000198604	BAZ1A	0.282053	6.73636	6.45431	2.00718	0.0523562	0.999942
ENSG00000112406	HECA	0.347107	8.70857	8.36147	2.00625	0.0524596	0.999942
ENSG00000127184	COX7C	-0.450313	7.40819	7.8585	-2.00615	0.0524709	0.999942
ENSG00000136908	DPM2	0.304848	4.39691	4.09207	2.00562	0.0525298	0.999942
ENSG00000196683	TOMM7	-0.529919	7.67191	8.20183	-2.00533	0.0525617	0.999942
ENSG00000136152	COG3	-0.300302	5.91955	6.21985	-2.00533	0.0525618	0.999942
ENSG00000108854	SMURF2	0.516141	5.52118	5.00504	2.00417	0.0526917	0.999942
ENSG00000110711	AIP	-0.304344	5.88579	6.19014	-2.00383	0.0527301	0.999942
ENSG00000174886	NDUFA11	-0.29185	3.37087	3.66272	-2.00297	0.0528265	0.999942
ENSG00000223960	CHROMR	-0.493748	2.26978	2.76353	-2.00184	0.052953	0.999942
ENSG00000099194	SCD	1.17561	4.88519	3.70958	2.00013	0.0531462	0.999942
ENSG00000125740	FOSB	1.68057	7.35336	5.6728	1.99931	0.0532388	0.999942
ENSG00000134285	FKBP11	-0.524815	4.34686	4.87168	-1.9988	0.0532966	0.999942
ENSG00000151883	PARP8	-0.390505	7.82661	8.21711	-1.99735	0.0534609	0.999942
ENSG00000175203	DCTN2	-0.276644	5.79829	6.07494	-1.99301	0.053955	0.999942
ENSG00000198416	ZNF658B	0.970656	1.12723	0.156576	1.99077	0.0542114	0.999942
ENSG00000143443	C1orf56	-0.36671	1.08755	1.45426	-1.99005	0.0542945	0.999942
ENSG00000228782	MRPL45P2	-0.382909	1.97603	2.35894	-1.98792	0.05454	0.999942
ENSG00000146066	HIGD2A	-0.385751	5.10328	5.48903	-1.98776	0.0545578	0.999942
ENSG00000149806	FAU	-0.390268	8.85235	9.24261	-1.98754	0.0545828	0.999942
ENSG00000145632	PLK2	1.31624	3.86916	2.55292	1.9873	0.0546108	0.999942
ENSG00000149212	SESN3	0.883667	7.02441	6.14075	1.98511	0.054865	0.999942
ENSG00000124370	MCEE	-0.260586	2.41598	2.67657	-1.98163	0.0552701	0.999942
ENSG00000040608	RTN4R	-1.06767	-0.226375	0.841296	-1.98128	0.0553104	0.999942
ENSG00000176928	GCNT4	1.01549	7.06708	6.05159	1.97883	0.0555969	0.999942
ENSG00000135074	ADAM19	1.45782	5.13336	3.67554	1.97856	0.0556295	0.999942
ENSG00000137857	DUOX1	-0.509541	0.821683	1.33122	-1.97699	0.0558137	0.999942
ENSG00000140948	ZCCHC14	0.460463	5.25586	4.7954	1.97445	0.0561136	0.999942
ENSG00000105723	GSK3A	0.339143	4.12831	3.78917	1.97409	0.0561558	0.999942
ENSG00000110060	PUS3	-0.564513	2.84431	3.40882	-1.97394	0.0561738	0.999942
ENSG00000181555	SETD2	0.374662	7.67205	7.29739	1.97326	0.0562549	0.999942
ENSG00000140950	MEAK7	-0.434304	1.82441	2.25871	-1.97288	0.0562996	0.999942
ENSG00000125875	TBC1D20	0.226499	5.50724	5.28074	1.9725	0.0563442	0.999942
ENSG00000152234	ATP5F1A	-0.287193	8.31775	8.60494	-1.9713	0.0564874	0.999942
ENSG00000204628	RACK1	-0.303642	10.8872	11.1909	-1.9706	0.0565709	0.999942
ENSG00000167283	ATP5MG	-0.473667	5.22444	5.69811	-1.96984	0.0566606	0.999942
ENSG00000120129	DUSP1	0.948466	9.25336	8.3049	1.96884	0.0567802	0.999942
ENSG00000181722	ZBTB20	-0.423036	4.6968	5.11983	-1.96821	0.0568553	0.999942
ENSG00000170881	RNF139	0.488078	7.33849	6.85041	1.96655	0.057055	0.999942
ENSG00000151348	EXT2	-0.371692	4.99082	5.36251	-1.96498	0.0572432	0.999942
ENSG00000163600	ICOS	0.858835	6.04966	5.19083	1.96449	0.0573025	0.999942
ENSG00000234741	GAS5	-0.437263	8.28233	8.7196	-1.96204	0.0575983	0.999942
ENSG00000087152	ATXN7L3	0.283968	6.79512	6.51116	1.95989	0.0578593	0.999942
ENSG00000152784	PRDM8	1.04696	3.02902	1.98206	1.95684	0.0582308	0.999942
ENSG00000249353	NPM1P27	-0.463244	3.27237	3.73562	-1.95642	0.0582824	0.999942
ENSG00000171806	METTL18	-0.508946	2.79175	3.3007	-1.95409	0.0585673	0.999942
ENSG00000089289	IGBP1	-0.427416	6.01056	6.43798	-1.95362	0.0586254	0.999942
ENSG00000196923	PDLIM7	0.737766	2.4915	1.75373	1.95158	0.0588758	0.999942
ENSG00000163479	SSR2	-0.457957	7.19533	7.65329	-1.95102	0.0589449	0.999942
ENSG00000167862	MRPL58	-0.427317	3.56039	3.98771	-1.95087	0.058964	0.999942
ENSG00000133961	NUMB	0.380423	5.84336	5.46293	1.95053	0.0590062	0.999942
ENSG00000065328	MCM10	0.843618	0.770693	-0.0729246	1.94944	0.0591404	0.999942
ENSG00000164109	MAD2L1	-0.473558	3.13194	3.60549	-1.94931	0.0591571	0.999942
ENSG00000172809	RPL38	-0.433005	9.48857	9.92157	-1.94921	0.0591693	0.999942
ENSG00000173706	HEG1	0.785284	4.74505	3.95977	1.94808	0.0593089	0.999942
ENSG00000042832	TG	0.610673	1.15935	0.548672	1.94697	0.059447	0.999942
ENSG00000214174	AMZ2P1	0.553112	3.68235	3.12924	1.94573	0.0596016	0.999942
ENSG00000187240	DYNC2H1	-0.728336	2.58234	3.31067	-1.94442	0.0597645	0.999942
ENSG00000101745	ANKRD12	0.454612	7.72509	7.27048	1.9434	0.0598919	0.999942
ENSG00000108582	CPD	0.408533	6.80663	6.3981	1.94213	0.0600516	0.999942
ENSG00000183161	FANCF	-0.405167	4.14758	4.55274	-1.93965	0.0603641	0.999942
ENSG00000143575	HAX1	-0.383459	5.47348	5.85694	-1.93826	0.0605385	0.999942
ENSG00000068976	PYGM	0.651691	2.39877	1.74708	1.93726	0.0606659	0.999942
ENSG00000140740	UQCRC2	-0.31058	7.20065	7.51123	-1.93662	0.0607467	0.999942
ENSG00000177548	RABEP2	-0.352195	3.57445	3.92665	-1.93544	0.0608956	0.999942
ENSG00000142546	NOSIP	-0.386668	7.32319	7.70986	-1.93515	0.0609329	0.999942
ENSG00000130741	EIF2S3	-0.443083	8.40394	8.84702	-1.93298	0.0612088	0.999942
ENSG00000112195	TREML2	0.863683	1.74259	0.878903	1.93226	0.0613006	0.999942
ENSG00000228594	FNDC10	0.676268	2.22259	1.54632	1.93215	0.0613147	0.999942
ENSG00000125351	UPF3B	0.299007	3.4074	3.10839	1.93119	0.0614383	0.999942
ENSG00000156711	MAPK13	0.520433	5.14068	4.62025	1.93067	0.0615038	0.999942
ENSG00000127124	HIVEP3	0.534779	4.45263	3.91785	1.92565	0.06215	0.999942
ENSG00000153317	ASAP1	0.450483	6.20358	5.7531	1.92483	0.0622558	0.999942
ENSG00000131115	ZNF227	-0.365044	3.67103	4.03607	-1.92182	0.0626474	0.999942
ENSG00000213965	NUDT19	-0.329833	3.91239	4.24222	-1.91913	0.0629972	0.999942
ENSG00000154229	PRKCA	0.542247	7.00666	6.46441	1.91782	0.0631691	0.999942
ENSG00000275023	MLLT6	0.454291	8.40042	7.94613	1.91741	0.0632228	0.999942
ENSG00000102003	SYP	0.742279	0.799207	0.0569272	1.9155	0.0634734	0.999942
ENSG00000137831	UACA	1.19731	2.15652	0.95921	1.91537	0.0634911	0.999942
ENSG00000256667	KLRA1P	0.486284	1.579	1.09272	1.91502	0.0635372	0.999942
ENSG00000111678	C12orf57	-0.672801	4.93445	5.60725	-1.91475	0.0635726	0.999942
ENSG00000164512	ANKRD55	1.68052	2.90893	1.22841	1.91208	0.0639256	0.999942
ENSG00000063177	RPL18	-0.309575	10.4025	10.7121	-1.91152	0.0639989	0.999942
ENSG00000172292	CERS6	0.609367	5.46663	4.85726	1.91152	0.0639991	0.999942
ENSG00000144893	MED12L	-0.820735	0.873014	1.69375	-1.91023	0.0641713	0.999942
ENSG00000030419	IKZF2	1.98592	5.15095	3.16503	1.90955	0.0642612	0.999942
ENSG00000163655	GMPS	-0.269233	6.12094	6.39017	-1.90951	0.0642659	0.999942
ENSG00000135048	CEMIP2	0.822733	7.09795	6.27522	1.90817	0.0644454	0.999942
ENSG00000197582	GPX1P1	-1.86314	-1.30056	0.562583	-1.90787	0.0644852	0.999942
ENSG00000104129	DNAJC17	-0.266116	2.95066	3.21678	-1.90702	0.0645981	0.999942
ENSG00000170854	RIOX2	-0.431565	4.60225	5.03382	-1.90413	0.064986	0.999942
ENSG00000168137	SETD5	0.467442	6.58374	6.1163	1.9036	0.0650572	0.999942
ENSG00000228716	DHFR	0.585739	4.05919	3.47345	1.90283	0.06516	0.999942
ENSG00000183091	NEB	0.596094	2.2741	1.678	1.90234	0.065226	0.999942
ENSG00000176208	ATAD5	0.406994	3.94399	3.537	1.90177	0.0653033	0.999942
ENSG00000080845	DLGAP4	0.458552	4.79194	4.33338	1.89836	0.0657638	0.999942
ENSG00000151779	NBAS	-0.322845	6.03395	6.35679	-1.89826	0.0657779	0.999942
ENSG00000065491	TBC1D22B	0.390072	4.56415	4.17408	1.89775	0.0658466	0.999942
ENSG00000144674	GOLGA4	0.528256	6.50408	5.97582	1.89772	0.0658512	0.999942
ENSG00000236753	MKLN1-AS	0.496193	-0.204323	-0.700516	1.89766	0.0658599	0.999942
ENSG00000267419	ZNF56	-0.272909	0.998441	1.27135	-1.89725	0.0659154	0.999942
ENSG00000169570	DTWD2	-0.504303	2.04325	2.54756	-1.89387	0.0663754	0.999942
ENSG00000175470	PPP2R2D	0.358178	6.18691	5.82873	1.8924	0.0665775	0.999942
ENSG00000164631	ZNF12	-0.392082	5.42433	5.81641	-1.89236	0.0665829	0.999942
ENSG00000196867	ZFP28	-1.58142	-1.19053	0.390896	-1.89218	0.0666069	0.999942
ENSG00000162676	GFI1	0.785006	4.23453	3.44952	1.8914	0.066715	0.999942
ENSG00000025434	NR1H3	-0.500576	0.639585	1.14016	-1.891	0.0667701	0.999942
ENSG00000138613	APH1B	-0.399579	3.39864	3.79822	-1.88962	0.0669589	0.999942
ENSG00000262001	DLGAP1-AS2	0.777376	0.588123	-0.189253	1.88835	0.067134	0.999942
ENSG00000196182	STK40	0.493363	5.13245	4.63909	1.88758	0.0672416	0.999942
ENSG00000101057	MYBL2	0.812299	1.63615	0.823852	1.88641	0.0674025	0.999942
ENSG00000231500	RPS18	-0.339853	11.7442	12.0841	-1.88432	0.0676933	0.999942
ENSG00000173272	MZT2A	-0.374012	5.15148	5.52549	-1.88274	0.0679137	0.999942
ENSG00000229127	KANSL1L-AS1	-0.508825	0.345974	0.854798	-1.88256	0.0679379	0.999942
ENSG00000171311	EXOSC1	-0.345236	4.26972	4.61495	-1.88229	0.0679755	0.999942
ENSG00000154122	ANKH	0.394879	6.41545	6.02057	1.88066	0.0682044	0.999942
ENSG00000272145	NFYC-AS1	-0.584533	0.750497	1.33503	-1.87935	0.0683876	0.999942
ENSG00000037280	FLT4	1.53892	0.949072	-0.589851	1.87883	0.068461	0.999942
ENSG00000104312	RIPK2	-0.730628	5.35222	6.08285	-1.8781	0.0685623	0.999942
ENSG00000245060	LINC00847	-0.404413	3.14763	3.55204	-1.87725	0.0686828	0.999942
ENSG00000072274	TFRC	0.403315	6.96958	6.56626	1.87675	0.0687526	0.999942
ENSG00000115841	RMDN2	-0.589305	1.4653	2.05461	-1.87638	0.0688052	0.999942
ENSG00000140577	CRTC3	0.429087	6.65161	6.22252	1.87614	0.0688389	0.999942
ENSG00000197019	SERTAD1	0.805422	5.13363	4.32821	1.87489	0.0690157	0.999942
ENSG00000197756	RPL37A	-0.355322	10.5404	10.8957	-1.87445	0.0690773	0.999942
ENSG00000165029	ABCA1	1.19371	4.59478	3.40107	1.87293	0.0692933	0.999942
ENSG00000188895	MSL1	0.343026	6.94163	6.5986	1.87279	0.0693138	0.999942
ENSG00000104738	MCM4	0.603557	5.71562	5.11206	1.87262	0.0693368	0.999942
ENSG00000054983	GALC	0.333254	5.04522	4.71197	1.87224	0.0693917	0.999942
ENSG00000067082	KLF6	0.729562	10.0206	9.29106	1.86984	0.0697325	0.999942
ENSG00000165502	RPL36AL	-0.489031	7.25468	7.74371	-1.86965	0.0697598	0.999942
ENSG00000138193	PLCE1	-0.470777	2.03714	2.50792	-1.86961	0.0697653	0.999942
ENSG00000178105	DDX10	-0.365263	4.3086	4.67386	-1.86781	0.0700227	0.999942
ENSG00000198520	ARMH1	-1.14225	3.25775	4.39999	-1.86741	0.070081	0.999942
ENSG00000125686	MED1	0.405684	6.34791	5.94223	1.86687	0.0701578	0.999942
ENSG00000106415	GLCCI1	0.544552	4.25136	3.70681	1.86678	0.0701713	0.999942
ENSG00000172315	TP53RK	-0.577943	4.13283	4.71077	-1.86643	0.0702216	0.999942
ENSG00000265817	FSBP	-1.23496	-0.0624787	1.17248	-1.86605	0.070276	0.999942
ENSG00000113318	MSH3	-0.232191	4.84498	5.07717	-1.86438	0.070515	0.999942
ENSG00000240137	ERICH6-AS1	-0.509	-0.0488571	0.460143	-1.86343	0.070652	0.999942
ENSG00000062282	DGAT2	0.788315	0.918358	0.130043	1.86333	0.0706673	0.999942
ENSG00000101236	RNF24	0.463957	4.60097	4.13702	1.86223	0.0708261	0.999942
ENSG00000147138	GPR174	1.06474	5.58313	4.51839	1.86168	0.0709048	0.999942
ENSG00000085840	ORC1	0.621019	2.33531	1.7143	1.86122	0.0709717	0.999942
ENSG00000142534	RPS11	-0.303078	11.0387	11.3417	-1.85973	0.0711888	0.999942
ENSG00000197958	RPL12	-0.316699	10.6942	11.0109	-1.85892	0.0713061	0.999942
ENSG00000148303	RPL7A	-0.234965	10.9359	11.1709	-1.85707	0.0715759	0.999942
ENSG00000125505	MBOAT7	0.412984	4.81837	4.40539	1.85629	0.0716891	0.999942
ENSG00000076382	SPAG5	0.607583	3.05986	2.45227	1.85593	0.0717419	0.999942
ENSG00000038002	AGA	-0.368764	4.5136	4.88236	-1.85534	0.0718282	0.999942
ENSG00000149257	SERPINH1	-0.646226	1.71632	2.36255	-1.8549	0.0718919	0.999942
ENSG00000055208	TAB2	0.52035	7.40535	6.885	1.85242	0.0722568	0.999942
ENSG00000076513	ANKRD13A	0.265286	6.45524	6.18996	1.85241	0.0722573	0.999942
ENSG00000144182	LIPT1	-0.371906	2.60925	2.98116	-1.85045	0.072547	0.999942
ENSG00000163577	EIF5A2	-0.735453	2.60755	3.343	-1.85016	0.0725898	0.999942
ENSG00000123374	CDK2	0.406702	3.61913	3.21243	1.84972	0.0726541	0.999942
ENSG00000151353	TMEM18	-0.35796	4.81536	5.17332	-1.84926	0.0727221	0.999942
ENSG00000198931	APRT	-0.399726	6.56701	6.96673	-1.84876	0.0727965	0.999942
ENSG00000113272	THG1L	-0.425734	3.09277	3.51851	-1.84808	0.0728965	0.999942
ENSG00000198846	TOX	1.42013	1.0983	-0.321828	1.8477	0.0729535	0.999942
ENSG00000171425	ZNF581	-0.430443	4.30515	4.73559	-1.84746	0.0729891	0.999942
ENSG00000233426	EIF3FP3	-0.629406	1.49113	2.12053	-1.84729	0.0730135	0.999942
ENSG00000080546	SESN1	0.955275	6.29565	5.34038	1.84688	0.0730756	0.999942
ENSG00000198689	SLC9A6	-0.456551	5.44964	5.9062	-1.84599	0.0732072	0.999942
ENSG00000205544	TMEM256	-0.52784	2.00878	2.53662	-1.84518	0.0733275	0.999942
ENSG00000132463	GRSF1	-0.324378	6.67445	6.99883	-1.84385	0.0735267	0.999942
ENSG00000123358	NR4A1	1.10512	3.91572	2.8106	1.84381	0.0735322	0.999942
ENSG00000107651	SEC23IP	-0.295932	4.92554	5.22148	-1.84185	0.0738248	0.999942
ENSG00000175602	CCDC85B	-0.382967	4.68748	5.07045	-1.84139	0.0738944	0.999942
ENSG00000198417	MT1F	-0.730825	0.357082	1.08791	-1.84059	0.0740138	0.999942
ENSG00000116017	ARID3A	0.43362	3.67728	3.24366	1.83925	0.074216	0.999942
ENSG00000197978	GOLGA6L9	0.512251	2.59725	2.085	1.83851	0.0743265	0.999942
ENSG00000188938	FAM120AOS	0.197598	5.63933	5.44174	1.8366	0.0746154	0.999942
ENSG00000139618	BRCA2	0.479695	3.65872	3.17903	1.8358	0.0747356	0.999942
ENSG00000071054	MAP4K4	0.330896	7.6179	7.287	1.83548	0.0747847	0.999942
ENSG00000167380	ZNF226	-0.341937	3.45294	3.79488	-1.83492	0.0748701	0.999942
ENSG00000102890	ELMO3	-0.41112	1.17213	1.58325	-1.83393	0.0750191	0.999942
ENSG00000042286	AIFM2	-0.429401	1.41095	1.84035	-1.83234	0.0752612	0.999942
ENSG00000273117	INSIG1-DT	0.994682	1.63653	0.641852	1.83229	0.075269	0.999942
ENSG00000108479	GALK1	-0.452373	1.79008	2.24245	-1.83187	0.0753335	0.999942
ENSG00000144712	CAND2	-0.735816	0.975488	1.7113	-1.83113	0.0754456	0.999942
ENSG00000233056	ERVH48-1	1.24575	1.21959	-0.0261602	1.83003	0.0756138	0.999942
ENSG00000157429	ZNF19	-0.458143	0.167159	0.625301	-1.83001	0.075617	0.999942
ENSG00000115268	RPS15	-0.315399	9.66771	9.98311	-1.82962	0.075676	0.999942
ENSG00000177854	TMEM187	-0.606385	1.98455	2.59093	-1.82933	0.0757213	0.999942
ENSG00000142676	RPL11	-0.294254	10.7759	11.0701	-1.82895	0.0757798	0.999942
ENSG00000173327	MAP3K11	0.402373	5.62175	5.21938	1.82818	0.0758966	0.999942
ENSG00000132467	UTP3	-0.360617	4.50637	4.86699	-1.8254	0.0763252	0.999942
ENSG00000241015	TPM3P9	0.32699	3.41863	3.09164	1.82538	0.0763269	0.999942
ENSG00000214087	ARL16	-0.48117	3.05874	3.53991	-1.82517	0.07636	0.999942
ENSG00000149084	HSD17B12	-0.42909	3.66695	4.09604	-1.82428	0.076497	0.999942
ENSG00000151687	ANKAR	-0.258288	2.9642	3.22249	-1.82426	0.0765001	0.999942
ENSG00000198887	SMC5	0.271856	6.64127	6.36942	1.82391	0.0765547	0.999942
ENSG00000213619	NDUFS3	-0.413399	4.9069	5.32029	-1.8238	0.0765717	0.999942
ENSG00000127445	PIN1	-0.252038	5.09479	5.34682	-1.82302	0.0766918	0.999942
ENSG00000090975	PITPNM2	0.56106	5.17458	4.61352	1.82282	0.0767228	0.999942
ENSG00000101447	FAM83D	0.485891	1.2634	0.777508	1.8227	0.0767411	0.999942
ENSG00000165434	PGM2L1	0.797322	5.40671	4.60939	1.82241	0.076787	0.999942
ENSG00000235823	OLMALINC	0.637825	1.45537	0.817549	1.82133	0.0769532	0.999942
ENSG00000158717	RNF166	-0.356016	6.4063	6.76232	-1.82007	0.07715	0.999942
ENSG00000099624	ATP5F1D	-0.364997	4.60848	4.97347	-1.82001	0.0771596	0.999942
ENSG00000215021	PHB2	-0.447786	6.97317	7.42096	-1.81938	0.0772567	0.999942
ENSG00000173812	EIF1	0.504902	9.94572	9.44082	1.81839	0.0774112	0.999942
ENSG00000134330	IAH1	-0.395731	4.19561	4.59135	-1.81744	0.07756	0.999942
ENSG00000114850	SSR3	-0.401205	6.95488	7.35609	-1.81728	0.0775847	0.999942
ENSG00000255274	SMIM35	0.777392	-0.0825215	-0.859913	1.81598	0.0777875	0.999942
ENSG00000056558	TRAF1	0.653202	6.63422	5.98102	1.81562	0.0778444	0.999942
ENSG00000170469	SPATA24	-0.445452	0.031578	0.47703	-1.81498	0.0779444	0.999942
ENSG00000134597	RBMX2	-0.374483	4.18463	4.55911	-1.81492	0.0779544	0.999942
ENSG00000090020	SLC9A1	0.553553	3.97305	3.41949	1.81404	0.0780926	0.999942
ENSG00000172578	KLHL6	0.408096	5.74966	5.34157	1.81403	0.0780942	0.999942
ENSG00000138430	OLA1	-0.392357	6.07343	6.46579	-1.81244	0.0783439	0.999942
ENSG00000008294	SPAG9	0.354175	6.66107	6.3069	1.8115	0.0784922	0.999942
ENSG00000138623	SEMA7A	0.70857	1.65362	0.945045	1.81125	0.0785314	0.999942
ENSG00000158158	CNNM4	0.352125	3.46436	3.11223	1.81013	0.0787087	0.999942
ENSG00000144802	NFKBIZ	0.763299	7.84567	7.08237	1.81012	0.0787096	0.999942
ENSG00000211450	SELENOH	-0.281497	4.49262	4.77411	-1.81012	0.0787101	0.999942
ENSG00000155189	AGPAT5	-0.582874	3.79147	4.37435	-1.81006	0.0787199	0.999942
ENSG00000128626	MRPS12	-0.30652	3.98453	4.29105	-1.80976	0.0787671	0.999942
ENSG00000125821	DTD1	-0.384453	2.34521	2.72967	-1.80914	0.0788654	0.999942
ENSG00000174428	GTF2IRD2B	-0.265142	2.65148	2.91662	-1.80848	0.0789705	0.999942
ENSG00000172053	QARS1	-0.25727	7.50125	7.75852	-1.80702	0.0792023	0.999942
ENSG00000054690	PLEKHH1	0.840922	1.12898	0.288061	1.80699	0.079207	0.999942
ENSG00000171208	NETO2	0.94175	1.13119	0.189438	1.80603	0.07936	0.999942
ENSG00000080824	HSP90AA1	0.406486	9.76973	9.36324	1.80542	0.0794572	0.999942
ENSG00000167130	DOLPP1	-0.508286	3.32677	3.83506	-1.80408	0.0796707	0.999942
ENSG00000233493	TMEM238	-0.481977	1.76853	2.25051	-1.80362	0.0797432	0.999942
ENSG00000163069	SGCB	-1.05363	-0.354067	0.699565	-1.80345	0.0797706	0.999942
ENSG00000139684	ESD	-0.465421	5.70205	6.16747	-1.80334	0.0797891	0.999942
ENSG00000184208	C22orf46	0.454695	3.2971	2.8424	1.80223	0.0799669	0.999942
ENSG00000163808	KIF15	0.804164	1.56916	0.765	1.80044	0.0802537	0.999942
ENSG00000109445	ZNF330	-0.269355	5.08343	5.35279	-1.80031	0.0802744	0.999942
ENSG00000163608	NEPRO	-0.28113	6.26275	6.54388	-1.79998	0.0803285	0.999942
ENSG00000180879	SSR4	-0.530214	7.10591	7.63613	-1.79968	0.0803757	0.999942
ENSG00000123329	ARHGAP9	0.290034	6.55471	6.26468	1.79934	0.0804304	0.999942
ENSG00000237037	NDUFA6-DT	0.381177	2.38162	2.00044	1.79921	0.0804511	0.999942
ENSG00000203865	ATP1A1-AS1	-0.356296	0.578256	0.934552	-1.79728	0.080763	0.999942
ENSG00000225975	LINC01534	-0.342064	0.612932	0.954996	-1.79602	0.0809681	0.999942
ENSG00000135686	KLHL36	-0.293775	6.237	6.53077	-1.79576	0.0810101	0.999942
ENSG00000141867	BRD4	0.495309	6.18721	5.6919	1.79396	0.0813008	0.999942
ENSG00000273356	LINC02019	0.481613	1.11238	0.630771	1.79341	0.0813906	0.999942
ENSG00000162804	SNED1	0.913575	4.89827	3.9847	1.79265	0.0815144	0.999942
ENSG00000164167	LSM6	-0.256639	4.15559	4.41223	-1.79259	0.081524	0.999942
ENSG00000211896	IGHG1	1.41433	2.30865	0.894316	1.79224	0.0815808	0.999942
ENSG00000181163	NPM1	-0.279387	9.75335	10.0327	-1.79204	0.0816142	0.999942
ENSG00000198189	HSD17B11	-0.444937	5.71131	6.15625	-1.7919	0.0816366	0.999942
ENSG00000130313	PGLS	-0.331838	5.03014	5.36197	-1.79171	0.0816674	0.999942
ENSG00000155229	MMS19	-0.359208	5.74649	6.1057	-1.78977	0.0819855	0.999942
ENSG00000121858	TNFSF10	-0.701361	4.48217	5.18353	-1.78905	0.0821028	0.999942
ENSG00000130305	NSUN5	-0.266675	4.61759	4.88427	-1.789	0.0821117	0.999942
ENSG00000205220	PSMB10	-0.357252	4.0663	4.42355	-1.7888	0.0821433	0.999942
ENSG00000275131	PDE4DIPP2	0.851117	4.20968	3.35856	1.78775	0.0823162	0.999942
ENSG00000180964	TCEAL8	-0.450657	4.92352	5.37418	-1.78774	0.0823184	0.999942
ENSG00000158669	GPAT4	0.344873	6.50701	6.16214	1.7875	0.0823577	0.999942
ENSG00000171617	ENC1	0.971204	3.10126	2.13005	1.78702	0.0824365	0.999942
ENSG00000075884	ARHGAP15	-0.411192	7.11015	7.52134	-1.78702	0.0824367	0.999942
ENSG00000164877	MICALL2	-0.485789	0.460291	0.94608	-1.78657	0.0825112	0.999942
ENSG00000119411	BSPRY	1.40498	1.49159	0.0866149	1.78396	0.0829418	0.999942
ENSG00000116406	EDEM3	0.319129	6.77147	6.45234	1.78298	0.0831036	0.999942
ENSG00000130255	RPL36	-0.366747	9.47789	9.84464	-1.78291	0.0831142	0.999942
ENSG00000173575	CHD2	0.438425	8.4627	8.02427	1.78182	0.0832959	0.999942
ENSG00000274114	ALOX15P1	-0.367145	1.2638	1.63095	-1.78084	0.0834584	0.999942
ENSG00000137106	GRHPR	-0.300309	5.01737	5.31768	-1.78016	0.0835714	0.999942
ENSG00000170430	MGMT	-0.364222	3.63603	4.00025	-1.77937	0.0837023	0.999942
ENSG00000128591	FLNC	2.42721	2.35372	-0.0734896	1.77922	0.0837272	0.999942
ENSG00000162892	IL24	0.452813	4.38967	3.93686	1.77829	0.0838824	0.999942
ENSG00000135956	TMEM127	0.359068	6.01422	5.65515	1.77822	0.083894	0.999942
ENSG00000188342	GTF2F2	-0.35755	4.42612	4.78367	-1.77758	0.0840015	0.999942
ENSG00000177721	ANXA2R	-0.485909	4.4989	4.98481	-1.77621	0.0842313	0.999942
ENSG00000129292	PHF20L1	0.336942	7.35843	7.02149	1.77574	0.0843092	0.999942
ENSG00000132676	DAP3	-0.304305	6.87467	7.17898	-1.77457	0.0845067	0.999942
ENSG00000142937	RPS8	-0.269253	11.3822	11.6515	-1.77434	0.0845438	0.999942
ENSG00000240849	PEDS1	0.290267	4.50219	4.21192	1.77402	0.0845992	0.999942
ENSG00000007923	DNAJC11	0.255783	4.33998	4.0842	1.77347	0.0846908	0.999942
ENSG00000001167	NFYA	0.295298	5.89273	5.59743	1.7731	0.0847534	0.999942
ENSG00000186462	NAP1L2	-1.8189	-0.743841	1.07506	-1.77256	0.0848435	0.999942
ENSG00000119139	TJP2	0.763214	0.519668	-0.243546	1.77173	0.0849838	0.999942
ENSG00000173852	DPY19L1	-0.564287	3.05832	3.62261	-1.76995	0.0852848	0.999942
ENSG00000107779	BMPR1A	-0.846492	1.66584	2.51233	-1.76866	0.0855043	0.999942
ENSG00000100345	MYH9	0.570905	10.1401	9.56922	1.76708	0.0857717	0.999942
ENSG00000196584	XRCC2	0.697517	0.34588	-0.351637	1.76704	0.0857789	0.999942
ENSG00000123473	STIL	0.403961	2.93475	2.53079	1.7654	0.0860585	0.999942
ENSG00000145592	RPL37	-0.266884	10.7906	11.0575	-1.76498	0.08613	0.999942
ENSG00000056586	RC3H2	0.289097	6.87196	6.58286	1.76209	0.0866237	0.999942
ENSG00000123144	TRIR	-0.313582	6.82183	7.13541	-1.7606	0.0868804	0.999942
ENSG00000108578	BLMH	-0.301274	6.16382	6.4651	-1.76012	0.0869619	0.999942
ENSG00000168275	COA6	-0.436987	3.17188	3.60887	-1.75993	0.0869961	0.999942
ENSG00000198168	SVIP	-0.407885	5.43936	5.84725	-1.75772	0.0873773	0.999942
ENSG00000204161	TMEM273	0.848476	1.0293	0.180825	1.75765	0.0873889	0.999942
ENSG00000163812	ZDHHC3	0.274259	5.92665	5.65239	1.75725	0.0874582	0.999942
ENSG00000228794	LINC01128	0.422832	4.15325	3.73042	1.75631	0.0876195	0.999942
ENSG00000125652	ALKBH7	-0.384583	5.0326	5.41719	-1.75477	0.087887	0.999942
ENSG00000262814	MRPL12	-0.436155	0.65664	1.09279	-1.75433	0.0879642	0.999942
ENSG00000196531	NACA	-0.299906	9.47497	9.77488	-1.75414	0.0879974	0.999942
ENSG00000108960	MMD	0.601175	4.64177	4.04059	1.75384	0.0880489	0.999942
ENSG00000159761	C16orf86	-0.432025	1.07192	1.50394	-1.75166	0.0884292	0.999942
ENSG00000154978	VOPP1	0.388232	6.24183	5.85359	1.75043	0.0886434	0.999942
ENSG00000260852	FBXL19-AS1	0.659297	0.294873	-0.364425	1.74991	0.0887337	0.999942
ENSG00000135250	SRPK2	-0.402005	6.3498	6.75181	-1.74903	0.0888887	0.999942
ENSG00000183977	PP2D1	0.490478	1.29223	0.801747	1.74845	0.0889912	0.999942
ENSG00000123179	EBPL	-0.41092	3.26407	3.67499	-1.74712	0.0892234	0.999942
ENSG00000182899	RPL35A	-0.358591	10.0141	10.3727	-1.74639	0.0893527	0.999942
ENSG00000137154	RPS6	-0.228217	11.889	12.1172	-1.74634	0.0893609	0.999942
ENSG00000091640	SPAG7	-0.315236	4.81659	5.13182	-1.74582	0.0894522	0.999942
ENSG00000105229	PIAS4	0.216757	4.21117	3.99442	1.74572	0.0894703	0.999942
ENSG00000183647	ZNF530	-0.375085	2.04526	2.42035	-1.74393	0.0897866	0.999942
ENSG00000215417	MIR17HG	-0.688716	1.46437	2.15309	-1.74339	0.0898819	0.999942
ENSG00000125257	ABCC4	-0.544229	3.19943	3.74366	-1.74324	0.0899077	0.999942
ENSG00000114391	RPL24	-0.350369	9.67759	10.028	-1.74231	0.0900735	0.999942
ENSG00000214425	LRRC37A4P	0.633397	3.32782	2.69442	1.74209	0.0901117	0.999942
ENSG00000030066	NUP160	-0.377119	5.86063	6.23775	-1.74201	0.0901268	0.999942
ENSG00000240616	RPS6P25	-0.466301	0.250523	0.716824	-1.74114	0.0902815	0.999942
ENSG00000197093	GAL3ST4	0.730526	4.17102	3.4405	1.7401	0.0904649	0.999942
ENSG00000089195	TRMT6	0.355864	4.94656	4.59069	1.73989	0.090503	0.999942
ENSG00000170889	RPS9	-0.306809	10.0838	10.3906	-1.73915	0.0906343	0.999942
ENSG00000157734	SNX22	-0.505362	1.1554	1.66076	-1.7383	0.0907869	0.999942
ENSG00000063046	EIF4B	-0.2073	9.57921	9.78651	-1.73814	0.0908147	0.999942
ENSG00000104324	CPQ	-0.786875	3.14103	3.9279	-1.73735	0.0909551	0.999942
ENSG00000136942	RPL35	-0.350418	9.68823	10.0387	-1.73627	0.091149	0.999942
ENSG00000253738	OTUD6B-AS1	0.381394	5.42112	5.03972	1.73595	0.091207	0.999942
ENSG00000225178	RPSAP58	-0.639843	4.01278	4.65263	-1.73371	0.0916085	0.999942
ENSG00000211893	IGHG2	1.2997	1.42539	0.125686	1.7336	0.0916273	0.999942
ENSG00000158856	DMTN	-1.03246	0.507304	1.53976	-1.73341	0.0916613	0.999942
ENSG00000170222	ADPRM	-0.38541	4.15834	4.54375	-1.73303	0.09173	0.999942
ENSG00000113070	HBEGF	1.02936	3.20511	2.17574	1.73023	0.0922359	0.999942
ENSG00000118689	FOXO3	0.427992	6.042	5.61401	1.72925	0.0924128	0.999942
ENSG00000070087	PFN2	-0.852841	3.03859	3.89143	-1.72825	0.0925947	0.999942
ENSG00000154839	SKA1	0.809547	0.0870333	-0.722514	1.72761	0.0927092	0.999942
ENSG00000124466	LYPD3	1.06186	2.35174	1.28988	1.72658	0.0928981	0.999942
ENSG00000104783	KCNN4	0.987669	5.19798	4.21031	1.72621	0.0929642	0.999942
ENSG00000175054	ATR	-0.254503	6.21602	6.47052	-1.72507	0.0931725	0.999942
ENSG00000198755	RPL10A	-0.288875	10.6607	10.9496	-1.72411	0.0933476	0.999942
ENSG00000146223	RPL7L1	0.247183	6.58789	6.34071	1.72288	0.0935726	0.999942
ENSG00000183604	SMG1P5	-0.388183	2.76985	3.15804	-1.7228	0.0935872	0.999942
ENSG00000109787	KLF3	0.503826	8.01384	7.51002	1.72167	0.0937938	0.999942
ENSG00000104774	MAN2B1	-0.316857	6.16551	6.48236	-1.72139	0.0938443	0.999942
ENSG00000144589	STK11IP	-0.317474	4.35502	4.67249	-1.72076	0.0939614	0.999942
ENSG00000075945	KIFAP3	-0.342071	4.71514	5.05721	-1.72051	0.0940067	0.999942
ENSG00000172687	ZNF738	-0.380435	1.89483	2.27527	-1.71806	0.0944584	0.999942
ENSG00000163754	GYG1	-0.397118	4.05684	4.45396	-1.71693	0.0946655	0.999942
ENSG00000184988	TMEM106A	-0.345621	1.2882	1.63382	-1.71657	0.0947324	0.999942
ENSG00000085433	WDR47	0.513708	4.5555	4.0418	1.71518	0.0949905	0.999942
ENSG00000149182	ARFGAP2	-0.312387	6.39833	6.71071	-1.71434	0.0951452	0.999942
ENSG00000140332	TLE3	0.5827	6.71468	6.13198	1.71331	0.0953374	0.999942
ENSG00000107833	NPM3	-0.57944	4.0652	4.64464	-1.71322	0.0953535	0.999942
ENSG00000120029	ARMH3	-0.190316	4.94329	5.1336	-1.71298	0.0953991	0.999942
ENSG00000145781	COMMD10	-0.291157	3.95723	4.24839	-1.71272	0.0954475	0.999942
ENSG00000135052	GOLM1	0.361952	3.39097	3.02902	1.71204	0.0955732	0.999942
ENSG00000143947	RPS27A	-0.274658	10.8184	11.0931	-1.71141	0.0956914	0.999942
ENSG00000260630	SNAI3-AS1	-0.353732	0.704182	1.05791	-1.7114	0.0956924	0.999942
ENSG00000283050	GTF2IP12	0.388713	2.54047	2.15175	1.71135	0.0957015	0.999942
ENSG00000078804	TP53INP2	0.937166	3.51809	2.58092	1.71086	0.0957942	0.999942
ENSG00000155906	RMND1	-0.262133	3.61318	3.87532	-1.71035	0.0958887	0.999942
ENSG00000119203	CPSF3	-0.263154	4.85575	5.11891	-1.70913	0.0961171	0.999942
ENSG00000158079	PTPDC1	0.317188	3.07916	2.76197	1.70854	0.0962263	0.999942
ENSG00000197008	ZNF138	-0.281398	3.81103	4.09242	-1.70852	0.0962305	0.999942
ENSG00000130522	JUND	0.592021	9.10772	8.5157	1.70834	0.0962652	0.999942
ENSG00000105835	NAMPT	0.814411	7.6462	6.83179	1.70824	0.0962828	0.999942
ENSG00000171817	ZNF540	-0.540316	1.92756	2.46787	-1.70801	0.0963257	0.999942
ENSG00000185238	PRMT3	-0.282646	4.41565	4.6983	-1.70738	0.0964448	0.999942
ENSG00000170482	SLC23A1	-0.399216	0.273706	0.672923	-1.70476	0.0969382	0.999942
ENSG00000124126	PREX1	0.38755	8.24683	7.85928	1.70452	0.0969829	0.999942
ENSG00000155666	KDM8	-0.27873	2.65693	2.93566	-1.70399	0.0970822	0.999942
ENSG00000107874	CUEDC2	-0.278101	4.1247	4.4028	-1.70383	0.0971128	0.999942
ENSG00000063601	MTMR1	-0.303031	5.83292	6.13595	-1.70275	0.0973175	0.999942
ENSG00000124151	NCOA3	0.298181	7.07674	6.77856	1.70274	0.0973185	0.999942
ENSG00000203896	LIME1	-0.547673	0.145081	0.692753	-1.7025	0.0973644	0.999942
ENSG00000087995	METTL2A	0.317553	3.52946	3.21191	1.70225	0.0974119	0.999942
ENSG00000008513	ST3GAL1	0.483064	7.93351	7.45045	1.70223	0.0974157	0.999942
ENSG00000166689	PLEKHA7	-0.924084	3.00278	3.92686	-1.70191	0.0974762	0.999942
ENSG00000123349	PFDN5	-0.352822	8.34548	8.6983	-1.7018	0.0974957	0.999942
ENSG00000198873	GRK5	0.488227	4.71121	4.22299	1.70166	0.097522	0.999942
ENSG00000175110	MRPS22	-0.312496	4.58298	4.89547	-1.70002	0.0978333	0.999942
ENSG00000184903	IMMP2L	-0.355696	2.54033	2.89603	-1.69878	0.0980701	0.999942
ENSG00000006015	REX1BD	-0.340007	4.86958	5.20959	-1.6977	0.0982748	0.999942
ENSG00000135372	NAT10	-0.323902	5.49779	5.82169	-1.69733	0.0983464	0.999942
ENSG00000125084	WNT1	-0.828891	0.813094	1.64198	-1.69488	0.0988149	0.999942
ENSG00000116473	RAP1A	0.260645	6.35869	6.09804	1.69366	0.0990475	0.999942
ENSG00000179833	SERTAD2	0.402944	5.95252	5.54957	1.69201	0.0993642	0.999942
ENSG00000171223	JUNB	0.643007	8.62728	7.98427	1.69125	0.0995116	0.999942
ENSG00000204632	HLA-G	-0.491822	2.90113	3.39295	-1.69036	0.0996825	0.999942
ENSG00000175701	MTLN	-0.45155	2.03862	2.49017	-1.68981	0.0997893	0.999942
ENSG00000160014	CALM3	0.354018	7.4866	7.13259	1.68907	0.0999316	0.999942
ENSG00000118420	UBE3D	-0.317155	2.61316	2.93032	-1.68779	0.100179	0.999942
ENSG00000141933	TPGS1	-0.382032	2.15983	2.54186	-1.68737	0.100262	0.999942
ENSG00000169914	OTUD3	0.384442	4.91014	4.5257	1.68678	0.100375	0.999942
ENSG00000112877	CEP72	0.293734	2.76732	2.47358	1.68665	0.1004	0.999942
ENSG00000143013	LMO4	-0.767703	3.14675	3.91445	-1.68587	0.100552	0.999942
ENSG00000173334	TRIB1	0.857959	4.38986	3.5319	1.68524	0.100674	0.999942
ENSG00000197724	PHF2	0.343821	5.9341	5.59028	1.68363	0.100988	0.999942
ENSG00000144909	OSBPL11	0.273531	5.02895	4.75542	1.68097	0.101508	0.999942
ENSG00000275993	SIK1B	1.2761	4.23658	2.96049	1.68036	0.101626	0.999942
ENSG00000131143	COX4I1	-0.339888	8.29244	8.63233	-1.68011	0.101677	0.999942
ENSG00000111144	LTA4H	-0.388914	6.74605	7.13496	-1.67955	0.101787	0.999942
ENSG00000174444	RPL4	-0.190359	11.7496	11.9399	-1.67886	0.101921	0.999942
ENSG00000128536	CDHR3	0.728549	2.2674	1.53886	1.67885	0.101924	0.999942
ENSG00000162244	RPL29	-0.322437	10.1693	10.4917	-1.677	0.102288	0.999942
ENSG00000163644	PPM1K	-0.265787	6.33975	6.60554	-1.67583	0.102518	0.999942
ENSG00000237989	LINC01679	1.23485	1.60316	0.368303	1.67505	0.102672	0.999942
ENSG00000140368	PSTPIP1	-0.304634	5.62378	5.92841	-1.67501	0.102681	0.999942
ENSG00000107223	EDF1	-0.331883	6.6812	7.01308	-1.67478	0.102725	0.999942
ENSG00000105173	CCNE1	0.365594	2.26284	1.89724	1.67338	0.103003	0.999942
ENSG00000157778	PSMG3	-0.373051	3.74816	4.12121	-1.67267	0.103143	0.999942
ENSG00000029639	TFB1M	-0.314835	2.6654	2.98024	-1.67254	0.10317	0.999942
ENSG00000157933	SKI	0.612268	6.16997	5.5577	1.67228	0.103221	0.999942
ENSG00000138190	EXOC6	-0.312136	4.43961	4.75175	-1.67197	0.103283	0.999942
ENSG00000196110	ZNF699	-0.292046	3.23333	3.52537	-1.67192	0.103294	0.999942
ENSG00000114686	MRPL3	-0.279083	5.82255	6.10164	-1.67111	0.103455	0.999942
ENSG00000116679	IVNS1ABP	0.416581	8.09856	7.68198	1.6701	0.103655	0.999942
ENSG00000112996	MRPS30	-0.233789	5.8211	6.05489	-1.67005	0.103665	0.999942
ENSG00000104472	CHRAC1	0.421922	5.86155	5.43963	1.66947	0.103781	0.999942
ENSG00000162994	CLHC1	-0.359437	1.68831	2.04775	-1.66902	0.103869	0.999942
ENSG00000089048	ESF1	0.229318	4.39926	4.16995	1.66839	0.103997	0.999942
ENSG00000144152	FBLN7	0.798609	3.09908	2.30047	1.66799	0.104077	0.999942
ENSG00000161202	DVL3	0.248197	5.03844	4.79025	1.66774	0.104127	0.999942
ENSG00000100823	APEX1	-0.316633	6.64165	6.95828	-1.66637	0.1044	0.999942
ENSG00000196954	CASP4	-0.371258	5.75256	6.12382	-1.66621	0.104432	0.999942
ENSG00000157212	PAXIP1	0.301649	3.87141	3.56976	1.66587	0.104501	0.999942
ENSG00000172057	ORMDL3	0.326363	6.97071	6.64434	1.66532	0.104611	0.999942
ENSG00000141013	GAS8	-0.550154	-0.263132	0.287022	-1.6645	0.104775	0.999942
ENSG00000140280	LYSMD2	-0.434052	4.36664	4.80069	-1.66447	0.104782	0.999942
ENSG00000121940	CLCC1	-0.388439	3.25547	3.64391	-1.66418	0.104839	0.999942
ENSG00000169429	CXCL8	1.88469	4.26015	2.37546	1.6637	0.104937	0.999942
ENSG00000187260	WDR86	-0.939928	2.36554	3.30547	-1.66353	0.104971	0.999942
ENSG00000100243	CYB5R3	0.296704	5.14734	4.85064	1.6627	0.105137	0.999942
ENSG00000115970	THADA	-0.308514	5.89296	6.20147	-1.66268	0.105143	0.999942
ENSG00000134759	ELP2	-0.203073	6.43891	6.64199	-1.66262	0.105154	0.999942
ENSG00000114744	COMMD2	-0.309594	4.94116	5.25075	-1.66244	0.105191	0.999942
ENSG00000271425	NBPF10	0.461717	1.28343	0.821708	1.66218	0.105242	0.999942
ENSG00000100106	TRIOBP	0.35701	4.79782	4.44081	1.66145	0.10539	0.999942
ENSG00000188856	RPSAP47	-1.15642	-0.514396	0.642027	-1.65766	0.106158	0.999942
ENSG00000196588	MRTFA	0.34459	6.00821	5.66362	1.65763	0.106163	0.999942
ENSG00000167978	SRRM2	0.638202	8.96947	8.33127	1.65763	0.106165	0.999942
ENSG00000177943	MAMDC4	-0.500825	2.61262	3.11345	-1.65641	0.106412	0.999942
ENSG00000139718	SETD1B	0.480255	5.97455	5.4943	1.65583	0.106531	0.999942
ENSG00000115896	PLCL1	0.572251	6.1935	5.62125	1.65581	0.106534	0.999942
ENSG00000178035	IMPDH2	-0.315876	7.14349	7.45937	-1.65533	0.106633	0.999942
ENSG00000246263	UBR5-AS1	0.470334	2.25563	1.7853	1.65496	0.106709	0.999942
ENSG00000162736	NCSTN	0.23254	5.65315	5.42061	1.65487	0.106726	0.999942
ENSG00000222041	CYTOR	0.788566	3.02641	2.23784	1.65416	0.106872	0.999942
ENSG00000101181	MTG2	0.240394	4.0931	3.8527	1.65383	0.106939	0.999942
ENSG00000273899	NOL12	-0.394622	1.57858	1.9732	-1.65299	0.107112	0.999942
ENSG00000117868	ESYT2	0.35372	8.7467	8.39298	1.65224	0.107264	0.999942
ENSG00000122390	NAA60	0.296178	4.99478	4.69861	1.65193	0.107328	0.999942
ENSG00000141101	NOB1	-0.381357	4.71028	5.09164	-1.65128	0.107462	0.999942
ENSG00000011021	CLCN6	0.350688	4.07977	3.72908	1.65082	0.107556	0.999942
ENSG00000142065	ZFP14	-0.415243	3.72912	4.14436	-1.65042	0.107637	0.999942
ENSG00000178425	NT5DC1	-0.395983	4.75348	5.14947	-1.65003	0.107719	0.999942
ENSG00000256683	ZNF350	-0.423741	4.19833	4.62207	-1.6499	0.107745	0.999942
ENSG00000118900	UBN1	0.310411	6.32099	6.01058	1.64975	0.107776	0.999942
ENSG00000178199	ZC3H12D	1.19795	4.49612	3.29818	1.64853	0.108026	0.999942
ENSG00000170629	DPY19L2P2	0.322413	3.63092	3.30851	1.64837	0.10806	0.999942
ENSG00000100353	EIF3D	-0.27768	8.24413	8.52181	-1.64763	0.108212	0.999942
ENSG00000140992	PDPK1	0.322461	5.33608	5.01362	1.64755	0.108229	0.999942
ENSG00000163788	SNRK	0.245892	7.824	7.57811	1.64724	0.108294	0.999942
ENSG00000179271	GADD45GIP1	-0.330507	4.21617	4.54668	-1.64697	0.108349	0.999942
ENSG00000051009	FAM160A2	0.31325	5.42239	5.10914	1.64462	0.108836	0.999942
ENSG00000115137	DNAJC27	0.368045	4.00126	3.63322	1.64343	0.109083	0.999942
ENSG00000187605	TET3	0.41518	5.83633	5.42115	1.64209	0.109362	0.999942
ENSG00000115484	CCT4	-0.305768	7.14886	7.45462	-1.64129	0.109528	0.999942
ENSG00000143222	UFC1	-0.353265	6.14112	6.49439	-1.64086	0.109618	0.999942
ENSG00000100796	PPP4R3A	0.277825	8.08847	7.81064	1.64036	0.109722	0.999942
ENSG00000072954	TMEM38A	0.593292	0.831285	0.237993	1.64021	0.109754	0.999942
ENSG00000167900	TK1	0.504818	1.86665	1.36183	1.63832	0.110149	0.999942
ENSG00000188786	MTF1	0.379757	4.98826	4.6085	1.63809	0.110196	0.999942
ENSG00000105372	RPS19	-0.231514	10.7336	10.9651	-1.63775	0.110269	0.999942
ENSG00000122417	ODF2L	-0.657795	6.23979	6.89758	-1.63703	0.11042	0.999942
ENSG00000162599	NFIA	-0.639456	1.85552	2.49497	-1.63655	0.11052	0.999942
ENSG00000107164	FUBP3	0.214253	5.48312	5.26887	1.63646	0.110538	0.999942
ENSG00000136143	SUCLA2	-0.274985	4.33723	4.61221	-1.63613	0.110608	0.999942
ENSG00000089248	ERP29	-0.314626	7.07533	7.38996	-1.63593	0.110651	0.999942
ENSG00000109065	NAT9	-0.286295	4.51215	4.79845	-1.63534	0.110774	0.999942
ENSG00000129353	SLC44A2	0.263929	7.37388	7.10995	1.63494	0.110859	0.999942
ENSG00000168824	NSG1	-1.24099	2.52344	3.76443	-1.6337	0.111121	0.999942
ENSG00000116977	LGALS8	0.248985	6.47081	6.22182	1.63285	0.1113	0.999942
ENSG00000182541	LIMK2	0.424839	6.41289	5.98805	1.63267	0.111339	0.999942
ENSG00000157625	TAB3	0.305408	5.34254	5.03713	1.63266	0.111341	0.999942
ENSG00000122952	ZWINT	0.578704	2.76579	2.18709	1.63251	0.111372	0.999942
ENSG00000151623	NR3C2	-0.587371	4.12477	4.71214	-1.63087	0.111719	0.999942
ENSG00000084731	KIF3C	0.852004	1.7914	0.939394	1.63054	0.111789	0.999942
ENSG00000211895	IGHA1	1.1604	2.82688	1.66648	1.62988	0.11193	0.999942
ENSG00000053524	MCF2L2	-0.735519	1.2099	1.94542	-1.62964	0.11198	0.999942
ENSG00000110075	PPP6R3	0.197711	7.67988	7.48217	1.62882	0.112154	0.999942
ENSG00000132256	TRIM5	-0.279761	3.4586	3.73836	-1.62868	0.112184	0.999942
ENSG00000130414	NDUFA10	-0.221877	6.23475	6.45662	-1.62845	0.112232	0.999942
ENSG00000065526	SPEN	0.469038	6.83767	6.36863	1.62743	0.112451	0.999942
ENSG00000140199	SLC12A6	0.424595	6.6164	6.1918	1.62735	0.112468	0.999942
ENSG00000113812	ACTR8	-0.221179	4.56825	4.78943	-1.62713	0.112514	0.999942
ENSG00000198242	RPL23A	-0.346041	8.61808	8.96412	-1.6266	0.112627	0.999942
ENSG00000126767	ELK1	0.287419	5.26686	4.97944	1.62592	0.112772	0.999942
ENSG00000111727	HCFC2	-0.291582	4.434	4.72559	-1.6258	0.112797	0.999942
ENSG00000175536	LIPT2	-0.322073	0.912721	1.23479	-1.62462	0.113049	0.999942
ENSG00000081237	PTPRC	0.505233	10.3621	9.85689	1.62426	0.113127	0.999942
ENSG00000100139	MICALL1	0.328704	4.21387	3.88517	1.62405	0.113171	0.999942
ENSG00000170310	STX8	-0.405282	3.84987	4.25515	-1.62222	0.113564	0.999942
ENSG00000110497	AMBRA1	-0.321292	5.50918	5.83047	-1.62111	0.113804	0.999942
ENSG00000066455	GOLGA5	0.292417	5.20395	4.91153	1.62066	0.113901	0.999942
ENSG00000051341	POLQ	0.619964	1.4511	0.831139	1.6203	0.113978	0.999942
ENSG00000160695	VPS11	-0.33688	5.63346	5.97034	-1.62008	0.114026	0.999942
ENSG00000108561	C1QBP	-0.435659	6.17238	6.60804	-1.61977	0.114091	0.999942
ENSG00000275835	TUBGCP5	-0.323229	4.96876	5.29199	-1.61966	0.114115	0.999942
ENSG00000142544	CTU1	-0.379712	1.79259	2.1723	-1.61793	0.11449	0.999942
ENSG00000082074	FYB1	0.478189	8.48427	8.00608	1.61728	0.114631	0.999942
ENSG00000186834	HEXIM1	0.416193	5.94514	5.52894	1.61679	0.114736	0.999942
ENSG00000100567	PSMA3	-0.224493	5.80658	6.03108	-1.61568	0.114977	0.999942
ENSG00000135390	ATP5MC2	-0.366393	7.04535	7.41174	-1.61564	0.114985	0.999942
ENSG00000072195	SPEG	-1.22334	1.46764	2.69097	-1.61506	0.115112	0.999942
ENSG00000115364	MRPL19	-0.218108	4.59576	4.81386	-1.61305	0.115549	0.999942
ENSG00000188846	RPL14	-0.258524	10.0775	10.336	-1.61274	0.115617	0.999942
ENSG00000108654	DDX5	0.452493	11.0334	10.5809	1.61209	0.115758	0.999942
ENSG00000171467	ZNF318	0.401793	5.92128	5.51949	1.61109	0.115977	0.999942
ENSG00000173559	NABP1	0.633087	5.73471	5.10162	1.6108	0.116039	0.999942
ENSG00000213066	CEP43	0.478218	3.95798	3.47976	1.61074	0.116052	0.999942
ENSG00000117505	DR1	-0.237163	7.01828	7.25545	-1.61059	0.116085	0.999942
ENSG00000102805	CLN5	-0.378117	4.43474	4.81286	-1.61052	0.1161	0.999942
ENSG00000102738	MRPS31	-0.336533	4.16735	4.50389	-1.61011	0.11619	0.999942
ENSG00000100815	TRIP11	0.355917	6.08251	5.7266	1.60957	0.116308	0.999942
ENSG00000117090	SLAMF1	1.45055	4.13796	2.68741	1.60894	0.116447	0.999942
ENSG00000167863	ATP5PD	-0.367393	5.37378	5.74117	-1.60866	0.116508	0.999942
ENSG00000155363	MOV10	-0.391396	4.72629	5.11768	-1.60543	0.11722	0.999942
ENSG00000112514	CUTA	-0.324754	6.24093	6.56568	-1.60499	0.117316	0.999942
ENSG00000182197	EXT1	0.416707	5.17836	4.76166	1.60472	0.117375	0.999942
ENSG00000125657	TNFSF9	0.91752	1.96596	1.04844	1.60443	0.11744	0.999942
ENSG00000083814	ZNF671	-0.22281	4.08305	4.30586	-1.60436	0.117454	0.999942
ENSG00000155307	SAMSN1	0.48594	5.71306	5.22712	1.60381	0.117576	0.999942
ENSG00000067601	PMS2P4	-0.234503	0.564945	0.799448	-1.60285	0.11779	0.999942
ENSG00000096996	IL12RB1	-0.356312	4.37245	4.72876	-1.60261	0.117841	0.999942
ENSG00000171469	ZNF561	-0.19258	4.8645	5.05708	-1.60254	0.117858	0.999942
ENSG00000177034	MTX3	0.442485	5.67318	5.2307	1.60238	0.117894	0.999942
ENSG00000090060	PAPOLA	0.229823	8.19114	7.96132	1.60209	0.117957	0.999942
ENSG00000005882	PDK2	0.280919	3.39543	3.11451	1.60208	0.11796	0.999942
ENSG00000180233	ZNRF2	-0.346299	4.04576	4.39206	-1.60176	0.11803	0.999942
ENSG00000174917	MICOS13	-0.307796	4.35073	4.65852	-1.60074	0.118257	0.999942
ENSG00000111605	CPSF6	-0.250405	7.16334	7.41374	-1.60005	0.118409	0.999942
ENSG00000107863	ARHGAP21	0.546986	4.45056	3.90357	1.59809	0.118846	0.999942
ENSG00000172345	STARD5	0.415297	1.00942	0.594121	1.59791	0.118887	0.999942
ENSG00000183527	PSMG1	-0.290861	3.12592	3.41678	-1.5979	0.118889	0.999942
ENSG00000263956	NBPF11	0.354014	4.43657	4.08255	1.59775	0.118922	0.999942
ENSG00000115339	GALNT3	0.555638	2.33045	1.77481	1.59738	0.119004	0.999942
ENSG00000125648	SLC25A23	0.398237	4.2878	3.88957	1.59664	0.119171	0.999942
ENSG00000163235	TGFA	1.09555	1.97292	0.877374	1.59658	0.119183	0.999942
ENSG00000158042	MRPL17	-0.367066	3.56929	3.93636	-1.5957	0.11938	0.999942
ENSG00000125991	ERGIC3	-0.29863	7.13284	7.43147	-1.59434	0.119686	0.999942
ENSG00000198270	TMEM116	-0.457742	3.90752	4.36526	-1.59318	0.119945	0.999942
ENSG00000124588	NQO2	0.329792	3.76056	3.43077	1.5927	0.120054	0.999942
ENSG00000106012	IQCE	0.322588	3.25142	2.92883	1.59219	0.120167	0.999942
ENSG00000196586	MYO6	-1.13486	0.718236	1.85309	-1.59209	0.120191	0.999942
ENSG00000167930	FAM234A	0.307714	3.00447	2.69676	1.58972	0.120725	0.999942
ENSG00000155313	USP25	-0.259036	6.88084	7.13987	-1.58955	0.120763	0.999942
ENSG00000150627	WDR17	-1.17054	0.00771656	1.17826	-1.5895	0.120775	0.999942
ENSG00000108424	KPNB1	0.20121	7.57737	7.37616	1.58811	0.121088	0.999942
ENSG00000126756	UXT	-0.44578	5.98647	6.43225	-1.58808	0.121096	0.999942
ENSG00000203950	RTL8A	-0.322255	0.96963	1.29188	-1.5876	0.121204	0.999942
ENSG00000170006	TMEM154	0.418364	5.44172	5.02335	1.58756	0.121213	0.999942
ENSG00000096070	BRPF3	0.368358	4.87786	4.5095	1.58714	0.121309	0.999942
ENSG00000138778	CENPE	0.552952	2.24508	1.69212	1.5871	0.121319	0.999942
ENSG00000163297	ANTXR2	0.588728	6.05275	5.46402	1.5864	0.121476	0.999942
ENSG00000139842	CUL4A	-0.257977	6.59879	6.85677	-1.58594	0.121581	0.999942
ENSG00000104408	EIF3E	-0.315321	9.77624	10.0916	-1.58563	0.121652	0.999942
ENSG00000064201	TSPAN32	-0.689306	4.11469	4.804	-1.58455	0.121898	0.999942
ENSG00000079459	FDFT1	-0.382213	5.97369	6.3559	-1.58412	0.121994	0.999942
ENSG00000198646	NCOA6	0.399706	5.52258	5.12287	1.58392	0.12204	0.999942
ENSG00000228300	FAM174C	-0.252797	4.18724	4.44003	-1.58338	0.122163	0.999942
ENSG00000137944	KYAT3	-0.257645	4.58002	4.83767	-1.58334	0.122173	0.999942
ENSG00000196358	NTNG2	0.685086	1.26538	0.580292	1.58106	0.122694	0.999942
ENSG00000164088	PPM1M	-0.635482	5.99016	6.62564	-1.58093	0.122723	0.999942
ENSG00000108298	RPL19	-0.185161	11.3085	11.4936	-1.5801	0.122913	0.999942
ENSG00000177600	RPLP2	-0.238583	10.3589	10.5975	-1.58006	0.122922	0.999942
ENSG00000233369	GTF2IP4	0.294786	3.09608	2.80129	1.57992	0.122955	0.999942
ENSG00000113621	TXNDC15	-0.284574	4.46973	4.7543	-1.57975	0.122995	0.999942
ENSG00000166704	ZNF606	-0.349494	3.22794	3.57744	-1.57955	0.12304	0.999942
ENSG00000142632	ARHGEF19	-0.296801	1.8041	2.1009	-1.57944	0.123064	0.999942
ENSG00000137700	SLC37A4	-0.496191	2.55731	3.0535	-1.5791	0.123143	0.999942
ENSG00000185608	MRPL40	-0.32289	3.13423	3.45712	-1.57877	0.123218	0.999942
ENSG00000184436	THAP7	-0.337184	4.55435	4.89153	-1.57841	0.123301	0.999942
ENSG00000006125	AP2B1	0.234502	7.18938	6.95488	1.57805	0.123383	0.999942
ENSG00000130066	SAT1	0.599786	7.71746	7.11767	1.57786	0.123427	0.999942
ENSG00000065150	IPO5	-0.265232	7.10428	7.36951	-1.577	0.123626	0.999942
ENSG00000261609	GAN	0.341862	4.55952	4.21766	1.57693	0.123641	0.999942
ENSG00000179943	FIZ1	0.264393	2.84592	2.58153	1.57681	0.12367	0.999942
ENSG00000143149	ALDH9A1	-0.318011	5.2565	5.57451	-1.57662	0.123712	0.999942
ENSG00000134352	IL6ST	0.575964	9.21572	8.63976	1.57611	0.123832	0.999942
ENSG00000169641	LUZP1	0.45644	4.87575	4.41931	1.57594	0.12387	0.999942
ENSG00000150477	KIAA1328	-0.218158	3.53434	3.7525	-1.57517	0.124047	0.999942
ENSG00000099814	CEP170B	0.712713	3.57861	2.8659	1.57442	0.124221	0.999942
ENSG00000084754	HADHA	-0.382992	7.19324	7.57624	-1.57428	0.124253	0.999942
ENSG00000143106	PSMA5	-0.260533	5.90942	6.16995	-1.57421	0.124268	0.999942
ENSG00000105708	ZNF14	-0.425494	4.69805	5.12354	-1.57282	0.12459	0.999942
ENSG00000128016	ZFP36	0.720561	8.22208	7.50152	1.57268	0.124624	0.999942
ENSG00000124575	H1-3	-1.22846	4.09871	5.32717	-1.5723	0.124711	0.999942
ENSG00000132600	PRMT7	-0.310109	5.22573	5.53584	-1.57219	0.124738	0.999942
ENSG00000197157	SND1	-0.373852	7.06736	7.44121	-1.57202	0.124776	0.999942
ENSG00000115902	SLC1A4	0.498795	2.74438	2.24558	1.57126	0.124953	0.999942
ENSG00000187097	ENTPD5	0.295656	3.85036	3.5547	1.57099	0.125017	0.999942
ENSG00000243836	WDR86-AS1	-1.05689	2.5672	3.6241	-1.57089	0.125038	0.999942
ENSG00000153310	CYRIB	0.266789	7.74078	7.47399	1.57083	0.125052	0.999942
ENSG00000184481	FOXO4	0.318984	4.50792	4.18894	1.57061	0.125105	0.999942
ENSG00000164151	ICE1	0.291371	6.9374	6.64603	1.57029	0.125179	0.999942
ENSG00000171443	ZNF524	-0.406711	3.31251	3.71922	-1.56955	0.12535	0.999942
ENSG00000143398	PIP5K1A	0.222705	5.80743	5.58473	1.5694	0.125387	0.999942
ENSG00000172530	BANP	-0.227284	4.60832	4.8356	-1.56873	0.125541	0.999942
ENSG00000206530	CFAP44	0.396768	3.59521	3.19844	1.56845	0.125608	0.999942
ENSG00000115289	PCGF1	-0.311928	3.17316	3.48509	-1.56837	0.125627	0.999942
ENSG00000006459	KDM7A	0.291304	6.61285	6.32155	1.56834	0.125634	0.999942
ENSG00000122884	P4HA1	0.273066	5.03363	4.76056	1.56832	0.125637	0.999942
ENSG00000205542	TMSB4X	0.339505	11.1292	10.7897	1.56765	0.125793	0.999942
ENSG00000197329	PELI1	0.966233	7.37863	6.4124	1.56698	0.125951	0.999942
ENSG00000125691	RPL23	-0.225798	10.3764	10.6022	-1.5667	0.126016	0.999942
ENSG00000185664	PMEL	-0.481363	0.16261	0.643973	-1.56641	0.126083	0.999942
ENSG00000153443	UBALD1	0.401525	2.96896	2.56743	1.56498	0.126419	0.999942
ENSG00000141569	TRIM65	-0.287201	4.63433	4.92153	-1.56469	0.126486	0.999942
ENSG00000142959	BEST4	-0.516203	-0.505844	0.0103589	-1.56398	0.126653	0.999942
ENSG00000071575	TRIB2	0.435242	7.49206	7.05682	1.56225	0.12706	0.999942
ENSG00000107317	PTGDS	-1.31147	0.786403	2.09787	-1.56212	0.127091	0.999942
ENSG00000156011	PSD3	0.887468	2.83461	1.94714	1.56183	0.12716	0.999942
ENSG00000165156	ZHX1	0.368055	6.05178	5.68372	1.56172	0.127184	0.999942
ENSG00000101473	ACOT8	-0.2258	3.17476	3.40056	-1.56154	0.127226	0.999942
ENSG00000133574	GIMAP4	-0.994415	5.41598	6.41039	-1.56124	0.127297	0.999942
ENSG00000126107	HECTD3	-0.249703	4.33093	4.58064	-1.56106	0.127341	0.999942
ENSG00000120509	PDZD11	-0.34406	2.58833	2.93239	-1.56085	0.12739	0.999942
ENSG00000237883	DGUOK-AS1	0.357484	0.238582	-0.118902	1.56056	0.127459	0.999942
ENSG00000101849	TBL1X	0.510815	5.62893	5.11812	1.56018	0.127548	0.999942
ENSG00000198546	ZNF511	-0.317033	3.11345	3.43048	-1.55977	0.127644	0.999942
ENSG00000164346	NSA2	-0.373595	6.98214	7.35574	-1.55926	0.127767	0.999942
ENSG00000114779	ABHD14B	-0.378691	5.78638	6.16507	-1.55925	0.127769	0.999942
ENSG00000141002	TCF25	-0.260017	6.36427	6.62429	-1.55889	0.127854	0.999942
ENSG00000149679	CABLES2	0.327408	2.6841	2.3567	1.55871	0.127895	0.999942
ENSG00000214535	RPS15AP1	-0.533123	0.543482	1.07661	-1.55835	0.127981	0.999942
ENSG00000146243	IRAK1BP1	-0.458786	2.41846	2.87725	-1.55747	0.128189	0.999942
ENSG00000100453	GZMB	0.83406	3.16683	2.33277	1.55708	0.128283	0.999942
ENSG00000204685	STARD7-AS1	0.227573	1.65558	1.428	1.55649	0.128423	0.999942
ENSG00000172985	SH3RF3	0.999741	1.54182	0.542081	1.55528	0.128711	0.999942
ENSG00000100599	RIN3	0.533453	5.80863	5.27518	1.55498	0.128781	0.999942
ENSG00000189067	LITAF	0.407131	8.15594	7.74881	1.5543	0.128944	0.999942
ENSG00000102921	N4BP1	0.444181	6.83723	6.39305	1.55401	0.129012	0.999942
ENSG00000226221	RPL26P19	-0.580794	0.957912	1.53871	-1.55366	0.129096	0.999942
ENSG00000084623	EIF3I	-0.334928	7.00956	7.34449	-1.55293	0.129271	0.999942
ENSG00000135127	BICDL1	0.433622	5.71171	5.27809	1.55287	0.129285	0.999942
ENSG00000110851	PRDM4	0.303912	5.66395	5.36004	1.55282	0.129296	0.999942
ENSG00000005812	FBXL3	-0.402099	6.25311	6.65521	-1.55197	0.129499	0.999942
ENSG00000136813	ECPAS	-0.207934	6.67295	6.88089	-1.55145	0.129624	0.999942
ENSG00000069020	MAST4	0.453977	6.31001	5.85603	1.55063	0.129821	0.999942
ENSG00000110931	CAMKK2	0.307107	5.26154	4.95443	1.55049	0.129853	0.999942
ENSG00000158813	EDA	-0.855835	2.30106	3.1569	-1.55048	0.129856	0.999942
ENSG00000147548	NSD3	0.442884	8.38583	7.94294	1.54984	0.13001	0.999942
ENSG00000112715	VEGFA	0.840364	2.66173	1.82137	1.54853	0.130323	0.999942
ENSG00000121060	TRIM25	0.300787	5.96968	5.66889	1.54807	0.130435	0.999942
ENSG00000105404	RABAC1	-0.331594	2.87405	3.20564	-1.54806	0.130436	0.999942
ENSG00000273611	ZNHIT3	-0.280299	4.75314	5.03344	-1.54757	0.130554	0.999942
ENSG00000135144	DTX1	-0.936419	-0.102573	0.833846	-1.54673	0.130757	0.999942
ENSG00000162434	JAK1	0.268558	9.23019	8.96163	1.54601	0.130931	0.999942
ENSG00000261221	ZNF865	0.407325	3.31602	2.90869	1.54599	0.130935	0.999942
ENSG00000165916	PSMC3	-0.313792	5.15029	5.46409	-1.54582	0.130975	0.999942
ENSG00000146872	TLK2	0.247569	6.14585	5.89828	1.54524	0.131117	0.999942
ENSG00000060642	PIGV	-0.307049	2.50081	2.80786	-1.5452	0.131125	0.999942
ENSG00000153094	BCL2L11	0.385682	4.85245	4.46677	1.54418	0.131372	0.999942
ENSG00000134575	ACP2	-0.343672	3.03733	3.381	-1.5439	0.131441	0.999942
ENSG00000034152	MAP2K3	0.503972	5.20749	4.70351	1.54275	0.131719	0.999942
ENSG00000147168	IL2RG	0.276074	5.52359	5.24752	1.54266	0.13174	0.999942
ENSG00000103544	VPS35L	-0.249327	5.43721	5.68654	-1.54221	0.13185	0.999942
ENSG00000205784	ARRDC5	-0.518345	0.321144	0.839489	-1.54213	0.131869	0.999942
ENSG00000225630	MTND2P28	-0.451188	3.16418	3.61537	-1.54099	0.132145	0.999942
ENSG00000103264	FBXO31	-0.22058	4.99956	5.22014	-1.54016	0.132347	0.999942
ENSG00000230844	ZNF674-AS1	0.486684	3.24195	2.75527	1.53985	0.132424	0.999942
ENSG00000145425	RPS3A	-0.246528	10.7576	11.0041	-1.53855	0.13274	0.999942
ENSG00000136521	NDUFB5	-0.400575	5.11968	5.52025	-1.53759	0.132975	0.999942
ENSG00000081026	MAGI3	-0.783533	2.78529	3.56883	-1.53706	0.133104	0.999942
ENSG00000119929	CUTC	-0.24961	3.9031	4.15271	-1.53689	0.133147	0.999942
ENSG00000119535	CSF3R	0.728603	5.53368	4.80508	1.53677	0.133176	0.999942
ENSG00000230076	RPL10P6	-1.31914	0.80951	2.12865	-1.53672	0.133187	0.999942
ENSG00000102030	NAA10	-0.391992	3.71567	4.10766	-1.53663	0.133208	0.999942
ENSG00000204371	EHMT2	-0.292728	5.31422	5.60695	-1.53643	0.133259	0.999942
ENSG00000170485	NPAS2	1.43089	2.05739	0.626508	1.53569	0.133439	0.999942
ENSG00000065809	FAM107B	0.372781	8.74577	8.37299	1.53543	0.133502	0.999942
ENSG00000184178	SCFD2	-0.302599	4.02103	4.32363	-1.53509	0.133586	0.999942
ENSG00000174276	ZNHIT2	-0.373402	2.04971	2.42311	-1.5347	0.133683	0.999942
ENSG00000270231	NBPF8	0.43746	4.12776	3.6903	1.53411	0.133827	0.999942
ENSG00000060762	MPC1	0.36644	4.50151	4.13507	1.53355	0.133965	0.999942
ENSG00000081181	ARG2	0.970825	1.40362	0.432793	1.5331	0.134074	0.999942
ENSG00000197880	MDS2	1.32973	0.45014	-0.879595	1.53239	0.134249	0.999942
ENSG00000047346	FAM214A	0.397388	6.25916	5.86177	1.53174	0.13441	0.999942
ENSG00000175130	MARCKSL1	0.484123	5.74555	5.26143	1.53096	0.134603	0.999942
ENSG00000149179	C11orf49	-0.341286	2.78445	3.12573	-1.52943	0.134981	0.999942
ENSG00000197818	SLC9A8	0.385601	5.25948	4.87388	1.52921	0.135035	0.999942
ENSG00000028277	POU2F2	0.446733	4.34547	3.89873	1.5289	0.135111	0.999942
ENSG00000169962	TAS1R3	-0.420331	0.951819	1.37215	-1.52849	0.135213	0.999942
ENSG00000183323	CCDC125	0.283192	3.65	3.36681	1.52838	0.135239	0.999942
ENSG00000226328	NUP50-DT	0.325614	2.77741	2.45179	1.52776	0.135394	0.999942
ENSG00000033011	ALG1	-0.297573	2.79569	3.09326	-1.52688	0.135611	0.999942
ENSG00000170293	CMTM8	0.750659	2.19349	1.44283	1.52582	0.135875	0.999942
ENSG00000185442	FAM174B	0.592345	1.86287	1.27053	1.5258	0.135881	0.999942
ENSG00000197081	IGF2R	0.334853	7.39674	7.06188	1.5256	0.135931	0.999942
ENSG00000117091	CD48	-0.577091	6.85117	7.42826	-1.525	0.136079	0.999942
ENSG00000089693	MLF2	0.275229	5.67831	5.40308	1.52475	0.136142	0.999942
ENSG00000226711	FAM66C	-0.500392	-0.178678	0.321714	-1.52407	0.13631	0.999942
ENSG00000214753	HNRNPUL2	0.288042	4.73589	4.44785	1.52391	0.136351	0.999942
ENSG00000227500	SCAMP4	0.274624	3.80357	3.52895	1.52389	0.136355	0.999942
ENSG00000149273	RPS3	-0.242216	11.1959	11.4381	-1.5236	0.136428	0.999942
ENSG00000229117	RPL41	-0.277168	9.38584	9.66301	-1.52338	0.136483	0.999942
ENSG00000255153	TOLLIP-AS1	0.498425	0.720486	0.222062	1.52295	0.136591	0.999942
ENSG00000059728	MXD1	0.609794	5.9151	5.3053	1.52274	0.136642	0.999942
ENSG00000221926	TRIM16	-0.341815	2.22423	2.56604	-1.52263	0.136671	0.999942
ENSG00000103034	NDRG4	-0.781706	-0.44761	0.334096	-1.52144	0.136968	0.999942
ENSG00000170873	MTSS1	0.577148	6.50563	5.92848	1.5213	0.137002	0.999942
ENSG00000118193	KIF14	0.634877	1.10888	0.474	1.5211	0.137051	0.999942
ENSG00000149418	ST14	0.612503	2.52948	1.91698	1.52097	0.137084	0.999942
ENSG00000198814	GK	0.400853	2.57427	2.17341	1.52082	0.137122	0.999942
ENSG00000165209	STRBP	0.257146	5.25132	4.99417	1.52039	0.13723	0.999942
ENSG00000011114	BTBD7	0.311184	5.40439	5.0932	1.51938	0.137483	0.999942
ENSG00000176788	BASP1	0.670343	2.46495	1.7946	1.51903	0.137571	0.999942
ENSG00000268516	ZNF8-DT	-0.398771	0.238496	0.637266	-1.51875	0.137642	0.999942
ENSG00000228474	OST4	-0.366424	5.60885	5.97528	-1.51871	0.137651	0.999942
ENSG00000137338	PGBD1	0.422528	1.37216	0.949631	1.51822	0.137774	0.999942
ENSG00000148834	GSTO1	-0.383068	4.85796	5.24103	-1.51772	0.1379	0.999942
ENSG00000127946	HIP1	0.40404	2.4705	2.06646	1.5176	0.13793	0.999942
ENSG00000221983	UBA52	-0.258125	9.55453	9.81265	-1.51668	0.138162	0.999942
ENSG00000116459	ATP5PB	-0.295508	6.88884	7.18434	-1.51654	0.138197	0.999942
ENSG00000138326	RPS24	-0.297548	10.2373	10.5349	-1.51567	0.138417	0.999942
ENSG00000084112	SSH1	0.345814	5.33941	4.9936	1.5156	0.138433	0.999942
ENSG00000085491	SLC25A24	-0.4427	3.98098	4.42368	-1.51551	0.138457	0.999942
ENSG00000137502	RAB30	0.537209	4.65837	4.12116	1.51522	0.138531	0.999942
ENSG00000196421	C20orf204	-0.470235	2.24355	2.71378	-1.51513	0.138553	0.999942
ENSG00000225138	SLC9A3-AS1	-0.531204	1.68274	2.21394	-1.5149	0.13861	0.999942
ENSG00000137876	RSL24D1	-0.307717	7.45659	7.76431	-1.51458	0.138693	0.999942
ENSG00000104412	EMC2	-0.286852	4.59241	4.87926	-1.5141	0.138815	0.999942
ENSG00000149243	KLHL35	-0.637324	-0.138054	0.49927	-1.51386	0.138873	0.999942
ENSG00000129128	SPCS3	-0.235068	8.19973	8.4348	-1.51331	0.139014	0.999942
ENSG00000141580	WDR45B	0.381601	5.74516	5.36356	1.51318	0.139046	0.999942
ENSG00000008083	JARID2	0.386495	6.18027	5.79378	1.51092	0.13962	0.999942
ENSG00000075188	NUP37	-0.226494	3.52167	3.74817	-1.51071	0.139674	0.999942
ENSG00000177971	IMP3	-0.325668	4.15685	4.48252	-1.51031	0.139775	0.999942
ENSG00000147065	MSN	0.302157	9.55305	9.2509	1.5094	0.140005	0.999942
ENSG00000274349	ZNF658	0.858273	2.66928	1.81101	1.5093	0.140031	0.999942
ENSG00000125388	GRK4	0.329649	1.14795	0.818305	1.5091	0.140081	0.999942
ENSG00000110442	COMMD9	-0.333655	4.7825	5.11616	-1.50825	0.140298	0.999942
ENSG00000178952	TUFM	-0.235844	6.58089	6.81673	-1.50793	0.14038	0.999942
ENSG00000264920	SP2-DT	0.395461	0.804972	0.409511	1.50743	0.140508	0.999942
ENSG00000196205	EEF1A1P5	-0.476925	6.19169	6.66862	-1.50736	0.140527	0.999942
ENSG00000082641	NFE2L1	0.330427	6.27948	5.94906	1.50726	0.140551	0.999942
ENSG00000171848	RRM2	0.812488	1.40316	0.590672	1.50724	0.140556	0.999942
ENSG00000164715	LMTK2	0.311391	6.53848	6.22709	1.50719	0.140569	0.999942
ENSG00000173926	MARCHF3	0.586999	1.19808	0.611082	1.5064	0.140771	0.999942
ENSG00000140988	RPS2	-0.219619	11.2976	11.5172	-1.50561	0.140974	0.999942
ENSG00000270629	NBPF14	0.385786	3.36503	2.97925	1.50461	0.141229	0.999942
ENSG00000159082	SYNJ1	0.339629	4.95897	4.61934	1.50455	0.141245	0.999942
ENSG00000006194	ZNF263	0.235049	5.89115	5.6561	1.50445	0.14127	0.999942
ENSG00000115825	PRKD3	-0.677447	5.44486	6.1223	-1.50391	0.14141	0.999942
ENSG00000130748	TMEM160	-0.358667	2.48309	2.84175	-1.50359	0.14149	0.999942
ENSG00000164953	TMEM67	0.43065	3.26053	2.82988	1.50359	0.141492	0.999942
ENSG00000085872	CHERP	0.307066	4.2794	3.97233	1.50298	0.141648	0.999942
ENSG00000167106	FAM102A	0.250214	8.26151	8.0113	1.50198	0.141906	0.999942
ENSG00000162959	MEMO1	-0.281958	1.95198	2.23394	-1.50194	0.141917	0.999942
ENSG00000198015	MRPL42	-0.20482	6.0827	6.28752	-1.5018	0.141952	0.999942
ENSG00000168256	NKIRAS2	0.25645	4.57253	4.31608	1.50165	0.141991	0.999942
ENSG00000103044	HAS3	0.433372	0.982742	0.54937	1.50127	0.142087	0.999942
ENSG00000144199	FAHD2B	-0.331917	2.59387	2.92578	-1.50116	0.142117	0.999942
ENSG00000139514	SLC7A1	0.410981	5.58645	5.17547	1.50041	0.14231	0.999942
ENSG00000110925	CSRNP2	0.3758	4.43489	4.05909	1.50006	0.142401	0.999942
ENSG00000136147	PHF11	-0.283631	5.79182	6.07545	-1.49908	0.142653	0.999942
ENSG00000126267	COX6B1	-0.3358	6.25754	6.59334	-1.49841	0.142827	0.999942
ENSG00000175115	PACS1	0.409572	7.11722	6.70765	1.49817	0.142889	0.999942
ENSG00000267100	ILF3-DT	0.360416	5.05019	4.68978	1.4971	0.143166	0.999942
ENSG00000196466	ZNF799	-0.464851	1.51827	1.98312	-1.49589	0.143481	0.999942
ENSG00000228929	RPS13P2	-0.526694	0.665485	1.19218	-1.49576	0.143513	0.999942
ENSG00000170074	FAM153A	-0.867626	2.70249	3.57012	-1.49572	0.143523	0.999942
ENSG00000134809	TIMM10	-0.351823	2.73652	3.08835	-1.4951	0.143684	0.999942
ENSG00000102908	NFAT5	0.443951	6.17741	5.73346	1.49416	0.143931	0.999942
ENSG00000205808	PLPP6	-0.369415	4.35324	4.72265	-1.4933	0.144154	0.999942
ENSG00000159788	RGS12	0.62596	3.17179	2.54583	1.49301	0.144229	0.999942
ENSG00000145649	GZMA	1.07974	4.16475	3.08501	1.49276	0.144293	0.999942
ENSG00000185291	IL3RA	0.337333	3.5456	3.20827	1.49266	0.144321	0.999942
ENSG00000171863	RPS7	-0.265473	10.3166	10.5821	-1.49247	0.144371	0.999942
ENSG00000164961	WASHC5	0.307867	6.39909	6.09123	1.4924	0.144388	0.999942
ENSG00000198538	ZNF28	-0.519432	2.76856	3.28799	-1.49172	0.144566	0.999942
ENSG00000035664	DAPK2	0.602203	0.304887	-0.297316	1.49151	0.14462	0.999942
ENSG00000155636	RBM45	-0.236557	3.86588	4.10244	-1.49023	0.144957	0.999942
ENSG00000100376	FAM118A	0.503931	5.9341	5.43017	1.48993	0.145035	0.999942
ENSG00000166788	SAAL1	-0.262835	3.59238	3.85521	-1.48981	0.145066	0.999942
ENSG00000230629	RPS23P8	-0.447532	2.21101	2.65855	-1.4895	0.145146	0.999942
ENSG00000178464	RPL10P16	-0.565543	2.46056	3.02611	-1.48946	0.145158	0.999942
ENSG00000213203	GIMAP1	-0.83717	4.29356	5.13073	-1.48857	0.14539	0.999942
ENSG00000275183	LENG9	-0.472558	0.935405	1.40796	-1.48834	0.145451	0.999942
ENSG00000122966	CIT	0.448255	1.99541	1.54716	1.4879	0.145567	0.999942
ENSG00000163154	TNFAIP8L2	-0.723715	2.05152	2.77524	-1.48728	0.145728	0.999942
ENSG00000145375	SPATA5	-0.243178	4.22996	4.47314	-1.48639	0.145963	0.999942
ENSG00000112306	RPS12	-0.302179	11.138	11.4402	-1.48634	0.145977	0.999942
ENSG00000172803	SNX32	-0.414471	0.879414	1.29389	-1.48609	0.146042	0.999942
ENSG00000281106	TMEM272	0.906172	1.15011	0.243942	1.48572	0.146139	0.999942
ENSG00000260804	LINC01963	0.52148	2.27254	1.75106	1.48541	0.146222	0.999942
ENSG00000102034	ELF4	0.365502	5.35363	4.98813	1.48533	0.146243	0.999942
ENSG00000164754	RAD21	0.213254	8.66348	8.45023	1.48533	0.146243	0.999942
ENSG00000121210	TMEM131L	0.307424	7.35296	7.04554	1.48417	0.14655	0.999942
ENSG00000120533	ENY2	0.283345	6.15341	5.87006	1.48405	0.146581	0.999942
ENSG00000272391	POM121C	0.395782	5.28448	4.8887	1.48165	0.147217	0.999942
ENSG00000142541	RPL13A	-0.182011	12.1293	12.3113	-1.4816	0.147228	0.999942
ENSG00000105443	CYTH2	0.238919	5.15455	4.91563	1.48156	0.147239	0.999942
ENSG00000105323	HNRNPUL1	0.307885	7.96476	7.65687	1.48079	0.147443	0.999942
ENSG00000136144	RCBTB1	-0.257115	5.14406	5.40117	-1.47998	0.147659	0.999942
ENSG00000167182	SP2	0.450446	3.76458	3.31413	1.47972	0.147728	0.999942
ENSG00000183691	NOG	1.65108	3.03531	1.38423	1.47958	0.147766	0.999942
ENSG00000241837	ATP5PO	-0.312956	4.82513	5.13809	-1.47755	0.148306	0.999942
ENSG00000196459	TRAPPC2	-0.303473	5.09389	5.39736	-1.47752	0.148314	0.999942
ENSG00000072062	PRKACA	0.307967	4.84789	4.53993	1.47735	0.14836	0.999942
ENSG00000168672	LRATD2	0.360451	6.1826	5.82215	1.47729	0.148375	0.999942
ENSG00000184056	VPS33B	-0.312535	1.67724	1.98978	-1.47719	0.1484	0.999942
ENSG00000068323	TFE3	0.347486	5.0907	4.74321	1.47711	0.148423	0.999942
ENSG00000133112	TPT1	-0.21788	11.752	11.9699	-1.47666	0.148542	0.999942
ENSG00000170260	ZNF212	-0.50883	2.98506	3.49389	-1.47588	0.148752	0.999942
ENSG00000117016	RIMS3	-0.614127	0.404419	1.01855	-1.47463	0.149087	0.999942
ENSG00000228649	SNHG26	-0.378805	1.17407	1.55287	-1.47407	0.149235	0.999942
ENSG00000166340	TPP1	0.388176	5.37414	4.98597	1.47238	0.14969	0.999942
ENSG00000103490	PYCARD	-0.371161	3.12163	3.49279	-1.47227	0.149718	0.999942
ENSG00000072501	SMC1A	0.284266	6.53418	6.24991	1.47162	0.149895	0.999942
ENSG00000179387	ELMOD2	-0.307959	4.65182	4.95978	-1.47141	0.14995	0.999942
ENSG00000105552	BCAT2	-0.343991	2.97101	3.315	-1.47138	0.149957	0.999942
ENSG00000167186	COQ7	0.29768	3.7256	3.42792	1.4712	0.150006	0.999942
ENSG00000160049	DFFA	0.305231	4.50392	4.19869	1.47107	0.150041	0.999942
ENSG00000132694	ARHGEF11	0.449816	4.90695	4.45714	1.47101	0.150057	0.999942
ENSG00000131873	CHSY1	0.408687	5.19837	4.78968	1.47085	0.150099	0.999942
ENSG00000021762	OSBPL5	-0.547088	2.58027	3.12736	-1.47065	0.150155	0.999942
ENSG00000197956	S100A6	-0.374608	7.38784	7.76245	-1.47033	0.15024	0.999942
ENSG00000182405	PGBD4	0.412664	3.2557	2.84304	1.47023	0.150267	0.999942
ENSG00000244625	MIATNB	-0.390104	2.88975	3.27985	-1.46991	0.150354	0.999942
ENSG00000110448	CD5	0.420209	8.24429	7.82408	1.46923	0.150536	0.999942
ENSG00000143195	ILDR2	0.735367	0.197513	-0.537854	1.46744	0.151022	0.999942
ENSG00000102144	PGK1	0.222266	8.61427	8.392	1.46723	0.151076	0.999942
ENSG00000186787	SPIN2B	-0.310437	1.14187	1.45231	-1.46664	0.151237	0.999942
ENSG00000188243	COMMD6	-0.424866	6.2596	6.68447	-1.46664	0.151237	0.999942
ENSG00000065427	KARS1	-0.289425	7.27166	7.56109	-1.46623	0.151349	0.999942
ENSG00000111206	FOXM1	0.456186	1.24961	0.793427	1.46616	0.151366	0.999942
ENSG00000233913	RPL10P9	-1.08919	2.14195	3.23115	-1.46608	0.151388	0.999942
ENSG00000076258	FMO4	-0.521476	0.616705	1.13818	-1.46562	0.151513	0.999942
ENSG00000164764	SBSPON	0.667664	0.0374212	-0.630243	1.46481	0.151732	0.999942
ENSG00000116521	SCAMP3	-0.216692	5.04299	5.25968	-1.46474	0.151752	0.999942
ENSG00000273033	LINC02035	0.355143	3.2249	2.86976	1.46457	0.151797	0.999942
ENSG00000142920	AZIN2	-0.534045	0.481999	1.01604	-1.46392	0.151975	0.999942
ENSG00000136950	ARPC5L	0.27507	4.92691	4.65184	1.46256	0.152346	0.999942
ENSG00000219545	UMAD1	-0.387804	3.04914	3.43694	-1.46252	0.152357	0.999942
ENSG00000146733	PSPH	0.353636	1.9811	1.62747	1.46246	0.152371	0.999942
ENSG00000136877	FPGS	-0.211709	5.34832	5.56003	-1.46183	0.152543	0.999942
ENSG00000107077	KDM4C	-0.21004	6.41688	6.62692	-1.46132	0.152684	0.999942
ENSG00000120253	NUP43	-0.375407	4.16258	4.53798	-1.46117	0.152724	0.999942
ENSG00000182185	RAD51B	-0.251418	3.14245	3.39387	-1.4611	0.152743	0.999942
ENSG00000124731	TREM1	0.911617	3.29489	2.38328	1.46068	0.152857	0.999942
ENSG00000138629	UBL7	-0.253207	4.66826	4.92147	-1.46059	0.152883	0.999942
ENSG00000234511	C5orf58	-0.410255	1.22617	1.63643	-1.46058	0.152886	0.999942
ENSG00000126091	ST3GAL3	-0.344409	1.215	1.55941	-1.46054	0.152897	0.999942
ENSG00000133561	GIMAP6	-0.81298	4.89735	5.71033	-1.46016	0.153001	0.999942
ENSG00000153395	LPCAT1	0.403967	5.68071	5.27674	1.46009	0.153019	0.999942
ENSG00000182199	SHMT2	-0.267524	5.51821	5.78574	-1.45868	0.153406	0.999942
ENSG00000129351	ILF3	0.327783	8.61699	8.28921	1.4585	0.153455	0.999942
ENSG00000134461	ANKRD16	0.359619	1.95098	1.59136	1.45849	0.153458	0.999942
ENSG00000111371	SLC38A1	0.345102	9.25554	8.91044	1.45776	0.153656	0.999942
ENSG00000099992	TBC1D10A	-0.307528	4.55364	4.86116	-1.45774	0.153662	0.999942
ENSG00000173611	SCAI	0.320595	5.11409	4.7935	1.45758	0.153707	0.999942
ENSG00000268043	NBPF12	0.376559	5.06289	4.68633	1.45751	0.153725	0.999942
ENSG00000214401	KANSL1-AS1	-0.446072	1.94256	2.38863	-1.45726	0.153794	0.999942
ENSG00000148358	GPR107	0.227817	5.62451	5.39669	1.45723	0.153802	0.999942
ENSG00000198034	RPS4X	-0.263251	11.4954	11.7587	-1.45701	0.153861	0.999942
ENSG00000111266	DUSP16	0.537873	5.83106	5.29319	1.4565	0.154003	0.999942
ENSG00000088543	C3orf18	-0.451867	3.11459	3.56646	-1.45617	0.154094	0.999942
ENSG00000051523	CYBA	-0.300562	7.18045	7.48101	-1.45503	0.154408	0.999942
ENSG00000243927	MRPS6	0.317889	5.04043	4.72254	1.45495	0.15443	0.999942
ENSG00000247092	SNHG10	0.449409	2.17064	1.72124	1.45424	0.154625	0.999942
ENSG00000104691	UBXN8	-0.46614	1.49613	1.96227	-1.45367	0.154782	0.999942
ENSG00000065989	PDE4A	0.653352	1.64332	0.989965	1.45363	0.154794	0.999942
ENSG00000171566	PLRG1	-0.241509	5.3526	5.59411	-1.45348	0.154835	0.999942
ENSG00000143740	SNAP47	-0.233345	4.07829	4.31163	-1.45335	0.154869	0.999942
ENSG00000204859	ZBTB48	-0.238534	4.36903	4.60756	-1.4532	0.15491	0.999942
ENSG00000110063	DCPS	-0.239374	2.65485	2.89422	-1.45249	0.155108	0.999942
ENSG00000213316	LTC4S	-0.461019	-0.495091	-0.034072	-1.45195	0.155257	0.999942
ENSG00000154743	TSEN2	-0.231015	3.32923	3.56024	-1.45191	0.155269	0.999942
ENSG00000178988	MRFAP1L1	-0.325575	5.87453	6.2001	-1.45117	0.155472	0.999942
ENSG00000117036	ETV3	0.470377	6.12329	5.65291	1.45102	0.155514	0.999942
ENSG00000131374	TBC1D5	0.222783	6.43759	6.21481	1.45066	0.155614	0.999942
ENSG00000138777	PPA2	-0.219382	5.36438	5.58376	-1.45059	0.155633	0.999942
ENSG00000221994	ZNF630	-0.340782	0.591239	0.932022	-1.45038	0.15569	0.999942
ENSG00000170832	USP32	0.231973	5.68049	5.44852	1.44924	0.156006	0.999942
ENSG00000178562	CD28	0.738611	7.60994	6.87133	1.4489	0.156103	0.999942
ENSG00000100372	SLC25A17	0.276727	3.48436	3.20763	1.44872	0.156153	0.999942
ENSG00000164867	NOS3	-0.929337	-0.00200797	0.927329	-1.4485	0.156212	0.999942
ENSG00000072571	HMMR	0.49252	0.973478	0.480958	1.44845	0.156227	0.999942
ENSG00000185670	ZBTB3	-0.326594	2.26635	2.59294	-1.44815	0.156311	0.999942
ENSG00000159921	GNE	0.247431	5.08385	4.83641	1.44809	0.156328	0.999942
ENSG00000180376	CCDC66	-0.260795	5.95806	6.21885	-1.44806	0.156336	0.999942
ENSG00000184068	SREBF2-AS1	0.547885	3.48125	2.93337	1.44797	0.15636	0.999942
ENSG00000165338	HECTD2	0.551318	2.41113	1.85981	1.44795	0.156367	0.999942
ENSG00000118096	IFT46	-0.284532	2.70467	2.9892	-1.44782	0.156402	0.999942
ENSG00000198734	F5	0.954044	2.96001	2.00597	1.44746	0.156501	0.999942
ENSG00000076248	UNG	-0.424749	4.20291	4.62765	-1.44738	0.156524	0.999942
ENSG00000162702	ZNF281	0.321132	5.77945	5.45832	1.44708	0.156607	0.999942
ENSG00000119326	CTNNAL1	0.649809	2.37766	1.72785	1.44598	0.156914	0.999942
ENSG00000122877	EGR2	0.658397	2.04319	1.38479	1.44575	0.156979	0.999942
ENSG00000103037	SETD6	-0.298797	3.51846	3.81726	-1.4454	0.157076	0.999942
ENSG00000214367	HAUS3	0.338392	6.1891	5.85071	1.44538	0.157082	0.999942
ENSG00000152229	PSTPIP2	0.45864	4.43428	3.97564	1.44521	0.157128	0.999942
ENSG00000101442	ACTR5	-0.201263	4.02007	4.22133	-1.44486	0.157228	0.999942
ENSG00000119699	TGFB3	0.413476	1.7137	1.30023	1.44484	0.157234	0.999942
ENSG00000122971	ACADS	-0.28301	3.63	3.91301	-1.44351	0.157603	0.999942
ENSG00000117632	STMN1	0.49045	6.06717	5.57672	1.44344	0.157625	0.999942
ENSG00000103005	USB1	0.321294	3.90618	3.58489	1.44339	0.157638	0.999942
ENSG00000118495	PLAGL1	0.557002	2.43692	1.87992	1.44331	0.157661	0.999942
ENSG00000227507	LTB	-0.448112	7.78401	8.23212	-1.443	0.157748	0.999942
ENSG00000196812	ZSCAN16	-0.344888	2.05594	2.40083	-1.44293	0.157768	0.999942
ENSG00000198586	TLK1	0.278861	6.40546	6.1266	1.4426	0.157859	0.999942
ENSG00000006756	ARSD	-0.576237	0.698373	1.27461	-1.44105	0.158295	0.999942
ENSG00000105559	PLEKHA4	1.22495	-0.777262	-2.00222	1.44099	0.15831	0.999942
ENSG00000075407	ZNF37A	0.386115	4.96445	4.57834	1.44005	0.158576	0.999942
ENSG00000173614	NMNAT1	0.433596	1.76211	1.32852	1.43974	0.158661	0.999942
ENSG00000166851	PLK1	0.522204	0.375922	-0.146283	1.43961	0.158699	0.999942
ENSG00000167637	ZNF283	-0.427055	2.06522	2.49228	-1.43823	0.159087	0.999942
ENSG00000117020	AKT3	-0.539628	6.02854	6.56817	-1.43795	0.159166	0.999942
ENSG00000130164	LDLR	0.857678	6.74698	5.8893	1.43754	0.159282	0.999942
ENSG00000084444	FAM234B	0.474081	2.36142	1.88734	1.4371	0.159404	0.999942
ENSG00000164284	GRPEL2	0.332818	4.95035	4.61753	1.43709	0.159408	0.999942
ENSG00000117298	ECE1	0.361449	6.6535	6.29205	1.43663	0.159539	0.999942
ENSG00000074706	IPCEF1	0.451594	6.85327	6.40168	1.43653	0.159567	0.999942
ENSG00000183337	BCOR	0.620394	5.26242	4.64202	1.43644	0.159593	0.999942
ENSG00000135426	TESPA1	0.30551	7.33653	7.03102	1.43584	0.159761	0.999942
ENSG00000162636	FAM102B	0.46102	5.7797	5.31868	1.43554	0.159846	0.999942
ENSG00000138071	ACTR2	0.225149	8.42917	8.20402	1.43543	0.159877	0.999942
ENSG00000134574	DDB2	-0.311234	4.49996	4.8112	-1.43543	0.159878	0.999942
ENSG00000099795	NDUFB7	-0.284854	4.74906	5.03391	-1.43539	0.15989	0.999942
ENSG00000162341	TPCN2	0.358675	4.38595	4.02727	1.43474	0.160074	0.999942
ENSG00000179134	SAMD4B	0.41037	5.04255	4.63218	1.4343	0.160197	0.999942
ENSG00000143952	VPS54	0.258604	5.27104	5.01243	1.43388	0.160315	0.999942
ENSG00000105617	LENG1	-0.344446	3.08543	3.42988	-1.4336	0.160397	0.999942
ENSG00000128789	PSMG2	-0.244975	5.38953	5.63451	-1.43341	0.160451	0.999942
ENSG00000161912	ADCY10P1	0.541231	3.47591	2.93468	1.43304	0.160556	0.999942
ENSG00000069424	KCNAB2	0.318517	7.34555	7.02703	1.43274	0.160641	0.999942
ENSG00000113300	CNOT6	0.273981	5.77755	5.50357	1.43211	0.16082	0.999942
ENSG00000136002	ARHGEF4	-1.12809	2.56622	3.6943	-1.43178	0.160912	0.999942
ENSG00000164332	UBLCP1	-0.219749	4.9747	5.19445	-1.43171	0.160933	0.999942
ENSG00000166321	NUDT13	-0.280399	1.7224	2.0028	-1.43143	0.161013	0.999942
ENSG00000175449	RFESD	-0.301846	1.42054	1.72239	-1.43126	0.16106	0.999942
ENSG00000151366	NDUFC2	0.358069	3.66255	3.30448	1.43097	0.161143	0.999942
ENSG00000120742	SERP1	-0.223742	7.74946	7.97321	-1.43038	0.161313	0.999942
ENSG00000125430	HS3ST3B1	0.621679	2.88809	2.26641	1.43023	0.161355	0.999942
ENSG00000112658	SRF	0.325629	5.97074	5.64511	1.4301	0.161392	0.999942
ENSG00000102109	PCSK1N	-1.05403	-0.442811	0.61122	-1.42962	0.161529	0.999942
ENSG00000023287	RB1CC1	0.404197	7.5828	7.1786	1.42904	0.161694	0.999942
ENSG00000233937	CTC-338M12.4	-0.303502	-0.725194	-0.421693	-1.42855	0.161835	0.999942
ENSG00000232434	AJM1	-0.448127	0.896491	1.34462	-1.42776	0.16206	0.999942
ENSG00000203710	CR1	-0.976963	5.92982	6.90678	-1.42769	0.162079	0.999942
ENSG00000023191	RNH1	-0.184814	6.41395	6.59877	-1.42749	0.162137	0.999942
ENSG00000169251	NMD3	-0.228017	6.03823	6.26624	-1.4269	0.162305	0.999942
ENSG00000136783	NIPSNAP3A	-0.347133	3.98386	4.33099	-1.42651	0.162416	0.999942
ENSG00000177125	ZBTB34	0.282802	4.56495	4.28215	1.42645	0.162436	0.999942
ENSG00000129219	PLD2	-0.329974	2.79661	3.12658	-1.42635	0.162462	0.999942
ENSG00000172465	TCEAL1	-0.449934	1.89942	2.34936	-1.4261	0.162534	0.999942
ENSG00000260942	CAPN10-DT	-0.499831	0.533004	1.03283	-1.42571	0.162647	0.999942
ENSG00000143476	DTL	0.601542	2.19071	1.58917	1.42496	0.162862	0.999942
ENSG00000160877	NACC1	0.285557	4.58769	4.30213	1.42489	0.162881	0.999942
ENSG00000081692	JMJD4	-0.358458	1.77804	2.1365	-1.42486	0.16289	0.999942
ENSG00000186594	MIR22HG	0.700146	3.46498	2.76483	1.42467	0.162944	0.999942
ENSG00000197147	LRRC8B	0.329642	5.38503	5.05538	1.42452	0.16299	0.999942
ENSG00000139131	YARS2	-0.257516	4.18998	4.44749	-1.42302	0.163418	0.999942
ENSG00000112237	CCNC	-0.272475	5.89599	6.16846	-1.4229	0.163455	0.999942
ENSG00000176473	WDR25	-0.263	2.09205	2.35505	-1.42256	0.163552	0.999942
ENSG00000174442	ZWILCH	0.258879	3.30504	3.04616	1.42173	0.16379	0.999942
ENSG00000164576	SAP30L	-0.280907	4.85546	5.13637	-1.42166	0.163811	0.999942
ENSG00000277161	PIGW	0.305419	3.259	2.95358	1.42058	0.164123	0.999942
ENSG00000241127	YAE1	-0.474123	1.81693	2.29105	-1.42039	0.164178	0.999942
ENSG00000168291	PDHB	-0.243496	4.85611	5.09961	-1.41872	0.164662	0.999942
ENSG00000196369	SRGAP2B	0.295739	1.0191	0.723365	1.41834	0.164771	0.999942
ENSG00000171033	PKIA	0.428939	5.60214	5.1732	1.41821	0.164808	0.999942
ENSG00000167523	SPATA33	-0.349215	1.01189	1.3611	-1.41815	0.164827	0.999942
ENSG00000140403	DNAJA4	0.328681	4.42582	4.09714	1.41794	0.164886	0.999942
ENSG00000119403	PHF19	0.302396	5.52701	5.22462	1.41764	0.164974	0.999942
ENSG00000015133	CCDC88C	0.382262	8.19268	7.81042	1.41752	0.165009	0.999942
ENSG00000223704	LINC01422	-0.469297	1.21409	1.68339	-1.41727	0.165082	0.999942
ENSG00000186395	KRT10	0.289487	4.29189	4.0024	1.41723	0.165093	0.999942
ENSG00000087903	RFX2	0.514963	4.2022	3.68723	1.41674	0.165236	0.999942
ENSG00000165416	SUGT1	-0.188577	5.62249	5.81106	-1.41646	0.165317	0.999942
ENSG00000167280	ENGASE	-0.401432	5.2326	5.63403	-1.41629	0.165367	0.999942
ENSG00000152484	USP12	0.225772	6.09291	5.86713	1.41579	0.165511	0.999942
ENSG00000272031	ANKRD34A	0.400621	0.589092	0.188471	1.41568	0.165544	0.999942
ENSG00000237649	KIFC1	0.608624	1.81527	1.20664	1.41562	0.165562	0.999942
ENSG00000168890	TMEM150A	-0.254467	2.79208	3.04655	-1.41409	0.166006	0.999942
ENSG00000174292	TNK1	-0.360201	2.43392	2.79412	-1.41375	0.166104	0.999942
ENSG00000174839	DENND6A	0.295052	6.27688	5.98183	1.41341	0.166206	0.999942
ENSG00000108405	P2RX1	0.588069	2.38521	1.79714	1.4133	0.166236	0.999942
ENSG00000169223	LMAN2	-0.230442	6.26164	6.49208	-1.41305	0.166311	0.999942
ENSG00000179195	ZNF664	0.281173	6.10769	5.82652	1.41278	0.166388	0.999942
ENSG00000046647	GEMIN8	-0.247064	3.51437	3.76143	-1.41207	0.166596	0.999942
ENSG00000089094	KDM2B	0.233892	6.0383	5.80441	1.412	0.166617	0.999942
ENSG00000156170	NDUFAF6	0.274916	4.68447	4.40956	1.41149	0.166764	0.999942
ENSG00000100612	DHRS7	-0.437996	4.25065	4.68865	-1.41062	0.167021	0.999942
ENSG00000142599	RERE	0.293331	6.07976	5.78642	1.4105	0.167055	0.999942
ENSG00000181038	METTL23	-0.282883	3.72174	4.00462	-1.41047	0.167064	0.999942
ENSG00000057252	SOAT1	-0.263408	5.82045	6.08386	-1.41018	0.16715	0.999942
ENSG00000169925	BRD3	0.245912	4.92546	4.67955	1.40909	0.167469	0.999942
ENSG00000273136	NBPF26	0.326471	4.20385	3.87738	1.40848	0.167647	0.999942
ENSG00000173230	GOLGB1	0.474967	6.6571	6.18213	1.40835	0.167685	0.999942
ENSG00000113810	SMC4	0.477573	6.0955	5.61793	1.40807	0.167767	0.999942
ENSG00000241769	LINC00893	-0.494114	0.0816824	0.575797	-1.40794	0.167805	0.999942
ENSG00000159335	PTMS	0.780677	1.96396	1.18329	1.40734	0.167983	0.999942
ENSG00000135870	RC3H1	0.195154	6.51518	6.32002	1.4069	0.168112	0.999942
ENSG00000162384	CZIB	-0.27631	4.48041	4.75672	-1.40666	0.168182	0.999942
ENSG00000134815	DHX34	0.223713	4.37324	4.14953	1.40661	0.168199	0.999942
ENSG00000160785	SLC25A44	0.392411	4.71159	4.31918	1.4066	0.1682	0.999942
ENSG00000115944	COX7A2L	-0.321354	6.39447	6.71583	-1.40563	0.168485	0.999942
ENSG00000145779	TNFAIP8	-0.236529	7.42059	7.65712	-1.40547	0.168532	0.999942
ENSG00000163393	SLC22A15	0.517535	1.16363	0.646099	1.40547	0.168532	0.999942
ENSG00000178104	PDE4DIP	0.704037	4.9999	4.29586	1.40536	0.168565	0.999942
ENSG00000240344	PPIL3	-0.289772	4.49189	4.78167	-1.40532	0.168577	0.999942
ENSG00000260231	KDM7A-DT	0.357407	1.83094	1.47353	1.40488	0.168707	0.999942
ENSG00000103061	SLC7A6OS	-0.225177	2.9752	3.20038	-1.40442	0.168843	0.999942
ENSG00000104885	DOT1L	0.394695	5.1029	4.70821	1.40431	0.168876	0.999942
ENSG00000120063	GNA13	0.329878	8.19006	7.86018	1.40333	0.169166	0.999942
ENSG00000166170	BAG5	0.206351	6.63531	6.42896	1.40283	0.169312	0.999942
ENSG00000115866	DARS1	-0.317922	6.37017	6.6881	-1.4016	0.169679	0.999942
ENSG00000099949	LZTR1	-0.347326	3.51761	3.86493	-1.40089	0.16989	0.999942
ENSG00000108557	RAI1	0.606879	4.83238	4.2255	1.4008	0.169915	0.999942
ENSG00000114395	CYB561D2	-0.238242	3.04765	3.28589	-1.40055	0.169988	0.999942
ENSG00000205189	ZBTB10	0.630609	8.11842	7.48782	1.40055	0.169989	0.999942
ENSG00000041988	THAP3	-0.344068	3.65353	3.9976	-1.39961	0.170269	0.999942
ENSG00000156697	UTP14A	-0.25131	4.49991	4.75122	-1.39879	0.170512	0.999942
ENSG00000135722	FBXL8	-0.703121	2.48898	3.1921	-1.39876	0.17052	0.999942
ENSG00000197006	METTL9	-0.276685	7.01714	7.29382	-1.39868	0.170545	0.999942
ENSG00000106733	NMRK1	-0.264118	4.5485	4.81261	-1.39865	0.170553	0.999942
ENSG00000149091	DGKZ	-0.306691	7.21593	7.52262	-1.39843	0.170621	0.999942
ENSG00000151116	UEVLD	-0.344169	2.5399	2.88407	-1.39834	0.170646	0.999942
ENSG00000119661	DNAL1	0.310617	3.42781	3.11719	1.3977	0.170838	0.999942
ENSG00000125744	RTN2	0.355765	0.384708	0.0289426	1.39758	0.170874	0.999942
ENSG00000240509	RPL34P18	-0.604699	-0.57471	0.0299887	-1.39747	0.170907	0.999942
ENSG00000139597	N4BP2L1	-0.303774	4.65578	4.95955	-1.39744	0.170914	0.999942
ENSG00000140396	NCOA2	0.272921	7.24675	6.97383	1.39741	0.170922	0.999942
ENSG00000171453	POLR1C	-0.27981	4.30339	4.58321	-1.3974	0.170928	0.999942
ENSG00000166171	DPCD	-0.269873	0.443263	0.713136	-1.39692	0.171071	0.999942
ENSG00000204568	MRPS18B	-0.329438	4.86322	5.19266	-1.39686	0.171088	0.999942
ENSG00000120833	SOCS2	-0.666493	4.22301	4.8895	-1.39669	0.171139	0.999942
ENSG00000223797	ENTPD3-AS1	0.305231	0.901623	0.596392	1.39657	0.171174	0.999942
ENSG00000154767	XPC	0.284222	5.57326	5.28904	1.39471	0.171731	0.999942
ENSG00000137513	NARS2	-0.313426	3.48675	3.80017	-1.39435	0.171837	0.999942
ENSG00000171530	TBCA	-0.328881	5.36014	5.68902	-1.39427	0.171863	0.999942
ENSG00000010810	FYN	0.283513	7.58752	7.30401	1.39412	0.171907	0.999942
ENSG00000188483	IER5L	0.780959	1.74063	0.959675	1.39387	0.171983	0.999942
ENSG00000171241	SHCBP1	0.432258	1.04856	0.6163	1.39357	0.172072	0.999942
ENSG00000116133	DHCR24	0.757306	2.86722	2.10991	1.39331	0.172151	0.999942
ENSG00000203993	ARRDC1-AS1	-0.24155	2.94025	3.1818	-1.39308	0.172218	0.999942
ENSG00000163541	SUCLG1	-0.20959	5.55785	5.76744	-1.39208	0.172519	0.999942
ENSG00000081760	AACS	-0.262284	3.88902	4.1513	-1.3918	0.172603	0.999942
ENSG00000160856	FCRL3	1.07557	1.41264	0.337072	1.39117	0.172792	0.999942
ENSG00000198918	RPL39	-0.342693	9.71102	10.0537	-1.39015	0.1731	0.999942
ENSG00000204370	SDHD	-0.373144	4.97515	5.34829	-1.38955	0.173281	0.999942
ENSG00000111424	VDR	0.641356	1.53178	0.890424	1.38888	0.173481	0.999942
ENSG00000152082	MZT2B	-0.377883	5.11029	5.48817	-1.38866	0.173549	0.999942
ENSG00000122550	KLHL7	-0.249909	4.37465	4.62456	-1.38833	0.173648	0.999942
ENSG00000095951	HIVEP1	0.495404	5.90067	5.40527	1.38824	0.173676	0.999942
ENSG00000167491	GATAD2A	0.244377	6.57914	6.33477	1.38819	0.17369	0.999942
ENSG00000079616	KIF22	-0.228641	5.85735	6.08599	-1.38785	0.173792	0.999942
ENSG00000106144	CASP2	0.297826	5.65917	5.36134	1.38754	0.173885	0.999942
ENSG00000137955	RABGGTB	-0.325868	6.73022	7.05608	-1.38729	0.173963	0.999942
ENSG00000169727	GPS1	-0.274338	5.56167	5.836	-1.38716	0.174003	0.999942
ENSG00000165915	SLC39A13	-0.318359	4.40559	4.72394	-1.38662	0.174165	0.999942
ENSG00000176597	B3GNT5	0.610103	1.70531	1.0952	1.38607	0.174332	0.999942
ENSG00000139044	B4GALNT3	0.672394	0.732275	0.0598806	1.38598	0.17436	0.999942
ENSG00000220749	RPL21P28	-0.471734	2.54854	3.02027	-1.38495	0.17467	0.999942
ENSG00000100209	HSCB	-0.373759	1.4992	1.87296	-1.3843	0.174867	0.999942
ENSG00000155463	OXA1L	-0.260557	6.50226	6.76281	-1.38414	0.174915	0.999942
ENSG00000155974	GRIP1	0.83291	3.57679	2.74388	1.3838	0.175019	0.999942
ENSG00000090097	PCBP4	-0.458872	2.95698	3.41585	-1.38364	0.175069	0.999942
ENSG00000173530	TNFRSF10D	0.392426	3.93403	3.54161	1.38348	0.175116	0.999942
ENSG00000177374	HIC1	0.788988	1.04878	0.259788	1.38293	0.175286	0.999942
ENSG00000171475	WIPF2	0.367782	5.64926	5.28148	1.38285	0.175309	0.999942
ENSG00000110422	HIPK3	-0.260832	6.96087	7.2217	-1.38257	0.175395	0.999942
ENSG00000107829	FBXW4	-0.247933	5.27646	5.52439	-1.38245	0.175431	0.999942
ENSG00000234171	RNASEH1-AS1	0.358198	1.70623	1.34803	1.38167	0.175668	0.999942
ENSG00000234608	MAPKAPK5-AS1	-0.272394	5.00784	5.28023	-1.38134	0.175767	0.999942
ENSG00000231770	TMEM44-AS1	0.423146	0.888192	0.465046	1.38115	0.175827	0.999942
ENSG00000111962	UST	-0.772459	3.2602	4.03266	-1.38063	0.175986	0.999942
ENSG00000169446	MMGT1	-0.31042	5.56077	5.87119	-1.37983	0.176228	0.999942
ENSG00000100889	PCK2	-0.321273	3.40307	3.72434	-1.3793	0.17639	0.999942
ENSG00000007944	MYLIP	0.423114	7.21612	6.793	1.37901	0.176478	0.999942
ENSG00000185420	SMYD3	-0.205078	3.74595	3.95103	-1.37866	0.176587	0.999942
ENSG00000155093	PTPRN2	0.834852	1.08065	0.245802	1.37861	0.176603	0.999942
ENSG00000185760	KCNQ5	1.15367	1.54028	0.386618	1.37845	0.17665	0.999942
ENSG00000215190	LINC00680	0.33491	2.72842	2.39351	1.3782	0.176727	0.999942
ENSG00000088451	TGDS	-0.337982	3.36327	3.70125	-1.37811	0.176753	0.999942
ENSG00000023909	GCLM	-0.299904	3.85159	4.1515	-1.37809	0.176761	0.999942
ENSG00000164190	NIPBL	0.299065	7.64033	7.34127	1.37807	0.176768	0.999942
ENSG00000131196	NFATC1	0.542586	5.26097	4.71838	1.37804	0.176776	0.999942
ENSG00000213073	CHP1P2	0.402976	1.53137	1.12839	1.37752	0.176936	0.999942
ENSG00000212283	SNORD89	-0.421922	1.74398	2.1659	-1.37717	0.177042	0.999942
ENSG00000119707	RBM25	0.299381	7.82072	7.52133	1.37711	0.177061	0.999942
ENSG00000130517	PGPEP1	0.279629	5.06168	4.78205	1.37706	0.177075	0.999942
ENSG00000070214	SLC44A1	0.385098	5.70267	5.31758	1.3765	0.177248	0.999942
ENSG00000102543	CDADC1	-0.284169	2.72112	3.00529	-1.37644	0.177267	0.999942
ENSG00000122729	ACO1	-0.423784	3.22717	3.65096	-1.37586	0.177444	0.999942
ENSG00000172175	MALT1	0.279309	7.35922	7.07991	1.37566	0.177507	0.999942
ENSG00000122958	VPS26A	0.268957	5.25076	4.9818	1.37531	0.177612	0.999942
ENSG00000139239	RPL14P1	-0.423228	2.78715	3.21038	-1.37528	0.177624	0.999942
ENSG00000164308	ERAP2	-0.55383	6.41129	6.96512	-1.37493	0.177731	0.999942
ENSG00000156136	DCK	-0.323447	5.79366	6.11711	-1.37485	0.177756	0.999942
ENSG00000249437	NAIP	-0.436809	1.75137	2.18818	-1.37464	0.177819	0.999942
ENSG00000101474	APMAP	0.289342	5.87321	5.58386	1.37376	0.17809	0.999942
ENSG00000179295	PTPN11	0.185685	7.07718	6.89149	1.37355	0.178155	0.999942
ENSG00000149480	MTA2	-0.19795	7.19516	7.39311	-1.37289	0.178359	0.999942
ENSG00000173163	COMMD1	-0.301764	2.9472	3.24897	-1.37256	0.178459	0.999942
ENSG00000175906	ARL4D	0.439899	1.25983	0.819927	1.37207	0.178611	0.999942
ENSG00000117425	PTCH2	0.469263	1.36766	0.898397	1.37168	0.178731	0.999942
ENSG00000205981	DNAJC19	-0.267192	4.25802	4.52521	-1.37163	0.178746	0.999942
ENSG00000139278	GLIPR1	0.400539	6.19883	5.79829	1.37144	0.178804	0.999942
ENSG00000172059	KLF11	0.458817	4.65461	4.19579	1.37111	0.178907	0.999942
ENSG00000104517	UBR5	0.287631	8.26059	7.97296	1.37073	0.179026	0.999942
ENSG00000143224	PPOX	-0.282656	3.75918	4.04183	-1.37036	0.179139	0.999942
ENSG00000162734	PEA15	0.330913	5.11665	4.78573	1.37015	0.179205	0.999942
ENSG00000156313	RPGR	0.348789	4.06148	3.71269	1.37001	0.179247	0.999942
ENSG00000140548	ZNF710	0.291398	3.68057	3.38917	1.36993	0.179271	0.999942
ENSG00000130766	SESN2	0.50001	3.51821	3.0182	1.36962	0.179367	0.999942
ENSG00000155099	PIP4P2	0.329752	3.62047	3.29072	1.36938	0.179441	0.999942
ENSG00000184986	TMEM121	-0.862794	1.68042	2.54321	-1.36912	0.179522	0.999942
ENSG00000163820	FYCO1	0.366602	5.15044	4.78384	1.36877	0.179631	0.999942
ENSG00000250299	MRPS31P4	-0.334123	0.264558	0.598681	-1.36826	0.179789	0.999942
ENSG00000180921	FAM83H	0.456302	2.84633	2.39002	1.36821	0.179806	0.999942
ENSG00000054267	ARID4B	0.333503	7.43103	7.09753	1.3681	0.179838	0.999942
ENSG00000232907	DLGAP4-AS1	0.325514	1.24932	0.923806	1.3677	0.179963	0.999942
ENSG00000166900	STX3	0.46282	3.95816	3.49534	1.36745	0.180041	0.999942
ENSG00000147649	MTDH	0.220992	8.23642	8.01543	1.36739	0.18006	0.999942
ENSG00000164924	YWHAZ	0.298397	10.3477	10.0493	1.36703	0.180171	0.999942
ENSG00000146416	AIG1	-0.318288	2.53021	2.8485	-1.36586	0.180536	0.999942
ENSG00000112787	FBRSL1	0.327645	5.37471	5.04706	1.36557	0.180625	0.999942
ENSG00000158234	FAIM	-0.310767	1.68531	1.99608	-1.36536	0.180692	0.999942
ENSG00000134779	TPGS2	-0.273378	4.71523	4.9886	-1.36508	0.180779	0.999942
ENSG00000108349	CASC3	0.223676	6.72146	6.49778	1.36497	0.180813	0.999942
ENSG00000243753	HLA-L	-0.529709	2.75811	3.28782	-1.36452	0.180952	0.999942
ENSG00000132275	RRP8	-0.210537	4.67541	4.88594	-1.36423	0.181044	0.999942
ENSG00000073756	PTGS2	0.828667	2.0811	1.25243	1.36379	0.181181	0.999942
ENSG00000166266	CUL5	-0.22702	5.6747	5.90172	-1.36322	0.181358	0.999942
ENSG00000067840	PDZD4	-1.25723	1.39957	2.65679	-1.36319	0.181366	0.999942
ENSG00000130544	ZNF557	0.207352	4.44245	4.2351	1.36286	0.181472	0.999942
ENSG00000100393	EP300	0.354652	7.46737	7.11272	1.36266	0.181534	0.999942
ENSG00000139211	AMIGO2	-0.497422	3.47414	3.97156	-1.36265	0.181537	0.999942
ENSG00000146535	GNA12	0.287235	4.70867	4.42143	1.3621	0.181707	0.999942
ENSG00000198752	CDC42BPB	-0.613824	1.4588	2.07262	-1.36188	0.181778	0.999942
ENSG00000133477	FAM83F	1.21976	0.684173	-0.535583	1.36182	0.181795	0.999942
ENSG00000188229	TUBB4B	0.524698	5.94545	5.42075	1.36158	0.181871	0.999942
ENSG00000127526	SLC35E1	0.368685	5.52632	5.15764	1.36137	0.181938	0.999942
ENSG00000122741	DCAF10	0.247551	5.39908	5.15153	1.36076	0.182127	0.999942
ENSG00000088298	EDEM2	-0.258526	5.04136	5.29989	-1.36061	0.182175	0.999942
ENSG00000183530	PRR14L	0.319014	5.96504	5.64603	1.36007	0.182344	0.999942
ENSG00000071127	WDR1	0.197234	8.10077	7.90353	1.35926	0.182599	0.999942
ENSG00000158615	PPP1R15B	0.394993	8.18591	7.79091	1.35923	0.182608	0.999942
ENSG00000014914	MTMR11	0.487129	1.73386	1.24673	1.35913	0.182639	0.999942
ENSG00000118503	TNFAIP3	0.739165	9.59131	8.85214	1.35863	0.182795	0.999942
ENSG00000164967	RPP25L	-0.301356	2.93634	3.2377	-1.3586	0.182806	0.999942
ENSG00000175106	TVP23C	-0.482859	0.815199	1.29806	-1.35816	0.182943	0.999942
ENSG00000141504	SAT2	-0.344497	3.91576	4.26025	-1.35811	0.182959	0.999942
ENSG00000168769	TET2	0.336128	6.58221	6.24608	1.35802	0.182987	0.999942
ENSG00000187266	EPOR	0.43251	1.94185	1.50934	1.3579	0.183025	0.999942
ENSG00000077616	NAALAD2	0.603386	1.28388	0.680493	1.35776	0.183068	0.999942
ENSG00000241685	ARPC1A	0.303747	2.71019	2.40644	1.35706	0.183289	0.999942
ENSG00000175806	MSRA	-0.434588	2.43785	2.87244	-1.35693	0.183329	0.999942
ENSG00000174132	FAM174A	0.305422	2.0151	1.70968	1.3566	0.183435	0.999942
ENSG00000142794	NBPF3	-0.326373	2.70575	3.03212	-1.35599	0.183625	0.999942
ENSG00000243650	RN7SL834P	0.459691	0.667556	0.207865	1.35571	0.183714	0.999942
ENSG00000164849	GPR146	0.585158	0.807817	0.222659	1.35548	0.183787	0.999942
ENSG00000158636	EMSY	0.241177	4.83177	4.59059	1.35462	0.184058	0.999942
ENSG00000153936	HS2ST1	0.346319	4.92819	4.58187	1.35369	0.184352	0.999942
ENSG00000155016	CYP2U1	-0.4569	2.15004	2.60694	-1.35266	0.184679	0.999942
ENSG00000263753	LINC00667	0.281894	5.58577	5.30387	1.35156	0.185026	0.999942
ENSG00000247708	STX18-AS1	-0.215285	1.70395	1.91923	-1.35125	0.185125	0.999942
ENSG00000133805	AMPD3	0.402235	4.30424	3.902	1.3502	0.185458	0.999942
ENSG00000162231	NXF1	0.364084	7.18085	6.81677	1.35001	0.185519	0.999942
ENSG00000162222	TTC9C	-0.315476	2.91951	3.23499	-1.3499	0.185553	0.999942
ENSG00000065882	TBC1D1	-0.239022	5.834	6.07302	-1.34968	0.185623	0.999942
ENSG00000231752	EMBP1	-0.377951	2.35772	2.73567	-1.34922	0.185769	0.999942
ENSG00000133985	TTC9	0.296387	5.10295	4.80656	1.34831	0.186059	0.999942
ENSG00000100647	SUSD6	0.286871	5.92299	5.63612	1.34806	0.18614	0.999942
ENSG00000204564	C6orf136	-0.256393	3.76552	4.02191	-1.34717	0.186424	0.999942
ENSG00000107485	GATA3	0.478452	5.13033	4.65188	1.34687	0.186518	0.999942
ENSG00000173114	LRRN3	1.38095	6.33674	4.95578	1.34673	0.186564	0.999942
ENSG00000170100	ZNF778	-0.262209	2.8424	3.10461	-1.34667	0.186581	0.999942
ENSG00000229638	RPL4P4	-0.389713	2.85806	3.24778	-1.34644	0.186655	0.999942
ENSG00000100412	ACO2	0.217577	5.88328	5.6657	1.34612	0.186757	0.999942
ENSG00000112096	SOD2	0.465832	7.11345	6.64762	1.34599	0.186799	0.999942
ENSG00000259642	ST20-AS1	0.332729	2.23855	1.90582	1.34597	0.186808	0.999942
ENSG00000187601	MAGEH1	-0.38864	4.45584	4.84448	-1.34561	0.186922	0.999942
ENSG00000101189	MRGBP	0.193554	4.00551	3.81196	1.34507	0.187093	0.999942
ENSG00000111145	ELK3	0.304207	5.32492	5.02071	1.34482	0.187173	0.999942
ENSG00000028137	TNFRSF1B	0.601193	6.68116	6.07997	1.3444	0.187308	0.999942
ENSG00000221817	PPP3CB-AS1	-0.270236	2.76013	3.03037	-1.34422	0.187365	0.999942
ENSG00000110492	MDK	-0.46405	0.547535	1.01159	-1.34413	0.187394	0.999942
ENSG00000100526	CDKN3	0.309545	0.747835	0.43829	1.34373	0.187523	0.999942
ENSG00000151726	ACSL1	0.568689	5.33506	4.76637	1.34371	0.187531	0.999942
ENSG00000047410	TPR	0.363811	7.79625	7.43244	1.34358	0.187571	0.999942
ENSG00000197933	ZNF823	-0.596157	1.17468	1.77083	-1.34356	0.187579	0.999942
ENSG00000068878	PSME4	0.369576	6.59892	6.22934	1.3433	0.18766	0.999942
ENSG00000143207	COP1	-0.204479	5.56654	5.77101	-1.34315	0.18771	0.999942
ENSG00000167173	C15orf39	0.423591	5.05906	4.63547	1.34291	0.187785	0.999942
ENSG00000171552	BCL2L1	-0.198018	3.57882	3.77684	-1.34281	0.187817	0.999942
ENSG00000104689	TNFRSF10A	0.428994	3.89188	3.46288	1.34277	0.187831	0.999942
ENSG00000111859	NEDD9	0.329686	5.40309	5.07341	1.34254	0.187905	0.999942
ENSG00000102007	PLP2	-0.432091	5.52024	5.95233	-1.342	0.188079	0.999942
ENSG00000166716	ZNF592	0.306895	6.04686	5.73997	1.34194	0.188098	0.999942
ENSG00000234782	TPT1P9	-0.520422	0.220535	0.740957	-1.34169	0.188177	0.999942
ENSG00000107263	RAPGEF1	0.371078	7.02684	6.65576	1.34159	0.188209	0.999942
ENSG00000280739	EIF1B-AS1	0.489379	0.702158	0.212779	1.34151	0.188234	0.999942
ENSG00000137310	TCF19	0.360698	3.62029	3.25959	1.34149	0.188243	0.999942
ENSG00000232388	SMIM26	-0.314142	4.05966	4.3738	-1.3412	0.188336	0.999942
ENSG00000138138	ATAD1	-0.222357	5.79989	6.02225	-1.34063	0.188518	0.999942
ENSG00000176834	VSIG10	0.425624	0.602175	0.176551	1.34052	0.188552	0.999942
ENSG00000184588	PDE4B	0.709854	6.0178	5.30794	1.34042	0.188585	0.999942
ENSG00000104218	CSPP1	0.226676	5.31474	5.08806	1.34031	0.188622	0.999942
ENSG00000204839	MROH6	0.693878	3.48809	2.79421	1.34022	0.188649	0.999942
ENSG00000134460	IL2RA	1.1513	2.84706	1.69576	1.34011	0.188687	0.999942
ENSG00000155749	FLACC1	0.332675	1.93899	1.60632	1.33972	0.18881	0.999942
ENSG00000168899	VAMP5	-0.46849	2.3644	2.83289	-1.33917	0.188989	0.999942
ENSG00000112308	C6orf62	0.212802	8.03712	7.82432	1.33881	0.189103	0.999942
ENSG00000211455	STK38L	0.270801	5.45967	5.18886	1.33786	0.189412	0.999942
ENSG00000198932	GPRASP1	-0.601722	4.69223	5.29395	-1.33783	0.18942	0.999942
ENSG00000067221	STOML1	0.228766	3.05785	2.82908	1.33775	0.189446	0.999942
ENSG00000121988	ZRANB3	-0.211213	3.17202	3.38323	-1.33733	0.189581	0.999942
ENSG00000236859	NIFK-AS1	-0.256414	1.94344	2.19986	-1.33726	0.189605	0.999942
ENSG00000165527	ARF6	-0.181138	7.5748	7.75593	-1.33662	0.189811	0.999942
ENSG00000146143	PRIM2	-0.22849	3.59185	3.82034	-1.33661	0.189815	0.999942
ENSG00000023697	DERA	-0.457961	3.37695	3.83491	-1.33633	0.189906	0.999942
ENSG00000126777	KTN1	0.282848	7.42863	7.14579	1.33587	0.190054	0.999942
ENSG00000146677	RPL32P18	-0.528112	1.81842	2.34653	-1.33575	0.190093	0.999942
ENSG00000126945	HNRNPH2	0.252909	6.37687	6.12396	1.33547	0.190182	0.999942
ENSG00000100219	XBP1	-0.491624	6.7184	7.21002	-1.33499	0.19034	0.999942
ENSG00000141753	IGFBP4	0.805961	0.688964	-0.116997	1.33486	0.190381	0.999942
ENSG00000204619	PPP1R11	0.211417	5.41478	5.20337	1.33457	0.190476	0.999942
ENSG00000154001	PPP2R5E	0.171933	6.13212	5.96019	1.3345	0.190499	0.999942
ENSG00000141295	SCRN2	-0.257418	3.83958	4.097	-1.33441	0.190526	0.999942
ENSG00000172586	CHCHD1	-0.25906	3.42255	3.68161	-1.33382	0.19072	0.999942
ENSG00000164010	ERMAP	-0.177579	2.96529	3.14287	-1.33298	0.190993	0.999942
ENSG00000160216	AGPAT3	0.214957	5.95703	5.74207	1.33286	0.191029	0.999942
ENSG00000183386	FHL3	0.479255	1.40171	0.922453	1.33275	0.191066	0.999942
ENSG00000127399	LRRC61	-0.702936	1.07517	1.7781	-1.33265	0.191098	0.999942
ENSG00000154237	LRRK1	0.436398	1.89379	1.45739	1.33228	0.191218	0.999942
ENSG00000100814	CCNB1IP1	-0.342225	4.73604	5.07827	-1.33227	0.191223	0.999942
ENSG00000125743	SNRPD2	-0.347076	7.06132	7.4084	-1.3321	0.191279	0.999942
ENSG00000179021	C3orf38	-0.221106	5.27722	5.49832	-1.33194	0.191329	0.999942
ENSG00000137563	GGH	0.655836	1.60465	0.948816	1.33194	0.191331	0.999942
ENSG00000085871	MGST2	-0.492499	1.78433	2.27683	-1.33186	0.191356	0.999942
ENSG00000142784	WDTC1	0.307808	5.44472	5.13691	1.33184	0.191363	0.999942
ENSG00000169016	E2F6	0.312441	3.31552	3.00308	1.3312	0.191572	0.999942
ENSG00000153560	UBP1	0.185487	6.66578	6.4803	1.33042	0.191823	0.999942
ENSG00000114302	PRKAR2A	0.222173	6.07012	5.84795	1.33029	0.191866	0.999942
ENSG00000138185	ENTPD1	0.321905	3.69522	3.37331	1.32976	0.192041	0.999942
ENSG00000235532	LINC00402	1.44147	2.34076	0.899295	1.32957	0.192103	0.999942
ENSG00000027001	MIPEP	-0.238628	2.90792	3.14655	-1.32947	0.192135	0.999942
ENSG00000181826	RELL1	-0.469674	2.97491	3.44458	-1.32934	0.192176	0.999942
ENSG00000145075	CCDC39	-0.366715	0.303208	0.669923	-1.32909	0.192259	0.999942
ENSG00000127914	AKAP9	0.378358	7.17141	6.79305	1.32897	0.192298	0.999942
ENSG00000117523	PRRC2C	0.426975	8.37847	7.95149	1.32883	0.192343	0.999942
ENSG00000184164	CRELD2	0.251601	4.87211	4.62051	1.32807	0.192591	0.999942
ENSG00000249667	LINC01259	1.04176	1.04727	0.00550859	1.32788	0.192655	0.999942
ENSG00000168610	STAT3	0.320181	7.91076	7.59058	1.32773	0.192704	0.999942
ENSG00000104228	TRIM35	-0.351303	4.32091	4.67222	-1.32755	0.192761	0.999942
ENSG00000273062	RALGPS2-AS1	-0.631632	1.38434	2.01597	-1.32678	0.193014	0.999942
ENSG00000197283	SYNGAP1	0.434951	5.38359	4.94864	1.32616	0.193218	0.999942
ENSG00000109736	MFSD10	-0.238066	5.59088	5.82895	-1.32597	0.193279	0.999942
ENSG00000157873	TNFRSF14	-0.255769	6.61304	6.86881	-1.32593	0.193292	0.999942
ENSG00000109452	INPP4B	0.984523	7.45756	6.47304	1.32589	0.193305	0.999942
ENSG00000233382	NKAPP1	-0.227659	1.57436	1.80202	-1.3252	0.193534	0.999942
ENSG00000242071	RPL7AP6	-0.381188	2.60429	2.98547	-1.32518	0.19354	0.999942
ENSG00000222009	BTBD19	0.610776	1.97401	1.36323	1.32492	0.193623	0.999942
ENSG00000110057	UNC93B1	-0.320061	4.61393	4.93399	-1.3248	0.193664	0.999942
ENSG00000158092	NCK1	-0.216269	5.44679	5.66306	-1.32444	0.193782	0.999942
ENSG00000130787	HIP1R	0.360623	6.06207	5.70145	1.32377	0.194001	0.999942
ENSG00000067606	PRKCZ	-0.219783	3.2254	3.44519	-1.32363	0.194048	0.999942
ENSG00000198331	HYLS1	-0.558027	1.53067	2.08869	-1.32335	0.194142	0.999942
ENSG00000185963	BICD2	0.26806	5.65687	5.38881	1.32299	0.194258	0.999942
ENSG00000158457	TSPAN33	0.489283	2.40673	1.91744	1.32214	0.19454	0.999942
ENSG00000148634	HERC4	-0.273675	6.03869	6.31236	-1.32165	0.194701	0.999942
ENSG00000110011	DNAJC4	-0.260703	4.0408	4.3015	-1.32155	0.194733	0.999942
ENSG00000187984	ANKRD19P	0.398418	0.567765	0.169347	1.32152	0.194742	0.999942
ENSG00000140678	ITGAX	0.463588	4.99001	4.52643	1.32152	0.194743	0.999942
ENSG00000146833	TRIM4	-0.232467	5.37378	5.60625	-1.32104	0.194902	0.999942
ENSG00000108528	SLC25A11	-0.256297	4.30368	4.55997	-1.32101	0.194911	0.999942
ENSG00000198715	GLMP	-0.249364	2.80687	3.05623	-1.32083	0.194972	0.999942
ENSG00000114541	FRMD4B	0.652965	3.8491	3.19614	1.32079	0.194984	0.999942
ENSG00000128534	LSM8	-0.189278	5.59417	5.78345	-1.32017	0.195188	0.999942
ENSG00000166987	MBD6	0.43232	4.73363	4.30131	1.31997	0.195254	0.999942
ENSG00000168298	H1-4	-1.08135	4.82048	5.90183	-1.31979	0.195314	0.999942
ENSG00000089050	RBBP9	0.333017	3.86348	3.53046	1.31941	0.195441	0.999942
ENSG00000074201	CLNS1A	-0.321096	6.13652	6.45761	-1.31891	0.195607	0.999942
ENSG00000159216	RUNX1	0.309455	6.06036	5.75091	1.31887	0.195618	0.999942
ENSG00000138030	KHK	-0.497134	-0.179846	0.317288	-1.31861	0.195704	0.999942
ENSG00000196189	SEMA4A	0.51457	3.46723	2.95266	1.31852	0.195736	0.999942
ENSG00000137218	FRS3	0.30296	2.28544	1.98248	1.31828	0.195815	0.999942
ENSG00000112941	TENT4A	0.272521	5.6701	5.39758	1.31786	0.195952	0.999942
ENSG00000144655	CSRNP1	0.751832	7.23684	6.485	1.31776	0.195988	0.999942
ENSG00000139433	GLTP	0.301318	5.50534	5.20402	1.31743	0.196096	0.999942
ENSG00000119285	HEATR1	-0.200199	6.18357	6.38377	-1.31718	0.19618	0.999942
ENSG00000239713	APOBEC3G	-0.380976	4.3038	4.68478	-1.3165	0.196404	0.999942
ENSG00000166508	MCM7	0.246973	6.64592	6.39894	1.31633	0.19646	0.999942
ENSG00000284770	TBCE	0.32402	2.52763	2.20361	1.31598	0.196577	0.999942
ENSG00000068489	PRR11	0.523352	0.688466	0.165114	1.31594	0.196591	0.999942
ENSG00000135842	NIBAN1	0.422817	5.50427	5.08145	1.31486	0.196951	0.999942
ENSG00000163602	RYBP	0.355592	6.01324	5.65765	1.31479	0.196973	0.999942
ENSG00000105866	SP4	-0.290502	6.05717	6.34767	-1.31414	0.19719	0.999942
ENSG00000175213	ZNF408	-0.341585	2.88931	3.23089	-1.31408	0.197207	0.999942
ENSG00000173599	PC	-0.367171	1.72325	2.09042	-1.31394	0.197255	0.999942
ENSG00000166860	ZBTB39	0.238654	4.41651	4.17786	1.31348	0.197411	0.999942
ENSG00000232818	RPS2P32	-0.494455	-0.780095	-0.28564	-1.31291	0.1976	0.999942
ENSG00000075785	RAB7A	0.222397	6.61596	6.39356	1.31257	0.197714	0.999942
ENSG00000118873	RAB3GAP2	-0.145099	6.34838	6.49348	-1.31242	0.197761	0.999942
ENSG00000163607	GTPBP8	-0.308649	4.30218	4.61083	-1.31242	0.197763	0.999942
ENSG00000178015	GPR150	-0.560641	0.0278715	0.588512	-1.312	0.197903	0.999942
ENSG00000178977	LINC00324	-0.469636	1.07719	1.54683	-1.31199	0.197907	0.999942
ENSG00000123689	G0S2	1.34571	2.12243	0.776723	1.3106	0.198369	0.999942
ENSG00000079950	STX7	-0.350215	4.9761	5.32632	-1.31021	0.198502	0.999942
ENSG00000231177	LINC00852	0.357252	1.47591	1.11866	1.3101	0.198539	0.999942
ENSG00000093009	CDC45	0.529074	1.17565	0.646578	1.30994	0.198592	0.999942
ENSG00000153214	TMEM87B	-0.259909	5.54036	5.80027	-1.30964	0.198693	0.999942
ENSG00000172780	RAB43	0.279031	2.32689	2.04786	1.30941	0.19877	0.999942
ENSG00000154719	MRPL39	-0.260681	3.66749	3.92817	-1.3091	0.198872	0.999942
ENSG00000172269	DPAGT1	-0.330007	2.99977	3.32978	-1.30907	0.198883	0.999942
ENSG00000125753	VASP	0.286306	6.96976	6.68345	1.30892	0.198932	0.999942
ENSG00000149809	TM7SF2	-0.253593	3.30579	3.55938	-1.30884	0.198961	0.999942
ENSG00000143198	MGST3	-0.264502	3.93848	4.20298	-1.30882	0.198965	0.999942
ENSG00000221866	PLXNA4	-1.25354	4.52196	5.7755	-1.30831	0.199136	0.999942
ENSG00000119862	LGALSL	0.692061	0.551694	-0.140367	1.30787	0.199285	0.999942
ENSG00000126264	HCST	-0.377115	2.88043	3.25754	-1.30716	0.199524	0.999942
ENSG00000151748	SAV1	0.334044	3.8377	3.50366	1.30714	0.199531	0.999942
ENSG00000183508	TENT5C	0.842352	5.66175	4.8194	1.30711	0.199541	0.999942
ENSG00000145348	TBCK	-0.218268	5.08803	5.3063	-1.30653	0.199736	0.999942
ENSG00000112855	HARS2	-0.18281	4.66893	4.85174	-1.30643	0.199768	0.999942
ENSG00000172716	SLFN11	0.452376	5.34494	4.89257	1.30624	0.199834	0.999942
ENSG00000105926	MPP6	-0.447206	4.72363	5.17084	-1.3062	0.199846	0.999942
ENSG00000074621	SLC24A1	0.344293	3.77709	3.43279	1.30583	0.199971	0.999942
ENSG00000218510	LINC00339	0.544214	1.47654	0.932325	1.30572	0.200007	0.999942
ENSG00000104907	TRMT1	-0.245048	5.4051	5.65015	-1.30504	0.200238	0.999942
ENSG00000105185	PDCD5	-0.262691	4.98576	5.24845	-1.30485	0.200302	0.999942
ENSG00000120699	EXOSC8	-0.186861	4.79139	4.97825	-1.30425	0.200502	0.999942
ENSG00000044574	HSPA5	0.427425	8.77745	8.35002	1.30424	0.200507	0.999942
ENSG00000203772	SPRN	-0.37136	0.639269	1.01063	-1.30422	0.200515	0.999942
ENSG00000137441	FGFBP2	0.688382	2.53731	1.84892	1.30388	0.200629	0.999942
ENSG00000172375	C2CD2L	-0.342802	4.21169	4.55449	-1.30354	0.200744	0.999942
ENSG00000255112	CHMP1B	0.277677	6.68259	6.40491	1.3034	0.20079	0.999942
ENSG00000115556	PLCD4	0.305584	0.944759	0.639175	1.30302	0.200918	0.999942
ENSG00000171444	MCC	0.47078	4.36227	3.89149	1.30302	0.200919	0.999942
ENSG00000183579	ZNRF3	0.60689	1.63874	1.03185	1.30207	0.201238	0.999942
ENSG00000145741	BTF3	-0.231668	9.19697	9.42864	-1.30192	0.201289	0.999942
ENSG00000091947	TMEM101	-0.289028	3.69889	3.98792	-1.30187	0.201307	0.999942
ENSG00000189050	RNFT1	0.236947	3.4879	3.25095	1.30169	0.201369	0.999942
ENSG00000162004	CCDC78	-0.77874	0.121597	0.900337	-1.30168	0.201373	0.999942
ENSG00000005339	CREBBP	0.384322	7.48601	7.10169	1.30156	0.201413	0.999942
ENSG00000168894	RNF181	-0.276765	4.32455	4.60132	-1.30145	0.20145	0.999942
ENSG00000181652	ATG9B	-1.03661	0.412593	1.4492	-1.30143	0.201457	0.999942
ENSG00000114166	KAT2B	-0.275191	5.75661	6.0318	-1.30119	0.201537	0.999942
ENSG00000198298	ZNF485	-0.479697	1.61085	2.09055	-1.30118	0.201541	0.999942
ENSG00000126522	ASL	-0.221556	1.5999	1.82146	-1.3011	0.201567	0.999942
ENSG00000008516	MMP25	0.659605	1.33615	0.676542	1.30076	0.201682	0.999942
ENSG00000078487	ZCWPW1	0.264814	2.7232	2.45839	1.30074	0.201691	0.999942
ENSG00000076108	BAZ2A	0.375245	6.99465	6.6194	1.30052	0.201763	0.999942
ENSG00000211771	TRBJ2-7	-0.995689	-0.24973	0.745959	-1.29924	0.202199	0.999942
ENSG00000174748	RPL15	-0.192476	10.6249	10.8174	-1.2981	0.202586	0.999942
ENSG00000092036	HAUS4	-0.303589	2.96254	3.26613	-1.29797	0.202631	0.999942
ENSG00000172270	BSG	0.267069	7.00602	6.73895	1.29699	0.202963	0.999942
ENSG00000100197	CYP2D6	0.435944	1.76402	1.32807	1.29698	0.202967	0.999942
ENSG00000196465	MYL6B	0.335537	2.03374	1.69821	1.29654	0.203116	0.999942
ENSG00000163961	RNF168	0.312652	5.40801	5.09535	1.29618	0.20324	0.999942
ENSG00000138795	LEF1	0.745622	8.52386	7.77824	1.29591	0.203332	0.999942
ENSG00000006025	OSBPL7	-0.278167	4.37446	4.65262	-1.29535	0.203523	0.999942
ENSG00000175938	ORAI3	-0.27446	0.943772	1.21823	-1.29528	0.203545	0.999942
ENSG00000185324	CDK10	-0.293976	4.78363	5.07761	-1.2952	0.203573	0.999942
ENSG00000070718	AP3M2	0.533369	6.87413	6.34076	1.29354	0.204138	0.999942
ENSG00000173660	UQCRH	-0.322179	6.41001	6.73219	-1.29352	0.204145	0.999942
ENSG00000149932	TMEM219	-0.247076	5.63132	5.87839	-1.29298	0.204331	0.999942
ENSG00000102878	HSF4	-0.813241	2.0405	2.85374	-1.29286	0.204373	0.999942
ENSG00000165943	MOAP1	0.239541	6.94697	6.70743	1.29268	0.204434	0.999942
ENSG00000164663	USP49	0.221355	3.54473	3.32338	1.29262	0.204454	0.999942
ENSG00000143322	ABL2	0.230126	4.93756	4.70743	1.29241	0.204526	0.999942
ENSG00000242114	MTFP1	-0.49173	1.40935	1.90108	-1.29223	0.204588	0.999942
ENSG00000124942	AHNAK	0.611519	11.506	10.8945	1.29202	0.204659	0.999942
ENSG00000000460	C1orf112	0.347571	3.15291	2.80534	1.29183	0.204726	0.999942
ENSG00000171295	ZNF440	-0.469996	2.98155	3.45155	-1.29155	0.204821	0.999942
ENSG00000147403	RPL10	-0.297019	11.4918	11.7889	-1.29137	0.204883	0.999942
ENSG00000163481	RNF25	-0.30701	3.24142	3.54843	-1.29132	0.204902	0.999942
ENSG00000166012	TAF1D	-0.236728	6.69578	6.9325	-1.29084	0.205063	0.999942
ENSG00000159753	CARMIL2	-0.30319	5.91756	6.22075	-1.29024	0.205269	0.999942
ENSG00000162430	SELENON	0.388147	4.55093	4.16279	1.28954	0.205512	0.999942
ENSG00000234797	RPS3AP6	-0.370564	4.43374	4.80431	-1.28912	0.205657	0.999942
ENSG00000188266	HYKK	-0.463803	1.44361	1.90741	-1.28862	0.205826	0.999942
ENSG00000137094	DNAJB5	0.481614	1.77773	1.29612	1.28822	0.205966	0.999942
ENSG00000033327	GAB2	0.565892	4.31631	3.75042	1.28801	0.206039	0.999942
ENSG00000102882	MAPK3	0.260501	5.2297	4.96919	1.28794	0.206061	0.999942
ENSG00000137337	MDC1	0.301201	4.4289	4.1277	1.28787	0.206084	0.999942
ENSG00000085117	CD82	0.427672	4.97135	4.54368	1.28729	0.206284	0.999942
ENSG00000261087	ZNNT1	0.556274	0.773179	0.216905	1.28708	0.206358	0.999942
ENSG00000050438	SLC4A8	-0.443192	1.063	1.50619	-1.28695	0.206401	0.999942
ENSG00000011260	UTP18	-0.181268	5.75289	5.93416	-1.28666	0.206503	0.999942
ENSG00000155729	KCTD18	-0.178904	4.76918	4.94808	-1.28647	0.206569	0.999942
ENSG00000137575	SDCBP	0.366975	7.83198	7.465	1.28644	0.206579	0.999942
ENSG00000102471	NDFIP2	0.781165	3.17342	2.39225	1.28642	0.206585	0.999942
ENSG00000182179	UBA7	-0.325289	5.97638	6.30166	-1.28549	0.206906	0.999942
ENSG00000169435	RASSF6	-1.51991	2.43316	3.95308	-1.28535	0.206955	0.999942
ENSG00000006432	MAP3K9	0.288897	4.15463	3.86573	1.28437	0.207295	0.999942
ENSG00000110844	PRPF40B	-0.318108	1.26536	1.58347	-1.28425	0.207335	0.999942
ENSG00000160055	TMEM234	-0.236857	1.70756	1.94442	-1.28402	0.207413	0.999942
ENSG00000115207	GTF3C2	-0.136791	5.11137	5.24816	-1.28399	0.207425	0.999942
ENSG00000092853	CLSPN	0.521679	1.00872	0.487042	1.28392	0.207449	0.999942
ENSG00000052841	TTC17	-0.209815	6.49071	6.70053	-1.2838	0.20749	0.999942
ENSG00000110536	PTPMT1	-0.371839	0.910077	1.28192	-1.28365	0.207542	0.999942
ENSG00000197959	DNM3	0.497078	2.00679	1.50972	1.28361	0.207557	0.999942
ENSG00000183484	GPR132	0.428822	5.46258	5.03376	1.28319	0.2077	0.999942
ENSG00000115694	STK25	-0.258582	5.62576	5.88435	-1.28282	0.207831	0.999942
ENSG00000134982	APC	0.292586	5.84091	5.54832	1.28255	0.207925	0.999942
ENSG00000130487	KLHDC7B	0.401819	2.22988	1.82806	1.28239	0.20798	0.999942
ENSG00000272899	ATP6V1FNB	0.452665	0.6558	0.203135	1.28231	0.208006	0.999942
ENSG00000174032	SLC25A30	-0.330037	4.70144	5.03147	-1.28214	0.208066	0.999942
ENSG00000124164	VAPB	0.173639	5.59416	5.42052	1.28198	0.20812	0.999942
ENSG00000140105	WARS1	0.309721	5.78471	5.47499	1.28193	0.208139	0.999942
ENSG00000095397	WHRN	0.812858	2.11344	1.30058	1.28177	0.208195	0.999942
ENSG00000083845	RPS5	-0.274922	10.1462	10.4211	-1.28146	0.208303	0.999942
ENSG00000126749	EMG1	-0.238653	4.3952	4.63385	-1.28122	0.208385	0.999942
ENSG00000123992	DNPEP	-0.161979	5.15374	5.31571	-1.2808	0.208531	0.999942
ENSG00000008952	SEC62	-0.251329	6.64546	6.89679	-1.28051	0.208633	0.999942
ENSG00000136271	DDX56	-0.200129	5.77753	5.97766	-1.28018	0.208747	0.999942
ENSG00000077254	USP33	-0.191932	6.75989	6.95182	-1.28014	0.208759	0.999942
ENSG00000049239	H6PD	0.245873	5.98854	5.74266	1.27931	0.209048	0.999942
ENSG00000196821	ILRUN	0.191017	6.65298	6.46196	1.27908	0.209129	0.999942
ENSG00000125149	C16orf70	0.146915	4.07307	3.92615	1.27843	0.209355	0.999942
ENSG00000257495	KRT73-AS1	0.857269	-0.350107	-1.20738	1.2783	0.2094	0.999942
ENSG00000135953	MFSD9	0.243607	3.28107	3.03747	1.27807	0.20948	0.999942
ENSG00000103671	TRIP4	-0.147894	3.63515	3.78305	-1.27801	0.209502	0.999942
ENSG00000127527	EPS15L1	0.201553	4.88142	4.67987	1.27795	0.209522	0.999942
ENSG00000228242	XPC-AS1	0.457147	2.39271	1.93556	1.27761	0.20964	0.999942
ENSG00000197121	PGAP1	0.542888	4.19532	3.65243	1.27757	0.209654	0.999942
ENSG00000119242	CCDC92	0.263938	4.24614	3.98221	1.27743	0.209705	0.999942
ENSG00000205413	SAMD9	0.326737	6.58915	6.26242	1.27696	0.209868	0.999942
ENSG00000107771	CCSER2	-0.226216	7.33492	7.56114	-1.27695	0.209873	0.999942
ENSG00000118412	CASP8AP2	0.364523	6.11908	5.75456	1.27692	0.20988	0.999942
ENSG00000171044	XKR6	-0.395014	1.56562	1.96063	-1.2768	0.209924	0.999942
ENSG00000135823	STX6	0.310357	5.1863	4.87594	1.27658	0.210001	0.999942
ENSG00000164292	RHOBTB3	0.627214	1.68192	1.05471	1.27632	0.210093	0.999942
ENSG00000230897	RPS18P12	-0.591273	0.603437	1.19471	-1.27605	0.210188	0.999942
ENSG00000198453	ZNF568	-0.268341	3.28006	3.5484	-1.27594	0.210223	0.999942
ENSG00000083807	SLC27A5	-0.277891	2.33183	2.60972	-1.27514	0.210505	0.999942
ENSG00000121057	AKAP1	0.208152	5.31955	5.1114	1.27508	0.210526	0.999942
ENSG00000014919	COX15	-0.308862	4.05069	4.35955	-1.27461	0.210691	0.999942
ENSG00000072134	EPN2	0.366007	2.03851	1.6725	1.27448	0.210735	0.999942
ENSG00000046653	GPM6B	-0.363846	0.751967	1.11581	-1.27442	0.210757	0.999942
ENSG00000181830	SLC35C1	-0.326971	3.03216	3.35913	-1.27414	0.210854	0.999942
ENSG00000170525	PFKFB3	0.517199	5.77666	5.25946	1.27399	0.210908	0.999942
ENSG00000119328	ABITRAM	0.211216	4.16556	3.95435	1.27391	0.210934	0.999942
ENSG00000148290	SURF1	-0.219845	4.69115	4.91099	-1.27352	0.21107	0.999942
ENSG00000163249	CCNYL1	0.293746	3.6901	3.39635	1.2733	0.21115	0.999942
ENSG00000164978	NUDT2	-0.242403	3.37363	3.61603	-1.27319	0.211188	0.999942
ENSG00000158805	ZNF276	-0.228855	5.62537	5.85422	-1.27318	0.211192	0.999942
ENSG00000197579	TOPORS	0.18624	5.98883	5.80259	1.27304	0.21124	0.999942
ENSG00000256087	ZNF432	0.215333	4.01252	3.79719	1.27303	0.211243	0.999942
ENSG00000108510	MED13	0.196074	7.73996	7.54388	1.27276	0.21134	0.999942
ENSG00000090621	PABPC4	-0.165147	7.01493	7.18007	-1.27266	0.211374	0.999942
ENSG00000138592	USP8	0.178798	6.05786	5.87906	1.27253	0.211419	0.999942
ENSG00000113971	NPHP3	0.303937	3.24048	2.93654	1.27204	0.211589	0.999942
ENSG00000175215	CTDSP2	0.265406	7.71377	7.44837	1.27181	0.211671	0.999942
ENSG00000187626	ZKSCAN4	-0.351969	2.2739	2.62587	-1.27126	0.211867	0.999942
ENSG00000240342	RPS2P5	-0.732165	7.5993	8.33147	-1.271	0.211956	0.999942
ENSG00000110090	CPT1A	0.360649	6.54245	6.1818	1.27062	0.212091	0.999942
ENSG00000090905	TNRC6A	0.258819	6.34799	6.08917	1.27025	0.212219	0.999942
ENSG00000136689	IL1RN	0.78751	1.77524	0.987732	1.27003	0.212297	0.999942
ENSG00000067064	IDI1	0.451457	6.39575	5.9443	1.27001	0.212303	0.999942
ENSG00000132003	ZSWIM4	0.386443	1.32319	0.936748	1.26996	0.212324	0.999942
ENSG00000170004	CHD3	0.356814	8.31331	7.9565	1.26971	0.212411	0.999942
ENSG00000170634	ACYP2	-0.235106	3.4596	3.6947	-1.26956	0.212465	0.999942
ENSG00000166582	CENPV	0.413076	3.6759	3.26283	1.26921	0.212588	0.999942
ENSG00000104142	VPS18	-0.21032	4.57171	4.78203	-1.26919	0.212595	0.999942
ENSG00000137478	FCHSD2	0.26396	5.63105	5.3671	1.2689	0.212696	0.999942
ENSG00000215630	GUSBP9	-0.426307	0.734742	1.16105	-1.26846	0.212851	0.999942
ENSG00000115548	KDM3A	0.238048	7.44126	7.20322	1.26793	0.213038	0.999942
ENSG00000136478	TEX2	0.257136	4.87183	4.6147	1.26765	0.213139	0.999942
ENSG00000160401	CFAP157	-0.349471	-0.227984	0.121487	-1.2676	0.213156	0.999942
ENSG00000055118	KCNH2	-0.842868	0.0905185	0.933386	-1.26746	0.213206	0.999942
ENSG00000123219	CENPK	-0.463573	3.43377	3.89734	-1.26733	0.213251	0.999942
ENSG00000108306	FBXL20	0.272267	5.44576	5.17349	1.26719	0.213298	0.999942
ENSG00000172123	SLFN12	-0.390831	2.43777	2.8286	-1.26711	0.213329	0.999942
ENSG00000175643	RMI2	0.591091	1.63663	1.04554	1.2668	0.213439	0.999942
ENSG00000115414	FN1	-0.578038	1.40339	1.98143	-1.26669	0.213477	0.999942
ENSG00000165410	CFL2	-0.530641	3.39168	3.92232	-1.26641	0.213577	0.999942
ENSG00000255529	POLR2M	-0.213199	5.30809	5.52129	-1.26597	0.213731	0.999942
ENSG00000137807	KIF23	0.707715	1.66434	0.956623	1.26554	0.213883	0.999942
ENSG00000174996	KLC2	0.315833	4.09554	3.77971	1.26533	0.213957	0.999942
ENSG00000243335	KCTD7	-0.278763	4.02559	4.30435	-1.26519	0.214006	0.999942
ENSG00000223891	OSER1-DT	0.432471	3.24339	2.81092	1.26435	0.214305	0.999942
ENSG00000163964	PIGX	0.20933	4.2294	4.02007	1.26263	0.214914	0.999942
ENSG00000140262	TCF12	0.219066	6.75003	6.53096	1.26252	0.214956	0.999942
ENSG00000261556	SMG1P7	-0.330665	3.39212	3.72278	-1.26202	0.215133	0.999942
ENSG00000167397	VKORC1	-0.346661	2.09507	2.44173	-1.26183	0.2152	0.999942
ENSG00000090263	MRPS33	-0.342493	4.25405	4.59654	-1.2614	0.215354	0.999942
ENSG00000135945	REV1	0.218252	5.74299	5.52474	1.26125	0.215406	0.999942
ENSG00000120539	MASTL	0.378255	4.71579	4.33754	1.26036	0.215723	0.999942
ENSG00000185838	GNB1L	-0.358053	2.07547	2.43353	-1.26035	0.215728	0.999942
ENSG00000144591	GMPPA	-0.280138	3.85855	4.13869	-1.26023	0.21577	0.999942
ENSG00000248643	RBM14-RBM4	-0.365165	0.542654	0.907819	-1.25984	0.215908	0.999942
ENSG00000197976	AKAP17A	0.383969	6.7403	6.35633	1.25973	0.215947	0.999942
ENSG00000053371	AKR7A2	-0.249646	4.24066	4.4903	-1.25965	0.215978	0.999942
ENSG00000204642	HLA-F	-0.323385	6.84128	7.16466	-1.25965	0.215978	0.999942
ENSG00000137710	RDX	0.256209	3.62501	3.3688	1.25921	0.216134	0.999942
ENSG00000120784	ZFP30	-0.352686	3.25069	3.60337	-1.25904	0.216196	0.999942
ENSG00000213420	GPC2	0.532665	2.00735	1.47468	1.2588	0.216279	0.999942
ENSG00000170275	CRTAP	-0.365463	5.61533	5.98079	-1.25872	0.216308	0.999942
ENSG00000169607	CKAP2L	0.663485	0.458338	-0.205147	1.25862	0.216346	0.999942
ENSG00000213753	CENPBD1P1	0.429345	4.11159	3.68225	1.25791	0.216599	0.999942
ENSG00000154518	ATP5MC3	-0.226341	6.14956	6.3759	-1.25787	0.216614	0.999942
ENSG00000135966	TGFBRAP1	0.212215	5.56273	5.35051	1.25786	0.216618	0.999942
ENSG00000156521	TYSND1	-0.26373	4.52188	4.78561	-1.25754	0.21673	0.999942
ENSG00000171634	BPTF	0.283032	7.40706	7.12403	1.25745	0.216763	0.999942
ENSG00000137936	BCAR3	-0.364228	0.499283	0.86351	-1.25735	0.216798	0.999942
ENSG00000157259	GATAD1	0.262486	4.82779	4.5653	1.25695	0.21694	0.999942
ENSG00000154803	FLCN	0.258125	4.9265	4.66838	1.25694	0.216944	0.999942
ENSG00000143442	POGZ	0.258869	6.23684	5.97797	1.25688	0.216966	0.999942
ENSG00000077713	SLC25A43	-0.592154	0.864676	1.45683	-1.2568	0.216997	0.999942
ENSG00000137166	FOXP4	0.446577	2.08559	1.63901	1.25673	0.217019	0.999942
ENSG00000171858	RPS21	-0.282037	9.54653	9.82857	-1.2567	0.21703	0.999942
ENSG00000168288	MMADHC	-0.247187	6.00117	6.24835	-1.2566	0.217065	0.999942
ENSG00000238197	PAXBP1-AS1	0.26435	1.64318	1.37883	1.25634	0.21716	0.999942
ENSG00000115641	FHL2	0.397461	1.60394	1.20648	1.25603	0.217269	0.999942
ENSG00000117697	NSL1	-0.224719	4.72741	4.95213	-1.25533	0.217523	0.999942
ENSG00000167861	HID1	-0.468227	1.99183	2.46005	-1.25526	0.217548	0.999942
ENSG00000154240	CEP112	-0.409665	1.67358	2.08324	-1.25419	0.217933	0.999942
ENSG00000166165	CKB	0.538337	1.34418	0.805845	1.25396	0.218015	0.999942
ENSG00000167981	ZNF597	0.523179	3.06836	2.54518	1.25337	0.218224	0.999942
ENSG00000179841	AKAP5	0.359105	1.34735	0.988246	1.25315	0.218305	0.999942
ENSG00000170876	TMEM43	0.238117	6.59929	6.36117	1.25288	0.218401	0.999942
ENSG00000027075	PRKCH	0.193881	8.49073	8.29685	1.25266	0.218482	0.999942
ENSG00000196743	GM2A	0.263666	4.7767	4.51303	1.2526	0.218503	0.999942
ENSG00000102870	ZNF629	0.431359	2.47297	2.04161	1.25193	0.218744	0.999942
ENSG00000128563	PRKRIP1	0.245251	5.04477	4.79952	1.2517	0.218828	0.999942
ENSG00000077380	DYNC1I2	-0.309242	5.12534	5.43458	-1.25149	0.218904	0.999942
ENSG00000169857	AVEN	-0.221896	2.33806	2.55996	-1.25136	0.218949	0.999942
ENSG00000116198	CEP104	0.212084	4.96162	4.74953	1.25122	0.219	0.999942
ENSG00000118960	HS1BP3	-0.198038	3.86212	4.06016	-1.25083	0.21914	0.999942
ENSG00000205133	TRIQK	-0.917004	1.10288	2.01989	-1.2508	0.219153	0.999942
ENSG00000186566	GPATCH8	0.331833	6.4836	6.15177	1.25079	0.219155	0.999942
ENSG00000231584	FAHD2CP	-0.320224	1.01737	1.33759	-1.25055	0.219243	0.999942
ENSG00000007237	GAS7	0.545757	4.63096	4.0852	1.25054	0.219243	0.999942
ENSG00000171960	PPIH	-0.230773	3.69425	3.92503	-1.25034	0.219318	0.999942
ENSG00000263934	SNORD3A	-0.685061	7.45714	8.1422	-1.2502	0.219367	0.999942
ENSG00000162783	IER5	0.570612	6.26768	5.69706	1.24978	0.219519	0.999942
ENSG00000244482	LILRA6	0.495681	1.565	1.06932	1.24977	0.219522	0.999942
ENSG00000182162	P2RY8	0.385988	7.49507	7.10908	1.24974	0.219533	0.999942
ENSG00000038219	BOD1L1	0.347066	6.66689	6.31983	1.24968	0.219557	0.999942
ENSG00000135930	EIF4E2	-0.202663	5.22739	5.43006	-1.24917	0.219738	0.999942
ENSG00000172893	DHCR7	0.323516	3.53469	3.21117	1.24888	0.219844	0.999942
ENSG00000095321	CRAT	-0.245	3.1526	3.3976	-1.24883	0.219862	0.999942
ENSG00000177606	JUN	0.812573	9.11789	8.30532	1.24873	0.219899	0.999942
ENSG00000099899	TRMT2A	-0.359216	4.59302	4.95224	-1.2485	0.219983	0.999942
ENSG00000197258	EIF4BP6	-0.406715	0.123085	0.5298	-1.24843	0.220008	0.999942
ENSG00000075239	ACAT1	-0.257646	3.19933	3.45698	-1.24826	0.220071	0.999942
ENSG00000145293	ENOPH1	-0.183444	5.3448	5.52824	-1.24814	0.220112	0.999942
ENSG00000178449	COX14	-0.260747	3.62229	3.88304	-1.24805	0.220146	0.999942
ENSG00000106605	BLVRA	-0.423491	3.94119	4.36469	-1.24798	0.220169	0.999942
ENSG00000118707	TGIF2	0.392677	5.48901	5.09633	1.24795	0.22018	0.999942
ENSG00000137393	RNF144B	0.319147	3.99797	3.67882	1.2478	0.220235	0.999942
ENSG00000177410	ZFAS1	-0.39276	5.48991	5.88268	-1.24722	0.220444	0.999942
ENSG00000213326	RPS7P11	-0.348508	1.04307	1.39158	-1.24716	0.220469	0.999942
ENSG00000152520	PAN3	0.173292	7.00276	6.82947	1.24713	0.220479	0.999942
ENSG00000012232	EXTL3	0.309569	4.50655	4.19698	1.24706	0.220502	0.999942
ENSG00000151882	CCL28	-0.386693	3.16862	3.55531	-1.24701	0.22052	0.999942
ENSG00000033627	ATP6V0A1	0.309141	4.24493	3.93579	1.24673	0.220622	0.999942
ENSG00000136156	ITM2B	0.187942	9.04404	8.8561	1.24612	0.220845	0.999942
ENSG00000178585	CTNNBIP1	0.212331	3.69816	3.48583	1.24586	0.220937	0.999942
ENSG00000110429	FBXO3	-0.322165	5.89229	6.21446	-1.24482	0.221318	0.999942
ENSG00000152422	XRCC4	-0.32653	1.71372	2.04025	-1.2444	0.221468	0.999942
ENSG00000121897	LIAS	-0.217014	3.80215	4.01916	-1.24429	0.221507	0.999942
ENSG00000112977	DAP	0.238956	5.53847	5.29952	1.24407	0.221589	0.999942
ENSG00000107669	ATE1	-0.216717	5.53992	5.75664	-1.24383	0.221677	0.999942
ENSG00000182670	TTC3	0.238593	7.92938	7.69079	1.24355	0.221778	0.999942
ENSG00000167604	NFKBID	0.467583	4.11757	3.64999	1.24338	0.221838	0.999942
ENSG00000140995	DEF8	-0.203578	4.80006	5.00364	-1.24331	0.221863	0.999942
ENSG00000188827	SLX4	0.312066	2.98486	2.67279	1.24309	0.221944	0.999942
ENSG00000113369	ARRDC3	0.416165	7.43073	7.01456	1.24267	0.222097	0.999942
ENSG00000182107	TMEM30B	0.944188	4.66784	3.72365	1.24253	0.222148	0.999942
ENSG00000022567	SLC45A4	0.364665	4.72415	4.35949	1.24191	0.222376	0.999942
ENSG00000072415	MPP5	0.194847	4.51182	4.31697	1.24191	0.222376	0.999942
ENSG00000156958	GALK2	-0.200087	4.10266	4.30274	-1.24177	0.222426	0.999942
ENSG00000135801	TAF5L	0.214557	5.10599	4.89143	1.24105	0.222689	0.999942
ENSG00000119138	KLF9	0.454961	7.27306	6.8181	1.24052	0.222883	0.999942
ENSG00000033122	LRRC7	-0.804291	1.97548	2.77977	-1.23974	0.223167	0.999942
ENSG00000204256	BRD2	0.273605	8.00885	7.73524	1.23956	0.223233	0.999942
ENSG00000105939	ZC3HAV1	0.26275	8.64634	8.38359	1.23943	0.223279	0.999942
ENSG00000146112	PPP1R18	0.29272	6.02258	5.72986	1.23918	0.22337	0.999942
ENSG00000010539	ZNF200	0.366516	3.49471	3.12819	1.23914	0.223388	0.999942
ENSG00000181524	RPL24P4	-0.42368	0.67061	1.09429	-1.23905	0.223418	0.999942
ENSG00000164040	PGRMC2	0.301922	5.43905	5.13713	1.2385	0.223621	0.999942
ENSG00000248275	TRIM52-AS1	0.368537	4.18446	3.81593	1.23829	0.223699	0.999942
ENSG00000188612	SUMO2	-0.228282	6.70197	6.93026	-1.23819	0.223734	0.999942
ENSG00000148773	MKI67	0.845537	3.03142	2.18588	1.23804	0.223788	0.999942
ENSG00000172840	PDP2	-0.234655	2.75305	2.98771	-1.23767	0.223924	0.999942
ENSG00000161677	JOSD2	-0.242624	2.80635	3.04897	-1.23748	0.223996	0.999942
ENSG00000267493	CIRBP-AS1	-0.314602	2.21386	2.52846	-1.2373	0.22406	0.999942
ENSG00000116691	MIIP	-0.202565	4.25465	4.45721	-1.2372	0.224096	0.999942
ENSG00000116497	S100PBP	0.312866	5.34135	5.02848	1.23714	0.224118	0.999942
ENSG00000178764	ZHX2	0.364095	5.66999	5.30589	1.23639	0.224395	0.999942
ENSG00000137038	DMAC1	-0.297752	4.70668	5.00444	-1.23563	0.224674	0.999942
ENSG00000170759	KIF5B	0.25778	7.60872	7.35094	1.23533	0.224783	0.999942
ENSG00000131370	SH3BP5	0.477679	4.02658	3.54891	1.23502	0.224898	0.999942
ENSG00000114054	PCCB	-0.187783	4.60939	4.79718	-1.23499	0.224908	0.999942
ENSG00000100983	GSS	-0.177687	4.46095	4.63863	-1.23479	0.224983	0.999942
ENSG00000272758	WDR5B-DT	-0.249828	1.0801	1.32993	-1.23444	0.225111	0.999942
ENSG00000164674	SYTL3	-0.626974	3.68816	4.31513	-1.23419	0.225204	0.999942
ENSG00000236552	RPL13AP5	-0.36527	4.47161	4.83688	-1.23403	0.225263	0.999942
ENSG00000010256	UQCRC1	-0.172935	5.92541	6.09834	-1.2334	0.225493	0.999942
ENSG00000198934	MAGEE1	-0.440792	3.48182	3.92262	-1.23334	0.225518	0.999942
ENSG00000018189	RUFY3	-0.479188	4.68794	5.16712	-1.2333	0.22553	0.999942
ENSG00000131127	ZNF141	-0.25483	4.33393	4.58876	-1.23327	0.225543	0.999942
ENSG00000175216	CKAP5	-0.223483	5.63746	5.86094	-1.23234	0.225885	0.999942
ENSG00000138449	SLC40A1	-0.830049	3.79979	4.62984	-1.23231	0.225894	0.999942
ENSG00000055950	MRPL43	-0.234905	4.22638	4.46129	-1.23226	0.225913	0.999942
ENSG00000179583	CIITA	0.409676	4.15761	3.74793	1.23198	0.226019	0.999942
ENSG00000012124	CD22	0.882685	1.19157	0.308884	1.23185	0.226065	0.999942
ENSG00000109107	ALDOC	0.277375	3.88797	3.61059	1.23173	0.226112	0.999942
ENSG00000122644	ARL4A	0.394706	5.77895	5.38425	1.2317	0.226122	0.999942
ENSG00000075624	ACTB	0.27193	11.5246	11.2526	1.23122	0.226297	0.999942
ENSG00000119632	IFI27L2	-0.470195	2.5991	3.0693	-1.23105	0.226361	0.999942
ENSG00000103047	TANGO6	-0.195716	4.5781	4.77381	-1.23101	0.226376	0.999942
ENSG00000143493	INTS7	-0.313919	3.65075	3.96467	-1.23096	0.226395	0.999942
ENSG00000147050	KDM6A	0.253894	6.65546	6.40157	1.2305	0.226565	0.999942
ENSG00000205078	SYCE1L	-0.304196	0.0229683	0.327164	-1.23015	0.226693	0.999942
ENSG00000173145	NOC3L	-0.308649	4.62611	4.93476	-1.22988	0.226795	0.999942
ENSG00000119616	FCF1	0.197975	5.56851	5.37054	1.22941	0.226969	0.999942
ENSG00000145996	CDKAL1	-0.139202	4.9768	5.116	-1.22937	0.226984	0.999942
ENSG00000130402	ACTN4	0.308782	5.96943	5.66065	1.22929	0.227013	0.999942
ENSG00000109971	HSPA8	-0.428979	9.98619	10.4152	-1.22924	0.227032	0.999942
ENSG00000103126	AXIN1	0.272895	6.01572	5.74283	1.22906	0.227097	0.999942
ENSG00000127554	GFER	-0.217932	2.79161	3.00954	-1.22892	0.227151	0.999942
ENSG00000100403	ZC3H7B	0.233931	6.49643	6.2625	1.22877	0.227205	0.999942
ENSG00000137812	KNL1	0.423406	2.25979	1.83639	1.22876	0.227209	0.999942
ENSG00000086758	HUWE1	0.309545	8.16648	7.85694	1.22875	0.227212	0.999942
ENSG00000239779	WBP1	-0.3453	2.72756	3.07286	-1.22843	0.22733	0.999942
ENSG00000162300	ZFPL1	-0.261708	1.64275	1.90446	-1.22836	0.227355	0.999942
ENSG00000105339	DENND3	0.457094	4.61273	4.15564	1.22806	0.227468	0.999942
ENSG00000233016	SNHG7	-0.31591	5.45831	5.77422	-1.22777	0.227576	0.999942
ENSG00000171988	JMJD1C	0.396124	7.98402	7.5879	1.22776	0.227579	0.999942
ENSG00000148908	RGS10	-0.31969	6.53037	6.85006	-1.2275	0.227675	0.999942
ENSG00000256576	LINC02361	0.344396	3.47475	3.13036	1.22728	0.227759	0.999942
ENSG00000186111	PIP5K1C	0.284663	4.5087	4.22404	1.2267	0.227973	0.999942
ENSG00000181322	NME9	-0.299751	-0.0224606	0.277291	-1.22668	0.227981	0.999942
ENSG00000266472	MRPS21	-0.22032	5.32525	5.54557	-1.22662	0.228004	0.999942
ENSG00000179144	GIMAP7	-0.847089	4.95617	5.80325	-1.22622	0.228151	0.999942
ENSG00000111817	DSE	0.417528	3.75062	3.33309	1.22607	0.228207	0.999942
ENSG00000144161	ZC3H8	0.188129	4.72129	4.53316	1.22573	0.228334	0.999942
ENSG00000198087	CD2AP	-0.178646	6.57305	6.7517	-1.22558	0.228388	0.999942
ENSG00000163527	STT3B	0.253837	8.39544	8.1416	1.22557	0.228394	0.999942
ENSG00000125352	RNF113A	-0.24593	4.17786	4.42379	-1.22549	0.228424	0.999942
ENSG00000278619	MRM1	-0.36069	1.62172	1.98241	-1.22547	0.228428	0.999942
ENSG00000169118	CSNK1G1	0.221808	4.99238	4.77057	1.22546	0.228432	0.999942
ENSG00000127603	MACF1	0.473192	8.87374	8.40055	1.2253	0.228493	0.999942
ENSG00000175581	MRPL48	-0.299112	4.17938	4.4785	-1.22508	0.228577	0.999942
ENSG00000122481	RWDD3	-0.220941	1.29072	1.51167	-1.22498	0.228613	0.999942
ENSG00000119906	SLF2	-0.260701	5.55819	5.81889	-1.22453	0.228781	0.999942
ENSG00000140443	IGF1R	0.731066	5.31515	4.58408	1.22452	0.228785	0.999942
ENSG00000166181	API5	-0.196303	6.52699	6.72329	-1.22396	0.228991	0.999942
ENSG00000250903	GMDS-DT	-0.254196	3.01022	3.26442	-1.22393	0.229001	0.999942
ENSG00000175899	A2M	-0.659487	3.1769	3.83639	-1.22327	0.229251	0.999942
ENSG00000167562	ZNF701	-0.365421	3.16624	3.53166	-1.22289	0.229391	0.999942
ENSG00000198380	GFPT1	-0.271455	5.68685	5.95831	-1.22268	0.229468	0.999942
ENSG00000185090	MANEAL	-0.430343	-0.103502	0.326841	-1.22256	0.229515	0.999942
ENSG00000126934	MAP2K2	-0.204136	6.22737	6.43151	-1.22186	0.229774	0.999942
ENSG00000237522	NONOP2	0.469484	1.15646	0.686973	1.22156	0.229886	0.999942
ENSG00000165699	TSC1	0.245095	5.76022	5.51513	1.22124	0.230008	0.999942
ENSG00000133935	ERG28	0.324451	4.53297	4.20851	1.22079	0.230176	0.999942
ENSG00000188811	NHLRC3	-0.357171	4.06734	4.42451	-1.22049	0.230289	0.999942
ENSG00000169398	PTK2	0.525744	5.55007	5.02433	1.22031	0.230355	0.999942
ENSG00000014138	POLA2	-0.241045	0.760181	1.00123	-1.22009	0.230436	0.999942
ENSG00000183250	LINC01547	-0.446074	0.856674	1.30275	-1.21943	0.230685	0.999942
ENSG00000130449	ZSWIM6	0.275028	4.55937	4.28434	1.21916	0.230786	0.999942
ENSG00000141456	PELP1	-0.242102	4.87137	5.11347	-1.21896	0.230862	0.999942
ENSG00000162437	RAVER2	0.31381	4.07058	3.75677	1.21892	0.230876	0.999942
ENSG00000020633	RUNX3	0.442056	7.75925	7.31719	1.21857	0.231009	0.999942
ENSG00000203761	MSTO2P	-0.292312	1.73402	2.02634	-1.21854	0.231018	0.999942
ENSG00000077348	EXOSC5	-0.370339	3.31115	3.68149	-1.21828	0.231114	0.999942
ENSG00000167635	ZNF146	0.286582	6.36374	6.07716	1.21781	0.231293	0.999942
ENSG00000172785	CBWD1	0.221248	3.72875	3.5075	1.21779	0.2313	0.999942
ENSG00000101109	STK4	0.211667	8.5933	8.38164	1.21754	0.231395	0.999942
ENSG00000106546	AHR	0.513346	6.44337	5.93002	1.21729	0.231488	0.999942
ENSG00000100368	CSF2RB	0.512012	4.24955	3.73754	1.2167	0.231709	0.999942
ENSG00000110318	CEP126	-0.42561	0.643862	1.06947	-1.21653	0.231773	0.999942
ENSG00000273749	CYFIP1	-0.355929	3.84202	4.19795	-1.21609	0.23194	0.999942
ENSG00000119004	CYP20A1	-0.21858	4.69447	4.91305	-1.2156	0.232121	0.999942
ENSG00000233927	RPS28	-0.257643	9.078	9.33564	-1.21542	0.232192	0.999942
ENSG00000163781	TOPBP1	0.161848	6.43432	6.27247	1.21537	0.232208	0.999942
ENSG00000145016	RUBCN	0.266678	5.21133	4.94466	1.21493	0.232376	0.999942
ENSG00000145191	EIF2B5	-0.166547	5.88231	6.04886	-1.21483	0.232412	0.999942
ENSG00000214331	PDPR2P	-0.250477	2.76825	3.01872	-1.21483	0.232414	0.999942
ENSG00000171055	FEZ2	-0.281197	3.12654	3.40773	-1.21455	0.23252	0.999942
ENSG00000186792	HYAL3	0.262394	0.553378	0.290984	1.21431	0.232609	0.999942
ENSG00000105088	OLFM2	-0.415442	1.05559	1.47103	-1.21427	0.232624	0.999942
ENSG00000204387	SNHG32	-0.31686	4.90227	5.21913	-1.2138	0.232802	0.999942
ENSG00000171365	CLCN5	0.239139	2.85416	2.61502	1.21375	0.23282	0.999942
ENSG00000005194	CIAPIN1	-0.19563	4.84703	5.04266	-1.21347	0.232925	0.999942
ENSG00000111540	RAB5B	0.33373	5.81728	5.48355	1.21315	0.233046	0.999942
ENSG00000142512	SIGLEC10	0.532836	1.64752	1.11468	1.21297	0.233114	0.999942
ENSG00000204977	TRIM13	-0.333213	4.70866	5.04187	-1.21293	0.233129	0.999942
ENSG00000189091	SF3B3	-0.198898	7.05907	7.25796	-1.21284	0.233165	0.999942
ENSG00000125450	NUP85	-0.2098	4.94764	5.15744	-1.21256	0.233268	0.999942
ENSG00000163322	ABRAXAS1	-0.271225	4.37663	4.64785	-1.21221	0.233404	0.999942
ENSG00000103174	NAGPA	-0.20611	4.24346	4.44957	-1.21197	0.233494	0.999942
ENSG00000143384	MCL1	0.28977	10.0866	9.7968	1.21183	0.233546	0.999942
ENSG00000170606	HSPA4	-0.212192	6.5535	6.76569	-1.21157	0.233643	0.999942
ENSG00000075420	FNDC3B	0.294718	5.48997	5.19526	1.21152	0.233664	0.999942
ENSG00000226137	BAIAP2-DT	0.44071	2.04826	1.60755	1.21146	0.233685	0.999942
ENSG00000204261	PSMB8-AS1	-0.350291	4.29198	4.64227	-1.21131	0.233743	0.999942
ENSG00000208028	MIR616	0.655493	0.606746	-0.0487474	1.21102	0.233851	0.999942
ENSG00000180479	ZNF571	-0.322336	3.15476	3.4771	-1.21028	0.234134	0.999942
ENSG00000108829	LRRC59	0.258991	5.81881	5.55982	1.21023	0.234152	0.999942
ENSG00000178691	SUZ12	0.17492	6.59067	6.41575	1.20994	0.23426	0.999942
ENSG00000168092	PAFAH1B2	-0.278765	5.68631	5.96507	-1.20949	0.234433	0.999942
ENSG00000162368	CMPK1	-0.236806	7.76699	8.0038	-1.20933	0.234491	0.999942
ENSG00000117448	AKR1A1	-0.245948	5.12403	5.36998	-1.20921	0.234537	0.999942
ENSG00000158710	TAGLN2	0.291771	8.91255	8.62077	1.20904	0.234603	0.999942
ENSG00000184402	SS18L1	0.263506	4.12775	3.86425	1.20885	0.234675	0.999942
ENSG00000166436	TRIM66	0.429852	4.60106	4.17121	1.20882	0.234685	0.999942
ENSG00000108924	HLF	0.859641	1.36336	0.503717	1.20878	0.234701	0.999942
ENSG00000140718	FTO	-0.238481	4.91829	5.15678	-1.20816	0.234937	0.999942
ENSG00000174238	PITPNA	0.209483	5.12976	4.92028	1.20803	0.234985	0.999942
ENSG00000198346	ZNF813	0.283209	3.69101	3.4078	1.20791	0.235031	0.999942
ENSG00000038358	EDC4	-0.173481	5.76601	5.93949	-1.20773	0.235101	0.999942
ENSG00000102554	KLF5	0.636162	2.95014	2.31397	1.20754	0.235171	0.999942
ENSG00000010278	CD9	0.544964	1.32948	0.784511	1.20752	0.235179	0.999942
ENSG00000070756	PABPC1	0.280362	11.2758	10.9955	1.20744	0.235209	0.999942
ENSG00000071626	DAZAP1	0.209584	6.77842	6.56883	1.20657	0.235541	0.999942
ENSG00000224397	PELATON	0.614836	0.923073	0.308236	1.20647	0.235577	0.999942
ENSG00000124203	ZNF831	0.369416	5.73924	5.36983	1.20592	0.235788	0.999942
ENSG00000146918	NCAPG2	0.799872	5.68614	4.88626	1.20591	0.235793	0.999942
ENSG00000109805	NCAPG	0.471737	1.51765	1.04591	1.20557	0.235923	0.999942
ENSG00000189343	RPS2P46	-0.385803	3.43137	3.81717	-1.20556	0.235926	0.999942
ENSG00000185215	TNFAIP2	0.562232	5.36414	4.80191	1.20531	0.236021	0.999942
ENSG00000251634	NAIPP4	-0.356718	-0.183216	0.173502	-1.20464	0.236277	0.999942
ENSG00000100532	CGRRF1	-0.264383	3.84725	4.11163	-1.2043	0.236404	0.999942
ENSG00000153234	NR4A2	0.78324	5.19689	4.41365	1.20424	0.236428	0.999942
ENSG00000248527	MTATP6P1	-0.287103	4.40062	4.68773	-1.20368	0.236642	0.999942
ENSG00000108423	TUBD1	0.338146	3.12592	2.78778	1.2032	0.236824	0.999942
ENSG00000136250	AOAH	-0.376756	5.0713	5.44805	-1.20299	0.236906	0.999942
ENSG00000015171	ZMYND11	0.287143	6.34165	6.05451	1.20274	0.237002	0.999942
ENSG00000132510	KDM6B	0.608337	6.09713	5.4888	1.2025	0.237094	0.999942
ENSG00000157077	ZFYVE9	0.582495	3.16883	2.58633	1.20219	0.237213	0.999942
ENSG00000115306	SPTBN1	0.389659	8.76869	8.37903	1.20209	0.237249	0.999942
ENSG00000102871	TRADD	-0.453317	5.23095	5.68426	-1.20203	0.237271	0.999942
ENSG00000204920	ZNF155	-0.428948	0.662755	1.0917	-1.2016	0.237436	0.999942
ENSG00000144218	AFF3	0.599879	2.13317	1.53329	1.20135	0.237534	0.999942
ENSG00000203667	COX20	-0.216112	1.39055	1.60666	-1.20128	0.23756	0.999942
ENSG00000134899	ERCC5	-0.213049	3.10533	3.31838	-1.20102	0.23766	0.999942
ENSG00000100058	CRYBB2P1	-0.23995	3.00142	3.24137	-1.20074	0.237767	0.999942
ENSG00000172922	RNASEH2C	-0.173932	4.3016	4.47554	-1.2006	0.237822	0.999942
ENSG00000173914	RBM4B	-0.249911	3.05697	3.30688	-1.20022	0.237965	0.999942
ENSG00000109667	SLC2A9	0.360767	1.34179	0.981025	1.19976	0.238143	0.999942
ENSG00000164896	FASTK	-0.497113	4.60177	5.09888	-1.19948	0.238251	0.999942
ENSG00000144867	SRPRB	-0.332384	5.27504	5.60742	-1.19938	0.23829	0.999942
ENSG00000104427	ZC2HC1A	-0.48093	0.937775	1.4187	-1.19907	0.238408	0.999942
ENSG00000155508	CNOT8	-0.192092	6.87002	7.06211	-1.19902	0.238427	0.999942
ENSG00000122565	CBX3	-0.244501	7.2763	7.5208	-1.19871	0.238545	0.999942
ENSG00000171045	TSNARE1	0.269215	4.67787	4.40866	1.19857	0.238601	0.999942
ENSG00000163468	CCT3	-0.294371	7.21088	7.50525	-1.19838	0.238673	0.999942
[truncated: 9,829 more rows]

## Sheet: Cladribine
EntrezID	Gene	logFC_resp_vs_nonresp	AveExpr_resp	AveExpr_nonresp	t_Stat	PValue	FDRAdjPValue
ENSG00000120896	SORBS3	-1.26995	4.18714	5.45708	-3.86623	0.000449273	0.999752
ENSG00000167881	SRP68	-0.682695	5.10604	5.78874	-3.78585	0.000565907	0.999752
ENSG00000250303	LINC02762	-1.66355	-0.728009	0.93554	-3.76236	0.000605215	0.999752
ENSG00000225138	SLC9A3-AS1	-1.21596	1.57056	2.78652	-3.70896	0.000704667	0.999752
ENSG00000157593	SLC35B2	0.570966	4.84852	4.27756	3.55742	0.00108074	0.999752
ENSG00000204822	MRPL53	1.01122	0.11725	-0.893969	3.51574	0.00121428	0.999752
ENSG00000109667	SLC2A9	0.987763	1.47037	0.482605	3.49901	0.00127224	0.999752
ENSG00000120915	EPHX2	-1.27231	3.61266	4.88497	-3.49421	0.00128936	0.999752
ENSG00000132846	ZBED3	-1.43099	1.89058	3.32157	-3.47862	0.00134646	0.999752
ENSG00000150455	TIRAP	-0.687024	1.12852	1.81554	-3.44184	0.00149103	0.999752
ENSG00000143164	DCAF6	0.539937	5.30845	4.76851	3.40555	0.00164818	0.999752
ENSG00000196950	SLC39A10	0.868259	6.22371	5.35545	3.40161	0.00166617	0.999752
ENSG00000171208	NETO2	1.71782	1.18838	-0.529438	3.40143	0.00166702	0.999752
ENSG00000162980	ARL5A	0.560371	5.60854	5.04816	3.38532	0.0017426	0.999752
ENSG00000132640	BTBD3	2.32066	2.91584	0.595184	3.36803	0.00182735	0.999752
ENSG00000147316	MCPH1	-0.755775	4.72328	5.47905	-3.35115	0.00191385	0.999752
ENSG00000233806	LINC01237	-0.845308	0.57034	1.41565	-3.32622	0.00204886	0.999752
ENSG00000168824	NSG1	-2.43233	2.3935	4.82584	-3.30977	0.00214294	0.999752
ENSG00000175806	MSRA	-1.01422	2.3398	3.35402	-3.3095	0.00214448	0.999752
ENSG00000221968	FADS3	-0.713759	1.41767	2.13143	-3.29491	0.00223136	0.999752
ENSG00000149582	TMEM25	-0.735671	2.78646	3.52213	-3.28507	0.00229189	0.999752
ENSG00000183049	CAMK1D	-0.844384	5.0465	5.89089	-3.28343	0.00230212	0.999752
ENSG00000176148	TCP11L1	-0.739647	2.72404	3.46368	-3.2574	0.00247043	0.999752
ENSG00000120992	LYPLA1	0.800755	6.33164	5.53088	3.25275	0.00250178	0.999752
ENSG00000170881	RNF139	0.795821	7.33757	6.54175	3.25077	0.0025152	0.999752
ENSG00000176124	DLEU1	1.41555	1.98826	0.572707	3.22927	0.0026656	0.999752
ENSG00000152413	HOMER1	1.39464	1.41879	0.0241523	3.22626	0.00268733	0.999752
ENSG00000176390	CRLF3	0.651836	6.6733	6.02146	3.22243	0.00271519	0.999752
ENSG00000078674	PCM1	-0.726102	6.9044	7.6305	-3.21903	0.00274017	0.999752
ENSG00000107742	SPOCK2	-0.622984	9.3522	9.97519	-3.17121	0.00311567	0.999752
ENSG00000155099	PIP4P2	0.735291	3.68378	2.94849	3.15585	0.00324637	0.999752
ENSG00000166689	PLEKHA7	-1.67326	2.95065	4.62391	-3.13808	0.00340397	0.999752
ENSG00000231312	MAP4K3-DT	-0.720154	0.75182	1.47197	-3.13553	0.00342721	0.999752
ENSG00000111087	GLI1	0.798488	0.965187	0.166699	3.13201	0.00345945	0.999752
ENSG00000104714	ERICH1	-0.835883	4.00546	4.84134	-3.11906	0.00358074	0.999752
ENSG00000232160	RAP2C-AS1	-0.716413	0.456237	1.17265	-3.10249	0.00374175	0.999752
ENSG00000101347	SAMHD1	0.911047	8.88224	7.97119	3.09322	0.00383482	0.999752
ENSG00000158859	ADAMTS4	1.59461	1.77703	0.182415	3.08827	0.00388544	0.999752
ENSG00000106537	TSPAN13	1.4072	1.33531	-0.0718911	3.08698	0.00389873	0.999752
ENSG00000169139	UBE2V2	0.893974	5.58038	4.6864	3.07735	0.0039993	0.999752
ENSG00000073910	FRY	-1.49304	3.26092	4.75396	-3.07657	0.00400749	0.999752
ENSG00000174282	ZBTB4	-0.827744	5.96063	6.78837	-3.06248	0.00415937	0.999752
ENSG00000213185	FAM24B	-0.766372	0.361511	1.12788	-3.06212	0.00416333	0.999752
ENSG00000255153	TOLLIP-AS1	0.98038	0.773796	-0.206584	3.05664	0.00422387	0.999752
ENSG00000082996	RNF13	0.570685	5.75287	5.18218	3.0505	0.00429277	0.999752
ENSG00000173273	TNKS	-0.787888	5.02484	5.81273	-2.97832	0.00518578	0.999752
ENSG00000177683	THAP5	0.725336	5.34729	4.62196	2.97038	0.00529407	0.999752
ENSG00000275074	NUDT18	-0.787673	2.16295	2.95063	-2.94644	0.00563351	0.999752
ENSG00000124813	RUNX2	-1.69116	3.7336	5.42476	-2.94434	0.00566419	0.999752
ENSG00000147364	FBXO25	-0.660362	4.58667	5.24704	-2.92175	0.00600501	0.999752
ENSG00000198841	KTI12	0.637641	2.90348	2.26584	2.91985	0.00603457	0.999752
ENSG00000222041	CYTOR	1.38384	3.05664	1.6728	2.9186	0.00605409	0.999752
ENSG00000198851	CD3E	-0.73143	7.07957	7.811	-2.91457	0.00611722	0.999752
ENSG00000104756	KCTD9	-0.611599	3.65941	4.27101	-2.91018	0.00618694	0.999752
ENSG00000126858	RHOT1	0.497368	5.85787	5.3605	2.9092	0.00620258	0.999752
ENSG00000126860	EVI2A	0.743465	6.11741	5.37395	2.90017	0.00634846	0.999752
ENSG00000253276	CCDC71L	0.738997	3.66379	2.9248	2.89201	0.00648308	0.999752
ENSG00000153310	CYRIB	0.486462	7.75692	7.27046	2.8846	0.00660763	0.999752
ENSG00000160113	NR2F6	1.1419	1.26738	0.125476	2.8767	0.00674283	0.999752
ENSG00000168806	LCMT2	0.898429	3.92638	3.02795	2.86914	0.00687462	0.999752
ENSG00000166398	GARRE1	-0.680939	4.91834	5.59928	-2.86847	0.00688645	0.999752
ENSG00000177917	ARL6IP6	0.499768	4.62333	4.12356	2.86687	0.00691473	0.999752
ENSG00000144749	LRIG1	1.13193	5.7867	4.65476	2.86653	0.00692061	0.999752
ENSG00000079263	SP140	-0.54356	4.98566	5.52922	-2.86395	0.00696648	0.999752
ENSG00000163918	RFC4	0.644222	4.08754	3.44332	2.86216	0.0069985	0.999752
ENSG00000123106	CCDC91	0.525633	6.12217	5.59654	2.85811	0.00707135	0.999752
ENSG00000130227	XPO7	-0.570363	5.24909	5.81945	-2.85784	0.00707621	0.999752
ENSG00000081148	IMPG2	0.720366	2.49227	1.77191	2.85528	0.00712257	0.999752
ENSG00000104343	UBE2W	0.614226	5.3638	4.74958	2.85272	0.00716929	0.999752
ENSG00000175106	TVP23C	-1.00027	0.747212	1.74749	-2.84938	0.0072306	0.999752
ENSG00000120910	PPP3CC	-0.610731	5.53145	6.14218	-2.84788	0.00725843	0.999752
ENSG00000081760	AACS	-0.529975	3.85641	4.38639	-2.84449	0.00732152	0.999752
ENSG00000159256	MORC3	0.504155	7.36748	6.86332	2.8428	0.00735306	0.999752
ENSG00000204104	TRAF3IP1	-0.568436	2.96285	3.53129	-2.8368	0.00746624	0.999752
ENSG00000147592	LACTB2	1.11967	2.48561	1.36594	2.83346	0.00753009	0.999752
ENSG00000183691	NOG	3.13353	3.175	0.0414631	2.82637	0.00766702	0.999752
ENSG00000225975	LINC01534	-0.541857	0.618718	1.16058	-2.82611	0.00767215	0.999752
ENSG00000158941	CCAR2	-0.634927	5.69286	6.32779	-2.8248	0.00769768	0.999752
ENSG00000116396	KCNC4	-0.915087	2.57862	3.49371	-2.82467	0.00770033	0.999752
ENSG00000154134	ROBO3	-1.29469	2.81614	4.11083	-2.81081	0.00797592	0.999752
ENSG00000213888	LINC01521	0.912152	0.458151	-0.454	2.79951	0.00820746	0.999752
ENSG00000168672	LRATD2	0.679451	6.21159	5.53214	2.79871	0.00822413	0.999752
ENSG00000196449	YRDC	0.518697	4.58548	4.06679	2.79805	0.00823793	0.999752
ENSG00000177042	TMEM80	-0.814829	3.47163	4.28646	-2.79282	0.0083476	0.999752
ENSG00000152763	DNAI4	0.841276	2.08639	1.24511	2.78726	0.00846548	0.999752
ENSG00000169047	IRS1	-1.47104	3.11466	4.5857	-2.78394	0.00853674	0.999752
ENSG00000169992	NLGN2	-1.77993	0.69496	2.47489	-2.77767	0.00867281	0.999752
ENSG00000163297	ANTXR2	1.03063	6.07451	5.04388	2.77418	0.0087496	0.999752
ENSG00000156162	DPY19L4	0.772107	4.89	4.1179	2.76911	0.00886197	0.999752
ENSG00000164919	COX6C	0.667047	7.33521	6.66816	2.76501	0.0089539	0.999752
ENSG00000147669	POLR2K	0.721175	5.76653	5.04536	2.76208	0.00901999	0.999752
ENSG00000188372	ZP3	1.19804	1.10061	-0.0974218	2.7556	0.00916807	0.999752
ENSG00000102349	KLF8	-1.59637	2.87623	4.4726	-2.75488	0.00918471	0.999752
ENSG00000147144	CCDC120	-0.73313	2.33462	3.06775	-2.75216	0.00924763	0.999752
ENSG00000048740	CELF2	-0.498307	8.09895	8.59726	-2.745	0.00941515	0.999752
ENSG00000173457	PPP1R14B	0.716744	5.15954	4.4428	2.73849	0.00956991	0.999752
ENSG00000108960	MMD	0.948649	4.63041	3.68176	2.73832	0.00957406	0.999752
ENSG00000152492	CCDC50	1.16049	3.77136	2.61087	2.7341	0.00967555	0.999752
ENSG00000175826	CTDNEP1	-0.662045	4.01712	4.67916	-2.7302	0.00977054	0.999752
ENSG00000163923	RPL39L	1.0379	0.605362	-0.432542	2.7244	0.00991312	0.999752
ENSG00000248527	MTATP6P1	-0.640655	4.34535	4.986	-2.71085	0.0102539	0.999752
ENSG00000186462	NAP1L2	-2.81799	-0.692595	2.1254	-2.70972	0.0102828	0.999752
ENSG00000167904	TMEM68	0.565601	4.16357	3.59797	2.70666	0.0103614	0.999752
ENSG00000177494	ZBED2	-1.0606	0.132569	1.19316	-2.70475	0.0104108	0.999752
ENSG00000145287	PLAC8	-0.716542	6.68688	7.40342	-2.70336	0.0104469	0.999752
ENSG00000253738	OTUD6B-AS1	0.60078	5.41357	4.81279	2.70203	0.0104815	0.999752
ENSG00000214954	LRRC69	0.731549	1.4728	0.741251	2.6979	0.0105896	0.999752
ENSG00000120913	PDLIM2	-0.527636	3.99194	4.51958	-2.69724	0.0106071	0.999752
ENSG00000165526	RPUSD4	-0.586107	4.40948	4.99559	-2.69175	0.0107526	0.999752
ENSG00000167699	GLOD4	-0.463598	5.37952	5.84312	-2.68981	0.0108046	0.999752
ENSG00000175931	UBE2O	-0.565017	4.85131	5.41632	-2.68926	0.0108194	0.999752
ENSG00000197429	IPP	-0.361466	3.16114	3.5226	-2.68714	0.0108762	0.999752
ENSG00000182934	SRPRA	-0.561867	6.54682	7.10869	-2.68276	0.010995	0.999752
ENSG00000140564	FURIN	-0.949844	5.92378	6.87363	-2.6785	0.0111118	0.999752
ENSG00000166896	ATP23	0.735357	3.0671	2.33174	2.6783	0.0111172	0.999752
ENSG00000237973	MTCO1P12	-0.687988	2.07101	2.759	-2.66989	0.0113511	0.999752
ENSG00000155962	CLIC2	0.996849	1.02895	0.0321023	2.66362	0.0115284	0.999752
ENSG00000064201	TSPAN32	-1.16723	4.10198	5.26922	-2.66143	0.0115909	0.999752
ENSG00000108733	PEX12	0.90942	1.90085	0.991429	2.6575	0.0117036	0.999752
ENSG00000112773	TENT5A	0.850384	4.4576	3.60721	2.65623	0.0117404	0.999752
ENSG00000109917	ZPR1	-0.451683	5.47345	5.92514	-2.65019	0.0119165	0.999752
ENSG00000142039	CCDC97	-0.586058	4.43202	5.01808	-2.64922	0.0119451	0.999752
ENSG00000079459	FDFT1	-0.644795	5.96743	6.61222	-2.64919	0.0119458	0.999752
ENSG00000162702	ZNF281	0.589614	5.8002	5.21059	2.64822	0.0119744	0.999752
ENSG00000129534	MIS18BP1	-0.475334	5.56378	6.03912	-2.64331	0.01212	0.999752
ENSG00000225948	LINC02648	0.909124	2.05412	1.145	2.635	0.0123703	0.999752
ENSG00000233937	CTC-338M12.4	-0.561143	-0.746063	-0.18492	-2.63185	0.0124662	0.999752
ENSG00000170074	FAM153A	-1.53494	2.66522	4.20016	-2.62871	0.0125626	0.999752
ENSG00000101353	MROH8	-0.538516	0.227115	0.765631	-2.62509	0.0126748	0.999752
ENSG00000173281	PPP1R3B	-0.848921	2.83742	3.68634	-2.6189	0.0128685	0.999752
ENSG00000181847	TIGIT	1.77028	2.63853	0.868254	2.61846	0.0128824	0.999752
ENSG00000003987	MTMR7	-0.741861	0.345515	1.08738	-2.6137	0.0130332	0.999752
ENSG00000154240	CEP112	-0.85214	1.61476	2.46691	-2.61223	0.0130802	0.999752
ENSG00000100982	PCIF1	-0.527257	5.26595	5.79321	-2.6116	0.0131006	0.999752
ENSG00000135968	GCC2	-0.588283	6.51443	7.10271	-2.611	0.0131198	0.999752
ENSG00000166685	COG1	-0.517085	4.39412	4.9112	-2.60449	0.0133302	0.999752
ENSG00000176160	HSF5	1.45308	0.75095	-0.702132	2.60416	0.013341	0.999752
ENSG00000167861	HID1	-0.96826	1.92645	2.89471	-2.5965	0.0135925	0.999752
ENSG00000130725	UBE2M	0.414158	5.17628	4.76212	2.58925	0.0138347	0.999752
ENSG00000160293	VAV2	-0.826115	2.15946	2.98557	-2.58899	0.0138436	0.999752
ENSG00000053702	NRIP2	-0.720074	1.92898	2.64905	-2.58862	0.0138561	0.999752
ENSG00000184640	SEPTIN9	-0.523103	9.49717	10.0203	-2.57322	0.0143847	0.999752
ENSG00000146757	ZNF92	0.488364	5.59938	5.11101	2.57257	0.0144075	0.999752
ENSG00000072954	TMEM38A	0.945436	0.823066	-0.12237	2.57242	0.0144125	0.999752
ENSG00000140948	ZCCHC14	0.618759	5.21228	4.59352	2.57124	0.0144538	0.999752
ENSG00000185507	IRF7	-0.733367	5.11153	5.84489	-2.56802	0.0145671	0.999752
ENSG00000178732	GP5	-1.16477	1.58213	2.7469	-2.56346	0.014729	0.999752
ENSG00000101161	PRPF6	-0.430334	6.52056	6.9509	-2.5634	0.0147314	0.999752
ENSG00000112759	SLC29A1	0.642429	2.30693	1.6645	2.56178	0.0147894	0.999752
ENSG00000253669	GASAL1	0.999067	0.606516	-0.392551	2.55468	0.0150455	0.999752
ENSG00000166669	ATF7IP2	0.825373	6.81733	5.99195	2.5542	0.0150632	0.999752
ENSG00000156504	PABIR2	-0.45943	4.78846	5.24789	-2.54843	0.0152745	0.999752
ENSG00000128654	MTX2	0.451615	4.24877	3.79715	2.54378	0.0154471	0.999752
ENSG00000115677	HDLBP	-0.409272	7.01783	7.42711	-2.54135	0.0155377	0.999752
ENSG00000116586	LAMTOR2	0.535373	4.03104	3.49567	2.53501	0.0157773	0.999752
ENSG00000113810	SMC4	-0.866963	5.56218	6.42915	-2.53331	0.0158419	0.999752
ENSG00000254093	PINX1	-0.808345	1.99546	2.80381	-2.52748	0.0160658	0.999752
ENSG00000183570	PCBP3	-1.54888	-1.14771	0.40117	-2.52228	0.0162678	0.999752
ENSG00000122557	HERPUD2	-0.347658	6.70067	7.04833	-2.52102	0.0163171	0.999752
ENSG00000231205	ZNF826P	1.76195	0.80491	-0.957041	2.5183	0.0164241	0.999752
ENSG00000110344	UBE4A	-0.536842	5.91053	6.44737	-2.51134	0.0167007	0.999752
ENSG00000168495	POLR3D	-0.562685	4.11788	4.68056	-2.50219	0.0170709	0.999752
ENSG00000198824	CHAMP1	-0.54682	3.10641	3.65323	-2.50174	0.0170891	0.999752
ENSG00000198932	GPRASP1	-1.13263	4.64434	5.77698	-2.49652	0.0173039	0.999752
ENSG00000101605	MYOM1	-0.704948	1.41281	2.11776	-2.49501	0.0173664	0.999752
ENSG00000155749	FLACC1	0.622092	1.96414	1.34204	2.48165	0.017929	0.999752
ENSG00000196275	GTF2IRD2	-0.561998	1.72715	2.28915	-2.47915	0.0180362	0.999752
ENSG00000136950	ARPC5L	0.472667	4.93421	4.46154	2.47801	0.0180852	0.999752
ENSG00000119004	CYP20A1	-0.446888	4.6656	5.11249	-2.47138	0.0183727	0.999752
ENSG00000157570	TSPAN18	-1.1213	3.61441	4.73571	-2.46924	0.0184664	0.999752
ENSG00000113356	POLR3G	0.579075	2.07616	1.49708	2.4689	0.0184811	0.999752
ENSG00000051596	THOC3	-0.607138	3.31553	3.92266	-2.46419	0.0186894	0.999752
ENSG00000101189	MRGBP	0.358088	4.0189	3.66081	2.46287	0.0187479	0.999752
ENSG00000183250	LINC01547	-0.906558	0.799533	1.70609	-2.4619	0.0187912	0.999752
ENSG00000200534	SNORA33	0.755126	1.79877	1.04365	2.46017	0.0188686	0.999752
ENSG00000147679	UTP23	0.536031	6.09037	5.55434	2.45855	0.0189411	0.999752
ENSG00000123612	ACVR1C	-1.1481	0.137289	1.28539	-2.45103	0.0192817	0.999752
ENSG00000170190	SLC16A5	-0.715018	2.03285	2.74786	-2.45032	0.0193141	0.999752
ENSG00000047579	DTNBP1	-0.478174	3.38424	3.86241	-2.44752	0.0194425	0.999752
ENSG00000189136	UBE2Q2P1	-0.817295	0.721877	1.53917	-2.44607	0.0195093	0.999752
ENSG00000140006	WDR89	0.575186	4.90784	4.33265	2.44481	0.0195674	0.999752
ENSG00000177030	DEAF1	-0.891573	5.34154	6.23311	-2.44459	0.0195775	0.999752
ENSG00000180953	ST20	0.777654	0.593143	-0.184512	2.44051	0.0197675	0.999752
ENSG00000112425	EPM2A	0.385247	3.6431	3.25786	2.43493	0.0200297	0.999752
ENSG00000104679	R3HCC1	-0.537396	3.92683	4.46422	-2.42917	0.0203035	0.999752
ENSG00000142655	PEX14	-0.408429	3.77645	4.18488	-2.42576	0.0204674	0.999752
ENSG00000133740	E2F5	0.720816	3.52016	2.79934	2.42468	0.0205195	0.999752
ENSG00000127585	FBXL16	-0.945622	2.08576	3.03138	-2.41951	0.0207703	0.999752
ENSG00000139668	WDFY2	-0.639757	5.14699	5.78674	-2.41931	0.0207804	0.999752
ENSG00000151690	MFSD6	-0.571282	5.29782	5.8691	-2.4183	0.0208296	0.999752
ENSG00000197321	SVIL	-0.767433	4.90248	5.66991	-2.41815	0.020837	0.999752
ENSG00000174231	PRPF8	-0.648061	7.9757	8.62376	-2.41814	0.0208376	0.999752
ENSG00000162639	HENMT1	0.563675	4.37806	3.81439	2.4177	0.0208588	0.999752
ENSG00000132938	MTUS2	-1.69965	2.01899	3.71864	-2.41644	0.0209211	0.999752
ENSG00000198208	RPS6KL1	1.44671	3.17227	1.72557	2.41625	0.0209303	0.999752
ENSG00000120533	ENY2	0.4698	6.15539	5.68559	2.4152	0.0209821	0.999752
ENSG00000082805	ERC1	-0.547133	5.1953	5.74244	-2.41469	0.0210072	0.999752
ENSG00000131462	TUBG1	0.538398	2.09958	1.56119	2.41464	0.0210096	0.999752
ENSG00000132514	CLEC10A	1.08913	2.86711	1.77798	2.41452	0.0210156	0.999752
ENSG00000204438	GPANK1	0.37569	3.82938	3.45369	2.41143	0.0211683	0.999752
ENSG00000150776	NKAPD1	-0.407055	4.81961	5.22667	-2.40698	0.021391	0.999752
ENSG00000154328	NEIL2	-0.553728	3.05716	3.61089	-2.40376	0.0215527	0.999752
ENSG00000140968	IRF8	1.01657	5.16261	4.14604	2.40108	0.0216887	0.999752
ENSG00000182010	RTKN2	2.28618	5.55255	3.26637	2.40068	0.021709	0.999752
ENSG00000182685	BRICD5	0.642391	1.82713	1.18473	2.39997	0.0217451	0.999752
ENSG00000168300	PCMTD1	0.525024	7.1746	6.64957	2.395	0.0219998	0.999752
ENSG00000206885	SNORA75	0.652078	0.254075	-0.398003	2.39456	0.0220224	0.999752
ENSG00000244625	MIATNB	-0.647938	2.88665	3.53459	-2.39436	0.0220324	0.999752
ENSG00000196511	TPK1	0.562745	3.97667	3.41392	2.38738	0.0223951	0.999752
ENSG00000223396	RPS10P7	-0.558366	0.794363	1.35273	-2.38489	0.0225255	0.999752
ENSG00000168477	TNXB	-1.08517	0.324118	1.40928	-2.3827	0.0226407	0.999752
ENSG00000147421	HMBOX1	-0.697594	4.18552	4.88312	-2.38147	0.0227062	0.999752
ENSG00000074755	ZZEF1	-0.657715	6.59696	7.25468	-2.37875	0.0228505	0.999752
ENSG00000123080	CDKN2C	1.09673	1.03368	-0.0630439	2.37569	0.0230138	0.999752
ENSG00000184575	XPOT	0.339513	7.06006	6.72055	2.37537	0.023031	0.999752
ENSG00000130119	GNL3L	-0.516483	4.02444	4.54092	-2.37474	0.0230647	0.999752
ENSG00000110013	SIAE	-0.8092	3.20537	4.01457	-2.37384	0.0231136	0.999752
ENSG00000221914	PPP2R2A	-0.597878	4.92527	5.52315	-2.37342	0.0231357	0.999752
ENSG00000135372	NAT10	-0.466646	5.51829	5.98494	-2.37319	0.0231484	0.999752
ENSG00000196735	HLA-DQA1	0.955841	5.07012	4.11428	2.37231	0.0231957	0.999752
ENSG00000137103	TMEM8B	-0.515177	2.37584	2.89101	-2.37073	0.0232811	0.999752
ENSG00000188211	NCR3LG1	-1.10578	1.23739	2.34318	-2.36908	0.023371	0.999752
ENSG00000135637	CCDC142	0.612415	2.86994	2.25752	2.36841	0.0234075	0.999752
ENSG00000115652	UXS1	0.476063	5.9225	5.44643	2.36431	0.0236314	0.999752
ENSG00000172123	SLFN12	0.739369	2.88389	2.14452	2.3641	0.0236431	0.999752
ENSG00000104375	STK3	0.593181	2.17502	1.58184	2.36265	0.0237228	0.999752
ENSG00000231770	TMEM44-AS1	0.736748	0.902533	0.165785	2.36177	0.0237711	0.999752
ENSG00000100099	HPS4	-0.463831	5.18243	5.64626	-2.36105	0.0238113	0.999752
ENSG00000109103	UNC119	0.688727	5.40371	4.71498	2.36037	0.0238486	0.999752
ENSG00000188677	PARVB	0.983241	2.67035	1.68711	2.35959	0.023892	0.999752
ENSG00000156787	TBC1D31	0.618927	5.16954	4.55061	2.35859	0.0239472	0.999752
ENSG00000130414	NDUFA10	-0.329816	6.24551	6.57532	-2.35455	0.0241727	0.999752
ENSG00000179988	PSTK	-0.53566	3.13345	3.66912	-2.35391	0.0242086	0.999752
ENSG00000184719	RNLS	0.724233	1.83576	1.11153	2.35379	0.0242155	0.999752
ENSG00000162600	OMA1	0.56651	5.05303	4.48652	2.34165	0.0249058	0.999752
ENSG00000260630	SNAI3-AS1	-0.499365	0.729893	1.22926	-2.33848	0.025089	0.999752
ENSG00000221500	SNORD100	0.631146	0.895297	0.26415	2.33693	0.0251789	0.999752
ENSG00000233695	GAS6-AS1	-1.85758	0.300808	2.15839	-2.33679	0.0251869	0.999752
ENSG00000196912	ANKRD36B	-0.636513	4.00856	4.64507	-2.3366	0.0251978	0.999752
ENSG00000280798	LINC00294	-0.510936	1.27799	1.78892	-2.33638	0.025211	0.999752
ENSG00000141456	PELP1	-0.469781	4.84755	5.31733	-2.33278	0.0254214	0.999752
ENSG00000176986	SEC24C	-0.335081	5.68662	6.0217	-2.33259	0.0254324	0.999752
ENSG00000144485	HES6	1.11375	-0.0520767	-1.16583	2.33136	0.0255049	0.999752
ENSG00000109670	FBXW7	0.424694	6.79121	6.36652	2.32897	0.0256456	0.999752
ENSG00000165392	WRN	-0.665629	4.59266	5.25829	-2.32848	0.0256746	0.999752
ENSG00000068024	HDAC4	-0.839017	5.38579	6.22481	-2.3281	0.0256973	0.999752
ENSG00000270673	YTHDF3-DT	0.777351	0.472239	-0.305112	2.32554	0.0258489	0.999752
ENSG00000166321	NUDT13	-0.465558	1.72022	2.18578	-2.32547	0.0258532	0.999752
ENSG00000205784	ARRDC5	-0.801367	0.336296	1.13766	-2.32166	0.026081	0.999752
ENSG00000183963	SMTN	0.707383	1.6349	0.927514	2.32055	0.0261475	0.999752
ENSG00000146278	PNRC1	0.588044	9.18835	8.60031	2.31701	0.0263616	0.999752
ENSG00000170085	SIMC1	-0.451146	2.94982	3.40097	-2.31533	0.0264633	0.999752
ENSG00000143167	GPA33	1.61702	3.74446	2.12743	2.31499	0.0264843	0.999752
ENSG00000197557	TTC30A	0.747094	1.17118	0.424081	2.31434	0.0265238	0.999752
ENSG00000187792	ZNF70	-0.769375	0.47451	1.24389	-2.31304	0.026603	0.999752
ENSG00000071246	VASH1	0.980996	2.27815	1.29716	2.31234	0.0266457	0.999752
ENSG00000103671	TRIP4	-0.271952	3.62547	3.89742	-2.31194	0.0266702	0.999752
ENSG00000170100	ZNF778	-0.458785	2.83279	3.29157	-2.31085	0.0267372	0.999752
ENSG00000103260	METRN	1.11006	2.21684	1.10678	2.30926	0.0268347	0.999752
ENSG00000152404	CWF19L2	-0.557533	4.2687	4.82623	-2.30793	0.0269172	0.999752
ENSG00000156265	MAP3K7CL	0.926854	2.57411	1.64725	2.30568	0.0270563	0.999752
ENSG00000114126	TFDP2	-0.505603	5.45953	5.96513	-2.29863	0.027497	0.999752
ENSG00000243244	STON1	-0.820106	0.299644	1.11975	-2.29336	0.0278305	0.999752
ENSG00000188167	TMPPE	-0.781356	2.215	2.99635	-2.28778	0.0281877	0.999752
ENSG00000169490	TM2D2	0.601497	4.20728	3.60578	2.28716	0.0282278	0.999752
ENSG00000169621	APLF	0.617037	3.90673	3.2897	2.28285	0.0285066	0.999752
ENSG00000123643	SLC36A1	-0.566694	2.17204	2.73874	-2.27963	0.0287164	0.999752
ENSG00000152127	MGAT5	-0.5282	6.99808	7.52628	-2.27713	0.0288806	0.999752
ENSG00000174574	AKIRIN1	0.451281	7.20165	6.75037	2.27459	0.0290484	0.999752
ENSG00000232677	LINC00665	1.39686	0.273619	-1.12324	2.27364	0.0291107	0.999752
ENSG00000132964	CDK8	0.383688	4.38636	4.00267	2.26657	0.0295826	0.999752
ENSG00000053524	MCF2L2	-1.05691	1.25736	2.31426	-2.26471	0.0297083	0.999752
ENSG00000112667	DNPH1	0.438295	3.77396	3.33566	2.26022	0.0300127	0.999752
ENSG00000021762	OSBPL5	-0.863442	2.59056	3.454	-2.2586	0.0301227	0.999752
ENSG00000264247	ZNF407-AS1	0.368887	4.28466	3.91577	2.25816	0.0301531	0.999752
ENSG00000172466	ZNF24	0.356677	7.40169	7.04501	2.25757	0.0301934	0.999752
ENSG00000104299	INTS9	-0.398312	3.58532	3.98364	-2.25749	0.0301989	0.999752
ENSG00000172661	WASHC2C	-0.447724	5.56383	6.01156	-2.2559	0.0303082	0.999752
ENSG00000070526	ST6GALNAC1	-2.47032	1.14048	3.6108	-2.25506	0.0303657	0.999752
ENSG00000137965	IFI44	-0.778341	5.14043	5.91878	-2.25113	0.0306371	0.999752
ENSG00000112297	CRYBG1	-0.826317	6.85711	7.68343	-2.25098	0.0306477	0.999752
ENSG00000100325	ASCC2	-0.474494	4.94515	5.41964	-2.24966	0.0307396	0.999752
ENSG00000141469	SLC14A1	1.39735	2.62004	1.22269	2.24887	0.0307939	0.999752
ENSG00000100219	XBP1	-0.846746	6.70472	7.55147	-2.24741	0.0308965	0.999752
ENSG00000181744	DIPK2A	0.590618	4.9169	4.32628	2.24415	0.0311249	0.999752
ENSG00000197448	GSTK1	0.591651	7.8695	7.27785	2.24279	0.0312203	0.999752
ENSG00000171044	XKR6	-0.707669	1.54579	2.25346	-2.23941	0.0314596	0.999752
ENSG00000108679	LGALS3BP	-1.43868	5.0393	6.47799	-2.23907	0.0314837	0.999752
ENSG00000166266	CUL5	-0.381566	5.67144	6.053	-2.23679	0.0316464	0.999752
ENSG00000118690	ARMC2	0.355559	2.24659	1.89103	2.2348	0.0317888	0.999752
ENSG00000132199	ENOSF1	-0.745533	4.17087	4.9164	-2.2345	0.0318102	0.999752
ENSG00000166478	ZNF143	0.437334	4.77073	4.3334	2.23167	0.032014	0.999752
ENSG00000197714	ZNF460	-0.574366	4.55921	5.13358	-2.23112	0.0320532	0.999752
ENSG00000156976	EIF4A2	0.341375	9.77136	9.42998	2.22578	0.0324409	0.999752
ENSG00000143742	SRP9	0.453664	7.02088	6.56721	2.22486	0.0325088	0.999752
ENSG00000183814	LIN9	0.527651	2.99163	2.46398	2.22485	0.0325089	0.999752
ENSG00000167081	PBX3	-0.452935	3.98355	4.43648	-2.22485	0.0325089	0.999752
ENSG00000272686	WASL-DT	0.626963	1.99433	1.36736	2.22409	0.0325649	0.999752
ENSG00000180787	ZFP3	-0.773187	2.73701	3.5102	-2.22077	0.0328085	0.999752
ENSG00000189241	TSPYL1	0.471195	7.40043	6.92923	2.22021	0.0328504	0.999752
ENSG00000117410	ATP6V0B	0.485864	6.3679	5.88203	2.21908	0.0329338	0.999752
ENSG00000132382	MYBBP1A	-0.534059	5.26331	5.79737	-2.21702	0.0330864	0.999752
ENSG00000167113	COQ4	-0.294233	4.55364	4.84787	-2.21573	0.0331826	0.999752
ENSG00000088970	KIZ	-0.387912	4.41915	4.80706	-2.21562	0.0331907	0.999752
ENSG00000167483	NIBAN3	0.988534	2.56116	1.57263	2.21539	0.0332076	0.999752
ENSG00000140854	KATNB1	-0.307663	4.33747	4.64514	-2.215	0.0332366	0.999752
ENSG00000180957	PITPNB	-0.478612	4.98425	5.46286	-2.21354	0.0333457	0.999752
ENSG00000149328	GLB1L2	-1.12815	1.35231	2.48047	-2.21352	0.0333474	0.999752
ENSG00000078596	ITM2A	1.96287	6.80197	4.8391	2.21245	0.0334278	0.999752
ENSG00000070770	CSNK2A2	-0.299371	5.90406	6.20343	-2.21164	0.0334883	0.999752
ENSG00000123374	CDK2	0.509125	3.56853	3.05941	2.21129	0.0335145	0.999752
ENSG00000183023	SLC8A1	0.881099	3.03997	2.15887	2.21038	0.033583	0.999752
ENSG00000152229	PSTPIP2	0.720987	4.42473	3.70374	2.20672	0.0338595	0.999752
ENSG00000269743	SLC25A53	-0.563664	1.52308	2.08675	-2.20452	0.0340266	0.999752
ENSG00000167447	SMG8	0.580031	4.58055	4.00052	2.20446	0.0340312	0.999752
ENSG00000164815	ORC5	0.426087	4.46053	4.03444	2.20215	0.0342078	0.999752
ENSG00000182287	AP1S2	0.639672	6.64594	6.00627	2.20177	0.034237	0.999752
ENSG00000132467	UTP3	-0.455165	4.55003	5.00519	-2.20176	0.0342374	0.999752
ENSG00000237298	TTN-AS1	-0.791096	1.94902	2.74012	-2.19993	0.0343783	0.999752
ENSG00000163935	SFMBT1	-0.550367	5.23157	5.78194	-2.19697	0.0346062	0.999752
ENSG00000257122	RRN3P3	-0.480927	2.05629	2.53722	-2.1962	0.0346657	0.999752
ENSG00000105323	HNRNPUL1	-0.470934	7.6494	8.12033	-2.1961	0.0346733	0.999752
ENSG00000106263	EIF3B	-0.315493	7.38527	7.70076	-2.19562	0.0347106	0.999752
ENSG00000120837	NFYB	0.432567	5.03676	4.60419	2.19523	0.0347409	0.999752
ENSG00000111912	NCOA7	-0.504512	5.83437	6.33888	-2.19365	0.0348642	0.999752
ENSG00000161813	LARP4	0.319089	5.52996	5.21087	2.19285	0.0349262	0.999752
ENSG00000205542	TMSB4X	0.491552	11.1085	10.6169	2.19256	0.0349489	0.999752
ENSG00000198286	CARD11	-0.506084	6.13273	6.63881	-2.18948	0.0351896	0.999752
ENSG00000134294	SLC38A2	0.628714	8.84289	8.21418	2.18856	0.0352617	0.999752
ENSG00000126561	STAT5A	-0.531587	6.90488	7.43646	-2.18627	0.0354425	0.999752
ENSG00000188732	FAM221A	-0.548673	1.49864	2.04731	-2.18428	0.0355999	0.999752
ENSG00000129810	SGO1	1.01519	0.245777	-0.769412	2.18417	0.035609	0.999752
ENSG00000170946	DNAJC24	-0.448548	3.56555	4.01409	-2.18345	0.0356661	0.999752
ENSG00000245534	RORA-AS1	-0.77276	1.03677	1.80953	-2.18277	0.0357199	0.999752
ENSG00000231584	FAHD2CP	-0.572079	1.00182	1.57389	-2.18254	0.0357382	0.999752
ENSG00000125843	AP5S1	-0.348613	3.28947	3.63809	-2.18231	0.035757	0.999752
ENSG00000149187	CELF1	-0.500917	6.73959	7.2405	-2.18134	0.0358337	0.999752
ENSG00000242247	ARFGAP3	-0.292178	5.89627	6.18845	-2.18081	0.0358763	0.999752
ENSG00000085063	CD59	-0.789912	4.44033	5.23024	-2.18047	0.0359035	0.999752
ENSG00000084070	SMAP2	-0.472665	8.01209	8.48475	-2.17932	0.0359951	0.999752
ENSG00000013573	DDX11	0.733846	4.73284	3.999	2.17895	0.036025	0.999752
ENSG00000204569	PPP1R10	0.663523	5.84111	5.17759	2.17893	0.0360265	0.999752
ENSG00000136828	RALGPS1	-0.716051	2.29431	3.01036	-2.17881	0.0360361	0.999752
ENSG00000168522	FNTA	0.422671	6.70508	6.28241	2.17686	0.0361931	0.999752
ENSG00000067141	NEO1	-0.838604	4.05345	4.89205	-2.17673	0.0362031	0.999752
ENSG00000101752	MIB1	0.761765	6.92867	6.16691	2.17571	0.0362853	0.999752
ENSG00000186666	BCDIN3D	0.549069	2.36866	1.81959	2.17482	0.036357	0.999752
ENSG00000107317	PTGDS	-1.89155	0.868737	2.76029	-2.17425	0.0364033	0.999752
ENSG00000178202	POGLUT3	-0.787131	3.02486	3.81199	-2.17278	0.0365225	0.999752
ENSG00000181019	NQO1	1.11515	0.83796	-0.277194	2.17264	0.0365335	0.999752
ENSG00000133026	MYH10	-0.962953	2.85667	3.81963	-2.1715	0.0366266	0.999752
ENSG00000133460	SLC2A11	-0.516489	2.63318	3.14967	-2.17122	0.0366492	0.999752
ENSG00000149428	HYOU1	-0.593099	5.89668	6.48978	-2.17042	0.036714	0.999752
ENSG00000108187	PBLD	-0.461018	1.92868	2.38969	-2.16675	0.0370147	0.999752
ENSG00000168301	KCTD6	0.534418	2.86298	2.32856	2.16509	0.0371511	0.999752
ENSG00000226711	FAM66C	-0.735537	-0.151732	0.583805	-2.1643	0.0372162	0.999752
ENSG00000166949	SMAD3	1.09228	5.87811	4.78582	2.16346	0.0372852	0.999752
ENSG00000197858	GPAA1	0.442421	5.67801	5.23559	2.16318	0.0373086	0.999752
ENSG00000166164	BRD7	-0.299524	6.02167	6.32119	-2.16265	0.0373525	0.999752
ENSG00000156469	MTERF3	0.463767	4.49441	4.03065	2.16185	0.0374185	0.999752
ENSG00000132478	UNK	-0.517304	4.7057	5.223	-2.15916	0.0376422	0.999752
ENSG00000212907	MT-ND4L	-0.485094	6.58335	7.06845	-2.15871	0.0376802	0.999752
ENSG00000152749	GPR180	0.643913	3.53231	2.8884	2.15858	0.0376906	0.999752
ENSG00000104450	SPAG1	0.99944	2.01572	1.01628	2.15507	0.0379843	0.999752
ENSG00000116127	ALMS1	-0.384484	5.92335	6.30783	-2.15364	0.038105	0.999752
ENSG00000274180	NATD1	-0.632322	2.82305	3.45537	-2.15224	0.0382226	0.999752
ENSG00000129197	RPAIN	-0.474709	4.45226	4.92697	-2.15126	0.0383058	0.999752
ENSG00000175595	ERCC4	0.395932	3.61673	3.2208	2.14991	0.0384203	0.999752
ENSG00000102003	SYP	0.877518	0.690138	-0.18738	2.14798	0.0385839	0.999752
ENSG00000023191	RNH1	-0.286807	6.41901	6.70581	-2.14776	0.0386033	0.999752
ENSG00000177707	NECTIN3	-1.65939	0.0593344	1.71872	-2.14454	0.0388786	0.999752
ENSG00000188295	ZNF669	0.465106	3.77671	3.3116	2.14179	0.0391149	0.999752
ENSG00000177663	IL17RA	-0.626751	6.19628	6.82303	-2.14074	0.039205	0.999752
ENSG00000198886	MT-ND4	-0.619003	8.78532	9.40433	-2.13983	0.0392841	0.999752
ENSG00000272145	NFYC-AS1	0.700408	1.28656	0.58615	2.13883	0.0393705	0.999752
ENSG00000168439	STIP1	0.451466	6.1888	5.73734	2.13878	0.0393752	0.999752
ENSG00000197892	KIF13B	-0.556652	4.04685	4.6035	-2.13835	0.0394118	0.999752
ENSG00000055147	FAM114A2	0.427871	4.47892	4.05105	2.13719	0.0395128	0.999752
ENSG00000075188	NUP37	0.331809	3.74893	3.41712	2.13713	0.039518	0.999752
ENSG00000099956	SMARCB1	-0.428658	4.8552	5.28386	-2.13545	0.0396649	0.999752
ENSG00000159842	ABR	-0.507844	5.83172	6.33957	-2.13462	0.039737	0.999752
ENSG00000170222	ADPRM	-0.495867	4.20195	4.69782	-2.13164	0.0399985	0.999752
ENSG00000150637	CD226	-0.938733	5.93682	6.87555	-2.13135	0.0400235	0.999752
ENSG00000277147	LINC00869	0.546212	4.4334	3.88718	2.13075	0.040077	0.999752
ENSG00000146109	ABT1	0.420298	5.96217	5.54188	2.13006	0.0401376	0.999752
ENSG00000123066	MED13L	-0.606977	7.31701	7.92399	-2.12955	0.0401823	0.999752
ENSG00000124702	KLHDC3	0.421035	5.96968	5.54865	2.12804	0.0403162	0.999752
ENSG00000185722	ANKFY1	-0.492603	5.54662	6.03922	-2.12735	0.0403775	0.999752
ENSG00000121957	GPSM2	-0.520227	2.53094	3.05117	-2.12473	0.0406103	0.999752
ENSG00000182504	CEP97	0.529149	4.96401	4.43486	2.12468	0.0406149	0.999752
ENSG00000257167	TMPO-AS1	0.494322	0.938091	0.443769	2.12461	0.040621	0.999752
ENSG00000130429	ARPC1B	0.445264	3.76036	3.3151	2.12435	0.0406444	0.999752
ENSG00000143502	SUSD4	-1.57009	4.53996	6.11005	-2.12112	0.0409333	0.999752
ENSG00000181722	ZBTB20	-0.482412	4.76468	5.24709	-2.1208	0.0409614	0.999752
ENSG00000119681	LTBP2	0.680174	1.3692	0.689027	2.12072	0.0409688	0.999752
ENSG00000104613	INTS10	-0.397744	5.92862	6.32636	-2.12064	0.0409764	0.999752
ENSG00000164465	DCBLD1	0.909772	2.18294	1.27317	2.11822	0.0411944	0.999752
ENSG00000127804	METTL16	-0.536335	5.30005	5.83638	-2.11687	0.041316	0.999752
ENSG00000162694	EXTL2	0.573426	2.98248	2.40906	2.11627	0.0413701	0.999752
ENSG00000136938	ANP32B	-0.412319	5.9766	6.38892	-2.11206	0.0417534	0.999752
ENSG00000187164	SHTN1	-0.963277	3.21138	4.17466	-2.11173	0.0417829	0.999752
ENSG00000096060	FKBP5	-0.715157	7.50105	8.21621	-2.10927	0.0420086	0.999752
ENSG00000131931	THAP1	0.461365	4.72864	4.26727	2.10559	0.0423483	0.999752
ENSG00000169282	KCNAB1	-0.595017	1.7685	2.36351	-2.10493	0.0424093	0.999752
ENSG00000232653	GOLGA8N	-0.698475	0.338858	1.03733	-2.10449	0.0424496	0.999752
ENSG00000160584	SIK3	-0.650213	5.88739	6.53761	-2.10258	0.0426273	0.999752
ENSG00000177570	SAMD12	0.970035	4.53462	3.56458	2.10158	0.0427202	0.999752
ENSG00000167264	DUS2	0.301529	3.1185	2.81698	2.10053	0.0428182	0.999752
ENSG00000095485	CWF19L1	-0.417605	5.42189	5.83949	-2.09759	0.0430937	0.999752
ENSG00000181222	POLR2A	-0.862373	7.06998	7.93235	-2.09614	0.0432296	0.999752
ENSG00000137492	THAP12	0.404557	6.95174	6.54718	2.09578	0.043264	0.999752
ENSG00000261556	SMG1P7	0.564855	3.74992	3.18507	2.09554	0.0432865	0.999752
ENSG00000135269	TES	0.834499	7.26406	6.42957	2.09426	0.0434071	0.999752
ENSG00000074356	NCBP3	-0.4156	5.57946	5.99506	-2.09348	0.0434805	0.999752
ENSG00000247708	STX18-AS1	-0.344053	1.70661	2.05066	-2.09294	0.0435321	0.999752
ENSG00000066379	POLR1H	0.452018	3.90144	3.44943	2.09162	0.0436574	0.999752
ENSG00000047849	MAP4	-0.605518	5.50089	6.1064	-2.09151	0.0436677	0.999752
ENSG00000116771	AGMAT	0.614096	2.2072	1.5931	2.09096	0.0437196	0.999752
ENSG00000260231	KDM7A-DT	0.550041	1.81968	1.26963	2.09041	0.0437724	0.999752
ENSG00000115266	APC2	0.499184	0.666463	0.167279	2.09019	0.0437931	0.999752
ENSG00000196476	C20orf96	-0.692646	0.65012	1.34277	-2.08749	0.0440506	0.999752
ENSG00000072195	SPEG	-1.6495	1.58162	3.23112	-2.08723	0.0440755	0.999752
ENSG00000099290	WASHC2A	-0.401675	5.28434	5.68602	-2.08601	0.0441933	0.999752
ENSG00000259642	ST20-AS1	0.532291	2.23461	1.70232	2.08589	0.0442044	0.999752
ENSG00000121680	PEX16	-0.407252	4.49407	4.90132	-2.08504	0.044286	0.999752
ENSG00000175220	ARHGAP1	-0.386613	5.25575	5.64236	-2.08445	0.0443427	0.999752
ENSG00000132406	TMEM128	0.361084	4.47426	4.11318	2.08399	0.0443869	0.999752
ENSG00000067840	PDZD4	-1.98499	1.42295	3.40794	-2.08294	0.0444886	0.999752
ENSG00000109113	RAB34	-1.20072	3.68785	4.88857	-2.08115	0.0446614	0.999752
ENSG00000256683	ZNF350	-0.558254	4.24205	4.8003	-2.07984	0.0447893	0.999752
ENSG00000185236	RAB11B	-0.457217	4.33274	4.78996	-2.07368	0.0453906	0.999752
ENSG00000275835	TUBGCP5	-0.43163	5.00023	5.43186	-2.07155	0.045601	0.999752
ENSG00000126091	ST3GAL3	-0.506664	1.23341	1.74008	-2.07097	0.0456576	0.999752
ENSG00000083642	PDS5B	-0.334155	6.0078	6.34196	-2.06983	0.0457705	0.999752
ENSG00000196628	TCF4	0.89588	2.89427	1.99839	2.06937	0.0458165	0.999752
ENSG00000160695	VPS11	-0.449208	5.66648	6.11569	-2.06869	0.0458842	0.999752
ENSG00000132471	WBP2	-0.38259	5.30092	5.68351	-2.0658	0.0461711	0.999752
ENSG00000213420	GPC2	0.90039	2.01665	1.11626	2.06501	0.0462506	0.999752
ENSG00000125871	MGME1	0.336314	3.80144	3.46513	2.06406	0.0463451	0.999752
ENSG00000198899	MT-ATP6	-0.473189	7.9656	8.43879	-2.06381	0.0463698	0.999752
ENSG00000181404	WASHC1	-0.565142	2.50611	3.07125	-2.06242	0.0465094	0.999752
ENSG00000036549	ZZZ3	0.285126	6.79698	6.51185	2.06237	0.0465146	0.999752
ENSG00000148120	AOPEP	-0.471036	2.16438	2.63542	-2.06187	0.0465645	0.999752
ENSG00000018610	STEEP1	-0.408871	4.24696	4.65583	-2.06184	0.0465683	0.999752
ENSG00000149489	ROM1	0.458783	0.0497464	-0.409036	2.06182	0.0465695	0.999752
ENSG00000100478	AP4S1	-0.422001	3.77788	4.19988	-2.0578	0.0469755	0.999752
ENSG00000156650	KAT6B	-0.437678	6.45105	6.88873	-2.05679	0.0470776	0.999752
ENSG00000151239	TWF1	0.42037	5.96838	5.54801	2.05388	0.047374	0.999752
ENSG00000127249	ATP13A4	0.580648	0.163201	-0.417447	2.05336	0.0474271	0.999752
ENSG00000198920	KIAA0753	-0.432885	3.59793	4.03081	-2.04946	0.0478275	0.999752
ENSG00000188021	UBQLN2	-0.354283	5.86535	6.21963	-2.04828	0.0479487	0.999752
ENSG00000189420	ZFP92	-0.879898	-0.0207375	0.85916	-2.04711	0.0480695	0.999752
ENSG00000137364	TPMT	0.444975	4.30341	3.85843	2.04641	0.0481424	0.999752
ENSG00000175216	CKAP5	-0.382213	5.63212	6.01433	-2.04588	0.0481971	0.999752
ENSG00000244026	FAM86DP	-0.544503	1.30883	1.85333	-2.04509	0.0482784	0.999752
ENSG00000174428	GTF2IRD2B	-0.316009	2.68961	3.00562	-2.04495	0.0482929	0.999752
ENSG00000111331	OAS3	-0.855719	4.82412	5.67984	-2.04488	0.048301	0.999752
ENSG00000064313	TAF2	0.373043	6.52757	6.15453	2.0434	0.0484546	0.999752
ENSG00000158201	ABHD3	0.505255	5.24211	4.73685	2.04164	0.0486381	0.999752
ENSG00000078269	SYNJ2	-0.600138	5.20941	5.80955	-2.04163	0.0486387	0.999752
ENSG00000197535	MYO5A	-0.484066	5.66433	6.1484	-2.04138	0.0486649	0.999752
ENSG00000182093	GET1	0.547094	2.58917	2.04208	2.04118	0.048686	0.999752
ENSG00000182405	PGBD4	0.595554	3.22991	2.63436	2.0411	0.048694	0.999752
ENSG00000133731	IMPA1	0.533473	5.48048	4.94701	2.03979	0.0488316	0.999752
ENSG00000163605	PPP4R2	0.40838	7.09389	6.68551	2.03923	0.0488903	0.999752
ENSG00000117226	GBP3	0.512219	4.92296	4.41074	2.0385	0.048967	0.999752
ENSG00000177728	TMEM94	-0.421147	4.9431	5.36425	-2.03329	0.0495168	0.999752
ENSG00000112812	PRSS16	-1.11514	0.5582	1.67334	-2.03254	0.0495963	0.999752
ENSG00000196126	HLA-DRB1	0.806028	7.09809	6.29206	2.03239	0.049613	0.999752
ENSG00000146904	EPHA1	0.970656	4.04258	3.07193	2.03164	0.0496924	0.999752
ENSG00000246526	LINC02481	1.13664	1.05921	-0.0774332	2.03139	0.0497189	0.999752
ENSG00000228451	SDAD1P1	-0.510239	0.0860799	0.596319	-2.0308	0.049782	0.999752
ENSG00000166532	RIMKLB	-0.648628	4.22233	4.87096	-2.03075	0.0497874	0.999752
ENSG00000203814	H2BC18	1.13486	3.62412	2.48926	2.03014	0.049852	0.999752
ENSG00000161692	DBF4B	-0.473914	1.1856	1.65951	-2.02867	0.0500086	0.999752
ENSG00000123975	CKS2	0.846624	3.65148	2.80486	2.02867	0.0500095	0.999752
ENSG00000161021	MAML1	-0.473322	5.54123	6.01455	-2.02849	0.0500284	0.999752
ENSG00000172167	MTBP	0.347876	3.49838	3.1505	2.028	0.0500806	0.999752
ENSG00000198420	TCAF1	0.649941	2.93159	2.28164	2.02767	0.0501159	0.999752
ENSG00000273723	SUGT1-DT	0.651499	0.559798	-0.0917011	2.02758	0.0501264	0.999752
ENSG00000135144	DTX1	-1.28084	-0.0212108	1.25963	-2.02725	0.0501609	0.999752
ENSG00000141522	ARHGDIA	-0.530204	6.23151	6.76171	-2.02719	0.0501682	0.999752
ENSG00000139146	SINHCAF	0.424607	6.90069	6.47608	2.0263	0.050263	0.999752
ENSG00000111752	PHC1	-0.487599	3.38263	3.87023	-2.02543	0.0503564	0.999752
ENSG00000123124	WWP1	0.50559	7.09781	6.59222	2.02473	0.0504321	0.999752
ENSG00000147439	BIN3	-0.631656	3.56681	4.19847	-2.02356	0.0505583	0.999752
ENSG00000144893	MED12L	-0.922101	1.00919	1.93129	-2.023	0.0506192	0.999752
ENSG00000204390	HSPA1L	0.587252	1.71812	1.13087	2.01829	0.0511303	0.999752
ENSG00000139946	PELI2	-0.675709	5.52388	6.19959	-2.01488	0.0515044	0.999752
ENSG00000166133	RPUSD2	0.368463	3.82136	3.4529	2.01466	0.0515277	0.999752
ENSG00000036257	CUL3	-0.368362	6.64342	7.01179	-2.01349	0.0516565	0.999752
ENSG00000225630	MTND2P28	-0.615236	3.204	3.81923	-2.01273	0.0517407	0.999752
ENSG00000014914	MTMR11	0.747586	1.71783	0.970246	2.01171	0.0518526	0.999752
ENSG00000179886	TIGD5	0.693482	3.5747	2.88122	2.01108	0.0519228	0.999752
ENSG00000167554	ZNF610	-0.848199	-0.586121	0.262077	-2.01002	0.0520399	0.999752
ENSG00000100243	CYB5R3	-0.37628	4.86853	5.24481	-2.0097	0.0520752	0.999752
ENSG00000134574	DDB2	-0.452646	4.51829	4.97094	-2.00771	0.0522966	0.999752
ENSG00000154920	EME1	0.616771	0.166215	-0.450555	2.00604	0.052483	0.999752
ENSG00000106991	ENG	-0.662338	2.90657	3.56891	-2.00531	0.0525641	0.999752
ENSG00000157827	FMNL2	0.912233	1.8264	0.914168	2.00515	0.0525825	0.999752
ENSG00000159176	CSRP1	-0.446769	5.01357	5.46034	-2.00409	0.0527011	0.999752
ENSG00000105373	NOP53	-0.404904	9.15917	9.56407	-2.00088	0.0530617	0.999752
ENSG00000197694	SPTAN1	-0.521452	8.22322	8.74467	-1.99961	0.0532049	0.999752
ENSG00000181873	IBA57	-0.658031	3.82877	4.4868	-1.99847	0.0533338	0.999752
ENSG00000100058	CRYBB2P1	-0.412005	2.99515	3.40716	-1.99842	0.0533393	0.999752
ENSG00000106330	MOSPD3	-0.356595	2.53438	2.89098	-1.99802	0.0533844	0.999752
ENSG00000179921	GPBAR1	0.497296	1.1909	0.693604	1.99778	0.0534112	0.999752
ENSG00000173207	CKS1B	0.553989	2.81996	2.26597	1.99749	0.0534444	0.999752
ENSG00000214756	CSKMT	0.461658	2.08188	1.62023	1.99391	0.0538521	0.999752
ENSG00000123636	BAZ2B	-0.478046	5.70549	6.18353	-1.99384	0.0538594	0.999752
ENSG00000179091	CYC1	0.401525	6.19789	5.79636	1.99132	0.0541476	0.999752
ENSG00000197265	GTF2E2	-0.428834	3.89364	4.32247	-1.99119	0.0541634	0.999752
ENSG00000151150	ANK3	-0.81033	5.60596	6.41629	-1.99113	0.0541699	0.999752
ENSG00000104228	TRIM35	-0.546092	4.33022	4.87631	-1.99064	0.0542264	0.999752
ENSG00000123200	ZC3H13	-0.391002	5.7269	6.1179	-1.98976	0.0543269	0.999752
ENSG00000125534	PPDPF	-0.599126	4.66274	5.26186	-1.98944	0.0543641	0.999752
ENSG00000178691	SUZ12	0.296573	6.59401	6.29744	1.98735	0.0546046	0.999752
ENSG00000186106	ANKRD46	0.587887	4.47139	3.8835	1.98705	0.0546397	0.999752
ENSG00000162804	SNED1	-1.07026	4.06836	5.13861	-1.98699	0.0546468	0.999752
ENSG00000078061	ARAF	-0.35357	6.03403	6.3876	-1.9862	0.0547377	0.999752
ENSG00000166261	ZNF202	-0.349032	3.81957	4.1686	-1.98552	0.054817	0.999752
ENSG00000141027	NCOR1	-0.558049	6.71266	7.27071	-1.98479	0.0549019	0.999752
ENSG00000136122	BORA	0.389456	2.85619	2.46673	1.98388	0.0550074	0.999752
ENSG00000140374	ETFA	0.356773	5.42391	5.06714	1.98309	0.0550991	0.999752
ENSG00000178105	DDX10	-0.411235	4.36892	4.78016	-1.98277	0.0551363	0.999752
ENSG00000133250	ZNF414	-0.404987	2.95584	3.36082	-1.98207	0.0552182	0.999752
ENSG00000196230	TUBB	0.404417	7.28009	6.87567	1.97995	0.0554658	0.999752
ENSG00000144746	ARL6IP5	0.578652	7.67842	7.09976	1.97992	0.055469	0.999752
ENSG00000166260	COX11	0.362593	5.45243	5.08983	1.97898	0.055579	0.999752
ENSG00000206052	DOK6	-0.988661	1.59169	2.58035	-1.97849	0.0556369	0.999752
ENSG00000153391	INO80C	-0.406279	2.22482	2.6311	-1.97817	0.0556742	0.999752
ENSG00000129680	MAP7D3	-0.480809	3.52532	4.00613	-1.97773	0.0557268	0.999752
ENSG00000138698	RAP1GDS1	0.323592	5.58187	5.25828	1.97737	0.0557687	0.999752
ENSG00000027869	SH2D2A	-0.666016	3.7006	4.36662	-1.97733	0.0557736	0.999752
ENSG00000171148	TADA3	0.411668	5.53814	5.12647	1.97596	0.0559346	0.999752
ENSG00000157036	EXOG	-0.302843	3.74895	4.05179	-1.97253	0.0563409	0.999752
ENSG00000111271	ACAD10	-0.407337	4.57003	4.97737	-1.97197	0.0564068	0.999752
ENSG00000065600	PACC1	0.336706	3.31799	2.98128	1.97039	0.0565955	0.999752
ENSG00000175505	CLCF1	1.36945	1.25092	-0.118525	1.97026	0.0566104	0.999752
ENSG00000132465	JCHAIN	1.32413	3.28382	1.95968	1.9699	0.0566543	0.999752
ENSG00000108591	DRG2	-0.337141	4.6343	4.97144	-1.96854	0.0568162	0.999752
ENSG00000175467	SART1	-0.344304	5.69415	6.03846	-1.96842	0.05683	0.999752
ENSG00000141252	VPS53	-0.424133	4.70088	5.12501	-1.96699	0.0570019	0.999752
ENSG00000223865	HLA-DPB1	0.729755	6.00984	5.28009	1.96698	0.0570035	0.999752
ENSG00000156697	UTP14A	-0.367655	4.51401	4.88166	-1.96697	0.0570044	0.999752
ENSG00000155189	AGPAT5	-0.670232	3.88321	4.55344	-1.9657	0.0571561	0.999752
ENSG00000170035	UBE2E3	0.490602	4.2774	3.7868	1.96379	0.0573869	0.999752
ENSG00000164754	RAD21	0.294203	8.64576	8.35156	1.96322	0.0574558	0.999752
ENSG00000178015	GPR150	-0.870211	0.0431423	0.913353	-1.96248	0.0575443	0.999752
ENSG00000070366	SMG6	-0.567413	4.24044	4.80785	-1.95827	0.0580555	0.999752
ENSG00000104897	SF3A2	-0.440514	5.31619	5.7567	-1.95748	0.0581519	0.999752
ENSG00000135482	ZC3H10	0.52209	2.55901	2.03692	1.9566	0.0582592	0.999752
ENSG00000051341	POLQ	0.785535	1.37703	0.591496	1.95419	0.0585543	0.999752
ENSG00000077152	UBE2T	0.670854	1.49376	0.822907	1.95405	0.0585718	0.999752
ENSG00000197562	RAB40C	0.397718	3.49005	3.09234	1.95288	0.0587159	0.999752
ENSG00000257704	INAFM1	-0.453133	0.72651	1.17964	-1.95274	0.0587326	0.999752
ENSG00000198912	C1orf174	0.352465	4.97512	4.62265	1.95262	0.0587477	0.999752
ENSG00000070444	MNT	-0.634685	4.17876	4.81344	-1.95249	0.0587644	0.999752
ENSG00000103254	ANTKMT	1.03559	2.41898	1.38339	1.95114	0.0589304	0.999752
ENSG00000170145	SIK2	-0.606612	3.96511	4.57173	-1.95104	0.0589427	0.999752
ENSG00000189050	RNFT1	0.368147	3.48156	3.11341	1.94904	0.0591901	0.999752
ENSG00000158615	PPP1R15B	0.58828	8.16712	7.57884	1.94613	0.059551	0.999752
ENSG00000165997	ARL5B	0.586059	5.73938	5.15332	1.94556	0.059622	0.999752
ENSG00000087152	ATXN7L3	0.300709	6.74208	6.44137	1.94499	0.059694	0.999752
ENSG00000100296	THOC5	-0.367219	4.42581	4.79303	-1.94457	0.0597456	0.999752
ENSG00000127125	PPCS	0.398387	5.22059	4.8222	1.9433	0.0599043	0.999752
ENSG00000086065	CHMP5	0.389971	5.12194	4.73197	1.94322	0.059915	0.999752
ENSG00000198088	NUP62CL	-0.875244	0.0312503	0.906495	-1.94206	0.0600605	0.999752
ENSG00000186918	ZNF395	-0.508672	5.11896	5.62763	-1.94139	0.0601448	0.999752
ENSG00000158863	FAM160B2	-0.601324	4.24665	4.84797	-1.94108	0.060183	0.999752
ENSG00000078177	N4BP2	-0.473492	7.09054	7.56403	-1.94038	0.0602707	0.999752
ENSG00000152784	PRDM8	1.10843	2.83336	1.72493	1.94028	0.0602842	0.999752
ENSG00000143353	LYPLAL1	0.342774	3.60025	3.25748	1.93955	0.0603755	0.999752
ENSG00000089177	KIF16B	-0.41448	3.9934	4.40788	-1.93891	0.060457	0.999752
ENSG00000213465	ARL2	0.588854	3.25494	2.66608	1.93792	0.0605816	0.999752
ENSG00000144744	UBA3	0.444085	5.96805	5.52396	1.93722	0.0606707	0.999752
ENSG00000025156	HSF2	0.457108	5.43855	4.98144	1.93708	0.0606881	0.999752
ENSG00000215067	ALOX12-AS1	-0.352657	1.33947	1.69212	-1.93571	0.0608613	0.999752
ENSG00000122085	MTERF4	-0.356766	5.4649	5.82167	-1.93564	0.0608702	0.999752
ENSG00000196453	ZNF777	-0.778322	2.90586	3.68418	-1.93492	0.060962	0.999752
ENSG00000155975	VPS37A	-0.408134	4.29555	4.70369	-1.93332	0.0611654	0.999752
ENSG00000174292	TNK1	-0.513646	2.45843	2.97208	-1.93306	0.0611985	0.999752
ENSG00000174885	NLRP6	-0.724128	4.82915	5.55328	-1.93287	0.0612226	0.999752
ENSG00000204220	PFDN6	0.399574	3.80037	3.4008	1.93046	0.0615311	0.999752
ENSG00000167721	TSR1	-0.444775	4.834	5.27878	-1.92849	0.0617839	0.999752
ENSG00000144524	COPS7B	-0.272018	4.19879	4.4708	-1.9281	0.061834	0.999752
ENSG00000101194	SLC17A9	0.847058	2.81324	1.96618	1.9278	0.0618728	0.999752
ENSG00000117399	CDC20	0.919023	0.413153	-0.50587	1.92706	0.0619684	0.999752
ENSG00000123240	OPTN	-0.469041	5.9789	6.44794	-1.92678	0.0620045	0.999752
ENSG00000162378	ZYG11B	0.333189	5.79807	5.46489	1.92634	0.0620607	0.999752
ENSG00000167645	YIF1B	0.342026	4.21186	3.86984	1.92555	0.0621626	0.999752
ENSG00000108474	PIGL	-0.569799	3.78383	4.35362	-1.92406	0.0623551	0.999752
ENSG00000133657	ATP13A3	0.31159	6.99509	6.6835	1.92329	0.0624554	0.999752
ENSG00000102226	USP11	-0.512051	5.21753	5.72958	-1.92296	0.0624985	0.999752
ENSG00000187735	TCEA1	0.328514	7.64198	7.31347	1.9228	0.0625187	0.999752
ENSG00000233006	MIR3936HG	-0.716219	0.448764	1.16498	-1.92125	0.0627205	0.999752
ENSG00000101294	HM13	-0.309371	6.08261	6.39199	-1.921	0.0627535	0.999752
ENSG00000168118	RAB4A	0.734773	4.64356	3.90879	1.92032	0.0628421	0.999752
ENSG00000109065	NAT9	-0.353773	4.54927	4.90304	-1.91966	0.0629286	0.999752
ENSG00000122188	LAX1	0.751591	4.37536	3.62377	1.9195	0.0629495	0.999752
ENSG00000132376	INPP5K	-0.420816	5.70301	6.12383	-1.91927	0.0629791	0.999752
ENSG00000040341	STAU2	0.421236	5.45343	5.0322	1.9187	0.0630543	0.999752
ENSG00000117054	ACADM	0.583379	4.95571	4.37234	1.91765	0.0631907	0.999752
ENSG00000151093	OXSM	0.324301	3.42284	3.09853	1.91694	0.0632839	0.999752
ENSG00000272758	WDR5B-DT	-0.402108	1.08227	1.48438	-1.91588	0.0634234	0.999752
ENSG00000087586	AURKA	0.685077	0.847336	0.162259	1.91474	0.0635737	0.999752
ENSG00000146674	IGFBP3	1.87745	0.527465	-1.34998	1.91449	0.0636064	0.999752
ENSG00000124831	LRRFIP1	-0.469008	7.83121	8.30021	-1.91418	0.0636472	0.999752
ENSG00000168209	DDIT4	-1.05417	5.52101	6.57518	-1.914	0.0636712	0.999752
ENSG00000141349	G6PC3	0.368231	2.72109	2.35286	1.91365	0.063718	0.999752
ENSG00000132002	DNAJB1	0.559076	8.25108	7.692	1.91317	0.0637806	0.999752
ENSG00000155959	VBP1	0.618869	5.81812	5.19925	1.913	0.0638029	0.999752
ENSG00000104660	LEPROTL1	-0.60751	7.11188	7.71939	-1.91272	0.0638408	0.999752
ENSG00000110042	DTX4	-0.629309	1.78478	2.41409	-1.91239	0.063884	0.999752
ENSG00000250299	MRPS31P4	-0.486635	0.284006	0.770641	-1.91212	0.0639204	0.999752
ENSG00000146232	NFKBIE	0.779075	4.50336	3.72429	1.91004	0.0641962	0.999752
ENSG00000041802	LSG1	-0.283146	5.5678	5.85094	-1.90821	0.0644398	0.999752
ENSG00000225484	NUTM2B-AS1	-0.468356	3.86134	4.32969	-1.9074	0.0645472	0.999752
ENSG00000145284	SCD5	-1.28853	-0.70282	0.585707	-1.90711	0.0645863	0.999752
ENSG00000169252	ADRB2	0.864577	1.59569	0.73111	1.90225	0.0652379	0.999752
ENSG00000004864	SLC25A13	0.459784	3.55984	3.10006	1.9011	0.0653932	0.999752
ENSG00000127720	METTL25	0.3836	3.98589	3.60229	1.90008	0.0655308	0.999752
ENSG00000146112	PPP1R18	0.465917	6.01835	5.55243	1.89998	0.0655451	0.999752
ENSG00000268471	MIR4453HG	0.535613	3.03873	2.50312	1.89915	0.0656565	0.999752
ENSG00000113119	TMCO6	0.314768	3.99605	3.68128	1.89901	0.065676	0.999752
ENSG00000104695	PPP2CB	-0.49018	3.81971	4.30989	-1.89831	0.0657708	0.999752
ENSG00000272899	ATP6V1FNB	0.69681	0.641592	-0.0552178	1.89828	0.065775	0.999752
ENSG00000175040	CHST2	0.800109	3.40289	2.60278	1.89827	0.0657759	0.999752
ENSG00000158856	DMTN	-1.19602	0.666952	1.86298	-1.8965	0.066017	0.999752
ENSG00000118600	RXYLT1	0.292672	3.21342	2.92074	1.89536	0.0661725	0.999752
ENSG00000165406	MARCHF8	-0.350417	5.78868	6.1391	-1.89502	0.0662193	0.999752
ENSG00000198520	ARMH1	-1.23482	3.46297	4.69778	-1.89466	0.0662672	0.999752
ENSG00000149100	EIF3M	-0.434262	7.05732	7.49159	-1.89367	0.0664029	0.999752
ENSG00000224531	SMIM13	0.406866	3.81306	3.4062	1.89312	0.0664788	0.999752
ENSG00000198937	CCDC167	0.623761	3.58992	2.96616	1.89143	0.0667109	0.999752
ENSG00000151292	CSNK1G3	0.459771	6.32482	5.86505	1.89121	0.0667402	0.999752
ENSG00000198791	CNOT7	-0.352019	6.58437	6.93639	-1.88807	0.0671731	0.999752
ENSG00000141429	GALNT1	0.349438	6.09608	5.74664	1.88788	0.0671987	0.999752
ENSG00000198719	DLL1	1.5419	1.68371	0.14181	1.88557	0.0675198	0.999752
ENSG00000023902	PLEKHO1	0.451795	6.15891	5.70711	1.88525	0.0675635	0.999752
ENSG00000173114	LRRN3	2.01594	6.25786	4.24192	1.88497	0.0676023	0.999752
ENSG00000166359	WDR88	-0.54369	-0.13648	0.407211	-1.88444	0.0676761	0.999752
ENSG00000030419	IKZF2	2.09303	4.77674	2.68371	1.88401	0.0677357	0.999752
ENSG00000182872	RBM10	-0.308113	5.57269	5.88081	-1.88316	0.0678542	0.999752
ENSG00000103253	HAGHL	0.981123	1.649	0.667875	1.88268	0.0679214	0.999752
ENSG00000108669	CYTH1	-0.463795	8.76983	9.23362	-1.88251	0.0679447	0.999752
ENSG00000146416	AIG1	-0.457663	2.55065	3.00831	-1.88188	0.0680332	0.999752
ENSG00000168476	REEP4	-0.483222	2.82741	3.31063	-1.88168	0.0680607	0.999752
ENSG00000153113	CAST	-0.536519	7.22452	7.76104	-1.88121	0.0681268	0.999752
ENSG00000274471	HERC2P7	-1.16405	-0.867992	0.296056	-1.8812	0.0681287	0.999752
ENSG00000115109	EPB41L5	0.475922	3.18782	2.7119	1.88119	0.0681297	0.999752
ENSG00000107862	GBF1	-0.353232	5.85918	6.21241	-1.88115	0.0681357	0.999752
ENSG00000198265	HELZ	-0.391314	7.3955	7.78681	-1.88111	0.0681403	0.999752
ENSG00000166135	HIF1AN	-0.46071	5.45041	5.91112	-1.87777	0.0686087	0.999752
ENSG00000119596	YLPM1	-0.542504	6.28038	6.82289	-1.87717	0.0686942	0.999752
ENSG00000164983	TMEM65	0.48226	5.88752	5.40526	1.87687	0.0687359	0.999752
ENSG00000162676	GFI1	0.830449	4.08761	3.25716	1.87396	0.0691471	0.999752
ENSG00000110318	CEP126	-0.68063	0.648981	1.32961	-1.87275	0.0693192	0.999752
ENSG00000120685	PROSER1	-0.423445	4.77184	5.19529	-1.87244	0.0693622	0.999752
ENSG00000121940	CLCC1	-0.461389	3.31184	3.77323	-1.8707	0.0696098	0.999752
ENSG00000179344	HLA-DQB1	0.987922	5.54526	4.55734	1.86985	0.0697316	0.999752
ENSG00000154917	RAB6B	0.449093	1.80525	1.35616	1.86911	0.0698372	0.999752
ENSG00000230224	PHBP9	-0.79813	0.720211	1.51834	-1.86891	0.0698656	0.999752
ENSG00000152382	TADA1	0.36411	5.02164	4.65753	1.8676	0.0700528	0.999752
ENSG00000156374	PCGF6	0.415357	3.01514	2.59979	1.86742	0.0700786	0.999752
ENSG00000204634	TBC1D8	0.667388	2.87453	2.20715	1.86647	0.070215	0.999752
ENSG00000081692	JMJD4	0.491444	2.12681	1.63536	1.8663	0.0702397	0.999752
ENSG00000265817	FSBP	-1.31726	0.165154	1.48241	-1.86557	0.0703443	0.999752
ENSG00000135387	CAPRIN1	-0.311209	7.454	7.76521	-1.86508	0.0704142	0.999752
ENSG00000196440	ARMCX4	-0.545692	1.83248	2.37817	-1.86336	0.0706619	0.999752
ENSG00000049449	RCN1	-0.567146	2.26647	2.83362	-1.86316	0.0706911	0.999752
ENSG00000168394	TAP1	0.484097	7.18524	6.70114	1.86314	0.0706946	0.999752
ENSG00000109452	INPP4B	1.44326	7.40328	5.96002	1.86306	0.0707064	0.999752
ENSG00000110944	IL23A	0.931922	4.50619	3.57427	1.86168	0.0709057	0.999752
ENSG00000140718	FTO	-0.38169	4.92106	5.30275	-1.86131	0.0709583	0.999752
ENSG00000128309	MPST	0.712374	3.40546	2.69309	1.86114	0.0709834	0.999752
ENSG00000008517	IL32	0.671515	6.53652	5.865	1.86099	0.0710045	0.999752
ENSG00000100580	TMED8	-0.351313	5.32339	5.67471	-1.86089	0.0710197	0.999752
ENSG00000159596	TMEM69	0.374211	4.02452	3.65031	1.86079	0.0710338	0.999752
ENSG00000171720	HDAC3	0.244896	5.70359	5.45869	1.8604	0.0710907	0.999752
ENSG00000116151	MORN1	-0.327789	1.56335	1.89114	-1.85982	0.0711741	0.999752
ENSG00000130958	SLC35D2	-0.585227	2.17571	2.76094	-1.85972	0.0711888	0.999752
ENSG00000116918	TSNAX	0.385355	5.20682	4.82146	1.85947	0.0712263	0.999752
ENSG00000123472	ATPAF1	0.457072	4.87483	4.41776	1.85791	0.071453	0.999752
ENSG00000136152	COG3	-0.298766	5.98187	6.28064	-1.85747	0.0715164	0.999752
ENSG00000169057	MECP2	-0.438492	6.71114	7.14963	-1.85722	0.0715527	0.999752
ENSG00000117228	GBP1	0.587938	5.97392	5.38598	1.85653	0.0716544	0.999752
ENSG00000159388	BTG2	0.497635	7.92497	7.42734	1.85609	0.071718	0.999752
ENSG00000164347	GFM2	0.299948	4.50934	4.20939	1.85509	0.071865	0.999752
ENSG00000157212	PAXIP1	0.355182	3.82662	3.47144	1.85507	0.0718675	0.999752
ENSG00000165140	FBP1	0.774561	2.65672	1.88216	1.8547	0.0719221	0.999752
ENSG00000166387	PPFIBP2	-0.988264	4.33185	5.32011	-1.85376	0.0720595	0.999752
ENSG00000151131	C12orf45	-0.437421	4.01753	4.45495	-1.85337	0.0721165	0.999752
ENSG00000095139	ARCN1	-0.414359	6.66615	7.08051	-1.85218	0.0722912	0.999752
ENSG00000196659	TTC30B	0.531511	2.24586	1.71435	1.85202	0.0723145	0.999752
ENSG00000161526	SAP30BP	-0.535727	5.8396	6.37533	-1.85189	0.0723348	0.999752
ENSG00000196636	SDHAF3	0.566089	3.68883	3.12275	1.85172	0.0723586	0.999752
ENSG00000161551	ZNF577	-0.611121	2.82415	3.43527	-1.85049	0.0725402	0.999752
ENSG00000153790	C7orf31	-0.551477	1.19033	1.7418	-1.85021	0.0725817	0.999752
ENSG00000166912	MTMR10	-0.36277	5.54068	5.90345	-1.84937	0.0727057	0.999752
ENSG00000147044	CASK	0.952251	5.57563	4.62338	1.84777	0.0729427	0.999752
ENSG00000153815	CMIP	-0.565139	4.30474	4.86988	-1.84635	0.0731541	0.999752
ENSG00000124333	VAMP7	0.477443	5.97335	5.4959	1.84231	0.0737565	0.999752
ENSG00000149970	CNKSR2	0.971756	3.42592	2.45417	1.8417	0.0738477	0.999752
ENSG00000124508	BTN2A2	0.464718	3.50463	3.03991	1.84007	0.0740916	0.999752
ENSG00000110104	CCDC86	-0.480531	2.45629	2.93682	-1.83996	0.0741085	0.999752
ENSG00000134291	TMEM106C	0.490846	4.51509	4.02424	1.83993	0.0741136	0.999752
ENSG00000184588	PDE4B	1.01813	5.97138	4.95326	1.83985	0.0741249	0.999752
ENSG00000144535	DIS3L2	-0.327491	5.0207	5.34819	-1.83956	0.0741684	0.999752
ENSG00000124228	DDX27	-0.467977	5.95593	6.4239	-1.83784	0.0744284	0.999752
ENSG00000169710	FASN	-0.652885	5.81883	6.47172	-1.83722	0.0745217	0.999752
ENSG00000171105	INSR	-0.68206	3.30732	3.98938	-1.83713	0.0745345	0.999752
ENSG00000180573	H2AC6	0.785803	5.85402	5.06822	1.8365	0.0746306	0.999752
ENSG00000152443	ZNF776	0.323912	5.24095	4.91703	1.836	0.074705	0.999752
ENSG00000176681	LRRC37A	-0.457061	1.22654	1.6836	-1.83592	0.0747183	0.999752
ENSG00000082269	FAM135A	0.318197	3.82125	3.50306	1.8353	0.0748115	0.999752
ENSG00000268001	CARD8-AS1	0.614985	3.45608	2.8411	1.83484	0.074881	0.999752
ENSG00000064763	FAR2	0.425794	3.10647	2.68068	1.83466	0.074909	0.999752
ENSG00000243279	PRAF2	-0.417541	1.0361	1.45364	-1.83452	0.0749306	0.999752
ENSG00000147202	DIAPH2	-0.436754	4.85334	5.29009	-1.8332	0.0751311	0.999752
ENSG00000261236	BOP1	0.448351	5.8881	5.43975	1.83235	0.0752593	0.999752
ENSG00000124171	PARD6B	0.488332	3.03057	2.54224	1.83172	0.075356	0.999752
ENSG00000139644	TMBIM6	0.354019	9.20667	8.85265	1.83105	0.0754585	0.999752
ENSG00000102996	MMP15	-0.73997	0.652895	1.39287	-1.83091	0.0754791	0.999752
ENSG00000175283	DOLK	0.725815	2.14953	1.42371	1.83057	0.0755317	0.999752
ENSG00000178460	MCMDC2	0.692457	1.66695	0.974494	1.8288	0.075802	0.999752
ENSG00000102043	MTMR8	-0.430092	1.5021	1.93219	-1.82864	0.0758268	0.999752
ENSG00000115306	SPTBN1	-0.616547	8.36293	8.97948	-1.82796	0.0759309	0.999752
ENSG00000143951	WDPCP	-0.268606	3.45674	3.72534	-1.8272	0.0760473	0.999752
ENSG00000229391	HLA-DRB6	-0.957231	1.44749	2.40472	-1.82716	0.0760535	0.999752
ENSG00000187601	MAGEH1	0.551674	4.84007	4.2884	1.82666	0.0761301	0.999752
ENSG00000162607	USP1	0.27314	6.60801	6.33487	1.82405	0.0765318	0.999752
ENSG00000169398	PTK2	0.818287	5.53648	4.71819	1.82382	0.0765674	0.999752
ENSG00000054965	FAM168A	-0.393688	5.54851	5.9422	-1.82338	0.0766357	0.999752
ENSG00000155034	FBXL18	-0.472469	1.76456	2.23703	-1.82331	0.076647	0.999752
ENSG00000167394	ZNF668	0.378813	1.88085	1.50204	1.82315	0.0766711	0.999752
ENSG00000176928	GCNT4	1.0054	6.85474	5.84935	1.82255	0.0767649	0.999752
ENSG00000101000	PROCR	-0.851933	0.213677	1.06561	-1.82213	0.0768295	0.999752
ENSG00000175203	DCTN2	-0.271794	5.85682	6.12861	-1.82121	0.0769729	0.999752
ENSG00000067208	EVI5	0.668186	2.56367	1.89548	1.82094	0.0770141	0.999752
ENSG00000196704	AMZ2	0.339028	5.69651	5.35748	1.81842	0.0774059	0.999752
ENSG00000178074	C2orf69	0.357173	5.10569	4.74851	1.81773	0.0775133	0.999752
ENSG00000197093	GAL3ST4	0.810955	4.04664	3.23569	1.81705	0.0776197	0.999752
ENSG00000153551	CMTM7	0.483533	5.00244	4.51891	1.81555	0.0778552	0.999752
ENSG00000028839	TBPL1	0.39273	4.67573	4.283	1.81516	0.0779156	0.999752
ENSG00000084073	ZMPSTE24	0.408422	5.35521	4.94679	1.81485	0.0779654	0.999752
ENSG00000173480	ZNF417	-0.381458	3.71209	4.09355	-1.81398	0.0781011	0.999752
ENSG00000174173	TRMT10C	0.344253	5.10357	4.75931	1.81342	0.0781899	0.999752
ENSG00000158850	B4GALT3	0.339888	5.38896	5.04907	1.81335	0.0782007	0.999752
ENSG00000138495	COX17	0.385419	3.57645	3.19103	1.8127	0.078302	0.999752
ENSG00000186017	ZNF566	0.330506	3.54698	3.21647	1.81218	0.0783851	0.999752
ENSG00000145604	SKP2	0.382072	4.01577	3.6337	1.81208	0.0784009	0.999752
ENSG00000129757	CDKN1C	0.889495	1.01029	0.120797	1.812	0.0784131	0.999752
ENSG00000182372	CLN8	-0.68983	3.52457	4.2144	-1.81173	0.0784548	0.999752
ENSG00000181029	TRAPPC5	0.478998	0.0873894	-0.391608	1.81162	0.0784728	0.999752
ENSG00000132541	RIDA	0.819172	3.11862	2.29945	1.81069	0.0786191	0.999752
ENSG00000108509	CAMTA2	-0.572978	4.08716	4.66014	-1.81048	0.0786522	0.999752
ENSG00000135211	TMEM60	0.724701	2.46136	1.73666	1.8086	0.0789503	0.999752
ENSG00000156017	CARNMT1	0.369967	5.27815	4.90818	1.80762	0.0791057	0.999752
ENSG00000166501	PRKCB	-0.514457	6.79628	7.31074	-1.80734	0.0791513	0.999752
ENSG00000159904	ZNF890P	1.55475	0.475395	-1.07935	1.80707	0.0791939	0.999752
ENSG00000181826	RELL1	-0.667871	3.00748	3.67535	-1.80705	0.079196	0.999752
ENSG00000103266	STUB1	0.357161	4.01348	3.65632	1.80429	0.0796367	0.999752
ENSG00000089693	MLF2	-0.343124	5.42159	5.76471	-1.80405	0.0796745	0.999752
ENSG00000185829	ARL17A	-0.545347	1.17793	1.72327	-1.80373	0.0797263	0.999752
ENSG00000253716	MINCR	0.473763	2.50964	2.03587	1.80362	0.0797429	0.999752
ENSG00000116698	SMG7	-0.445523	5.70263	6.14815	-1.80357	0.0797516	0.999752
ENSG00000163788	SNRK	0.284961	7.78602	7.50105	1.80274	0.079885	0.999752
ENSG00000186654	PRR5	-0.84738	3.14447	3.99185	-1.80242	0.0799355	0.999752
ENSG00000257495	KRT73-AS1	-1.26255	-1.21243	0.0501255	-1.8024	0.0799392	0.999752
ENSG00000133872	SARAF	-0.435705	9.37591	9.81161	-1.80187	0.0800242	0.999752
ENSG00000063660	GPC1	-0.683949	-0.137548	0.546402	-1.80183	0.0800299	0.999752
ENSG00000063854	HAGH	0.365075	4.33836	3.97329	1.80172	0.080048	0.999752
ENSG00000121864	ZNF639	0.371069	6.34779	5.97672	1.80001	0.0803224	0.999752
ENSG00000185669	SNAI3	-0.690244	2.8285	3.51875	-1.79875	0.0805252	0.999752
ENSG00000110514	MADD	-0.374234	6.2324	6.60663	-1.79618	0.080941	0.999752
ENSG00000225791	TRAM2-AS1	0.531869	1.54576	1.01389	1.79572	0.0810158	0.999752
ENSG00000110060	PUS3	-0.552411	2.96445	3.51686	-1.79527	0.0810882	0.999752
ENSG00000001561	ENPP4	0.432378	5.07491	4.64253	1.79434	0.0812397	0.999752
ENSG00000001036	FUCA2	0.495544	2.63733	2.14179	1.79303	0.0814524	0.999752
ENSG00000221949	LINC01465	0.711195	1.26503	0.553838	1.79243	0.0815499	0.999752
ENSG00000211584	SLC48A1	0.336867	3.37876	3.0419	1.79233	0.0815662	0.999752
ENSG00000233621	LINC01137	0.823632	0.495194	-0.328438	1.79114	0.0817601	0.999752
ENSG00000226328	NUP50-DT	0.401491	2.73492	2.33343	1.78589	0.0826223	0.999752
ENSG00000089057	SLC23A2	-0.349323	5.15959	5.50891	-1.78581	0.0826348	0.999752
ENSG00000114316	USP4	-0.238532	6.12037	6.35891	-1.78506	0.0827594	0.999752
ENSG00000059915	PSD	-0.766372	3.20834	3.97471	-1.78468	0.0828215	0.999752
ENSG00000149577	SIDT2	-0.367256	5.07299	5.44025	-1.78387	0.0829564	0.999752
ENSG00000215114	UBXN2B	0.371725	5.35737	4.98565	1.78384	0.0829608	0.999752
ENSG00000075340	ADD2	-1.43302	-0.515287	0.91773	-1.78372	0.0829802	0.999752
ENSG00000145990	GFOD1	-0.65072	2.14783	2.79855	-1.78363	0.0829953	0.999752
ENSG00000117394	SLC2A1	0.447246	6.00588	5.55863	1.78222	0.0832284	0.999752
ENSG00000167981	ZNF597	0.777072	3.04278	2.26571	1.78222	0.0832296	0.999752
ENSG00000173818	ENDOV	-0.423469	2.34668	2.77015	-1.78196	0.0832728	0.999752
ENSG00000001497	LAS1L	-0.247094	5.31826	5.56536	-1.78169	0.0833168	0.999752
ENSG00000149532	CPSF7	-0.300333	6.22777	6.52811	-1.78118	0.0834023	0.999752
ENSG00000211451	GNRHR2	0.667978	-0.0195705	-0.687548	1.78046	0.083521	0.999752
ENSG00000197013	ZNF429	0.375856	2.88034	2.50448	1.77999	0.0835995	0.999752
ENSG00000123143	PKN1	0.289111	7.51463	7.22552	1.77958	0.0836672	0.999752
ENSG00000130695	CEP85	0.325856	4.67702	4.35116	1.77909	0.0837492	0.999752
ENSG00000134013	LOXL2	-0.62264	0.451775	1.07442	-1.77818	0.0839008	0.999752
ENSG00000116209	TMEM59	0.278174	7.17195	6.89377	1.77693	0.0841103	0.999752
ENSG00000185112	FAM43A	1.53784	1.98003	0.442185	1.77655	0.0841732	0.999752
ENSG00000158321	AUTS2	-1.32877	4.75631	6.08508	-1.77576	0.0843066	0.999752
ENSG00000108771	DHX58	-0.340587	4.65039	4.99098	-1.7756	0.0843335	0.999752
ENSG00000240891	PLCXD2	-0.720553	5.21314	5.93369	-1.77523	0.0843957	0.999752
ENSG00000175221	MED16	-0.375812	4.96145	5.33726	-1.77506	0.0844238	0.999752
ENSG00000181789	COPG1	-0.255064	6.2558	6.51086	-1.77358	0.0846716	0.999752
ENSG00000134049	IER3IP1	0.48936	4.14246	3.6531	1.77277	0.0848084	0.999752
ENSG00000178917	ZNF852	-0.36855	2.10005	2.46859	-1.77249	0.0848558	0.999752
ENSG00000188997	KCTD21	-0.549553	0.870487	1.42004	-1.77206	0.0849285	0.999752
ENSG00000112234	FBXL4	0.342631	5.47145	5.12882	1.77166	0.084995	0.999752
ENSG00000138382	METTL5	0.407464	4.33321	3.92574	1.77133	0.0850519	0.999752
ENSG00000160055	TMEM234	-0.341636	1.72243	2.06406	-1.77082	0.0851374	0.999752
ENSG00000117308	GALE	0.319584	2.38505	2.06546	1.76986	0.0852998	0.999752
ENSG00000144306	SCRN3	0.303477	3.49331	3.18983	1.7687	0.0854973	0.999752
ENSG00000186575	NF2	-0.401608	4.97438	5.37599	-1.76715	0.0857595	0.999752
ENSG00000182362	YBEY	-0.373161	3.21258	3.58574	-1.76712	0.0857657	0.999752
ENSG00000149809	TM7SF2	0.358422	3.556	3.19758	1.76685	0.0858115	0.999752
ENSG00000123545	NDUFAF4	0.441548	4.1836	3.74205	1.7665	0.0858699	0.999752
ENSG00000125347	IRF1	0.766355	7.2776	6.51125	1.76614	0.0859313	0.999752
ENSG00000114166	KAT2B	-0.390953	5.77581	6.16677	-1.76587	0.085977	0.999752
ENSG00000188825	LINC00910	0.584455	1.68588	1.10142	1.76524	0.0860852	0.999752
ENSG00000079974	RABL2B	-0.365567	3.63294	3.99851	-1.76517	0.0860974	0.999752
ENSG00000196284	SUPT3H	-0.530978	3.85017	4.38115	-1.76372	0.0863453	0.999752
ENSG00000126895	AVPR2	0.682313	1.42201	0.739701	1.76371	0.0863469	0.999752
ENSG00000069667	RORA	-0.522364	7.97724	8.4996	-1.76349	0.0863843	0.999752
ENSG00000133027	PEMT	-0.556064	2.33836	2.89442	-1.76318	0.0864378	0.999752
ENSG00000060982	BCAT1	0.837015	1.34136	0.504349	1.76243	0.0865652	0.999752
ENSG00000117533	VAMP4	0.358946	5.54728	5.18834	1.76183	0.0866684	0.999752
ENSG00000178057	NDUFAF3	0.256196	4.09606	3.83986	1.76123	0.0867723	0.999752
ENSG00000105662	CRTC1	-0.506187	3.36999	3.87618	-1.76118	0.0867808	0.999752
ENSG00000177565	TBL1XR1	0.477157	7.88501	7.40785	1.76107	0.0867998	0.999752
ENSG00000163882	POLR2H	0.317496	4.60892	4.29143	1.76047	0.0869029	0.999752
ENSG00000198924	DCLRE1A	0.74118	3.02382	2.28264	1.76043	0.0869084	0.999752
ENSG00000175305	CCNE2	0.484813	1.98107	1.49625	1.76037	0.086919	0.999752
ENSG00000124217	MOCS3	0.54107	3.30713	2.76606	1.76022	0.0869456	0.999752
ENSG00000249667	LINC01259	1.44767	0.964113	-0.48356	1.76015	0.0869574	0.999752
ENSG00000168056	LTBP3	-0.720354	5.89085	6.61121	-1.75963	0.0870472	0.999752
ENSG00000080854	IGSF9B	-0.709828	3.94618	4.65601	-1.75936	0.0870926	0.999752
ENSG00000274114	ALOX15P1	-0.387035	1.33296	1.71999	-1.75829	0.0872779	0.999752
ENSG00000054654	SYNE2	-0.73482	8.77918	9.514	-1.75824	0.0872857	0.999752
ENSG00000185728	YTHDF3	0.427696	7.24584	6.81814	1.75808	0.0873148	0.999752
ENSG00000179981	TSHZ1	-0.527481	5.54335	6.07083	-1.75766	0.0873871	0.999752
ENSG00000028203	VEZT	-0.312911	5.58522	5.89813	-1.75762	0.0873937	0.999752
ENSG00000144476	ACKR3	0.964154	0.63548	-0.328673	1.75731	0.0874476	0.999752
ENSG00000158869	FCER1G	0.786002	4.78056	3.99455	1.75658	0.0875729	0.999752
ENSG00000011295	TTC19	-0.343332	5.50239	5.84573	-1.75625	0.0876308	0.999752
ENSG00000065978	YBX1	0.386212	9.30211	8.9159	1.75545	0.0877697	0.999752
ENSG00000120899	PTK2B	-0.405351	6.50093	6.90628	-1.75542	0.0877739	0.999752
ENSG00000068001	HYAL2	0.618718	1.96032	1.3416	1.75531	0.0877934	0.999752
ENSG00000115183	TANC1	-1.2684	-0.55992	0.708477	-1.75509	0.087831	0.999752
ENSG00000162086	ZNF75A	0.356993	4.87321	4.51622	1.75466	0.0879064	0.999752
ENSG00000144504	ANKMY1	-0.376256	4.20829	4.58454	-1.75426	0.0879754	0.999752
ENSG00000163521	GLB1L	0.417002	0.317324	-0.0996784	1.75134	0.0884852	0.999752
ENSG00000143971	ETAA1	0.386599	4.8605	4.4739	1.75131	0.088489	0.999752
ENSG00000130338	TULP4	0.490662	6.53264	6.04198	1.75126	0.0884986	0.999752
ENSG00000205155	PSENEN	0.39894	2.4513	2.05236	1.75094	0.0885542	0.999752
ENSG00000010017	RANBP9	0.371718	6.32382	5.9521	1.75011	0.0886995	0.999752
ENSG00000158406	H4C8	0.589463	3.89469	3.30523	1.74993	0.0887315	0.999752
ENSG00000272325	NUDT3	-0.436688	1.11041	1.5471	-1.74948	0.0888103	0.999752
ENSG00000152556	PFKM	0.562941	3.58106	3.01812	1.74947	0.0888112	0.999752
ENSG00000115541	HSPE1	0.452649	4.2465	3.79385	1.74899	0.0888958	0.999752
ENSG00000111906	HDDC2	0.41304	4.41982	4.00678	1.74771	0.0891201	0.999752
ENSG00000099622	CIRBP	-0.381258	7.98529	8.36655	-1.74723	0.0892037	0.999752
ENSG00000163590	PPM1L	-0.841285	3.80987	4.65116	-1.74702	0.0892404	0.999752
ENSG00000157426	AASDH	0.28518	4.55366	4.26848	1.74676	0.089287	0.999752
ENSG00000198712	MT-CO2	-0.352717	9.75428	10.107	-1.74612	0.0894001	0.999752
ENSG00000212916	MAP10	0.597873	2.4053	1.80742	1.74609	0.0894041	0.999752
ENSG00000135245	HILPDA	0.853143	1.45704	0.603898	1.74593	0.0894337	0.999752
ENSG00000165915	SLC39A13	-0.420805	4.43799	4.85879	-1.74366	0.0898341	0.999752
ENSG00000155368	DBI	0.394107	5.42955	5.03544	1.74327	0.0899027	0.999752
ENSG00000198727	MT-CYB	-0.507863	8.51894	9.02681	-1.7432	0.089916	0.999752
ENSG00000110651	CD81	-0.353534	6.166	6.51953	-1.74304	0.089943	0.999752
ENSG00000173085	COQ2	-0.384562	3.00174	3.3863	-1.74298	0.0899546	0.999752
ENSG00000130589	HELZ2	-0.641735	5.57743	6.21916	-1.74276	0.0899926	0.999752
ENSG00000142892	PIGK	0.614314	5.54258	4.92826	1.74193	0.0901399	0.999752
ENSG00000204287	HLA-DRA	0.704776	8.06263	7.35786	1.74182	0.0901598	0.999752
ENSG00000161999	JMJD8	0.309087	3.26397	2.95489	1.74104	0.0902975	0.999752
ENSG00000085185	BCORL1	-0.668206	1.71731	2.38551	-1.73947	0.0905772	0.999752
ENSG00000110274	CEP164	-0.456871	4.25494	4.71181	-1.73862	0.090728	0.999752
ENSG00000102882	MAPK3	0.368163	5.21089	4.84273	1.73743	0.0909414	0.999752
ENSG00000165071	TMEM71	0.430338	6.66645	6.23611	1.73736	0.0909536	0.999752
ENSG00000151304	SRFBP1	0.308478	4.35056	4.04208	1.73714	0.0909938	0.999752
ENSG00000174500	GCSAM	0.905317	4.62581	3.7205	1.7371	0.0909995	0.999752
ENSG00000164506	STXBP5	0.295478	5.753	5.45752	1.73687	0.0910405	0.999752
ENSG00000123268	ATF1	0.433295	5.05853	4.62523	1.73652	0.0911039	0.999752
ENSG00000121058	COIL	0.333729	5.11422	4.78049	1.73634	0.0911361	0.999752
ENSG00000055483	USP36	-0.783358	6.66144	7.4448	-1.7354	0.0913046	0.999752
ENSG00000112655	PTK7	-1.17489	1.96961	3.1445	-1.73531	0.0913201	0.999752
ENSG00000181061	HIGD1A	0.424847	4.69641	4.27156	1.73525	0.0913306	0.999752
ENSG00000102780	DGKH	-1.34109	2.44957	3.79066	-1.73519	0.0913427	0.999752
ENSG00000275183	LENG9	0.58163	1.37376	0.792127	1.73513	0.0913522	0.999752
ENSG00000160959	LRRC14	0.396467	5.07487	4.6784	1.73445	0.0914751	0.999752
ENSG00000224424	PRKAR2A-AS1	0.545247	0.0182484	-0.526999	1.73436	0.091491	0.999752
ENSG00000184207	PGP	0.327018	3.81277	3.48575	1.73272	0.0917851	0.999752
ENSG00000134594	RAB33A	0.848499	0.883296	0.0347973	1.73109	0.0920795	0.999752
ENSG00000104643	MTMR9	-0.392942	4.1382	4.53114	-1.73106	0.0920853	0.999752
ENSG00000230701	FBXW4P1	-0.620835	1.10079	1.72162	-1.73099	0.0920979	0.999752
ENSG00000171817	ZNF540	-0.583547	2.02481	2.60836	-1.73096	0.0921028	0.999752
ENSG00000051128	HOMER3	0.598581	0.485452	-0.113129	1.73094	0.0921066	0.999752
ENSG00000133393	CEP20	0.350488	5.51426	5.16378	1.73083	0.0921272	0.999752
ENSG00000169660	HEXD	-0.568975	4.37582	4.9448	-1.7287	0.0925119	0.999752
ENSG00000138642	HERC6	-0.551986	4.47308	5.02507	-1.72785	0.0926669	0.999752
ENSG00000113643	RARS1	0.418133	6.08869	5.67056	1.72761	0.0927095	0.999752
ENSG00000165934	CPSF2	0.439301	6.32712	5.88782	1.72697	0.0928254	0.999752
ENSG00000235437	LINC01278	-0.420819	2.6435	3.06431	-1.72687	0.0928441	0.999752
ENSG00000177990	DPY19L2	1.71728	0.323659	-1.39362	1.72634	0.092941	0.999752
ENSG00000166405	RIC3	1.80649	1.88719	0.0807	1.72631	0.0929466	0.999752
ENSG00000118402	ELOVL4	-2.10255	-0.543995	1.55856	-1.72611	0.0929824	0.999752
ENSG00000170175	CHRNB1	-0.384263	2.47895	2.86322	-1.72542	0.0931073	0.999752
ENSG00000167508	MVD	-0.462084	4.41971	4.8818	-1.72456	0.0932652	0.999752
ENSG00000072736	NFATC3	0.323091	6.4546	6.13151	1.72423	0.0933252	0.999752
ENSG00000120093	HOXB3	-1.01867	0.980669	1.99934	-1.72422	0.0933269	0.999752
ENSG00000189077	TMEM120A	0.421419	3.03087	2.60945	1.72402	0.0933632	0.999752
ENSG00000196507	TCEAL3	-0.586628	1.94162	2.52825	-1.72362	0.0934365	0.999752
ENSG00000267254	ZNF790-AS1	-0.802683	0.217689	1.02037	-1.72337	0.0934823	0.999752
ENSG00000106415	GLCCI1	0.539406	4.13758	3.59818	1.72186	0.0937581	0.999752
ENSG00000173715	C11orf80	-0.386164	2.52266	2.90882	-1.72117	0.0938858	0.999752
ENSG00000135452	TSPAN31	0.374445	4.07859	3.70414	1.72001	0.0940977	0.999752
ENSG00000105325	FZR1	-0.420218	5.52064	5.94086	-1.71967	0.0941605	0.999752
ENSG00000004897	CDC27	0.25944	6.44882	6.18938	1.71949	0.0941945	0.999752
ENSG00000230438	SERPINB9P1	-0.721794	2.02192	2.74371	-1.71914	0.0942584	0.999752
ENSG00000143013	LMO4	-0.833598	3.28348	4.11708	-1.71833	0.0944075	0.999752
ENSG00000155275	TRMT44	-0.303141	4.12741	4.43055	-1.71624	0.0947939	0.999752
ENSG00000003756	RBM5	-0.268953	6.7392	7.00815	-1.7146	0.0950969	0.999752
ENSG00000185477	GPRIN3	-0.583338	7.26303	7.84637	-1.71336	0.0953279	0.999752
ENSG00000166681	BEX3	0.468562	4.91135	4.44279	1.71293	0.0954079	0.999752
ENSG00000006695	COX10	-0.391722	3.91077	4.30249	-1.71121	0.0957282	0.999752
ENSG00000092108	SCFD1	-0.22347	5.72625	5.94972	-1.71037	0.0958852	0.999752
ENSG00000136715	SAP130	-0.327516	4.33264	4.66016	-1.70996	0.0959616	0.999752
ENSG00000005302	MSL3	0.378919	6.38021	6.00129	1.70953	0.0960411	0.999752
ENSG00000179632	MAF1	0.301533	6.95832	6.65679	1.7091	0.0961223	0.999752
ENSG00000067057	PFKP	-0.42252	4.88471	5.30723	-1.70615	0.096676	0.999752
ENSG00000185485	SDHAP1	-0.365701	3.70077	4.06647	-1.70583	0.0967355	0.999752
ENSG00000277462	ZNF670	0.818418	0.680989	-0.137429	1.70564	0.0967707	0.999752
ENSG00000105810	CDK6	1.08329	5.48068	4.39739	1.70539	0.0968188	0.999752
ENSG00000135446	CDK4	0.527414	4.179	3.65158	1.70468	0.0969518	0.999752
ENSG00000264920	SP2-DT	0.473044	0.748654	0.27561	1.70443	0.0969992	0.999752
ENSG00000139977	NAA30	-0.489008	6.27341	6.76242	-1.70341	0.0971915	0.999752
ENSG00000154358	OBSCN	-0.805187	5.77084	6.57603	-1.70327	0.0972174	0.999752
ENSG00000236104	ZBTB22	0.458223	4.5491	4.09087	1.70284	0.0973002	0.999752
ENSG00000173208	ABCD2	0.91578	6.00859	5.09281	1.70117	0.0976162	0.999752
ENSG00000117480	FAAH	0.606343	2.85625	2.24991	1.70105	0.0976383	0.999752
ENSG00000164483	SAMD3	0.621182	5.54848	4.92729	1.70029	0.0977832	0.999752
ENSG00000113645	WWC1	-0.589085	2.41803	3.00712	-1.70017	0.0978044	0.999752
ENSG00000180488	MIGA1	0.232119	5.28039	5.04827	1.70001	0.0978357	0.999752
ENSG00000126012	KDM5C	-0.369185	7.12283	7.49202	-1.69835	0.0981522	0.999752
ENSG00000118096	IFT46	-0.352126	2.74138	3.09351	-1.69733	0.0983465	0.999752
ENSG00000104522	GFUS	0.403064	5.43388	5.03081	1.69696	0.0984171	0.999752
ENSG00000112742	TTK	0.730934	1.44577	0.714832	1.69672	0.0984619	0.999752
ENSG00000116584	ARHGEF2	0.332075	6.69118	6.3591	1.69652	0.0985006	0.999752
ENSG00000126822	PLEKHG3	-1.09329	3.80708	4.90036	-1.69521	0.0987512	0.999752
ENSG00000161381	PLXDC1	0.966601	3.55166	2.58505	1.69509	0.0987732	0.999752
ENSG00000110448	CD5	-0.512265	7.8561	8.36836	-1.6948	0.0988296	0.999752
ENSG00000143153	ATP1B1	1.33756	3.33841	2.00086	1.69467	0.0988548	0.999752
ENSG00000082212	ME2	0.318244	6.35281	6.03456	1.69405	0.0989736	0.999752
ENSG00000145723	GIN1	0.662089	2.75585	2.09376	1.69373	0.0990335	0.999752
ENSG00000124222	STX16	-0.5137	5.90232	6.41603	-1.69351	0.0990764	0.999752
ENSG00000104356	POP1	0.482801	3.11317	2.63037	1.69106	0.099548	0.999752
ENSG00000099995	SF3A1	-0.439931	6.84743	7.28736	-1.69057	0.0996414	0.999752
ENSG00000184916	JAG2	0.818052	1.56298	0.744924	1.69014	0.0997253	0.999752
ENSG00000185442	FAM174B	0.695035	1.77414	1.07911	1.68977	0.0997958	0.999752
ENSG00000158457	TSPAN33	0.657376	2.36037	1.703	1.68955	0.0998382	0.999752
ENSG00000119787	ATL2	0.356119	6.08555	5.72943	1.68926	0.0998947	0.999752
ENSG00000137720	C11orf1	-0.52838	3.19517	3.72355	-1.68903	0.0999401	0.999752
ENSG00000172780	RAB43	0.377968	2.30145	1.92348	1.68798	0.100143	0.999752
ENSG00000135002	RFK	0.445114	4.81866	4.37354	1.68792	0.100154	0.999752
ENSG00000166619	BLCAP	-0.252105	5.67323	5.92534	-1.68611	0.100504	0.999752
ENSG00000006530	AGK	0.251355	4.98432	4.73296	1.68484	0.100753	0.999752
ENSG00000115392	FANCL	0.356298	2.74382	2.38752	1.68436	0.100845	0.999752
ENSG00000155096	AZIN1	0.437265	8.30381	7.86654	1.68432	0.100853	0.999752
ENSG00000225131	PSME2P2	0.607086	0.073818	-0.533268	1.68374	0.100967	0.999752
ENSG00000160633	SAFB	-0.339171	6.25812	6.59729	-1.68333	0.101047	0.999752
ENSG00000137337	MDC1	-0.413455	4.13568	4.54913	-1.68325	0.101061	0.999752
ENSG00000177697	CD151	-0.582529	2.84133	3.42386	-1.68315	0.101082	0.999752
ENSG00000132323	ILKAP	-0.35114	5.36843	5.71957	-1.68227	0.101252	0.999752
ENSG00000103363	ELOB	0.426667	6.12774	5.70107	1.68173	0.101359	0.999752
ENSG00000162004	CCDC78	1.05734	0.875952	-0.181388	1.68151	0.101402	0.999752
ENSG00000163389	POGLUT1	0.372205	5.04069	4.66848	1.68031	0.101637	0.999752
ENSG00000148296	SURF6	-0.28697	4.64731	4.93428	-1.67957	0.101782	0.999752
ENSG00000087008	ACOX3	-0.257664	3.0096	3.26726	-1.67881	0.101932	0.999752
ENSG00000150938	CRIM1	-0.77508	1.66478	2.43986	-1.67857	0.101978	0.999752
ENSG00000127663	KDM4B	-0.431014	5.58749	6.0185	-1.6776	0.102169	0.999752
ENSG00000127980	PEX1	0.379461	5.96286	5.5834	1.67735	0.102219	0.999752
ENSG00000198898	CAPZA2	0.401276	7.0555	6.65422	1.67693	0.102302	0.999752
ENSG00000136861	CDK5RAP2	-0.28183	5.67188	5.95371	-1.6767	0.102346	0.999752
ENSG00000183087	GAS6	-0.769358	1.08597	1.85533	-1.67637	0.102412	0.999752
ENSG00000141002	TCF25	-0.296678	6.40594	6.70262	-1.67619	0.102447	0.999752
ENSG00000189306	RRP7A	-0.234911	5.19855	5.43346	-1.67614	0.102456	0.999752
ENSG00000133069	TMCC2	0.85095	3.12087	2.26992	1.67614	0.102458	0.999752
ENSG00000159640	ACE	-1.49171	0.96406	2.45577	-1.6757	0.102543	0.999752
ENSG00000162928	PEX13	0.31003	4.74957	4.43954	1.67561	0.102561	0.999752
ENSG00000171862	PTEN	0.289939	7.91917	7.62923	1.674	0.10288	0.999752
ENSG00000034713	GABARAPL2	0.339428	5.70886	5.36943	1.67289	0.103099	0.999752
ENSG00000198804	MT-CO1	-0.40764	11.4192	11.8268	-1.67202	0.103274	0.999752
ENSG00000155330	C16orf87	0.419148	4.10323	3.68409	1.67136	0.103404	0.999752
ENSG00000160685	ZBTB7B	0.537248	5.40764	4.8704	1.671	0.103476	0.999752
ENSG00000173153	ESRRA	0.311046	3.87207	3.56102	1.67053	0.10357	0.999752
ENSG00000164941	INTS8	0.38493	6.46151	6.07658	1.67046	0.103583	0.999752
ENSG00000166839	ANKDD1A	-0.558527	1.15431	1.71284	-1.66941	0.103792	0.999752
ENSG00000081026	MAGI3	-0.902325	2.90818	3.8105	-1.66831	0.104011	0.999752
ENSG00000026508	CD44	-0.48746	9.03792	9.52538	-1.6683	0.104015	0.999752
ENSG00000214655	ZSWIM8	-0.352624	5.04422	5.39684	-1.66742	0.104191	0.999752
ENSG00000126821	SGPP1	0.364753	5.10044	4.73569	1.66588	0.104498	0.999752
ENSG00000174177	CTU2	-0.430136	3.74197	4.1721	-1.66586	0.104503	0.999752
ENSG00000133028	SCO1	-0.301282	4.80495	5.10623	-1.66584	0.104506	0.999752
ENSG00000157350	ST3GAL2	0.37032	4.56918	4.19886	1.66567	0.10454	0.999752
ENSG00000169598	DFFB	0.350414	3.68965	3.33924	1.66532	0.104611	0.999752
ENSG00000178718	RPP25	0.925008	1.78064	0.855634	1.66469	0.104737	0.999752
ENSG00000126107	HECTD3	-0.282598	4.3717	4.6543	-1.66394	0.104888	0.999752
ENSG00000086102	NFX1	-0.219267	5.95027	6.16954	-1.66365	0.104946	0.999752
ENSG00000237296	SMG1P1	-0.495823	2.03465	2.53048	-1.66363	0.10495	0.999752
ENSG00000103653	CSK	0.302658	7.0615	6.75884	1.66246	0.105185	0.999752
ENSG00000153982	GDPD1	0.30808	1.05676	0.748677	1.66197	0.105285	0.999752
ENSG00000106733	NMRK1	-0.331149	4.58119	4.91233	-1.66175	0.10533	0.999752
ENSG00000025796	SEC63	-0.344412	5.73586	6.08028	-1.66023	0.105637	0.999752
ENSG00000112304	ACOT13	0.299369	3.64648	3.34711	1.6596	0.105764	0.999752
ENSG00000138646	HERC5	-0.687243	4.40027	5.08752	-1.65818	0.106052	0.999752
ENSG00000220804	LINC01881	-0.372954	1.62451	1.99746	-1.65704	0.106285	0.999752
ENSG00000215193	PEX26	-0.35965	5.30816	5.66781	-1.65654	0.106387	0.999752
ENSG00000180730	SHISA2	2.13757	0.931485	-1.20608	1.6565	0.106394	0.999752
ENSG00000186566	GPATCH8	-0.461344	6.15867	6.62001	-1.65577	0.106542	0.999752
ENSG00000179743	FLJ37453	0.405747	3.17797	2.77222	1.65566	0.106566	0.999752
ENSG00000188493	C19orf54	-0.301709	1.82798	2.12968	-1.65478	0.106744	0.999752
ENSG00000197111	PCBP2	-0.31082	7.25515	7.56597	-1.65431	0.10684	0.999752
ENSG00000205413	SAMD9	0.44457	6.56001	6.11544	1.6527	0.10717	0.999752
ENSG00000162664	ZNF326	-0.442011	5.68133	6.12334	-1.65261	0.107187	0.999752
ENSG00000125818	PSMF1	-0.293505	6.16285	6.45636	-1.65228	0.107257	0.999752
ENSG00000117481	NSUN4	-0.380099	4.42808	4.80818	-1.65173	0.107369	0.999752
ENSG00000147419	CCDC25	-0.359023	4.62008	4.97911	-1.65117	0.107483	0.999752
ENSG00000255302	EID1	0.380594	7.34101	6.96042	1.65087	0.107545	0.999752
ENSG00000111203	ITFG2	-0.286033	4.78537	5.0714	-1.6503	0.107663	0.999752
ENSG00000136247	ZDHHC4	0.283759	4.37493	4.09118	1.65012	0.107699	0.999752
ENSG00000048392	RRM2B	0.428565	4.80014	4.37158	1.64966	0.107794	0.999752
ENSG00000159335	PTMS	-0.966559	1.23795	2.20451	-1.64917	0.107894	0.999752
ENSG00000160957	RECQL4	0.483767	3.12096	2.63719	1.64914	0.107902	0.999752
ENSG00000129295	LRRC6	0.621191	1.28566	0.664468	1.64886	0.107959	0.999752
ENSG00000243811	APOBEC3D	-0.48433	0.464175	0.948506	-1.64878	0.107976	0.999752
ENSG00000120675	DNAJC15	0.361909	4.83845	4.47655	1.64831	0.108071	0.999752
ENSG00000113845	TIMMDC1	0.379527	4.63267	4.25315	1.64831	0.108072	0.999752
ENSG00000067369	TP53BP1	-0.293537	5.41381	5.70735	-1.64749	0.108241	0.999752
ENSG00000172172	MRPL13	0.399701	4.92759	4.52789	1.64725	0.10829	0.999752
ENSG00000197381	ADARB1	-0.405398	5.08963	5.49502	-1.6467	0.108404	0.999752
ENSG00000005844	ITGAL	0.38091	7.78775	7.40684	1.64571	0.108609	0.999752
ENSG00000013725	CD6	-0.572367	7.78879	8.36116	-1.64534	0.108687	0.999752
ENSG00000115661	STK16	0.343823	4.43888	4.09506	1.64505	0.108746	0.999752
ENSG00000272086	GOLPH3-DT	0.459461	0.654485	0.195025	1.64505	0.108746	0.999752
ENSG00000188171	ZNF626	1.1578	1.37325	0.215452	1.64464	0.10883	0.999752
ENSG00000151881	TMEM267	0.324286	3.81366	3.48937	1.64445	0.108871	0.999752
ENSG00000188559	RALGAPA2	-0.412989	5.78692	6.19991	-1.64361	0.109046	0.999752
ENSG00000171848	RRM2	0.939748	1.27706	0.337307	1.64326	0.109118	0.999752
ENSG00000126883	NUP214	-0.341332	5.752	6.09333	-1.64239	0.109299	0.999752
ENSG00000154813	DPH3	0.411146	4.78505	4.3739	1.64238	0.109301	0.999752
ENSG00000215630	GUSBP9	-0.580314	0.772685	1.353	-1.64203	0.109373	0.999752
ENSG00000064961	HMG20B	0.269062	5.06324	4.79418	1.64157	0.10947	0.999752
ENSG00000158545	ZC3H18	-0.329318	5.72827	6.05759	-1.64146	0.109493	0.999752
ENSG00000158882	TOMM40L	0.240151	2.94765	2.7075	1.64104	0.109581	0.999752
ENSG00000170310	STX8	-0.43686	3.92309	4.35995	-1.64057	0.109678	0.999752
ENSG00000167851	CD300A	-0.605015	3.88042	4.48544	-1.64048	0.109697	0.999752
ENSG00000198585	NUDT16	-0.428674	2.66166	3.09033	-1.6385	0.11011	0.999752
ENSG00000226791	LINC02611	-0.399849	0.734202	1.13405	-1.63758	0.110305	0.999752
ENSG00000130193	THEM6	0.518499	4.61351	4.09501	1.63677	0.110474	0.999752
ENSG00000066654	THUMPD1	0.228801	7.18341	6.95461	1.63674	0.11048	0.999752
ENSG00000204138	PHACTR4	-0.341376	4.6354	4.97678	-1.63635	0.110563	0.999752
ENSG00000090447	TFAP4	0.500493	3.74366	3.24317	1.63589	0.110659	0.999752
ENSG00000185515	BRCC3	-0.540426	4.41595	4.95638	-1.63578	0.110682	0.999752
ENSG00000186827	TNFRSF4	1.42605	1.65322	0.227171	1.63465	0.110921	0.999752
ENSG00000130783	CCDC62	0.434233	0.265874	-0.168359	1.6341	0.111036	0.999752
ENSG00000104325	DECR1	0.385713	5.83362	5.44791	1.63409	0.111039	0.999752
ENSG00000062725	APPBP2	0.21617	6.00025	5.78408	1.6338	0.111099	0.999752
ENSG00000161016	RPL8	0.315753	11.2101	10.8943	1.6337	0.11112	0.999752
ENSG00000120889	TNFRSF10B	-0.558406	5.39347	5.95188	-1.6333	0.111205	0.999752
ENSG00000164024	METAP1	0.266318	5.79596	5.52964	1.63324	0.111217	0.999752
ENSG00000187105	HEATR4	-0.530885	-0.241937	0.288948	-1.63257	0.111359	0.999752
ENSG00000158417	EIF5B	-0.377938	5.17787	5.55581	-1.6315	0.111585	0.999752
ENSG00000161800	RACGAP1	0.586892	3.76468	3.17779	1.63085	0.111723	0.999752
ENSG00000108055	SMC3	-0.247509	6.47425	6.72176	-1.63006	0.111891	0.999752
ENSG00000130254	SAFB2	-0.322585	5.77777	6.10036	-1.62953	0.112003	0.999752
ENSG00000169925	BRD3	-0.300501	4.69805	4.99855	-1.62884	0.11215	0.999752
ENSG00000172840	PDP2	-0.324491	2.7723	3.09679	-1.62876	0.112167	0.999752
ENSG00000155100	OTUD6B	0.330729	4.9411	4.61038	1.62836	0.112251	0.999752
ENSG00000028528	SNX1	-0.247955	6.41929	6.66724	-1.62797	0.112334	0.999752
ENSG00000166579	NDEL1	-0.598337	5.74406	6.3424	-1.62735	0.112466	0.999752
ENSG00000245149	RNF139-AS1	0.441956	2.46177	2.01982	1.6271	0.112519	0.999752
ENSG00000157992	KRTCAP3	0.823409	2.04157	1.21816	1.62705	0.112532	0.999752
ENSG00000189376	C8orf76	0.431332	2.2556	1.82427	1.62693	0.112556	0.999752
ENSG00000233382	NKAPP1	-0.294557	1.59959	1.89415	-1.6268	0.112583	0.999752
ENSG00000277443	MARCKS	0.899083	4.36061	3.46153	1.62648	0.112653	0.999752
ENSG00000164751	PEX2	0.324597	5.82442	5.49982	1.6261	0.112733	0.999752
ENSG00000181274	FRAT2	0.348226	4.65779	4.30956	1.62578	0.112802	0.999752
ENSG00000085274	MYNN	0.274377	5.27975	5.00537	1.62474	0.113025	0.999752
ENSG00000140264	SERF2	0.343809	7.34114	6.99733	1.62394	0.113195	0.999752
ENSG00000170340	B3GNT2	0.386502	5.82792	5.44141	1.62358	0.113272	0.999752
ENSG00000147416	ATP6V1B2	-0.410423	5.89019	6.30061	-1.62336	0.11332	0.999752
ENSG00000075884	ARHGAP15	-0.401296	7.19801	7.5993	-1.62323	0.113349	0.999752
ENSG00000135775	COG2	0.220941	5.54416	5.32322	1.62313	0.11337	0.999752
ENSG00000181191	PJA1	-0.396564	3.8759	4.27247	-1.62288	0.113423	0.999752
ENSG00000003509	NDUFAF7	-0.258863	3.71161	3.97048	-1.62263	0.113477	0.999752
ENSG00000007264	MATK	0.56295	5.12584	4.56289	1.62239	0.113528	0.999752
ENSG00000154473	BUB3	0.314221	6.84452	6.5303	1.62115	0.113793	0.999752
ENSG00000164284	GRPEL2	0.397478	4.90275	4.50527	1.62098	0.11383	0.999752
ENSG00000113761	ZNF346	-0.286752	3.57191	3.85866	-1.61996	0.114052	0.999752
ENSG00000163378	EOGT	0.444639	2.98538	2.54074	1.61937	0.114178	0.999752
ENSG00000166181	API5	-0.272357	6.5428	6.81516	-1.61617	0.114871	0.999752
ENSG00000166851	PLK1	0.620517	0.300216	-0.320301	1.61483	0.11516	0.999752
ENSG00000197928	ZNF677	-1.18003	0.988394	2.16842	-1.61465	0.115201	0.999752
ENSG00000164808	SPIDR	0.349579	5.94184	5.59226	1.61394	0.115354	0.999752
ENSG00000153046	CDYL	0.332443	4.89386	4.56142	1.6134	0.115473	0.999752
ENSG00000233016	SNHG7	-0.436363	5.48438	5.92074	-1.61309	0.115539	0.999752
ENSG00000243364	EFNA4	0.673145	1.20644	0.533292	1.61283	0.115596	0.999752
ENSG00000174109	C16orf91	0.384666	3.12917	2.7445	1.61267	0.115631	0.999752
ENSG00000238083	LRRC37A2	-0.446536	3.43842	3.88496	-1.61258	0.115651	0.999752
ENSG00000114867	EIF4G1	-0.26857	7.43913	7.7077	-1.61222	0.115729	0.999752
ENSG00000106052	TAX1BP1	-0.245381	6.8979	7.14328	-1.61191	0.115798	0.999752
ENSG00000080546	SESN1	0.898864	6.08073	5.18186	1.61187	0.115807	0.999752
ENSG00000163947	ARHGEF3	0.404293	6.88053	6.47623	1.61132	0.115926	0.999752
ENSG00000227345	PARG	0.223817	5.00012	4.7763	1.61072	0.116057	0.999752
ENSG00000008853	RHOBTB2	-0.402159	1.31245	1.71461	-1.61005	0.116203	0.999752
ENSG00000171757	LRRC34	0.424879	0.837954	0.413075	1.60941	0.116344	0.999752
ENSG00000277791	PSMB3	0.323471	5.79649	5.47302	1.6092	0.116391	0.999752
ENSG00000168060	NAALADL1	-0.829745	1.40326	2.233	-1.60911	0.116409	0.999752
ENSG00000122882	ECD	-0.395332	5.45025	5.84558	-1.6085	0.116543	0.999752
ENSG00000173950	XXYLT1	0.419919	3.39898	2.97906	1.60841	0.116564	0.999752
ENSG00000198551	ZNF627	0.446076	3.90992	3.46384	1.60813	0.116625	0.999752
ENSG00000007168	PAFAH1B1	-0.280102	7.00423	7.28433	-1.60716	0.116838	0.999752
ENSG00000165490	DDIAS	0.565091	1.44887	0.883782	1.60655	0.116971	0.999752
ENSG00000161036	LRWD1	-0.293225	3.86649	4.15971	-1.60641	0.117003	0.999752
ENSG00000146410	MTFR2	0.488189	0.607541	0.119352	1.60587	0.117122	0.999752
ENSG00000188822	CNR2	0.940611	0.279559	-0.661052	1.60557	0.117188	0.999752
ENSG00000230989	HSBP1	0.396834	5.27347	4.87663	1.60551	0.117202	0.999752
ENSG00000151176	PLBD2	-0.36296	3.68847	4.05143	-1.60514	0.117283	0.999752
ENSG00000094916	CBX5	-0.332637	6.34069	6.67333	-1.60506	0.1173	0.999752
ENSG00000119411	BSPRY	1.35857	1.18732	-0.171249	1.60414	0.117504	0.999752
ENSG00000140612	SEC11A	0.296593	6.21426	5.91767	1.60407	0.11752	0.999752
ENSG00000228794	LINC01128	-0.414616	3.79526	4.20988	-1.60382	0.117575	0.999752
ENSG00000211689	TRGC1	-1.32654	1.54721	2.87376	-1.60378	0.117583	0.999752
ENSG00000075142	SRI	0.276009	5.11263	4.83662	1.60351	0.117643	0.999752
ENSG00000101882	NKAP	-0.329105	3.99277	4.32187	-1.60331	0.117687	0.999752
ENSG00000146858	ZC3HAV1L	-0.656864	0.627316	1.28418	-1.60306	0.117742	0.999752
ENSG00000185298	CCDC137	-0.340835	3.57222	3.91305	-1.60287	0.117784	0.999752
ENSG00000154839	SKA1	0.805051	-0.0810928	-0.886144	1.6016	0.118066	0.999752
ENSG00000205978	NYNRIN	-1.11316	0.0163621	1.12952	-1.60151	0.118085	0.999752
ENSG00000115568	ZNF142	-0.4162	4.39088	4.80708	-1.60042	0.118329	0.999752
ENSG00000110046	ATG2A	-0.642635	6.42588	7.06852	-1.60041	0.11833	0.999752
ENSG00000008838	MED24	-0.223573	5.3867	5.61028	-1.59972	0.118482	0.999752
ENSG00000175564	UCP3	0.425009	1.34557	0.92056	1.59931	0.118574	0.999752
ENSG00000141385	AFG3L2	-0.285266	5.70338	5.98865	-1.5992	0.1186	0.999752
ENSG00000068354	TBC1D25	-0.308695	4.52367	4.83236	-1.59909	0.118623	0.999752
ENSG00000168395	ING5	-0.337811	4.97884	5.31666	-1.59904	0.118634	0.999752
ENSG00000182810	DDX28	0.339241	4.4611	4.12186	1.59884	0.118678	0.999752
ENSG00000123473	STIL	0.392957	2.84802	2.45506	1.59828	0.118803	0.999752
ENSG00000174720	LARP7	-0.246471	4.85624	5.10271	-1.59755	0.118967	0.999752
ENSG00000243836	WDR86-AS1	-1.1442	2.75655	3.90075	-1.59568	0.119384	0.999752
ENSG00000198315	ZKSCAN8	-0.299192	5.51792	5.81712	-1.59528	0.119475	0.999752
ENSG00000124659	TBCC	0.3817	6.14204	5.76034	1.59472	0.119599	0.999752
ENSG00000108651	UTP6	0.278137	5.14716	4.86902	1.59466	0.119613	0.999752
ENSG00000251634	NAIPP4	-0.496464	-0.154986	0.341478	-1.59459	0.119629	0.999752
ENSG00000137563	GGH	0.828853	1.5256	0.696751	1.59389	0.119785	0.999752
ENSG00000163376	KBTBD8	0.521083	3.65833	3.13725	1.59354	0.119865	0.999752
ENSG00000232859	LYRM9	-0.38354	1.89669	2.28023	-1.59217	0.120173	0.999752
ENSG00000142528	ZNF473	0.609366	3.51656	2.90719	1.59203	0.120204	0.999752
ENSG00000107779	BMPR1A	0.818367	2.37875	1.56038	1.59031	0.12059	0.999752
ENSG00000167695	TLCD3A	-0.738726	-0.742226	-0.00350039	-1.58974	0.120719	0.999752
ENSG00000175906	ARL4D	0.538772	1.20125	0.662476	1.58866	0.120964	0.999752
ENSG00000070047	PHRF1	-0.369791	5.55521	5.925	-1.58803	0.121107	0.999752
ENSG00000133226	SRRM1	-0.367351	6.59752	6.96487	-1.58794	0.121127	0.999752
ENSG00000169413	RNASE6	0.674965	3.10083	2.42586	1.58769	0.121184	0.999752
ENSG00000169564	PCBP1	-0.360151	5.65154	6.01169	-1.58724	0.121286	0.999752
ENSG00000151923	TIAL1	-0.321402	6.35828	6.67968	-1.58588	0.121595	0.999752
ENSG00000272994	C2orf49-DT	0.423694	2.57345	2.14975	1.58582	0.121609	0.999752
ENSG00000163162	RNF149	-0.347194	6.97724	7.32443	-1.58573	0.121628	0.999752
ENSG00000135749	PCNX2	-0.327405	5.77221	6.09961	-1.58571	0.121633	0.999752
ENSG00000117862	TXNDC12	0.289919	2.60504	2.31512	1.58535	0.121714	0.999752
ENSG00000140092	FBLN5	0.814104	3.28299	2.46889	1.58522	0.121744	0.999752
ENSG00000175414	ARL10	-0.490973	3.00061	3.49158	-1.58486	0.121826	0.999752
ENSG00000011523	CEP68	-0.381115	5.61937	6.00048	-1.58448	0.121912	0.999752
ENSG00000107560	RAB11FIP2	-0.351982	5.13596	5.48795	-1.58429	0.121955	0.999752
ENSG00000112699	GMDS	-0.320929	3.57151	3.89244	-1.5839	0.122044	0.999752
ENSG00000167552	TUBA1A	0.594886	7.70419	7.10931	1.58386	0.122053	0.999752
ENSG00000104442	ARMC1	0.359988	5.72036	5.36037	1.58363	0.122107	0.999752
ENSG00000130038	CRACR2A	-0.37219	4.36605	4.73824	-1.58347	0.122142	0.999752
ENSG00000132849	PATJ	-0.438014	6.2275	6.66551	-1.58219	0.122436	0.999752
ENSG00000175324	LSM1	0.409088	4.02135	3.61226	1.58214	0.122445	0.999752
ENSG00000152518	ZFP36L2	-0.492885	8.43526	8.92814	-1.58193	0.122495	0.999752
ENSG00000251247	ZNF345	-0.2653	3.20385	3.46915	-1.57858	0.123262	0.999752
ENSG00000118816	CCNI	-0.289125	8.57373	8.86285	-1.57848	0.123285	0.999752
ENSG00000154930	ACSS1	-0.402503	5.5855	5.98801	-1.5783	0.123326	0.999752
ENSG00000136436	CALCOCO2	-0.216663	6.30489	6.52155	-1.57775	0.123453	0.999752
ENSG00000010539	ZNF200	0.491143	3.45957	2.96843	1.57631	0.123784	0.999752
ENSG00000149150	SLC43A1	0.482177	3.29121	2.80904	1.57582	0.123898	0.999752
ENSG00000148719	DNAJB12	-0.300332	5.2682	5.56853	-1.57538	0.123998	0.999752
ENSG00000187239	FNBP1	-0.25513	7.74524	8.00037	-1.57508	0.124069	0.999752
ENSG00000172086	KRCC1	0.493783	4.68586	4.19208	1.57454	0.124192	0.999752
ENSG00000142546	NOSIP	-0.340975	7.41759	7.75856	-1.57401	0.124316	0.999752
ENSG00000158813	EDA	-0.926018	2.45456	3.38058	-1.57399	0.124319	0.999752
ENSG00000157881	PANK4	0.293077	4.98818	4.69511	1.57295	0.12456	0.999752
ENSG00000042493	CAPG	-0.558621	4.31471	4.87334	-1.572	0.12478	0.999752
ENSG00000163785	RYK	0.28636	5.96118	5.67482	1.57187	0.124812	0.999752
ENSG00000168517	HEXIM2	0.442337	1.79709	1.35476	1.57172	0.124847	0.999752
ENSG00000132004	FBXW9	-0.32552	1.06581	1.39133	-1.57151	0.124894	0.999752
ENSG00000105671	DDX49	-0.258672	4.93581	5.19448	-1.57107	0.124997	0.999752
ENSG00000218510	LINC00339	0.691521	1.41215	0.720632	1.57101	0.125011	0.999752
ENSG00000176994	SMCR8	-0.346625	6.59374	6.94036	-1.57045	0.125141	0.999752
ENSG00000069956	MAPK6	0.35197	5.6652	5.31323	1.57041	0.125151	0.999752
ENSG00000233426	EIF3FP3	-0.577613	1.63747	2.21508	-1.56973	0.12531	0.999752
ENSG00000136280	CCM2	0.373106	6.09024	5.71714	1.56894	0.125493	0.999752
ENSG00000131069	ACSS2	0.307344	3.70183	3.39449	1.5686	0.125571	0.999752
ENSG00000167207	NOD2	0.635967	3.46623	2.83026	1.5686	0.125571	0.999752
ENSG00000102007	PLP2	-0.53405	5.57622	6.11027	-1.56845	0.125608	0.999752
ENSG00000139318	DUSP6	0.709457	5.09061	4.38115	1.56786	0.125745	0.999752
ENSG00000152642	GPD1L	0.365257	5.29936	4.9341	1.56761	0.125804	0.999752
ENSG00000100280	AP1B1	-0.345305	5.46219	5.8075	-1.56726	0.125885	0.999752
ENSG00000106399	RPA3	0.329549	4.11118	3.78163	1.56721	0.125898	0.999752
ENSG00000214194	SMIM30	0.631311	3.56219	2.93088	1.56713	0.125915	0.999752
ENSG00000214851	LINC00612	-0.974312	1.35923	2.33354	-1.5666	0.12604	0.999752
ENSG00000037757	MRI1	-0.369798	3.43733	3.80713	-1.56592	0.126197	0.999752
ENSG00000168389	MFSD2A	0.685499	1.36557	0.680075	1.56529	0.126345	0.999752
ENSG00000139117	CPNE8	0.746486	2.68376	1.93728	1.56519	0.126369	0.999752
ENSG00000175063	UBE2C	0.841675	0.414495	-0.42718	1.56505	0.126403	0.999752
ENSG00000135341	MAP3K7	0.244578	5.99633	5.75175	1.56395	0.12666	0.999752
ENSG00000122971	ACADS	-0.325415	3.67455	3.99997	-1.56366	0.126727	0.999752
ENSG00000163702	IL17RC	0.381464	1.3022	0.920738	1.56358	0.126746	0.999752
ENSG00000177951	BET1L	-0.298398	4.61139	4.90979	-1.56301	0.12688	0.999752
ENSG00000145247	OCIAD2	0.361134	5.85205	5.49092	1.563	0.126884	0.999752
ENSG00000174791	RIN1	-0.517681	1.96782	2.4855	-1.5629	0.126906	0.999752
ENSG00000143753	DEGS1	0.33778	6.06056	5.72278	1.56283	0.126925	0.999752
ENSG00000239569	KMT2E-AS1	0.586632	2.79278	2.20615	1.56278	0.126934	0.999752
ENSG00000181481	RNF135	0.389036	3.04437	2.65533	1.56248	0.127006	0.999752
ENSG00000125246	CLYBL	-0.38553	2.89049	3.27602	-1.5619	0.127143	0.999752
ENSG00000138658	ZGRF1	0.331357	3.89569	3.56433	1.56121	0.127305	0.999752
ENSG00000188313	PLSCR1	-0.596427	3.74279	4.33922	-1.56113	0.127323	0.999752
ENSG00000105771	SMG9	-0.254465	4.28266	4.53712	-1.56109	0.127333	0.999752
ENSG00000099875	MKNK2	0.284325	7.79596	7.51163	1.56084	0.127393	0.999752
ENSG00000182944	EWSR1	-0.312319	7.72954	8.04186	-1.56023	0.127536	0.999752
ENSG00000106462	EZH2	-0.549501	4.24435	4.79385	-1.56013	0.127561	0.999752
ENSG00000106701	FSD1L	-0.649802	0.879491	1.52929	-1.55978	0.127641	0.999752
ENSG00000074935	TUBE1	0.361704	4.15353	3.79182	1.55921	0.127777	0.999752
ENSG00000204257	HLA-DMA	0.446169	4.67342	4.22726	1.55921	0.127778	0.999752
ENSG00000167523	SPATA33	-0.407136	1.06504	1.47218	-1.55858	0.127927	0.999752
ENSG00000101901	ALG13	-0.329074	5.64316	5.97223	-1.55852	0.127941	0.999752
ENSG00000120438	TCP1	0.302203	7.38961	7.08741	1.5572	0.128254	0.999752
ENSG00000107554	DNMBP	-0.539154	2.86378	3.40293	-1.5571	0.128276	0.999752
ENSG00000213563	C8orf82	0.423489	3.66591	3.24243	1.55607	0.128523	0.999752
ENSG00000035928	RFC1	-0.275664	6.04831	6.32397	-1.55589	0.128564	0.999752
ENSG00000179950	PUF60	0.298831	7.18204	6.8832	1.55539	0.128683	0.999752
ENSG00000178852	EFCAB13	0.462665	3.43385	2.97119	1.55526	0.128715	0.999752
ENSG00000139725	RHOF	-0.346069	2.81277	3.15884	-1.55492	0.128794	0.999752
ENSG00000109929	SC5D	-0.597496	4.35746	4.95496	-1.55477	0.128831	0.999752
ENSG00000083838	ZNF446	-0.290095	2.03764	2.32773	-1.55417	0.128973	0.999752
ENSG00000056972	TRAF3IP2	-0.340152	4.36258	4.70273	-1.55414	0.12898	0.999752
ENSG00000181800	CELF2-AS1	-0.689015	3.07612	3.76513	-1.55394	0.129028	0.999752
ENSG00000100567	PSMA3	-0.230782	5.85077	6.08155	-1.55382	0.129057	0.999752
ENSG00000128944	KNSTRN	0.308634	2.07785	1.76922	1.55323	0.129197	0.999752
ENSG00000164073	MFSD8	0.295798	5.01955	4.72375	1.55317	0.129211	0.999752
ENSG00000187189	TSPYL4	0.445166	5.64619	5.20103	1.55213	0.129461	0.999752
ENSG00000167110	GOLGA2	-0.293152	4.80433	5.09748	-1.55205	0.12948	0.999752
ENSG00000221817	PPP3CB-AS1	-0.329913	2.79646	3.12638	-1.55088	0.12976	0.999752
ENSG00000198792	TMEM184B	-0.378032	4.76796	5.14599	-1.55001	0.129968	0.999752
ENSG00000182473	EXOC7	-0.299763	5.3459	5.64566	-1.54975	0.130031	0.999752
ENSG00000184967	NOC4L	-0.273553	3.62007	3.89363	-1.54939	0.130116	0.999752
ENSG00000114529	C3orf52	0.767255	1.56358	0.796324	1.54887	0.130241	0.999752
ENSG00000198721	ECI2	-0.371148	4.07162	4.44276	-1.54627	0.130867	0.999752
ENSG00000218891	ZNF579	-0.358258	1.79101	2.14927	-1.54617	0.130892	0.999752
ENSG00000166128	RAB8B	0.497616	7.57653	7.07891	1.54568	0.131011	0.999752
ENSG00000164691	TAGAP	0.390975	8.0831	7.69212	1.5456	0.131029	0.999752
ENSG00000233452	STXBP5-AS1	-0.441055	-0.255935	0.18512	-1.54544	0.131068	0.999752
ENSG00000183484	GPR132	-0.545173	5.05918	5.60435	-1.54428	0.131349	0.999752
ENSG00000103423	DNAJA3	0.429035	5.42121	4.99217	1.54415	0.131381	0.999752
ENSG00000151413	NUBPL	-0.245283	3.11357	3.35885	-1.5439	0.13144	0.999752
ENSG00000148337	CIZ1	-0.37905	5.28514	5.66419	-1.54341	0.131558	0.999752
ENSG00000181007	ZFP82	0.967512	2.58537	1.61786	1.54313	0.131627	0.999752
ENSG00000104472	CHRAC1	0.418141	5.77346	5.35532	1.54283	0.1317	0.999752
ENSG00000204308	RNF5	0.434883	4.53744	4.10256	1.54085	0.132181	0.999752
ENSG00000128394	APOBEC3F	-0.420155	1.21902	1.63918	-1.54076	0.132201	0.999752
ENSG00000197217	ENTPD4	-0.470513	6.30707	6.77759	-1.54051	0.132264	0.999752
ENSG00000087086	FTL	0.456193	9.53125	9.07506	1.5402	0.132337	0.999752
ENSG00000136002	ARHGEF4	-1.28896	2.74642	4.03538	-1.53991	0.132409	0.999752
ENSG00000026751	SLAMF7	0.821353	2.1885	1.36715	1.5398	0.132435	0.999752
ENSG00000137054	POLR1E	-0.320368	5.03979	5.36016	-1.53899	0.132633	0.999752
ENSG00000086015	MAST2	-0.345346	3.2428	3.58814	-1.5378	0.132922	0.999752
ENSG00000285230	RALY-AS1	0.44893	1.14575	0.696817	1.53758	0.132977	0.999752
ENSG00000241106	HLA-DOB	0.628848	1.1357	0.506852	1.53565	0.13345	0.999752
ENSG00000155158	TTC39B	0.49856	5.87759	5.37903	1.5354	0.13351	0.999752
ENSG00000183597	TANGO2	-0.367386	2.85913	3.22652	-1.53494	0.133623	0.999752
ENSG00000197647	ZNF433	-0.546834	0.19716	0.743994	-1.53485	0.133646	0.999752
ENSG00000110367	DDX6	-0.323885	8.38561	8.7095	-1.53466	0.133692	0.999752
ENSG00000186153	WWOX	-0.356737	3.38235	3.73909	-1.53429	0.133782	0.999752
ENSG00000185917	SETD4	-0.270958	3.89035	4.1613	-1.5337	0.133929	0.999752
ENSG00000124459	ZNF45	0.265848	4.15243	3.88658	1.53325	0.134038	0.999752
ENSG00000082146	STRADB	0.403805	4.10654	3.70273	1.53254	0.134213	0.999752
ENSG00000165494	PCF11	0.268219	7.45304	7.18482	1.53242	0.134243	0.999752
ENSG00000105088	OLFM2	-0.552828	1.09667	1.6495	-1.53237	0.134254	0.999752
ENSG00000163808	KIF15	0.738323	1.3823	0.643976	1.5315	0.134468	0.999752
ENSG00000198818	SFT2D1	0.329308	4.07704	3.74773	1.53132	0.134512	0.999752
ENSG00000118412	CASP8AP2	0.461779	6.07549	5.61372	1.53083	0.134634	0.999752
ENSG00000136813	ECPAS	-0.218891	6.71222	6.93111	-1.53058	0.134695	0.999752
ENSG00000176715	ACSF3	-0.425777	5.26723	5.69301	-1.53034	0.134755	0.999752
ENSG00000130640	TUBGCP2	-0.179677	5.99125	6.17092	-1.52953	0.134954	0.999752
ENSG00000085788	DDHD2	0.290699	6.67933	6.38863	1.52947	0.134969	0.999752
ENSG00000240342	RPS2P5	0.930781	8.28806	7.35728	1.52912	0.135057	0.999752
ENSG00000175787	ZNF169	-0.320158	2.45686	2.77702	-1.5285	0.135211	0.999752
ENSG00000157625	TAB3	-0.30619	5.08179	5.38798	-1.52811	0.135306	0.999752
ENSG00000182841	RRP7BP	-0.385527	3.53566	3.92119	-1.52776	0.135394	0.999752
ENSG00000160131	VMA21	0.381316	6.95121	6.56989	1.52761	0.135431	0.999752
ENSG00000272288	ILRUN-AS1	0.509153	1.13443	0.625278	1.52758	0.135437	0.999752
ENSG00000184508	HDDC3	0.348172	2.49527	2.14709	1.52704	0.135571	0.999752
ENSG00000181544	FANCB	0.404198	1.99235	1.58815	1.52661	0.13568	0.999752
ENSG00000130202	NECTIN2	-1.02714	0.116266	1.14341	-1.52601	0.135828	0.999752
ENSG00000226259	GTF2H2B	0.834401	0.566253	-0.268148	1.52511	0.136051	0.999752
ENSG00000229097	CALM2P2	-0.552745	1.33013	1.88288	-1.52466	0.136165	0.999752
ENSG00000108932	SLC16A6	0.452116	2.66465	2.21253	1.52433	0.136245	0.999752
ENSG00000030066	NUP160	-0.355186	5.94537	6.30055	-1.52399	0.13633	0.999752
ENSG00000137218	FRS3	0.370661	2.24497	1.87431	1.52385	0.136365	0.999752
ENSG00000001460	STPG1	0.376017	2.98562	2.60961	1.52379	0.136381	0.999752
ENSG00000174652	ZNF266	-0.305866	6.25464	6.56051	-1.52367	0.136411	0.999752
ENSG00000131475	VPS25	0.269794	4.25922	3.98942	1.52289	0.136603	0.999752
ENSG00000091592	NLRP1	-0.455823	7.15803	7.61385	-1.52218	0.136783	0.999752
ENSG00000196116	TDRD7	-0.298018	4.24392	4.54193	-1.52196	0.136838	0.999752
ENSG00000196352	CD55	-0.425908	7.42301	7.84892	-1.52148	0.136956	0.999752
ENSG00000205268	PDE7A	0.496361	8.17154	7.67518	1.52148	0.136957	0.999752
ENSG00000125482	TTF1	-0.246208	4.26446	4.51067	-1.52121	0.137025	0.999752
ENSG00000160352	ZNF714	-0.323201	4.17892	4.50212	-1.52107	0.13706	0.999752
ENSG00000179526	SHARPIN	0.314527	5.3483	5.03377	1.52075	0.137139	0.999752
ENSG00000125375	DMAC2L	-0.317584	4.49828	4.81587	-1.52073	0.137144	0.999752
ENSG00000197563	PIGN	0.290446	4.79783	4.50739	1.52061	0.137174	0.999752
ENSG00000198223	CSF2RA	0.614109	2.45475	1.84064	1.52019	0.137279	0.999752
ENSG00000172345	STARD5	0.422762	0.926331	0.503569	1.52005	0.137314	0.999752
ENSG00000238000	PSME2P1	0.708086	-0.262672	-0.970758	1.51974	0.137392	0.999752
ENSG00000136986	DERL1	0.330676	6.37863	6.04796	1.51926	0.137512	0.999752
ENSG00000183576	SETD3	0.375961	6.4224	6.04644	1.51913	0.137546	0.999752
ENSG00000070087	PFN2	-0.806874	3.22905	4.03592	-1.5191	0.137553	0.999752
ENSG00000089289	IGBP1	-0.361449	6.1199	6.48135	-1.51899	0.137581	0.999752
ENSG00000133678	TMEM254	-0.3801	2.48353	2.86363	-1.51773	0.137899	0.999752
ENSG00000169019	COMMD8	0.342285	4.44597	4.10369	1.5173	0.138005	0.999752
ENSG00000100592	DAAM1	-0.67592	5.15768	5.8336	-1.51571	0.138406	0.999752
ENSG00000159685	CHCHD6	-0.464727	1.99349	2.45822	-1.51513	0.138552	0.999752
ENSG00000095321	CRAT	-0.313868	3.18076	3.49463	-1.51478	0.138641	0.999752
ENSG00000173531	MST1	0.490692	2.57351	2.08281	1.51471	0.138659	0.999752
ENSG00000206562	METTL6	0.29904	3.1228	2.82376	1.51406	0.138822	0.999752
ENSG00000160058	BSDC1	-0.401203	6.09271	6.49392	-1.51355	0.138953	0.999752
ENSG00000088305	DNMT3B	0.575032	1.01842	0.443383	1.5129	0.139117	0.999752
ENSG00000129250	KIF1C	-0.370199	4.52043	4.89063	-1.51245	0.139231	0.999752
ENSG00000152454	ZNF256	0.805328	3.12731	2.32198	1.51221	0.139292	0.999752
ENSG00000182858	ALG12	-0.248465	3.42421	3.67267	-1.51216	0.139305	0.999752
ENSG00000243317	STMP1	0.325785	5.30121	4.97542	1.51213	0.139313	0.999752
ENSG00000175224	ATG13	-0.34164	6.02577	6.36741	-1.51206	0.13933	0.999752
ENSG00000107362	ABHD17B	0.617476	4.30097	3.68349	1.51204	0.139334	0.999752
ENSG00000008283	CYB561	-0.712776	4.80232	5.5151	-1.51174	0.139412	0.999752
ENSG00000068784	SRBD1	0.349272	4.56261	4.21334	1.51164	0.139437	0.999752
ENSG00000110077	MS4A6A	0.69339	4.55757	3.86418	1.51138	0.139502	0.999752
ENSG00000175155	YPEL2	0.38165	6.35267	5.97102	1.5111	0.139575	0.999752
ENSG00000118193	KIF14	0.673101	0.990534	0.317433	1.51104	0.139588	0.999752
ENSG00000182568	SATB1	-0.512903	8.5106	9.0235	-1.51097	0.139607	0.999752
ENSG00000120526	NUDCD1	0.625005	4.41697	3.79197	1.51015	0.139816	0.999752
ENSG00000120708	TGFBI	0.580494	5.01844	4.43795	1.51008	0.139833	0.999752
ENSG00000126838	PZP	-0.885801	3.30657	4.19238	-1.51003	0.139845	0.999752
ENSG00000171262	FAM98B	-0.390855	4.1904	4.58126	-1.50999	0.139855	0.999752
ENSG00000137959	IFI44L	-1.20693	4.58129	5.78822	-1.50976	0.139914	0.999752
ENSG00000100941	PNN	-0.377638	6.98467	7.36231	-1.50935	0.140018	0.999752
ENSG00000263001	GTF2I	-0.313122	5.17648	5.4896	-1.50906	0.140092	0.999752
ENSG00000259291	ZNF710-AS1	-0.375938	1.26042	1.63636	-1.50902	0.140102	0.999752
ENSG00000131149	GSE1	0.723633	5.35951	4.63588	1.50899	0.14011	0.999752
ENSG00000162623	TYW3	0.252929	4.88078	4.62785	1.50849	0.140237	0.999752
ENSG00000103888	CEMIP	-0.549718	0.494785	1.0445	-1.50848	0.140241	0.999752
ENSG00000233622	CYP2T1P	0.469695	1.30023	0.830536	1.50836	0.140272	0.999752
ENSG00000173451	THAP2	0.495855	3.45199	2.95613	1.50823	0.140303	0.999752
ENSG00000129055	ANAPC13	0.385992	4.61927	4.23328	1.50802	0.140357	0.999752
ENSG00000058600	POLR3E	-0.378482	6.35315	6.73163	-1.50735	0.140528	0.999752
ENSG00000102898	NUTF2	0.378264	5.94075	5.56249	1.50695	0.140631	0.999752
ENSG00000151327	FAM177A1	-0.471078	4.93987	5.41095	-1.50681	0.140666	0.999752
ENSG00000086666	ZFAND6	0.283536	6.43325	6.14971	1.50649	0.140748	0.999752
ENSG00000198673	TAFA2	0.796089	2.762	1.96591	1.5061	0.140849	0.999752
ENSG00000121988	ZRANB3	-0.252034	3.2023	3.45433	-1.50606	0.140859	0.999752
ENSG00000101546	RBFA	-0.369339	2.99149	3.36083	-1.5055	0.141002	0.999752
ENSG00000143398	PIP5K1A	0.228322	5.7634	5.53508	1.50512	0.141098	0.999752
ENSG00000006831	ADIPOR2	0.464742	5.66209	5.19735	1.50454	0.141249	0.999752
ENSG00000135535	CD164	0.269581	8.12926	7.85967	1.50445	0.14127	0.999752
ENSG00000231752	EMBP1	-0.446849	2.41324	2.86009	-1.50417	0.141342	0.999752
ENSG00000168397	ATG4B	-0.263575	5.52187	5.78545	-1.50398	0.141392	0.999752
ENSG00000005020	SKAP2	0.548036	4.06497	3.51694	1.50362	0.141484	0.999752
ENSG00000087157	PGS1	-0.337376	4.70867	5.04605	-1.50344	0.141529	0.999752
ENSG00000113369	ARRDC3	0.53144	7.38234	6.8509	1.50167	0.141985	0.999752
ENSG00000134910	STT3A	-0.465648	5.21616	5.68181	-1.50167	0.141985	0.999752
ENSG00000188725	SMIM15	0.373594	4.8072	4.4336	1.50137	0.142062	0.999752
ENSG00000106355	LSM5	0.285604	5.30704	5.02144	1.5008	0.142209	0.999752
ENSG00000029725	RABEP1	-0.27155	5.86746	6.13901	-1.50045	0.1423	0.999752
ENSG00000025293	PHF20	0.274817	6.65607	6.38125	1.5004	0.142312	0.999752
ENSG00000164951	PDP1	0.443318	6.34781	5.9045	1.5003	0.142339	0.999752
ENSG00000165434	PGM2L1	0.709824	5.21424	4.50442	1.4997	0.142492	0.999752
ENSG00000135521	LTV1	0.307543	4.37991	4.07237	1.49969	0.142495	0.999752
ENSG00000183665	TRMT12	0.347285	4.50432	4.15703	1.49957	0.142527	0.999752
ENSG00000116830	TTF2	-0.300577	4.75291	5.05349	-1.4991	0.142648	0.999752
ENSG00000132326	PER2	-0.727715	4.20028	4.92799	-1.4989	0.142701	0.999752
ENSG00000116906	GNPAT	0.256485	5.5958	5.33932	1.49882	0.142721	0.999752
ENSG00000167182	SP2	-0.486169	3.36882	3.85498	-1.4982	0.14288	0.999752
ENSG00000123609	NMI	0.260609	5.21463	4.95402	1.49812	0.142901	0.999752
ENSG00000076201	PTPN23	-0.358299	4.69326	5.05156	-1.49765	0.143022	0.999752
ENSG00000182158	CREB3L2	-0.42842	4.37235	4.80077	-1.49751	0.143059	0.999752
ENSG00000101181	MTG2	-0.233533	3.89027	4.12381	-1.49706	0.143177	0.999752
ENSG00000271614	ATP2B1-AS1	0.698154	3.47287	2.77471	1.49698	0.143196	0.999752
ENSG00000176209	SMIM19	0.399839	4.78524	4.3854	1.49687	0.143225	0.999752
ENSG00000121454	LHX4	-0.535321	1.07776	1.61308	-1.49684	0.143234	0.999752
ENSG00000197969	VPS13A	-0.3596	6.73176	7.09136	-1.49666	0.143281	0.999752
ENSG00000111224	PARP11	-0.304043	4.63173	4.93578	-1.49633	0.143365	0.999752
ENSG00000204899	MZT1	0.402038	4.37625	3.97422	1.49631	0.143372	0.999752
ENSG00000147905	ZCCHC7	0.243471	5.66342	5.41995	1.49585	0.143491	0.999752
ENSG00000214029	ZNF891	-0.484537	3.81538	4.29992	-1.49555	0.143568	0.999752
ENSG00000170776	AKAP13	-0.398156	8.13519	8.53334	-1.49548	0.143585	0.999752
ENSG00000181396	OGFOD3	-0.306376	3.68476	3.99114	-1.49528	0.143638	0.999752
ENSG00000118181	RPS25	-0.302659	10.0357	10.3384	-1.49497	0.143719	0.999752
ENSG00000170860	LSM3	0.29565	5.19956	4.90391	1.49484	0.143753	0.999752
ENSG00000160299	PCNT	-0.530861	6.18012	6.71098	-1.49453	0.143834	0.999752
ENSG00000093144	ECHDC1	0.335957	5.39847	5.06252	1.49374	0.144039	0.999752
ENSG00000158481	CD1C	0.683085	2.43285	1.74976	1.49327	0.144161	0.999752
ENSG00000167608	TMC4	0.580878	0.366172	-0.214706	1.49275	0.144296	0.999752
ENSG00000107438	PDLIM1	0.87356	1.1446	0.271039	1.4921	0.144467	0.999752
ENSG00000114480	GBE1	0.193709	3.99911	3.8054	1.4917	0.144571	0.999752
ENSG00000086712	TXLNG	-0.329914	5.4701	5.80002	-1.49167	0.144578	0.999752
ENSG00000140403	DNAJA4	0.367762	4.37079	4.00303	1.49162	0.144591	0.999752
ENSG00000214174	AMZ2P1	0.461531	3.53885	3.07731	1.49156	0.144608	0.999752
ENSG00000131873	CHSY1	0.441735	5.12492	4.68319	1.49154	0.144612	0.999752
ENSG00000136738	STAM	0.520671	5.04861	4.52794	1.49141	0.144648	0.999752
ENSG00000173559	NABP1	0.628343	5.60283	4.97449	1.49131	0.144673	0.999752
ENSG00000114631	PODXL2	0.693208	1.76774	1.07454	1.49067	0.144841	0.999752
ENSG00000101751	POLI	0.435567	5.21208	4.77651	1.49049	0.144887	0.999752
ENSG00000249855	EEF1A1P19	-0.486727	0.868796	1.35552	-1.4903	0.144937	0.999752
ENSG00000150990	DHX37	-0.217122	5.12419	5.34131	-1.48994	0.145031	0.999752
ENSG00000176809	LRRC37A3	-0.381674	1.38032	1.762	-1.48911	0.145248	0.999752
ENSG00000156795	NTAQ1	0.289098	3.27473	2.98564	1.48903	0.145271	0.999752
ENSG00000111716	LDHB	0.440861	5.69894	5.25808	1.48892	0.145299	0.999752
ENSG00000013583	HEBP1	-0.451883	2.17303	2.62492	-1.48856	0.145393	0.999752
ENSG00000128694	OSGEPL1	0.440052	3.03258	2.59253	1.48854	0.145398	0.999752
ENSG00000118655	DCLRE1B	0.345783	3.56492	3.21913	1.48833	0.145453	0.999752
ENSG00000074603	DPP8	0.188009	6.39635	6.20834	1.4867	0.145882	0.999752
ENSG00000170871	KIAA0232	0.297498	6.15739	5.85989	1.4862	0.146014	0.999752
ENSG00000089006	SNX5	0.19988	6.27619	6.07631	1.48571	0.146143	0.999752
ENSG00000107829	FBXW4	-0.282987	5.31616	5.59915	-1.48535	0.146239	0.999752
ENSG00000156110	ADK	-0.430753	4.79424	5.225	-1.48501	0.146327	0.999752
ENSG00000005884	ITGA3	-0.414936	2.60142	3.01635	-1.48446	0.146471	0.999752
ENSG00000167118	URM1	-0.213875	5.0957	5.30957	-1.48413	0.14656	0.999752
ENSG00000160193	WDR4	-0.332368	2.83523	3.16759	-1.48412	0.146562	0.999752
ENSG00000197696	NMB	0.594494	1.58109	0.986597	1.484	0.146594	0.999752
ENSG00000244509	APOBEC3C	-0.457903	3.96633	4.42423	-1.48312	0.146826	0.999752
ENSG00000158473	CD1D	0.507273	2.91737	2.41009	1.4819	0.147149	0.999752
ENSG00000214753	HNRNPUL2	-0.299233	4.48659	4.78582	-1.48189	0.147151	0.999752
ENSG00000073331	ALPK1	-0.48291	4.11535	4.59826	-1.48125	0.147322	0.999752
ENSG00000204860	FAM201A	1.30004	1.80653	0.506491	1.48124	0.147323	0.999752
ENSG00000196843	ARID5A	-0.714711	5.74704	6.46175	-1.48117	0.147342	0.999752
ENSG00000171135	JAGN1	0.307344	4.50045	4.19311	1.48087	0.147422	0.999752
ENSG00000196139	AKR1C3	0.813936	0.716908	-0.0970286	1.48025	0.147586	0.999752
ENSG00000167377	ZNF23	0.376526	0.19276	-0.183766	1.48014	0.147615	0.999752
ENSG00000105552	BCAT2	-0.368958	3.03375	3.40271	-1.48005	0.14764	0.999752
ENSG00000129219	PLD2	-0.364463	2.85339	3.21785	-1.48004	0.147642	0.999752
ENSG00000162368	CMPK1	0.306067	7.99138	7.68531	1.4798	0.147707	0.999752
ENSG00000108963	DPH1	-0.390835	4.47379	4.86463	-1.47962	0.147755	0.999752
ENSG00000163875	MEAF6	0.252663	5.85066	5.598	1.47931	0.147836	0.999752
ENSG00000137135	ARHGEF39	0.383842	1.04422	0.660376	1.47884	0.147962	0.999752
ENSG00000223960	CHROMR	-0.398306	2.40232	2.80062	-1.47877	0.147982	0.999752
ENSG00000135124	P2RX4	-0.250325	5.00792	5.25825	-1.47845	0.148066	0.999752
ENSG00000165533	TTC8	-0.490577	1.92876	2.41934	-1.47795	0.148198	0.999752
ENSG00000213722	DDAH2	0.363631	2.87452	2.51089	1.47781	0.148236	0.999752
ENSG00000124570	SERPINB6	0.628609	4.13636	3.50775	1.47758	0.148298	0.999752
ENSG00000176401	EID2B	0.334037	1.46262	1.12858	1.47755	0.148306	0.999752
ENSG00000130590	SAMD10	-0.326452	2.9896	3.31605	-1.47743	0.148338	0.999752
ENSG00000197457	STMN3	-0.461141	6.49668	6.95782	-1.47738	0.148351	0.999752
ENSG00000160602	NEK8	-0.287189	1.95114	2.23833	-1.47722	0.148393	0.999752
ENSG00000170837	GPR27	0.840614	1.70129	0.86068	1.47711	0.148423	0.999752
ENSG00000177051	FBXO46	0.274934	4.34879	4.07386	1.4771	0.148425	0.999752
ENSG00000149573	MPZL2	-0.626748	1.22305	1.8498	-1.47637	0.148619	0.999752
ENSG00000163820	FYCO1	-0.420004	4.82048	5.24048	-1.47603	0.14871	0.999752
ENSG00000028137	TNFRSF1B	0.700584	6.58954	5.88896	1.47574	0.148788	0.999752
ENSG00000155097	ATP6V1C1	0.515711	5.40021	4.8845	1.47503	0.148979	0.999752
ENSG00000111145	ELK3	-0.354068	5.04932	5.40339	-1.4746	0.149093	0.999752
ENSG00000198938	MT-CO3	-0.269648	10.9185	11.1881	-1.47454	0.149109	0.999752
ENSG00000079387	SENP1	0.244767	4.95422	4.70945	1.47388	0.149288	0.999752
ENSG00000276291	FRG1HP	-0.226849	3.92798	4.15483	-1.47361	0.149357	0.999752
ENSG00000185262	UBALD2	-0.403923	6.11823	6.52215	-1.47358	0.149366	0.999752
ENSG00000172349	IL16	0.411594	6.96297	6.55138	1.4734	0.149415	0.999752
ENSG00000198951	NAGA	0.356204	4.47758	4.12138	1.47314	0.149485	0.999752
ENSG00000007944	MYLIP	0.48007	7.14743	6.66736	1.47188	0.149824	0.999752
ENSG00000155961	RAB39B	0.397308	4.16148	3.76418	1.47172	0.149866	0.999752
ENSG00000110497	AMBRA1	-0.312961	5.57802	5.89099	-1.47155	0.149912	0.999752
ENSG00000129667	RHBDF2	-0.457251	3.68684	4.14409	-1.47102	0.150054	0.999752
ENSG00000144134	RABL2A	-0.354612	2.36417	2.71878	-1.4704	0.150221	0.999752
ENSG00000123427	EEF1AKMT3	-0.500431	1.03599	1.53642	-1.47032	0.150242	0.999752
ENSG00000179978	NAIPP2	-0.386101	0.774564	1.16066	-1.46999	0.150331	0.999752
ENSG00000076555	ACACB	-0.544092	2.7324	3.2765	-1.46976	0.150393	0.999752
ENSG00000000003	TSPAN6	1.3786	1.64409	0.265493	1.46951	0.15046	0.999752
ENSG00000100890	PRORP	-0.253753	3.27382	3.52757	-1.46903	0.150591	0.999752
ENSG00000168564	CDKN2AIP	0.305527	6.02815	5.72262	1.46889	0.150629	0.999752
ENSG00000135407	AVIL	0.375227	1.89112	1.51589	1.46865	0.150693	0.999752
ENSG00000130175	PRKCSH	-0.245409	6.84866	7.09407	-1.46825	0.150801	0.999752
ENSG00000064393	HIPK2	-0.455105	5.30929	5.7644	-1.46809	0.150844	0.999752
ENSG00000110400	NECTIN1	-0.658277	1.10699	1.76527	-1.46802	0.150864	0.999752
ENSG00000172403	SYNPO2	0.550635	0.955615	0.40498	1.46713	0.151103	0.999752
ENSG00000117906	RCN2	0.2039	5.60489	5.40099	1.4666	0.151248	0.999752
ENSG00000168906	MAT2A	-0.40102	6.25087	6.65189	-1.46642	0.151296	0.999752
ENSG00000272677	HNRNPD-DT	0.577336	0.270195	-0.307141	1.46623	0.151349	0.999752
ENSG00000220205	VAMP2	-0.477753	5.53874	6.01649	-1.4659	0.151437	0.999752
ENSG00000108557	RAI1	-0.675809	4.29245	4.96826	-1.46579	0.151468	0.999752
ENSG00000067992	PDK3	-0.365788	4.3717	4.73749	-1.46576	0.151475	0.999752
ENSG00000144840	RABL3	-0.284459	4.9415	5.22596	-1.46507	0.151663	0.999752
ENSG00000121774	KHDRBS1	-0.215876	7.07106	7.28694	-1.46486	0.151719	0.999752
ENSG00000134802	SLC43A3	0.467974	3.14235	2.67437	1.46455	0.151803	0.999752
ENSG00000263004	AKAP1-DT	-0.372388	0.427837	0.800225	-1.46445	0.151831	0.999752
ENSG00000169330	MINAR1	0.470989	0.824013	0.353024	1.46381	0.152004	0.999752
ENSG00000001629	ANKIB1	0.243805	6.34602	6.10222	1.4635	0.152088	0.999752
ENSG00000168890	TMEM150A	0.280221	3.01746	2.73724	1.46285	0.152266	0.999752
ENSG00000160072	ATAD3B	0.27057	5.5508	5.28023	1.46278	0.152284	0.999752
ENSG00000235162	C12orf75	0.575753	2.94659	2.37084	1.46273	0.152298	0.999752
ENSG00000204839	MROH6	0.804082	3.38088	2.5768	1.46238	0.152394	0.999752
ENSG00000163320	CGGBP1	0.256457	7.54277	7.28631	1.462	0.152496	0.999752
ENSG00000196505	GDAP2	-0.27526	4.71601	4.99127	-1.46017	0.152997	0.999752
ENSG00000110665	C11orf21	-0.597789	4.85468	5.45247	-1.46012	0.15301	0.999752
ENSG00000139722	VPS37B	-0.576445	5.32974	5.90619	-1.45975	0.153112	0.999752
ENSG00000074706	IPCEF1	0.489014	6.7724	6.28339	1.45948	0.153187	0.999752
ENSG00000169962	TAS1R3	0.429291	1.31323	0.883944	1.45944	0.153197	0.999752
ENSG00000116991	SIPA1L2	-1.1516	3.1625	4.3141	-1.45934	0.153225	0.999752
ENSG00000167613	LAIR1	0.57306	5.2861	4.71304	1.45905	0.153303	0.999752
ENSG00000118200	CAMSAP2	-0.615304	3.2234	3.8387	-1.45904	0.153307	0.999752
ENSG00000109944	JHY	-0.528071	0.488415	1.01649	-1.45886	0.153356	0.999752
ENSG00000137210	TMEM14B	0.283641	5.36976	5.08612	1.45787	0.153625	0.999752
ENSG00000067606	PRKCZ	-0.256766	3.25869	3.51545	-1.45725	0.153796	0.999752
ENSG00000072818	ACAP1	-0.348652	7.56826	7.91691	-1.45653	0.153995	0.999752
ENSG00000188739	RBM34	-0.433901	1.61142	2.04532	-1.45611	0.154111	0.999752
ENSG00000171723	GPHN	-0.26479	4.43578	4.70057	-1.45598	0.154145	0.999752
ENSG00000006025	OSBPL7	-0.331531	4.41446	4.74599	-1.45597	0.154147	0.999752
ENSG00000103932	RPAP1	-0.281564	3.85802	4.13958	-1.45595	0.154153	0.999752
ENSG00000164209	SLC25A46	0.291796	6.24946	5.95767	1.45595	0.154154	0.999752
ENSG00000173917	HOXB2	-0.860415	2.41163	3.27205	-1.45547	0.154286	0.999752
ENSG00000111875	ASF1A	0.378909	5.113	4.73409	1.45487	0.15445	0.999752
ENSG00000097033	SH3GLB1	-0.179582	6.76081	6.94039	-1.45481	0.154468	0.999752
ENSG00000109654	TRIM2	-0.962316	1.39098	2.3533	-1.45449	0.154555	0.999752
ENSG00000160094	ZNF362	-0.302896	4.40832	4.71121	-1.45446	0.154565	0.999752
ENSG00000214226	C17orf67	0.401953	2.04474	1.64279	1.45441	0.154576	0.999752
ENSG00000175354	PTPN2	-0.219078	6.08404	6.30312	-1.45434	0.154597	0.999752
ENSG00000213923	CSNK1E	-0.499513	5.13401	5.63353	-1.4542	0.154635	0.999752
ENSG00000099783	HNRNPM	-0.264299	7.34068	7.60498	-1.45374	0.154761	0.999752
ENSG00000100209	HSCB	-0.417563	1.56198	1.97955	-1.45359	0.154803	0.999752
ENSG00000164406	LEAP2	0.395768	0.717366	0.321598	1.45334	0.154871	0.999752
ENSG00000180354	MTURN	-0.365581	4.06657	4.43215	-1.45291	0.154991	0.999752
ENSG00000235109	ZSCAN31	0.669266	1.30053	0.631267	1.45277	0.15503	0.999752
ENSG00000154359	LONRF1	-0.481662	3.56443	4.0461	-1.45241	0.155128	0.999752
ENSG00000167565	SERTAD3	0.561007	3.76264	3.20164	1.45225	0.155174	0.999752
ENSG00000196262	PPIA	0.263214	9.2064	8.94318	1.45189	0.155273	0.999752
ENSG00000075303	SLC25A40	0.328315	4.51794	4.18963	1.45176	0.155308	0.999752
ENSG00000109911	ELP4	-0.560146	3.93548	4.49562	-1.45171	0.155321	0.999752
ENSG00000157895	C12orf43	-0.271159	3.75615	4.02731	-1.45126	0.155448	0.999752
ENSG00000144591	GMPPA	-0.341728	3.8963	4.23803	-1.45125	0.155449	0.999752
ENSG00000169241	SLC50A1	0.284641	4.20157	3.91693	1.45095	0.155533	0.999752
ENSG00000143815	LBR	0.190264	7.29093	7.10067	1.45094	0.155535	0.999752
ENSG00000125844	RRBP1	-0.359991	4.98115	5.34115	-1.45082	0.155569	0.999752
ENSG00000110107	PRPF19	-0.326166	6.01108	6.33724	-1.44986	0.155835	0.999752
ENSG00000006459	KDM7A	0.288485	6.55196	6.26348	1.44942	0.155956	0.999752
ENSG00000250959	GLUD1P3	-0.339328	0.965986	1.30531	-1.44884	0.156117	0.999752
ENSG00000205571	SMN2	-0.631835	1.27126	1.90309	-1.4486	0.156186	0.999752
ENSG00000134014	ELP3	-0.399562	4.57916	4.97872	-1.44846	0.156223	0.999752
ENSG00000152620	NADK2	0.226462	4.63416	4.4077	1.44836	0.156252	0.999752
ENSG00000182095	TNRC18	-0.4863	5.39694	5.88324	-1.44827	0.156278	0.999752
ENSG00000184515	BEX5	-0.610204	1.83963	2.44983	-1.4479	0.156379	0.999752
ENSG00000166169	POLL	-0.299581	3.92411	4.22369	-1.44769	0.156438	0.999752
ENSG00000109066	TMEM104	-0.341924	3.38239	3.72432	-1.44761	0.156459	0.999752
ENSG00000162065	TBC1D24	0.576764	2.1985	1.62174	1.44741	0.156515	0.999752
ENSG00000205208	C4orf46	0.411815	3.79605	3.38423	1.44733	0.156539	0.999752
ENSG00000205746	PKD1P4	-0.463875	1.54214	2.00602	-1.44683	0.156676	0.999752
ENSG00000186312	CA5BP1	-0.383751	1.74518	2.12893	-1.44656	0.156753	0.999752
ENSG00000196693	ZNF33B	-0.374625	5.4951	5.86972	-1.44588	0.156941	0.999752
ENSG00000089327	FXYD5	-0.377977	6.742	7.11998	-1.44581	0.156962	0.999752
ENSG00000223501	VPS52	0.327866	5.34867	5.0208	1.44526	0.157115	0.999752
ENSG00000163312	HELQ	0.179073	4.90865	4.72957	1.4449	0.157214	0.999752
ENSG00000151151	IPMK	0.361196	4.61644	4.25525	1.44471	0.157269	0.999752
ENSG00000180694	TMEM64	0.490312	4.24716	3.75684	1.44419	0.157414	0.999752
ENSG00000108828	VAT1	-0.406502	5.22051	5.62701	-1.44397	0.157474	0.999752
ENSG00000064102	INTS13	0.279011	4.7392	4.46019	1.44314	0.157708	0.999752
ENSG00000105393	BABAM1	0.233984	3.98747	3.75348	1.44305	0.157732	0.999752
ENSG00000198502	HLA-DRB5	0.76703	4.93519	4.16816	1.44257	0.157866	0.999752
ENSG00000072134	EPN2	-0.439214	1.70264	2.14185	-1.44245	0.157901	0.999752
ENSG00000147174	GCNA	0.422433	1.98838	1.56595	1.44235	0.157928	0.999752
ENSG00000010671	BTK	0.542289	2.91743	2.37514	1.44195	0.158041	0.999752
ENSG00000160710	ADAR	-0.313123	8.48661	8.79973	-1.44191	0.158052	0.999752
ENSG00000147324	MFHAS1	-0.699313	4.65175	5.35106	-1.44177	0.15809	0.999752
ENSG00000269837	IPO5P1	-0.371152	1.68797	2.05912	-1.44166	0.158123	0.999752
ENSG00000134460	IL2RA	1.31636	2.66343	1.34707	1.44156	0.158149	0.999752
ENSG00000049860	HEXB	0.248322	5.66345	5.41513	1.44126	0.158235	0.999752
ENSG00000134321	RSAD2	-0.876959	3.10232	3.97928	-1.44096	0.15832	0.999752
ENSG00000103126	AXIN1	0.338582	5.98079	5.64221	1.44046	0.15846	0.999752
ENSG00000110171	TRIM3	-0.357433	2.41471	2.77215	-1.44029	0.158508	0.999752
ENSG00000058729	RIOK2	0.318692	4.94555	4.62686	1.43845	0.159023	0.999752
ENSG00000089682	RBM41	-0.287495	3.78856	4.07605	-1.4382	0.159094	0.999752
ENSG00000101846	STS	-0.332666	1.62943	1.9621	-1.43693	0.159454	0.999752
ENSG00000137312	FLOT1	0.446994	6.45437	6.00738	1.4368	0.15949	0.999752
ENSG00000267767	LINC01801	-0.357411	0.915119	1.27253	-1.43651	0.159571	0.999752
ENSG00000100014	SPECC1L	-0.36869	3.72779	4.09648	-1.43641	0.1596	0.999752
ENSG00000169991	IFFO2	0.641132	6.16904	5.52791	1.43584	0.159761	0.999752
ENSG00000113456	RAD1	0.260605	4.56297	4.30236	1.43554	0.159847	0.999752
ENSG00000120280	TASL	0.716904	1.43777	0.720866	1.43537	0.159895	0.999752
ENSG00000247626	MARS2	0.344146	4.37215	4.02801	1.43526	0.159925	0.999752
ENSG00000105245	NUMBL	-0.37529	1.21929	1.59458	-1.43525	0.159928	0.999752
ENSG00000204217	BMPR2	-0.436367	4.71228	5.14865	-1.43498	0.160005	0.999752
ENSG00000132530	XAF1	-0.580483	3.68487	4.26535	-1.43441	0.160167	0.999752
ENSG00000196268	ZNF493	0.395248	4.78194	4.38669	1.4343	0.160197	0.999752
ENSG00000277075	H2AC8	0.967113	4.16039	3.19328	1.43414	0.160243	0.999752
ENSG00000189195	BTBD8	0.46565	2.98	2.51435	1.43409	0.160256	0.999752
ENSG00000133818	RRAS2	-0.454341	4.13795	4.59229	-1.43399	0.160284	0.999752
ENSG00000181523	SGSH	-0.466339	4.84057	5.30691	-1.43311	0.160535	0.999752
ENSG00000172531	PPP1CA	0.419106	6.92702	6.50792	1.43305	0.160552	0.999752
ENSG00000254901	BORCS8	-0.335779	1.80813	2.14391	-1.43295	0.16058	0.999752
ENSG00000213366	GSTM2	-0.548495	2.40781	2.95631	-1.43291	0.160591	0.999752
ENSG00000272031	ANKRD34A	0.432094	0.516794	0.0846994	1.43226	0.160776	0.999752
ENSG00000031081	ARHGAP31	-0.396009	3.41872	3.81473	-1.43176	0.160919	0.999752
ENSG00000164934	DCAF13	0.335016	5.70934	5.37432	1.43144	0.161009	0.999752
ENSG00000147654	EBAG9	0.349031	5.09119	4.74216	1.43119	0.161081	0.999752
ENSG00000101290	CDS2	-0.2658	6.93253	7.19833	-1.43114	0.161096	0.999752
ENSG00000181690	PLAG1	1.00657	3.87507	2.8685	1.43103	0.161126	0.999752
ENSG00000116497	S100PBP	0.383337	5.29973	4.9164	1.43087	0.161172	0.999752
ENSG00000166710	B2M	0.303454	12.5434	12.24	1.43082	0.161186	0.999752
ENSG00000049239	H6PD	-0.291633	5.76402	6.05565	-1.43054	0.161264	0.999752
ENSG00000130818	ZNF426	-0.299154	4.54887	4.84802	-1.43015	0.161376	0.999752
ENSG00000213523	SRA1	0.241686	4.86376	4.62207	1.42994	0.161436	0.999752
ENSG00000107863	ARHGAP21	0.525615	4.33103	3.80541	1.42987	0.161456	0.999752
ENSG00000125731	SH2D3A	-0.325255	5.06458	5.38984	-1.42943	0.161583	0.999752
ENSG00000101236	RNF24	-0.386965	4.23016	4.61712	-1.42932	0.161612	0.999752
ENSG00000012232	EXTL3	-0.375978	4.22102	4.597	-1.42916	0.161658	0.999752
ENSG00000083896	YTHDC1	-0.273079	7.29751	7.57059	-1.42887	0.161741	0.999752
ENSG00000223704	LINC01422	-0.504485	1.29933	1.80381	-1.42877	0.16177	0.999752
ENSG00000152291	TGOLN2	-0.333687	7.3149	7.64858	-1.42873	0.161781	0.999752
ENSG00000146433	TMEM181	0.360691	6.0422	5.6815	1.42829	0.161908	0.999752
ENSG00000154001	PPP2R5E	-0.195412	5.97787	6.17329	-1.42762	0.162099	0.999752
ENSG00000165168	CYBB	0.652222	6.24679	5.59457	1.42689	0.162309	0.999752
ENSG00000091164	TXNL1	-0.213916	5.7351	5.94902	-1.42615	0.162521	0.999752
ENSG00000116525	TRIM62	-0.404732	3.3561	3.76083	-1.42605	0.16255	0.999752
ENSG00000079335	CDC14A	-0.300863	7.55549	7.85635	-1.42569	0.162651	0.999752
ENSG00000123329	ARHGAP9	0.248806	6.48166	6.23285	1.42483	0.1629	0.999752
ENSG00000233056	ERVH48-1	1.05257	0.900611	-0.151957	1.42458	0.16297	0.999752
ENSG00000118058	KMT2A	-0.553406	6.36156	6.91497	-1.42453	0.162986	0.999752
ENSG00000127870	RNF6	0.254341	6.36717	6.11283	1.42417	0.163089	0.999752
ENSG00000230076	RPL10P6	-1.30974	1.08414	2.39388	-1.4238	0.163194	0.999752
ENSG00000198252	STYX	0.284869	6.20455	5.91968	1.42373	0.163216	0.999752
ENSG00000168016	TRANK1	-0.392867	6.34035	6.73322	-1.42366	0.163234	0.999752
ENSG00000099991	CABIN1	-0.42563	5.80652	6.23215	-1.42362	0.163246	0.999752
ENSG00000198786	MT-ND5	-0.495742	8.0686	8.56435	-1.42361	0.163249	0.999752
ENSG00000155307	SAMSN1	0.463249	5.60567	5.14242	1.42293	0.163444	0.999752
ENSG00000147804	SLC39A4	0.505904	2.20854	1.70264	1.42281	0.16348	0.999752
ENSG00000105281	SLC1A5	0.581482	3.82468	3.2432	1.42209	0.163688	0.999752
ENSG00000157045	NTAN1	0.279012	4.12119	3.84217	1.42197	0.163721	0.999752
ENSG00000122912	SLC25A16	-0.25822	4.71014	4.96836	-1.42187	0.163749	0.999752
ENSG00000133131	MORC4	-0.396879	4.30271	4.69959	-1.42171	0.163797	0.999752
ENSG00000267419	ZNF56	-0.222539	1.07092	1.29346	-1.42145	0.163871	0.999752
ENSG00000157601	MX1	-0.649696	5.85856	6.50825	-1.42138	0.163892	0.999752
ENSG00000280071	GATD3B	-0.309215	0.763555	1.07277	-1.42125	0.16393	0.999752
ENSG00000139531	SUOX	0.540085	0.830958	0.290873	1.42118	0.163949	0.999752
ENSG00000162572	SCNN1D	-0.592851	2.09978	2.69263	-1.42089	0.164035	0.999752
ENSG00000185989	RASA3	-0.357298	7.64546	8.00275	-1.42042	0.164169	0.999752
ENSG00000118308	IRAG2	0.365824	5.51153	5.14571	1.41982	0.164343	0.999752
ENSG00000151466	SCLT1	0.220014	4.82144	4.60143	1.41922	0.164517	0.999752
ENSG00000133030	MPRIP	-0.420181	7.14232	7.5625	-1.41914	0.164541	0.999752
ENSG00000199753	SNORD104	0.452398	2.22257	1.77018	1.41894	0.164596	0.999752
ENSG00000172667	ZMAT3	-0.414472	5.53612	5.9506	-1.41845	0.164738	0.999752
ENSG00000138660	AP1AR	0.440959	4.51226	4.0713	1.41829	0.164786	0.999752
ENSG00000167261	DPEP2	0.349847	4.46487	4.11502	1.41789	0.1649	0.999752
ENSG00000239911	PRKAG2-AS1	0.519076	0.588591	0.069515	1.41788	0.164903	0.999752
ENSG00000139168	ZCRB1	0.295543	5.3067	5.01115	1.41782	0.164921	0.999752
ENSG00000012822	CALCOCO1	-0.348583	5.66354	6.01213	-1.41764	0.164975	0.999752
ENSG00000235576	LINC01871	-1.496	0.732733	2.22873	-1.41761	0.164983	0.999752
ENSG00000196821	ILRUN	0.224508	6.62449	6.39998	1.4169	0.165189	0.999752
ENSG00000180901	KCTD2	-0.313774	4.90646	5.22024	-1.41688	0.165195	0.999752
ENSG00000211677	IGLC2	1.07687	1.70522	0.628349	1.41627	0.165371	0.999752
ENSG00000002919	SNX11	0.201031	4.62138	4.42035	1.41619	0.165395	0.999752
ENSG00000135776	ABCB10	0.25717	5.22989	4.97272	1.41602	0.165444	0.999752
ENSG00000154803	FLCN	-0.308323	4.69009	4.99842	-1.41565	0.165551	0.999752
ENSG00000144036	EXOC6B	-0.197747	4.57585	4.7736	-1.41557	0.165574	0.999752
ENSG00000198466	ZNF587	-0.245371	4.34397	4.58934	-1.41554	0.165583	0.999752
ENSG00000173992	CCS	-0.280218	3.91208	4.1923	-1.41536	0.165636	0.999752
ENSG00000232888	RPS11P5	-0.355971	0.731121	1.08709	-1.41396	0.166044	0.999752
ENSG00000169964	TMEM42	0.325315	3.90819	3.58287	1.41396	0.166044	0.999752
ENSG00000198964	SGMS1	0.236479	4.96307	4.72659	1.41372	0.166114	0.999752
ENSG00000171492	LRRC8D	0.3975	6.07907	5.68157	1.41333	0.166226	0.999752
ENSG00000157456	CCNB2	0.637977	0.89651	0.258533	1.41309	0.166297	0.999752
ENSG00000157557	ETS2	0.430382	4.64301	4.21263	1.41306	0.166305	0.999752
ENSG00000115685	PPP1R7	-0.266166	4.91091	5.17708	-1.41264	0.166429	0.999752
ENSG00000105641	SLC5A5	1.26948	0.86268	-0.406801	1.41203	0.166608	0.999752
ENSG00000177302	TOP3A	-0.251301	4.64986	4.90116	-1.41197	0.166624	0.999752
ENSG00000130766	SESN2	0.548378	3.43091	2.88253	1.41015	0.167157	0.999752
ENSG00000122224	LY9	0.261686	6.51025	6.24857	1.40953	0.167339	0.999752
ENSG00000175115	PACS1	-0.412334	6.76699	7.17932	-1.40909	0.16747	0.999752
ENSG00000171490	RSL1D1	-0.295803	7.84714	8.14294	-1.40838	0.167677	0.999752
ENSG00000169635	HIC2	-0.405683	3.54825	3.95393	-1.40806	0.16777	0.999752
ENSG00000124383	MPHOSPH10	-0.218479	5.05077	5.26925	-1.40796	0.167799	0.999752
ENSG00000196199	MPHOSPH8	-0.277266	5.77461	6.05188	-1.40795	0.167802	0.999752
ENSG00000241553	ARPC4	0.249578	6.52393	6.27435	1.40795	0.167804	0.999752
ENSG00000214046	SMIM7	-0.195686	4.2666	4.46229	-1.40789	0.167821	0.999752
ENSG00000164252	AGGF1	0.207958	4.74771	4.53975	1.40784	0.167837	0.999752
ENSG00000184371	CSF1	1.0712	2.08768	1.01647	1.40749	0.167937	0.999752
ENSG00000246067	RAB30-DT	0.489312	1.32657	0.837261	1.40742	0.167959	0.999752
ENSG00000167862	MRPL58	-0.336683	3.67769	4.01437	-1.40734	0.167982	0.999752
ENSG00000179409	GEMIN4	-0.307436	4.67489	4.98232	-1.40722	0.168017	0.999752
ENSG00000114650	SCAP	-0.183101	6.23069	6.41379	-1.4072	0.168024	0.999752
ENSG00000127527	EPS15L1	-0.235547	4.69851	4.93406	-1.40706	0.168065	0.999752
ENSG00000100109	TFIP11	-0.367351	4.98542	5.35277	-1.40693	0.168103	0.999752
ENSG00000146574	CCZ1B	0.313409	3.76919	3.45578	1.40679	0.168144	0.999752
ENSG00000103056	SMPD3	0.498577	3.02944	2.53086	1.40665	0.168185	0.999752
ENSG00000172432	GTPBP2	0.311225	4.89369	4.58247	1.40649	0.168234	0.999752
ENSG00000135845	PIGC	0.252438	5.248	4.99556	1.40565	0.168479	0.999752
ENSG00000173039	RELA	-0.338237	6.26309	6.60132	-1.40542	0.168548	0.999752
ENSG00000146707	POMZP3	-0.507456	1.57925	2.0867	-1.40531	0.168581	0.999752
ENSG00000117676	RPS6KA1	0.436205	6.62975	6.19355	1.40522	0.168606	0.999752
ENSG00000166446	CDYL2	0.66724	3.71909	3.05185	1.40509	0.168645	0.999752
ENSG00000197579	TOPORS	0.218122	5.9608	5.74268	1.40493	0.168694	0.999752
ENSG00000124523	SIRT5	0.319423	4.53871	4.21929	1.40491	0.1687	0.999752
ENSG00000134690	CDCA8	0.578961	0.945886	0.366925	1.40477	0.168739	0.999752
ENSG00000168758	SEMA4C	0.319054	5.28073	4.96168	1.40411	0.168936	0.999752
ENSG00000262655	SPON1	-1.09688	2.41129	3.50818	-1.40385	0.169011	0.999752
ENSG00000242028	HYPK	0.401502	1.98988	1.58838	1.40371	0.169054	0.999752
ENSG00000143553	SNAPIN	0.41328	3.94044	3.52716	1.40322	0.169198	0.999752
ENSG00000229809	ZNF688	0.250424	3.42596	3.17554	1.40297	0.169271	0.999752
ENSG00000071127	WDR1	0.216712	8.06646	7.84975	1.40295	0.169277	0.999752
ENSG00000144827	ABHD10	0.280829	4.91755	4.63672	1.40259	0.169385	0.999752
ENSG00000122965	RBM19	-0.316202	5.03957	5.35577	-1.4025	0.16941	0.999752
ENSG00000128604	IRF5	0.51975	3.32254	2.80279	1.40243	0.169431	0.999752
ENSG00000213693	SEC14L1P1	-0.419167	0.375771	0.794938	-1.40232	0.169464	0.999752
ENSG00000099204	ABLIM1	-0.453738	8.18954	8.64327	-1.40205	0.169544	0.999752
ENSG00000141194	OR4D1	0.694052	1.5446	0.850547	1.40198	0.169564	0.999752
ENSG00000171302	CANT1	-0.344361	4.94541	5.28977	-1.40191	0.169587	0.999752
ENSG00000173762	CD7	-0.589673	6.49781	7.08748	-1.40183	0.169609	0.999752
ENSG00000100330	MTMR3	-0.341129	3.54209	3.88322	-1.40164	0.169667	0.999752
ENSG00000231389	HLA-DPA1	0.537451	6.71226	6.17481	1.40137	0.169747	0.999752
ENSG00000085514	PILRA	0.51164	3.24719	2.73555	1.40105	0.169842	0.999752
ENSG00000118508	RAB32	0.586354	2.06877	1.48241	1.40094	0.169872	0.999752
ENSG00000223773	CD99P1	-0.394799	2.01856	2.41336	-1.40087	0.169894	0.999752
ENSG00000058804	NDC1	0.245106	5.05343	4.80832	1.40067	0.169953	0.999752
ENSG00000175274	TP53I11	-0.489324	1.38492	1.87425	-1.40065	0.169959	0.999752
ENSG00000067082	KLF6	0.594624	9.82677	9.23214	1.40025	0.17008	0.999752
ENSG00000183837	PNMA3	-1.22552	1.32897	2.55448	-1.39973	0.170233	0.999752
ENSG00000167920	TMEM99	0.774327	1.76907	0.994747	1.3995	0.1703	0.999752
ENSG00000006715	VPS41	-0.325655	5.04294	5.36859	-1.39937	0.170341	0.999752
ENSG00000118518	RNF146	0.317194	4.54757	4.23037	1.39918	0.170395	0.999752
ENSG00000132694	ARHGEF11	0.457337	4.81678	4.35944	1.39812	0.170711	0.999752
ENSG00000139613	SMARCC2	-0.264182	5.87654	6.14072	-1.39803	0.170739	0.999752
ENSG00000108175	ZMIZ1	-0.589981	5.03291	5.62289	-1.39739	0.17093	0.999752
ENSG00000084676	NCOA1	-0.244491	6.29145	6.53594	-1.39721	0.170983	0.999752
ENSG00000118960	HS1BP3	-0.234651	3.89105	4.1257	-1.39707	0.171024	0.999752
ENSG00000110442	COMMD9	-0.331064	4.85203	5.1831	-1.39707	0.171025	0.999752
ENSG00000115419	GLS	0.275733	7.44932	7.17359	1.3968	0.171104	0.999752
ENSG00000229056	HECW2-AS1	-0.926613	-0.885006	0.0416074	-1.39453	0.171785	0.999752
ENSG00000172366	MCRIP2	0.35267	3.93023	3.57756	1.394	0.171942	0.999752
ENSG00000086061	DNAJA1	0.477636	7.55731	7.07968	1.39362	0.172058	0.999752
ENSG00000149547	EI24	-0.334262	4.66405	4.99831	-1.3933	0.172153	0.999752
ENSG00000204469	PRRC2A	-0.352931	7.14	7.49293	-1.39329	0.172156	0.999752
ENSG00000198692	EIF1AY	2.72414	-1.10223	-3.82638	1.39301	0.172238	0.999752
ENSG00000100353	EIF3D	-0.252914	8.30931	8.56222	-1.39293	0.172263	0.999752
ENSG00000137642	SORL1	-0.505752	9.18211	9.68786	-1.39283	0.172293	0.999752
ENSG00000181885	CLDN7	-1.05637	-0.207212	0.849154	-1.39261	0.172361	0.999752
ENSG00000100104	SRRD	-0.340348	3.38755	3.72789	-1.39231	0.172448	0.999752
ENSG00000179715	PCED1B	0.545518	4.78054	4.23503	1.39199	0.172545	0.999752
ENSG00000047578	KATNIP	-0.284807	4.14477	4.42958	-1.39156	0.172675	0.999752
ENSG00000113272	THG1L	-0.34834	3.20546	3.5538	-1.39048	0.172999	0.999752
ENSG00000164961	WASHC5	0.307117	6.33547	6.02835	1.39039	0.173025	0.999752
ENSG00000198496	NBR2	-0.292921	0.945227	1.23815	-1.39023	0.173073	0.999752
ENSG00000147684	NDUFB9	0.334902	6.26824	5.93333	1.38961	0.17326	0.999752
ENSG00000150477	KIAA1328	-0.20669	3.58297	3.78966	-1.38958	0.173271	0.999752
ENSG00000197102	DYNC1H1	-0.399066	8.21642	8.61548	-1.38873	0.173528	0.999752
ENSG00000164167	LSM6	0.215578	4.3612	4.14562	1.38869	0.173539	0.999752
ENSG00000126461	SCAF1	-0.302787	4.67017	4.97295	-1.38845	0.173611	0.999752
ENSG00000105851	PIK3CG	0.358457	5.5195	5.16104	1.38794	0.173765	0.999752
ENSG00000116668	SWT1	0.251028	4.11431	3.86328	1.38747	0.173907	0.999752
ENSG00000188878	FBF1	-0.300749	2.39785	2.6986	-1.38725	0.173975	0.999752
ENSG00000157741	UBN2	-0.324066	4.95832	5.28239	-1.38723	0.17398	0.999752
ENSG00000126746	ZNF384	-0.283206	4.05623	4.33944	-1.38696	0.174061	0.999752
ENSG00000196497	IPO4	-0.293525	-0.0746603	0.218864	-1.3868	0.17411	0.999752
ENSG00000151353	TMEM18	-0.291928	4.91042	5.20235	-1.38668	0.174146	0.999752
ENSG00000137078	SIT1	0.508016	5.07448	4.56647	1.38607	0.17433	0.999752
ENSG00000181026	AEN	-0.305186	5.77005	6.07524	-1.38603	0.174343	0.999752
ENSG00000111275	ALDH2	0.518267	3.27951	2.76124	1.38568	0.17445	0.999752
ENSG00000130150	MOSPD2	0.325042	3.80681	3.48177	1.38534	0.174551	0.999752
ENSG00000170473	PYM1	0.292233	4.24901	3.95677	1.38523	0.174584	0.999752
ENSG00000140848	CPNE2	0.408858	2.56849	2.15963	1.38504	0.174642	0.999752
ENSG00000175309	PHYKPL	-0.379671	5.71762	6.09729	-1.3848	0.174718	0.999752
ENSG00000166847	DCTN5	0.230744	6.19804	5.9673	1.38437	0.174845	0.999752
ENSG00000198911	SREBF2	-0.393533	6.17471	6.56824	-1.38416	0.174911	0.999752
ENSG00000115053	NCL	-0.278871	8.39029	8.66917	-1.38415	0.174914	0.999752
ENSG00000182952	HMGN4	0.334443	6.07067	5.73622	1.3835	0.17511	0.999752
ENSG00000077616	NAALAD2	0.655272	1.17644	0.521167	1.38343	0.175133	0.999752
ENSG00000079462	PAFAH1B3	0.314844	3.68944	3.3746	1.38328	0.175177	0.999752
ENSG00000167525	PROCA1	-0.351027	1.42764	1.77867	-1.38307	0.175241	0.999752
ENSG00000144401	METTL21A	0.270351	4.0991	3.82875	1.38292	0.175286	0.999752
ENSG00000105669	COPE	-0.246303	5.93435	6.18065	-1.38269	0.175356	0.999752
ENSG00000153485	TMEM251	0.392305	2.26273	1.87042	1.38256	0.175398	0.999752
ENSG00000074370	ATP2A3	-0.348782	6.85123	7.20002	-1.38249	0.175417	0.999752
ENSG00000148396	SEC16A	-0.361078	6.5824	6.94347	-1.38245	0.175429	0.999752
ENSG00000143155	TIPRL	0.234656	5.89463	5.65997	1.38234	0.175464	0.999752
ENSG00000180628	PCGF5	-0.376933	7.58072	7.95765	-1.38197	0.175577	0.999752
ENSG00000135365	PHF21A	-0.365713	4.94125	5.30697	-1.38165	0.175674	0.999752
ENSG00000074800	ENO1	0.287654	9.15426	8.86661	1.38163	0.17568	0.999752
ENSG00000132932	ATP8A2	0.961441	1.82893	0.867485	1.38109	0.175844	0.999752
ENSG00000105963	ADAP1	0.3342	2.49152	2.15732	1.38071	0.175959	0.999752
ENSG00000160256	FAM207A	-0.28592	2.93369	3.21961	-1.3807	0.175964	0.999752
ENSG00000117593	DARS2	0.261227	3.8392	3.57798	1.38053	0.176014	0.999752
ENSG00000221821	C6orf226	0.379435	2.53125	2.15182	1.38034	0.176073	0.999752
ENSG00000169884	WNT10B	-0.937539	1.45144	2.38898	-1.38009	0.17615	0.999752
ENSG00000197959	DNM3	0.568129	1.92744	1.35931	1.37991	0.176204	0.999752
ENSG00000162825	NBPF20	-0.369808	1.46659	1.8364	-1.37965	0.176283	0.999752
ENSG00000104687	GSR	-0.361891	5.2478	5.60969	-1.37936	0.176371	0.999752
ENSG00000129559	NEDD8	0.324433	4.69489	4.37045	1.37894	0.176502	0.999752
ENSG00000186088	GSAP	0.37573	4.93206	4.55633	1.37891	0.176509	0.999752
ENSG00000171033	PKIA	0.445516	5.51919	5.07368	1.37881	0.17654	0.999752
ENSG00000246223	LINC01550	-0.98497	2.74265	3.72762	-1.3788	0.176543	0.999752
ENSG00000111581	NUP107	0.207288	5.72179	5.5145	1.37874	0.176563	0.999752
ENSG00000144589	STK11IP	-0.275062	4.4341	4.70916	-1.37857	0.176613	0.999752
ENSG00000112062	MAPK14	0.255916	6.42608	6.17016	1.37785	0.176834	0.999752
ENSG00000156253	RWDD2B	0.337243	2.88545	2.54821	1.37756	0.176922	0.999752
ENSG00000170873	MTSS1	0.56056	6.38143	5.82087	1.3774	0.176971	0.999752
ENSG00000092531	SNAP23	0.270264	4.39969	4.12942	1.37656	0.177229	0.999752
ENSG00000172725	CORO1B	0.359221	6.61454	6.25532	1.37652	0.177241	0.999752
ENSG00000149182	ARFGAP2	-0.271146	6.47598	6.74713	-1.37621	0.177335	0.999752
ENSG00000139289	PHLDA1	1.117	2.31102	1.19403	1.37621	0.177338	0.999752
ENSG00000144712	CAND2	-0.601256	1.17051	1.77177	-1.37605	0.177385	0.999752
ENSG00000141556	TBCD	-0.430155	5.99576	6.42591	-1.37539	0.177589	0.999752
ENSG00000164306	PRIMPOL	0.251846	3.70584	3.45399	1.37534	0.177603	0.999752
ENSG00000103502	CDIPT	0.230672	5.22806	4.99739	1.3752	0.177647	0.999752
ENSG00000055332	EIF2AK2	-0.429514	6.18022	6.60973	-1.37428	0.17793	0.999752
ENSG00000280739	EIF1B-AS1	0.534145	0.615886	0.0817411	1.37415	0.177969	0.999752
ENSG00000134109	EDEM1	0.270756	7.27915	7.00839	1.37414	0.177973	0.999752
ENSG00000111727	HCFC2	-0.265322	4.50253	4.76785	-1.37338	0.178207	0.999752
ENSG00000171448	ZBTB26	-0.395556	3.40588	3.80144	-1.37281	0.178382	0.999752
ENSG00000119650	IFT43	-0.284368	2.68782	2.97218	-1.37264	0.178434	0.999752
ENSG00000088833	NSFL1C	-0.205162	5.33628	5.54144	-1.37184	0.178683	0.999752
ENSG00000162927	PUS10	0.301507	3.50393	3.20243	1.37173	0.178715	0.999752
ENSG00000143776	CDC42BPA	-1.18318	0.097327	1.2805	-1.37071	0.17903	0.999752
ENSG00000092931	MFSD11	-0.278619	4.03942	4.31804	-1.37057	0.179073	0.999752
ENSG00000048471	SNX29	-0.25994	5.93868	6.19862	-1.36963	0.179366	0.999752
ENSG00000108239	TBC1D12	0.695433	2.25423	1.5588	1.36958	0.179381	0.999752
ENSG00000165097	KDM1B	0.247579	4.60237	4.35479	1.36949	0.179408	0.999752
ENSG00000265148	TSPOAP1-AS1	0.301607	2.79393	2.49232	1.36948	0.179411	0.999752
ENSG00000085433	WDR47	0.443722	4.4271	3.98337	1.36947	0.179414	0.999752
ENSG00000148481	MINDY3	0.280985	4.90586	4.62488	1.3688	0.179622	0.999752
ENSG00000116161	CACYBP	0.332793	6.10048	5.76769	1.36875	0.179637	0.999752
ENSG00000188234	AGAP4	-0.307939	2.0037	2.31164	-1.36841	0.179743	0.999752
ENSG00000180884	ZNF792	0.376927	4.11066	3.73373	1.36778	0.179938	0.999752
ENSG00000175104	TRAF6	-0.343784	4.59171	4.9355	-1.36749	0.180029	0.999752
ENSG00000088827	SIGLEC1	-0.840123	0.959916	1.80004	-1.36676	0.180256	0.999752
ENSG00000185624	P4HB	-0.256227	7.14253	7.39875	-1.3667	0.180274	0.999752
ENSG00000175606	TMEM70	0.428251	4.48246	4.05421	1.36669	0.180275	0.999752
ENSG00000182557	SPNS3	-0.488141	1.37609	1.86423	-1.36664	0.180292	0.999752
ENSG00000228223	HCG11	0.647595	4.13208	3.48449	1.36654	0.180325	0.999752
ENSG00000253719	ATXN7L3B	0.193987	7.55932	7.36533	1.36592	0.180518	0.999752
ENSG00000177058	SLC38A9	0.259031	4.15577	3.89674	1.36583	0.180543	0.999752
ENSG00000175193	PARL	-0.278091	2.35393	2.63202	-1.36495	0.180818	0.999752
ENSG00000118762	PKD2	-0.549674	3.08615	3.63583	-1.36486	0.180845	0.999752
ENSG00000233913	RPL10P9	-1.08573	2.36732	3.45305	-1.36458	0.180935	0.999752
ENSG00000159199	ATP5MC1	0.308055	4.30058	3.99252	1.36451	0.180956	0.999752
ENSG00000166377	ATP9B	-0.213738	5.45778	5.67152	-1.36424	0.181041	0.999752
ENSG00000110047	EHD1	0.370898	7.85548	7.48458	1.36397	0.181124	0.999752
ENSG00000162836	ACP6	-0.331058	3.56701	3.89806	-1.36395	0.181129	0.999752
ENSG00000121579	NAA50	0.238589	6.98342	6.74483	1.36313	0.181385	0.999752
ENSG00000132522	GPS2	-0.377152	1.10044	1.47759	-1.36295	0.181443	0.999752
ENSG00000263069	RNF213-AS1	-0.575868	1.25837	1.83424	-1.36285	0.181472	0.999752
ENSG00000230487	PSMG3-AS1	-0.336361	1.7936	2.12996	-1.36261	0.181549	0.999752
ENSG00000065328	MCM10	0.644941	0.53273	-0.112212	1.3621	0.181708	0.999752
ENSG00000197119	SLC25A29	-0.592193	1.99709	2.58929	-1.36166	0.181845	0.999752
ENSG00000155657	TTN	-0.62758	4.79296	5.42054	-1.36153	0.181885	0.999752
ENSG00000077235	GTF3C1	-0.249576	6.35172	6.60129	-1.36101	0.182048	0.999752
ENSG00000241852	C8orf58	-0.314307	1.59792	1.91223	-1.36069	0.182149	0.999752
ENSG00000142686	C1orf216	0.341675	3.33077	2.98909	1.36062	0.182172	0.999752
ENSG00000168404	MLKL	0.321685	4.02181	3.70013	1.36058	0.182185	0.999752
ENSG00000128590	DNAJB9	0.378591	5.81383	5.43524	1.36032	0.182266	0.999752
ENSG00000205643	CDPF1	0.398394	2.47176	2.07337	1.36017	0.182312	0.999752
ENSG00000205726	ITSN1	-0.390597	2.80602	3.19661	-1.36009	0.182337	0.999752
ENSG00000087269	NOP14	-0.210351	5.38028	5.59063	-1.35989	0.182401	0.999752
ENSG00000137656	BUD13	-0.32864	3.85079	4.17943	-1.3595	0.182521	0.999752
ENSG00000107077	KDM4C	-0.209075	6.46043	6.66951	-1.35902	0.182672	0.999752
ENSG00000147133	TAF1	-0.234336	6.29526	6.52959	-1.35829	0.182903	0.999752
ENSG00000087338	GMCL1	0.281145	5.36648	5.08534	1.35742	0.183175	0.999752
ENSG00000132361	CLUH	-0.368937	5.14904	5.51798	-1.35732	0.183207	0.999752
ENSG00000026297	RNASET2	-0.337878	6.35111	6.68899	-1.35724	0.183231	0.999752
ENSG00000110492	MDK	-0.499622	0.631567	1.13119	-1.35719	0.183248	0.999752
ENSG00000186174	BCL9L	-0.569579	5.83183	6.40141	-1.35713	0.183266	0.999752
ENSG00000140943	MBTPS1	-0.169009	6.96348	7.13249	-1.35588	0.183662	0.999752
ENSG00000179922	ZNF784	-0.36678	2.10959	2.47637	-1.35542	0.183804	0.999752
ENSG00000244682	FCGR2C	0.46462	1.44342	0.978797	1.35507	0.183916	0.999752
ENSG00000143674	MAP3K21	-0.449316	1.38081	1.83013	-1.35487	0.183979	0.999752
ENSG00000198131	ZNF544	0.375631	4.05044	3.67481	1.35477	0.184011	0.999752
ENSG00000182197	EXT1	0.378893	5.08034	4.70145	1.35455	0.184082	0.999752
ENSG00000005100	DHX33	-0.330742	3.72312	4.05386	-1.35358	0.184388	0.999752
ENSG00000159433	STARD9	-0.477324	2.40179	2.87911	-1.35318	0.184514	0.999752
ENSG00000180182	MED14	-0.293543	5.3941	5.68764	-1.35276	0.184646	0.999752
ENSG00000143515	ATP8B2	0.512315	7.92355	7.41123	1.35205	0.184871	0.999752
ENSG00000139192	TAPBPL	-0.296729	4.21685	4.51358	-1.35204	0.184876	0.999752
ENSG00000072163	LIMS2	0.560498	1.98956	1.42907	1.35175	0.184968	0.999752
ENSG00000142168	SOD1	0.271701	7.08181	6.81011	1.35145	0.185062	0.999752
ENSG00000164038	SLC9B2	-0.427349	3.71082	4.13816	-1.35132	0.185104	0.999752
ENSG00000101608	MYL12A	0.428812	7.84125	7.41244	1.35079	0.185271	0.999752
ENSG00000160783	PMF1	-0.352965	3.83704	4.19	-1.3499	0.185555	0.999752
ENSG00000177200	CHD9	-0.319673	6.12608	6.44576	-1.34977	0.185596	0.999752
ENSG00000123505	AMD1	0.345255	7.91104	7.56578	1.34972	0.185612	0.999752
ENSG00000070882	OSBPL3	-0.400874	5.44198	5.84285	-1.34971	0.185614	0.999752
ENSG00000100425	BRD1	-0.380061	6.74661	7.12667	-1.34907	0.185817	0.999752
ENSG00000164916	FOXK1	-0.343628	6.75366	7.09729	-1.34891	0.18587	0.999752
ENSG00000184260	H2AC20	0.660468	4.7323	4.07183	1.34821	0.18609	0.999752
ENSG00000163659	TIPARP	-0.633568	6.267	6.90056	-1.34803	0.18615	0.999752
ENSG00000111790	FGFR1OP2	0.340984	6.35961	6.01862	1.34802	0.186152	0.999752
ENSG00000166523	CLEC4E	0.750733	2.10479	1.35406	1.34766	0.186267	0.999752
ENSG00000144895	EIF2A	-0.285704	7.10992	7.39562	-1.34712	0.186438	0.999752
ENSG00000145386	CCNA2	0.520457	1.48105	0.960593	1.34693	0.186501	0.999752
ENSG00000159399	HK2	0.360282	4.99928	4.639	1.34692	0.186502	0.999752
ENSG00000170779	CDCA4	0.35759	4.46254	4.10495	1.34681	0.186537	0.999752
ENSG00000159348	CYB5R1	0.262845	4.23859	3.97575	1.3462	0.186732	0.999752
ENSG00000139880	CDH24	-0.56006	1.34047	1.90053	-1.346	0.186797	0.999752
ENSG00000104903	LYL1	0.414969	2.29823	1.88326	1.34539	0.186992	0.999752
ENSG00000164484	TMEM200A	-1.09555	2.55241	3.64796	-1.34505	0.187101	0.999752
ENSG00000103342	GSPT1	-0.340361	7.71977	8.06013	-1.34502	0.187109	0.999752
ENSG00000174137	FAM53A	0.378909	0.933728	0.554819	1.345	0.187115	0.999752
ENSG00000158716	DUSP23	0.331854	3.10343	2.77157	1.34486	0.18716	0.999752
ENSG00000187266	EPOR	0.457157	1.86078	1.40362	1.3448	0.187181	0.999752
ENSG00000171953	ATPAF2	-0.283521	3.13565	3.41917	-1.34464	0.18723	0.999752
ENSG00000134108	ARL8B	0.274456	6.55476	6.28031	1.34456	0.187258	0.999752
ENSG00000143294	PRCC	-0.244558	4.95279	5.19735	-1.3438	0.187499	0.999752
ENSG00000115758	ODC1	0.370237	6.94584	6.57561	1.34371	0.18753	0.999752
ENSG00000176623	RMDN1	0.2993	5.83833	5.53903	1.34358	0.187572	0.999752
ENSG00000092140	G2E3	-0.255634	5.31021	5.56584	-1.34318	0.1877	0.999752
ENSG00000149243	KLHL35	-0.606892	0.00300498	0.609897	-1.34252	0.18791	0.999752
ENSG00000133597	ADCK2	0.24823	4.43605	4.18782	1.342	0.188079	0.999752
ENSG00000038219	BOD1L1	-0.396201	6.35497	6.75117	-1.34162	0.188199	0.999752
ENSG00000184678	H2BC21	0.553377	6.39254	5.83916	1.34117	0.188345	0.999752
ENSG00000204524	ZNF805	-0.391679	4.19347	4.58515	-1.34081	0.18846	0.999752
ENSG00000177352	CCDC71	-0.252285	3.35924	3.61152	-1.34075	0.18848	0.999752
ENSG00000276234	TADA2A	0.294378	4.12784	3.83346	1.34074	0.188483	0.999752
ENSG00000145476	CYP4V2	0.407901	5.5384	5.1305	1.34056	0.188541	0.999752
ENSG00000136536	MARCHF7	0.174447	7.39547	7.22102	1.34042	0.188587	0.999752
ENSG00000108468	CBX1	0.289044	4.801	4.51195	1.34024	0.188645	0.999752
ENSG00000125741	OPA3	-0.387978	3.55963	3.9476	-1.34009	0.188692	0.999752
ENSG00000161980	POLR3K	0.445547	2.01622	1.57067	1.33948	0.188889	0.999752
ENSG00000100813	ACIN1	-0.310748	7.28494	7.59569	-1.33927	0.188957	0.999752
ENSG00000168872	DDX19A	-0.242325	3.84654	4.08887	-1.33892	0.189068	0.999752
ENSG00000167895	TMC8	-0.376349	7.34707	7.72341	-1.33834	0.189257	0.999752
ENSG00000164764	SBSPON	0.653727	-0.104548	-0.758276	1.33803	0.189354	0.999752
ENSG00000160229	ZNF66	0.317952	1.32571	1.00776	1.33725	0.189609	0.999752
ENSG00000247516	MIR4458HG	1.42142	0.149666	-1.27175	1.33691	0.189718	0.999752
ENSG00000174705	SH3PXD2B	-0.740936	-0.525588	0.215348	-1.33668	0.189793	0.999752
ENSG00000107954	NEURL1	0.713445	0.529032	-0.184413	1.33634	0.1899	0.999752
ENSG00000166855	CLPX	-0.182896	5.83537	6.01827	-1.33617	0.189956	0.999752
ENSG00000065970	FOXJ2	-0.3139	4.7965	5.1104	-1.33603	0.190003	0.999752
ENSG00000244041	LINC01011	0.475969	0.815177	0.339209	1.3342	0.190594	0.999752
ENSG00000116985	BMP8B	0.335085	1.4146	1.07952	1.33417	0.190604	0.999752
ENSG00000119965	C10orf88	0.303791	3.02743	2.72364	1.334	0.190659	0.999752
ENSG00000187954	CYHR1	0.290536	5.60483	5.31429	1.334	0.190661	0.999752
ENSG00000111684	LPCAT3	-0.314165	2.12567	2.43983	-1.3339	0.190693	0.999752
ENSG00000189180	ZNF33A	-0.340615	5.81301	6.15362	-1.33364	0.190777	0.999752
ENSG00000137166	FOXP4	-0.503787	1.68617	2.18996	-1.33245	0.191165	0.999752
ENSG00000124802	EEF1E1	0.281536	2.35228	2.07074	1.33218	0.191253	0.999752
ENSG00000117479	SLC19A2	0.355513	3.31368	2.95816	1.33216	0.191257	0.999752
ENSG00000183291	SELENOF	0.322458	7.09458	6.77212	1.33202	0.191303	0.999752
ENSG00000014138	POLA2	-0.279586	0.797339	1.07692	-1.33195	0.191325	0.999752
ENSG00000187554	TLR5	-0.71257	2.41947	3.13204	-1.33163	0.191431	0.999752
ENSG00000144824	PHLDB2	-0.576721	0.782655	1.35938	-1.33161	0.191437	0.999752
ENSG00000072849	DERL2	-0.299829	5.17312	5.47295	-1.33148	0.19148	0.999752
ENSG00000134057	CCNB1	0.508176	1.89678	1.38861	1.33146	0.191487	0.999752
ENSG00000169372	CRADD	0.27484	2.79403	2.51919	1.33138	0.191511	0.999752
ENSG00000240038	AMY2B	0.518319	4.98393	4.46561	1.33071	0.191729	0.999752
ENSG00000104765	BNIP3L	-0.31822	6.21401	6.53223	-1.33067	0.191742	0.999752
ENSG00000139160	ETFBKMT	0.368062	1.49902	1.13096	1.33031	0.191862	0.999752
ENSG00000142959	BEST4	0.472593	-0.0796623	-0.552255	1.33024	0.191883	0.999752
ENSG00000081791	DELE1	-0.214191	5.37581	5.59	-1.33004	0.191948	0.999752
ENSG00000121552	CSTA	0.634617	2.76393	2.12932	1.3299	0.191993	0.999752
ENSG00000105186	ANKRD27	0.270055	5.28755	5.01749	1.32989	0.191997	0.999752
ENSG00000149782	PLCB3	0.25577	3.30455	3.04878	1.32958	0.192097	0.999752
ENSG00000198642	KLHL9	-0.265567	6.04429	6.30985	-1.32958	0.192099	0.999752
ENSG00000163956	LRPAP1	-0.222827	5.93599	6.15881	-1.32935	0.192174	0.999752
ENSG00000198876	DCAF12	0.435995	5.15296	4.71696	1.32884	0.19234	0.999752
ENSG00000256294	ZNF225	0.625222	1.98894	1.36372	1.32853	0.192442	0.999752
ENSG00000154874	CCDC144B	-1.44081	0.493551	1.93436	-1.32784	0.192666	0.999752
ENSG00000175061	SNHG29	-0.442401	8.09052	8.53292	-1.32715	0.192895	0.999752
ENSG00000127995	CASD1	0.309398	5.47799	5.16859	1.32674	0.193028	0.999752
ENSG00000204316	MRPL38	-0.4774	1.73506	2.21246	-1.32673	0.193029	0.999752
ENSG00000105607	GCDH	-0.273384	3.93114	4.20452	-1.32657	0.193082	0.999752
ENSG00000149196	HIKESHI	0.419119	4.31869	3.89957	1.3264	0.19314	0.999752
ENSG00000158828	PINK1	-0.259929	2.58299	2.84292	-1.32629	0.193174	0.999752
ENSG00000225733	FGD5-AS1	0.244576	7.13541	6.89083	1.32628	0.193179	0.999752
ENSG00000109118	PHF12	-0.420237	6.34873	6.76897	-1.32602	0.193262	0.999752
ENSG00000171467	ZNF318	-0.356531	5.59322	5.94975	-1.32544	0.193454	0.999752
ENSG00000134313	KIDINS220	-0.234606	6.61932	6.85392	-1.32535	0.193482	0.999752
ENSG00000120725	SIL1	-0.231625	3.29169	3.52332	-1.32533	0.193491	0.999752
ENSG00000139990	DCAF5	-0.222633	6.54625	6.76888	-1.32511	0.193563	0.999752
ENSG00000119689	DLST	-0.225031	6.54814	6.77318	-1.32453	0.193751	0.999752
ENSG00000205629	LCMT1	-0.249319	4.04745	4.29677	-1.32426	0.193842	0.999752
ENSG00000099840	IZUMO4	-0.358823	1.91933	2.27816	-1.32395	0.193944	0.999752
ENSG00000139112	GABARAPL1	-0.861424	4.85856	5.71999	-1.32346	0.194106	0.999752
ENSG00000074657	ZNF532	0.96219	3.47431	2.51212	1.32344	0.194112	0.999752
ENSG00000114013	CD86	0.53051	3.28148	2.75097	1.32229	0.19449	0.999752
ENSG00000132300	PTCD3	0.226719	7.00913	6.78241	1.32203	0.194576	0.999752
ENSG00000119408	NEK6	0.524484	3.02796	2.50347	1.32106	0.194894	0.999752
ENSG00000102316	MAGED2	0.418946	5.78169	5.36275	1.32105	0.194897	0.999752
ENSG00000237248	LINC00987	-0.624744	0.287439	0.912182	-1.32089	0.194952	0.999752
ENSG00000173198	CYSLTR1	0.810973	4.18633	3.37536	1.32044	0.195101	0.999752
ENSG00000152219	ARL14EP	-0.364886	5.00035	5.36524	-1.32042	0.195105	0.999752
ENSG00000244198	ARHGEF35-AS1	-0.780245	-0.845948	-0.065703	-1.31997	0.195254	0.999752
ENSG00000196700	ZNF512B	-0.384439	4.82247	5.20691	-1.3199	0.195278	0.999752
ENSG00000143093	STRIP1	-0.186697	5.80474	5.99143	-1.31987	0.195287	0.999752
ENSG00000170265	ZNF282	-0.443179	3.27667	3.71985	-1.3196	0.195376	0.999752
[truncated: 9,829 more rows]

## Sheet: Fludarabine
EntrezID	Gene	logFC_resp_vs_nonresp	AveExpr_resp	AveExpr_nonresp	t_Stat	PValue	FDRAdjPValue
ENSG00000198719	DLL1	3.16185	1.92332	-1.23853	6.69466	1.95118e-06	0.0230785
ENSG00000103260	METRN	2.13689	2.45326	0.316365	6.03585	7.7745e-06	0.0459784
ENSG00000103254	ANTKMT	2.07471	2.67636	0.601651	4.8453	0.000107734	0.320295
ENSG00000166689	PLEKHA7	-2.82705	2.60832	5.43537	-4.84292	0.000108318	0.320295
ENSG00000196735	HLA-DQA1	1.78714	5.26021	3.47307	4.4393	0.000271825	0.548728
ENSG00000124813	RUNX2	-2.05985	3.71775	5.7776	-4.39666	0.000299733	0.548728
ENSG00000084070	SMAP2	-0.955726	7.86289	8.81862	-4.36171	0.000324746	0.548728
ENSG00000000003	TSPAN6	4.00686	2.30808	-1.69877	4.25584	0.000414112	0.573858
ENSG00000096060	FKBP5	-1.5278	7.31047	8.83828	-4.23278	0.000436652	0.573858
ENSG00000176533	GNG7	1.63843	2.01714	0.378711	4.09129	0.000604573	0.715089
ENSG00000223960	CHROMR	-1.0384	2.21376	3.25217	-3.96733	0.000804126	0.764869
ENSG00000175505	CLCF1	3.43225	1.76347	-1.66878	3.94254	0.000851319	0.764869
ENSG00000112699	GMDS	-0.914557	3.38679	4.30135	-3.92571	0.000884945	0.764869
ENSG00000261556	SMG1P7	1.014	3.88743	2.87344	3.87448	0.000995615	0.764869
ENSG00000198851	CD3E	-1.10174	6.94051	8.04225	-3.84956	0.00105434	0.764869
ENSG00000183049	CAMK1D	-1.38158	4.91806	6.29963	-3.81319	0.00114631	0.764869
ENSG00000103253	HAGHL	1.97217	1.80984	-0.162334	3.80876	0.00115804	0.764869
ENSG00000144485	HES6	2.11731	0.108692	-2.00862	3.80653	0.00116399	0.764869
ENSG00000250303	LINC02762	-2.34622	-0.87418	1.47204	-3.72398	0.00140703	0.842364
ENSG00000110013	SIAE	-1.48972	2.98599	4.47571	-3.66986	0.0015931	0.842364
ENSG00000102349	KLF8	-2.78912	2.5309	5.32002	-3.64366	0.00169176	0.842364
ENSG00000169992	NLGN2	-3.14006	0.229842	3.36991	-3.64312	0.00169384	0.842364
ENSG00000230438	SERPINB9P1	-1.80978	1.76797	3.57775	-3.63711	0.00171733	0.842364
ENSG00000150455	TIRAP	-0.762122	1.14205	1.90417	-3.60748	0.001838	0.842364
ENSG00000104361	NIPAL2	1.89572	3.69832	1.8026	3.58625	0.00192956	0.842364
ENSG00000168824	NSG1	-2.96394	2.34739	5.31132	-3.57918	0.00196103	0.842364
ENSG00000169047	IRS1	-1.56528	3.1346	4.69989	-3.54538	0.0021187	0.842364
ENSG00000141576	RNF157	-1.66221	4.95959	6.6218	-3.47951	0.00246279	0.842364
ENSG00000166503	HDGFL3	-2.72044	3.84237	6.56282	-3.45296	0.00261652	0.842364
ENSG00000077585	GPR137B	1.01144	2.20406	1.19262	3.44736	0.00265014	0.842364
ENSG00000253276	CCDC71L	1.20158	3.80909	2.60751	3.43576	0.00272119	0.842364
ENSG00000159256	MORC3	0.742767	7.49153	6.74877	3.42512	0.00278792	0.842364
ENSG00000158813	EDA	-1.70193	2.26698	3.96891	-3.36324	0.00320945	0.842364
ENSG00000116285	ERRFI1	2.33632	1.63252	-0.703804	3.35981	0.00323453	0.842364
ENSG00000198720	ANKRD13B	-1.2297	0.584333	1.81403	-3.35147	0.00329642	0.842364
ENSG00000081026	MAGI3	-1.30797	2.90823	4.2162	-3.3511	0.00329919	0.842364
ENSG00000178105	DDX10	-0.743878	4.33349	5.07737	-3.33682	0.0034079	0.842364
ENSG00000159958	TNFRSF13C	1.28358	3.26376	1.98018	3.33603	0.00341401	0.842364
ENSG00000146757	ZNF92	0.765696	5.7222	4.95651	3.31031	0.00361908	0.842364
ENSG00000164105	SAP30	-1.32264	2.74233	4.06497	-3.3078	0.00363973	0.842364
ENSG00000154134	ROBO3	-2.15897	2.51619	4.67517	-3.28379	0.00384319	0.842364
ENSG00000182247	UBE2E2	1.91196	2.44346	0.531496	3.28165	0.00386188	0.842364
ENSG00000078596	ITM2A	3.08175	7.07064	3.98888	3.27692	0.00390351	0.842364
ENSG00000221866	PLXNA4	-3.27452	4.24848	7.523	-3.27576	0.00391372	0.842364
ENSG00000073910	FRY	-2.10207	3.19045	5.29252	-3.27044	0.00396118	0.842364
ENSG00000225138	SLC9A3-AS1	-1.46788	1.4565	2.92439	-3.26137	0.00404325	0.842364
ENSG00000189241	TSPYL1	0.769679	7.46579	6.69611	3.24481	0.00419749	0.842364
ENSG00000102678	FGF9	1.25186	3.07628	1.82443	3.2309	0.00433145	0.842364
ENSG00000179344	HLA-DQB1	1.90791	5.69692	3.789	3.21089	0.00453157	0.842364
ENSG00000231312	MAP4K3-DT	-0.954818	0.693156	1.64797	-3.19358	0.00471193	0.842364
ENSG00000188747	NOXA1	1.2096	0.61014	-0.599462	3.18806	0.00477097	0.842364
ENSG00000170734	POLH	-0.845451	3.57791	4.42336	-3.17177	0.00494921	0.842364
ENSG00000127585	FBXL16	-1.60157	1.86	3.46157	-3.15587	0.00512947	0.842364
ENSG00000132467	UTP3	-0.805708	4.45047	5.25618	-3.15307	0.00516192	0.842364
ENSG00000188493	C19orf54	-0.787638	1.59596	2.3836	-3.12704	0.00547271	0.842364
ENSG00000007264	MATK	1.17609	5.23758	4.06148	3.12279	0.00552514	0.842364
ENSG00000066697	MSANTD3	1.02392	3.44443	2.42051	3.11122	0.00567053	0.842364
ENSG00000133789	SWAP70	0.82278	4.35623	3.53345	3.10206	0.00578819	0.842364
ENSG00000131686	CA6	-2.78874	1.1	3.88874	-3.09663	0.00585904	0.842364
ENSG00000152382	TADA1	0.783462	5.12339	4.33993	3.09374	0.00589713	0.842364
ENSG00000109107	ALDOC	0.811174	3.96335	3.15217	3.09257	0.00591258	0.842364
ENSG00000262655	SPON1	-3.12091	1.86206	4.98297	-3.08365	0.00603179	0.842364
ENSG00000147324	MFHAS1	-1.40392	4.50049	5.90441	-3.08257	0.00604644	0.842364
ENSG00000110074	FOXRED1	-0.899346	3.30414	4.20348	-3.071	0.00620506	0.842364
ENSG00000113810	SMC4	-1.41011	5.41661	6.82672	-3.06625	0.0062713	0.842364
ENSG00000151914	DST	-2.84972	1.86761	4.71733	-3.06455	0.00629523	0.842364
ENSG00000162004	CCDC78	1.99331	1.02484	-0.968468	3.06031	0.00635507	0.842364
ENSG00000166428	PLD4	2.1967	2.08251	-0.114193	3.04646	0.00655484	0.842364
ENSG00000188483	IER5L	1.79876	1.75856	-0.0402056	3.04099	0.00663546	0.842364
ENSG00000111897	SERINC1	0.791369	8.42177	7.6304	3.02739	0.0068398	0.842364
ENSG00000273723	SUGT1-DT	1.11138	0.651165	-0.460213	3.02117	0.0069354	0.842364
ENSG00000110274	CEP164	-1.02155	4.05726	5.07881	-3.01527	0.00702717	0.842364
ENSG00000243244	STON1	-1.23692	0.146282	1.3832	-3.01396	0.00704767	0.842364
ENSG00000124171	PARD6B	1.00056	3.23673	2.23617	3.00621	0.00717043	0.842364
ENSG00000136854	STXBP1	-1.31817	2.23206	3.55024	-3.00458	0.00719652	0.842364
ENSG00000182934	SRPRA	-0.73373	6.47411	7.20784	-3.00024	0.00726637	0.842364
ENSG00000167550	RHEBL1	1.18966	0.43094	-0.758715	2.99885	0.0072888	0.842364
ENSG00000198948	MFAP3L	1.40851	0.809305	-0.599202	2.99521	0.0073481	0.842364
ENSG00000170145	SIK2	-0.948015	3.85418	4.80219	-2.99378	0.00737152	0.842364
ENSG00000129347	KRI1	-0.841913	4.57953	5.42144	-2.9685	0.00779758	0.842364
ENSG00000167981	ZNF597	0.771287	3.01557	2.24428	2.96279	0.007897	0.842364
ENSG00000067141	NEO1	-1.0956	3.97322	5.06881	-2.96001	0.00794598	0.842364
ENSG00000185112	FAM43A	2.3192	2.19981	-0.119384	2.94503	0.00821426	0.842364
ENSG00000164104	HMGB2	-0.981188	6.62905	7.61024	-2.93779	0.00834723	0.842364
ENSG00000167483	NIBAN3	1.40277	2.59028	1.1875	2.93532	0.00839294	0.842364
ENSG00000115677	HDLBP	-0.625474	6.9641	7.58958	-2.9335	0.00842686	0.842364
ENSG00000196126	HLA-DRB1	1.47128	7.24229	5.77102	2.93236	0.00844824	0.842364
ENSG00000139629	GALNT6	-1.06212	3.10219	4.16431	-2.92877	0.00851563	0.842364
ENSG00000129534	MIS18BP1	-0.590222	5.59413	6.18435	-2.92508	0.00858545	0.842364
ENSG00000232653	GOLGA8N	-1.28854	0.133792	1.42233	-2.91426	0.00879339	0.842364
ENSG00000163617	CCDC191	-0.659255	2.73623	3.39548	-2.90237	0.00902755	0.842364
ENSG00000152127	MGAT5	-0.955547	6.91345	7.869	-2.89226	0.00923133	0.842364
ENSG00000135925	WNT10A	2.38159	1.40629	-0.975304	2.88161	0.00945057	0.842364
ENSG00000111961	SASH1	-2.29142	1.26781	3.55923	-2.88119	0.00945946	0.842364
ENSG00000189077	TMEM120A	0.882722	3.12932	2.2466	2.87096	0.00967506	0.842364
ENSG00000123191	ATP7B	1.4961	1.68913	0.193029	2.86943	0.00970786	0.842364
ENSG00000010278	CD9	1.73342	1.53267	-0.200753	2.86738	0.00975164	0.842364
ENSG00000120913	PDLIM2	-0.736461	3.91125	4.64771	-2.86633	0.00977424	0.842364
ENSG00000196284	SUPT3H	-1.05609	3.7013	4.75739	-2.86302	0.00984583	0.842364
ENSG00000152492	CCDC50	1.67465	3.92717	2.25252	2.86195	0.009869	0.842364
ENSG00000034053	APBA2	-1.15904	5.8281	6.98714	-2.8613	0.00988311	0.842364
ENSG00000149548	CCDC15	-1.01764	1.20504	2.22268	-2.85936	0.00992531	0.842364
ENSG00000121058	COIL	0.559955	5.13551	4.57556	2.85724	0.00997179	0.842364
ENSG00000167535	CACNB3	-1.08619	1.15489	2.24107	-2.84831	0.0101696	0.842364
ENSG00000185345	PRKN	0.803617	1.39236	0.588742	2.84734	0.0101913	0.842364
ENSG00000117751	PPP1R8	0.75003	5.65744	4.90741	2.84209	0.0103096	0.842364
ENSG00000178852	EFCAB13	0.906854	3.66072	2.75386	2.83425	0.0104886	0.842364
ENSG00000175087	PDIK1L	0.884085	4.74864	3.86455	2.82335	0.0107427	0.842364
ENSG00000206052	DOK6	-1.75582	1.45127	3.20709	-2.81793	0.0108709	0.842364
ENSG00000137642	SORL1	-1.39638	8.99148	10.3879	-2.81434	0.0109569	0.842364
ENSG00000163462	TRIM46	-1.44481	1.63701	3.08182	-2.79783	0.0113603	0.842364
ENSG00000176809	LRRC37A3	-0.824719	1.23626	2.06098	-2.79649	0.0113938	0.842364
ENSG00000169612	RAMAC	0.913969	3.04009	2.12612	2.79643	0.0113953	0.842364
ENSG00000162928	PEX13	0.570899	4.88234	4.31144	2.77545	0.0119299	0.842364
ENSG00000100461	RBM23	0.547182	6.58077	6.03359	2.77519	0.0119366	0.842364
ENSG00000102780	DGKH	-2.4686	2.18228	4.65088	-2.76615	0.0121747	0.842364
ENSG00000109189	USP46	-1.25947	4.56749	5.82696	-2.76546	0.012193	0.842364
ENSG00000081377	CDC14B	1.35808	2.62156	1.26348	2.76525	0.0121986	0.842364
ENSG00000154930	ACSS1	-0.927387	5.4196	6.34699	-2.76296	0.0122596	0.842364
ENSG00000198520	ARMH1	-1.99197	3.16587	5.15784	-2.75542	0.0124627	0.842364
ENSG00000129757	CDKN1C	1.70031	1.14361	-0.556694	2.75418	0.0124965	0.842364
ENSG00000166261	ZNF202	-0.65729	3.70955	4.36684	-2.7463	0.0127128	0.842364
ENSG00000157570	TSPAN18	-1.52928	3.48785	5.01713	-2.74444	0.0127644	0.842364
ENSG00000166949	SMAD3	1.5418	5.90284	4.36103	2.74373	0.0127841	0.842364
ENSG00000021762	OSBPL5	-1.41329	2.41893	3.83223	-2.7432	0.012799	0.842364
ENSG00000018189	RUFY3	-1.02128	4.64103	5.66231	-2.74283	0.0128092	0.842364
ENSG00000112773	TENT5A	1.25927	4.50983	3.25057	2.7396	0.0128997	0.842364
ENSG00000079335	CDC14A	-0.66684	7.49579	8.16263	-2.73855	0.012929	0.842364
ENSG00000139146	SINHCAF	0.60582	6.96287	6.35705	2.73109	0.0131406	0.842364
ENSG00000182010	RTKN2	2.91762	5.67828	2.76067	2.725	0.0133155	0.842364
ENSG00000169490	TM2D2	0.984037	4.31833	3.33429	2.72479	0.0133218	0.842364
ENSG00000175906	ARL4D	1.00803	1.26252	0.254491	2.72409	0.0133421	0.842364
ENSG00000005884	ITGA3	-1.15744	2.38512	3.54256	-2.72047	0.0134474	0.842364
ENSG00000244045	TMEM199	0.698724	3.46217	2.76345	2.71417	0.0136325	0.842364
ENSG00000115687	PASK	-1.28353	6.07946	7.36299	-2.7111	0.0137236	0.842364
ENSG00000177663	IL17RA	-1.12479	6.08238	7.20717	-2.71096	0.0137277	0.842364
ENSG00000004897	CDC27	0.505248	6.55939	6.05414	2.7034	0.0139547	0.842364
ENSG00000149582	TMEM25	-0.803556	2.76131	3.56486	-2.69904	0.0140871	0.842364
ENSG00000204287	HLA-DRA	1.40501	8.23889	6.83388	2.69602	0.0141796	0.842364
ENSG00000175931	UBE2O	-0.769605	4.77915	5.54876	-2.69302	0.0142722	0.842364
ENSG00000237424	FOXD2-AS1	-1.2895	0.220864	1.51036	-2.6901	0.0143626	0.842364
ENSG00000110090	CPT1A	-1.02953	6.02358	7.05312	-2.68998	0.0143663	0.842364
ENSG00000197471	SPN	-1.03967	5.38958	6.42924	-2.6889	0.0144	0.842364
ENSG00000183484	GPR132	-0.705825	4.98304	5.68887	-2.68645	0.0144766	0.842364
ENSG00000131931	THAP1	0.872109	4.88456	4.01245	2.68052	0.0146634	0.842364
ENSG00000223396	RPS10P7	-0.854673	0.682295	1.53697	-2.67321	0.014897	0.842364
ENSG00000136938	ANP32B	-0.615649	5.90811	6.52376	-2.66887	0.0150374	0.842364
ENSG00000086015	MAST2	-0.857323	3.0655	3.92282	-2.66886	0.0150376	0.842364
ENSG00000143756	FBXO28	0.578356	5.95797	5.37961	2.65892	0.0153636	0.842364
ENSG00000166321	NUDT13	-0.649408	1.71926	2.36867	-2.6514	0.0156149	0.842364
ENSG00000137845	ADAM10	-0.826857	6.87187	7.69873	-2.6471	0.0157604	0.842364
ENSG00000136270	TBRG4	0.901975	6.54807	5.6461	2.64632	0.0157867	0.842364
ENSG00000175806	MSRA	-0.781724	2.42621	3.20793	-2.64444	0.0158509	0.842364
ENSG00000214226	C17orf67	0.823206	2.14719	1.32399	2.64233	0.0159232	0.842364
ENSG00000106211	HSPB1	1.05116	4.46326	3.4121	2.63569	0.0161523	0.842364
ENSG00000177200	CHD9	-0.515626	6.16022	6.67585	-2.6312	0.0163091	0.842364
ENSG00000166478	ZNF143	0.609819	4.86119	4.25137	2.62847	0.016405	0.842364
ENSG00000122966	CIT	-1.11777	1.40228	2.52006	-2.62767	0.0164333	0.842364
ENSG00000223865	HLA-DPB1	1.33187	6.13127	4.7994	2.62605	0.0164906	0.842364
ENSG00000156735	BAG4	0.726163	5.61955	4.89339	2.62462	0.0165416	0.842364
ENSG00000116396	KCNC4	-1.37785	2.42658	3.80443	-2.62213	0.0166301	0.842364
ENSG00000186462	NAP1L2	-3.4564	-0.701019	2.75538	-2.6221	0.0166311	0.842364
ENSG00000149554	CHEK1	-0.906448	2.85036	3.75681	-2.61962	0.0167201	0.842364
ENSG00000102245	CD40LG	3.25684	4.07714	0.820299	2.61932	0.016731	0.842364
ENSG00000140968	IRF8	1.05472	5.14023	4.08552	2.61813	0.0167736	0.842364
ENSG00000164484	TMEM200A	-2.49011	2.27148	4.7616	-2.61725	0.0168056	0.842364
ENSG00000151150	ANK3	-1.61957	5.45557	7.07515	-2.6163	0.0168398	0.842364
ENSG00000102189	EEA1	-0.733548	5.36813	6.10168	-2.61434	0.0169109	0.842364
ENSG00000120896	SORBS3	-1.28054	4.12784	5.40839	-2.61293	0.0169622	0.842364
ENSG00000143367	TUFT1	1.4829	1.57301	0.0901082	2.61078	0.0170404	0.842364
ENSG00000113456	RAD1	0.513266	4.63342	4.12016	2.61006	0.0170668	0.842364
ENSG00000148356	LRSAM1	-0.589172	3.70942	4.29859	-2.60851	0.0171238	0.842364
ENSG00000136122	BORA	0.613229	2.95309	2.33986	2.6073	0.0171683	0.842364
ENSG00000181847	TIGIT	2.33084	2.8377	0.506858	2.60729	0.0171684	0.842364
ENSG00000204147	ASAH2B	0.711799	1.67586	0.964058	2.6052	0.0172457	0.842364
ENSG00000047849	MAP4	-1.11388	5.32518	6.43906	-2.60107	0.017399	0.842364
ENSG00000168564	CDKN2AIP	0.714682	6.10756	5.39288	2.59656	0.0175678	0.842364
ENSG00000178015	GPR150	-1.68764	-0.121208	1.56643	-2.59449	0.0176459	0.842364
ENSG00000112812	PRSS16	-1.25333	0.500225	1.75355	-2.59079	0.0177864	0.842364
ENSG00000054654	SYNE2	-1.76078	8.53458	10.2954	-2.58689	0.0179356	0.842364
ENSG00000117394	SLC2A1	0.591231	5.99062	5.39939	2.58567	0.0179824	0.842364
ENSG00000197321	SVIL	-0.930223	4.91117	5.84139	-2.58511	0.0180038	0.842364
ENSG00000026751	SLAMF7	1.40286	2.31249	0.909633	2.58376	0.0180559	0.842364
ENSG00000149428	HYOU1	-0.833834	5.81567	6.6495	-2.58328	0.0180744	0.842364
ENSG00000170619	COMMD5	0.78482	4.28632	3.5015	2.5765	0.0183385	0.842364
ENSG00000167447	SMG8	0.890461	4.7213	3.83084	2.57569	0.0183702	0.842364
ENSG00000167081	PBX3	-0.766611	3.87898	4.64559	-2.57552	0.018377	0.842364
ENSG00000104756	KCTD9	-0.779711	3.60236	4.38207	-2.57361	0.018452	0.842364
ENSG00000142459	EVI5L	-0.669965	2.99495	3.66491	-2.57055	0.0185728	0.842364
ENSG00000108312	UBTF	-0.779758	6.94768	7.72743	-2.56961	0.0186101	0.842364
ENSG00000282173	TRBJ1-5	3.92808	-0.830312	-4.75839	2.56418	0.0188271	0.842364
ENSG00000100592	DAAM1	-1.36015	5.00901	6.36916	-2.5636	0.0188505	0.842364
ENSG00000153283	CD96	-0.80377	7.23063	8.0344	-2.55819	0.0190692	0.842364
ENSG00000175826	CTDNEP1	-0.945341	3.86161	4.80695	-2.55756	0.0190951	0.842364
ENSG00000164951	PDP1	0.677043	6.44179	5.76475	2.55738	0.0191023	0.842364
ENSG00000054965	FAM168A	-0.770004	5.42949	6.19949	-2.55587	0.0191638	0.842364
ENSG00000110395	CBL	-0.977482	6.05963	7.03711	-2.55411	0.019236	0.842364
ENSG00000112365	ZBTB24	0.545048	5.51065	4.96561	2.54785	0.0194943	0.842364
ENSG00000123636	BAZ2B	-0.998201	5.60266	6.60087	-2.547	0.0195296	0.842364
ENSG00000162757	C1orf74	1.00601	1.43444	0.428436	2.54628	0.0195594	0.842364
ENSG00000065485	PDIA5	-0.952735	2.52181	3.47454	-2.54548	0.0195929	0.842364
ENSG00000143641	GALNT2	-1.30151	4.34462	5.64612	-2.54451	0.0196332	0.842364
ENSG00000081760	AACS	-0.590967	3.83962	4.43059	-2.54366	0.019669	0.842364
ENSG00000196352	CD55	-0.811224	7.30054	8.11176	-2.54266	0.0197106	0.842364
ENSG00000049769	PPP1R3F	0.725051	3.04738	2.32233	2.54234	0.019724	0.842364
ENSG00000155096	AZIN1	0.724531	8.43608	7.71155	2.5423	0.0197258	0.842364
ENSG00000155506	LARP1	-0.99756	6.63382	7.63138	-2.54186	0.0197444	0.842364
ENSG00000197696	NMB	1.4446	1.73961	0.295007	2.53421	0.0200682	0.842364
ENSG00000003987	MTMR7	-0.937259	0.337954	1.27521	-2.5342	0.0200685	0.842364
ENSG00000152454	ZNF256	1.95149	3.32195	1.37046	2.53231	0.0201496	0.842364
ENSG00000171617	ENC1	1.51288	2.91944	1.40655	2.53119	0.0201976	0.842364
ENSG00000135845	PIGC	0.711782	5.41318	4.7014	2.531	0.0202058	0.842364
ENSG00000116161	CACYBP	0.790093	6.25516	5.46507	2.53083	0.020213	0.842364
ENSG00000153879	CEBPG	0.759213	5.92556	5.16635	2.53049	0.0202274	0.842364
ENSG00000126243	LRFN3	-0.995297	1.44108	2.43638	-2.52937	0.0202756	0.842364
ENSG00000211767	TRBJ2-3	2.43145	0.837754	-1.5937	2.5293	0.0202789	0.842364
ENSG00000047230	CTPS2	1.05998	3.34514	2.28516	2.52925	0.020281	0.842364
ENSG00000179981	TSHZ1	-0.778056	5.49107	6.26913	-2.52873	0.0203033	0.842364
ENSG00000186827	TNFRSF4	2.82782	1.79553	-1.03229	2.52491	0.0204687	0.842364
ENSG00000075702	WDR62	-1.00099	1.52425	2.52524	-2.52463	0.020481	0.842364
ENSG00000166133	RPUSD2	0.740929	3.93156	3.19063	2.52165	0.0206107	0.842364
ENSG00000160602	NEK8	-0.647566	1.80888	2.45644	-2.52118	0.0206315	0.842364
ENSG00000180758	GPR157	0.883411	1.15247	0.269057	2.52102	0.0206386	0.842364
ENSG00000128731	HERC2	-1.13647	5.59356	6.73004	-2.51895	0.0207295	0.842364
ENSG00000135535	CD164	0.546005	8.24255	7.69655	2.51854	0.0207475	0.842364
ENSG00000132286	TIMM10B	0.484067	5.14347	4.6594	2.51094	0.0210847	0.842364
ENSG00000079263	SP140	-0.541889	5.05975	5.60164	-2.50736	0.0212453	0.842364
ENSG00000260231	KDM7A-DT	0.781308	1.87168	1.09037	2.50684	0.0212685	0.842364
ENSG00000175040	CHST2	1.41616	3.65097	2.2348	2.50518	0.0213433	0.842364
ENSG00000198722	UNC13B	-2.46055	1.92582	4.38636	-2.50481	0.0213601	0.842364
ENSG00000175324	LSM1	0.851709	4.11169	3.25998	2.50275	0.0214535	0.842364
ENSG00000198912	C1orf174	0.618555	5.01923	4.40067	2.49986	0.021585	0.842364
ENSG00000115232	ITGA4	-0.921189	8.06044	8.98162	-2.49951	0.0216012	0.842364
ENSG00000132938	MTUS2	-1.60283	2.19041	3.79324	-2.49838	0.0216528	0.842364
ENSG00000138363	ATIC	-0.752745	4.86935	5.62209	-2.49251	0.0219233	0.842364
ENSG00000135245	HILPDA	1.52613	1.53043	0.00430858	2.49132	0.0219785	0.842364
ENSG00000149177	PTPRJ	-0.946688	5.87736	6.82405	-2.48666	0.0221961	0.842364
ENSG00000159335	PTMS	-1.57626	0.991252	2.56751	-2.48451	0.0222974	0.842364
ENSG00000124570	SERPINB6	1.13237	4.26586	3.13349	2.48299	0.0223689	0.842364
ENSG00000157538	VPS26C	0.423156	6.24071	5.81755	2.48085	0.0224705	0.842364
ENSG00000088854	C20orf194	-0.949519	3.31194	4.26146	-2.48073	0.0224757	0.842364
ENSG00000078674	PCM1	-0.894148	6.90541	7.79956	-2.4798	0.0225202	0.842364
ENSG00000169398	PTK2	1.68363	5.74501	4.06138	2.47785	0.0226132	0.842364
ENSG00000172331	BPGM	1.03623	4.23086	3.19463	2.47505	0.0227468	0.842364
ENSG00000147408	CSGALNACT1	-1.38771	4.996	6.3837	-2.4741	0.0227928	0.842364
ENSG00000108733	PEX12	1.09355	1.96138	0.867828	2.47146	0.0229197	0.842364
ENSG00000102471	NDFIP2	1.94433	3.35382	1.4095	2.47129	0.0229279	0.842364
ENSG00000164338	UTP15	0.452249	5.3065	4.85425	2.46788	0.0230937	0.842364
ENSG00000175414	ARL10	-1.11943	2.79487	3.9143	-2.46729	0.0231223	0.842364
ENSG00000143167	GPA33	1.12132	3.61603	2.49471	2.46656	0.023158	0.842364
ENSG00000175283	DOLK	0.871487	2.27008	1.3986	2.46552	0.0232088	0.842364
ENSG00000147679	UTP23	0.743721	6.19187	5.44815	2.46513	0.023228	0.842364
ENSG00000163900	TMEM41A	0.543408	4.72643	4.18303	2.46367	0.0232994	0.842364
ENSG00000068885	IFT80	-0.82997	3.92778	4.75775	-2.46223	0.0233702	0.842364
ENSG00000109787	KLF3	0.647314	7.92299	7.27568	2.46189	0.0233866	0.842364
ENSG00000115129	TP53I3	-0.805958	1.22167	2.02763	-2.45839	0.0235598	0.842364
ENSG00000174574	AKIRIN1	0.66707	7.22426	6.55719	2.45643	0.0236573	0.842364
ENSG00000101577	LPIN2	-0.882926	7.25191	8.13483	-2.45467	0.0237449	0.842364
ENSG00000048392	RRM2B	0.738183	4.93165	4.19347	2.4543	0.0237635	0.842364
ENSG00000189050	RNFT1	0.429221	3.46721	3.03799	2.4534	0.0238083	0.842364
ENSG00000188822	CNR2	1.63934	0.499393	-1.13994	2.45326	0.0238154	0.842364
ENSG00000109103	UNC119	1.02676	5.41355	4.38678	2.45145	0.0239061	0.842364
ENSG00000189060	H1-0	-1.64176	4.07692	5.71869	-2.4498	0.0239894	0.842364
ENSG00000167674	HDGFL2	-0.599426	4.31162	4.91105	-2.44908	0.0240259	0.842364
ENSG00000144354	CDCA7	-1.10965	3.47291	4.58256	-2.44903	0.0240285	0.842364
ENSG00000087269	NOP14	-0.493678	5.28587	5.77954	-2.44837	0.0240615	0.842364
ENSG00000101161	PRPF6	-0.571965	6.48603	7.05799	-2.44675	0.0241436	0.842364
ENSG00000166501	PRKCB	-0.914641	6.76352	7.67816	-2.44603	0.0241805	0.842364
ENSG00000114166	KAT2B	-0.642124	5.7103	6.35242	-2.44492	0.0242366	0.842364
ENSG00000148468	FAM171A1	1.04428	2.98446	1.94018	2.44476	0.024245	0.842364
ENSG00000103522	IL21R	0.69916	4.92104	4.22188	2.44354	0.0243071	0.842364
ENSG00000196911	KPNA5	0.689945	6.0531	5.36315	2.44188	0.0243921	0.842364
ENSG00000081019	RSBN1	0.52799	6.61004	6.08205	2.44183	0.0243945	0.842364
ENSG00000196476	C20orf96	-0.79171	0.552177	1.34389	-2.44158	0.0244073	0.842364
ENSG00000160113	NR2F6	1.28496	1.28267	-0.00229366	2.44087	0.0244439	0.842364
ENSG00000183250	LINC01547	-0.952301	0.804946	1.75725	-2.43718	0.024634	0.842364
ENSG00000132846	ZBED3	-1.51286	1.80112	3.31399	-2.43617	0.0246863	0.842364
ENSG00000088387	DOCK9	-0.925709	6.60996	7.53567	-2.43337	0.0248315	0.842364
ENSG00000282780	TRBJ1-6	3.89644	-0.83105	-4.72749	2.43205	0.0249007	0.842364
ENSG00000072195	SPEG	-1.42539	1.56984	2.99523	-2.4313	0.0249398	0.842364
ENSG00000067208	EVI5	0.99037	2.79144	1.80107	2.42996	0.02501	0.842364
ENSG00000037280	FLT4	2.75827	0.779999	-1.97827	2.42837	0.0250931	0.842364
ENSG00000107104	KANK1	-1.94805	2.51817	4.46622	-2.42807	0.025109	0.842364
ENSG00000151503	NCAPD3	-0.699149	4.99939	5.69854	-2.4278	0.0251233	0.842364
ENSG00000172493	AFF1	-0.696725	6.60363	7.30035	-2.42616	0.02521	0.842364
ENSG00000159640	ACE	-2.39846	0.757428	3.15589	-2.42529	0.0252558	0.842364
ENSG00000118690	ARMC2	0.523827	2.28702	1.7632	2.42226	0.0254168	0.842364
ENSG00000086848	ALG9	-0.585451	2.11366	2.69911	-2.41952	0.0255627	0.842364
ENSG00000115758	ODC1	0.637511	6.95128	6.31377	2.41947	0.0255656	0.842364
ENSG00000136492	BRIP1	-0.841614	3.20372	4.04533	-2.41606	0.0257485	0.842364
ENSG00000102781	KATNAL1	-1.16396	2.9683	4.13226	-2.41502	0.0258049	0.842364
ENSG00000174013	FBXO45	0.807731	3.95388	3.14615	2.4133	0.0258976	0.842364
ENSG00000167257	RNF214	-0.62313	3.00394	3.62707	-2.41303	0.0259126	0.842364
ENSG00000028839	TBPL1	0.754302	4.80294	4.04864	2.41128	0.0260077	0.842364
ENSG00000143353	LYPLAL1	0.574419	3.72267	3.14825	2.40862	0.0261527	0.842364
ENSG00000090615	GOLGA3	-0.899372	5.80443	6.7038	-2.40808	0.026182	0.842364
ENSG00000167977	KCTD5	0.501602	4.63246	4.13086	2.40772	0.026202	0.842364
ENSG00000135362	PRR5L	1.41683	1.76508	0.348245	2.40707	0.0262376	0.842364
ENSG00000204388	HSPA1B	1.89251	2.25417	0.361656	2.40541	0.0263288	0.842364
ENSG00000185236	RAB11B	-0.796168	4.14903	4.94519	-2.40206	0.0265134	0.842364
ENSG00000075884	ARHGAP15	-0.700765	7.18662	7.88739	-2.40201	0.0265164	0.842364
ENSG00000185386	MAPK11	-1.01646	2.15646	3.17292	-2.40106	0.0265688	0.842364
ENSG00000143409	MINDY1	-1.3948	3.7929	5.18771	-2.4003	0.0266109	0.842364
ENSG00000177683	THAP5	0.903811	5.45596	4.55215	2.39858	0.0267069	0.842364
ENSG00000172301	COPRS	0.736543	2.32236	1.58581	2.39704	0.0267925	0.842364
ENSG00000128309	MPST	1.19222	3.51476	2.32254	2.39618	0.0268411	0.842364
ENSG00000142168	SOD1	0.693703	7.18711	6.49341	2.39604	0.0268487	0.842364
ENSG00000184307	ZDHHC23	-0.94909	3.30985	4.25894	-2.39385	0.0269716	0.842364
ENSG00000130749	ZC3H4	-0.678294	4.969	5.6473	-2.39361	0.0269852	0.842364
ENSG00000160703	NLRX1	-0.684619	3.01734	3.70196	-2.39295	0.0270223	0.842364
ENSG00000173517	PEAK1	-1.0414	5.18132	6.22272	-2.38948	0.0272185	0.842364
ENSG00000180104	EXOC3	-0.53104	5.89747	6.42851	-2.38766	0.027322	0.842364
ENSG00000144048	DUSP11	0.385446	5.19725	4.8118	2.38747	0.0273328	0.842364
ENSG00000105662	CRTC1	-0.887992	3.22638	4.11437	-2.38301	0.0275879	0.842364
ENSG00000100014	SPECC1L	-0.868093	3.55957	4.42766	-2.38136	0.027683	0.842364
ENSG00000105426	PTPRS	1.22822	1.76242	0.534196	2.38035	0.0277415	0.842364
ENSG00000143412	ANXA9	-1.52425	1.11053	2.63478	-2.38032	0.027743	0.842364
ENSG00000152229	PSTPIP2	0.928077	4.46492	3.53685	2.37987	0.027769	0.842364
ENSG00000197045	GMFB	0.548485	6.40292	5.85444	2.37897	0.027821	0.842364
ENSG00000133895	MEN1	-0.702374	4.35129	5.05366	-2.37889	0.0278259	0.842364
ENSG00000075131	TIPIN	0.518969	2.46685	1.94789	2.37732	0.0279166	0.842364
ENSG00000197694	SPTAN1	-1.03579	8.09679	9.13258	-2.3772	0.0279241	0.842364
ENSG00000197182	MIRLET7BHG	-1.89701	-0.0466492	1.85036	-2.37517	0.0280421	0.842364
ENSG00000111711	GOLT1B	0.686847	5.83193	5.14508	2.37471	0.0280687	0.842364
ENSG00000162104	ADCY9	-1.32234	3.54803	4.87037	-2.37422	0.0280973	0.842364
ENSG00000126768	TIMM17B	0.474053	4.34461	3.87055	2.37402	0.028109	0.842364
ENSG00000196449	YRDC	0.676345	4.56841	3.89206	2.36808	0.0284586	0.842364
ENSG00000115504	EHBP1	-0.531185	4.14138	4.67257	-2.3676	0.0284867	0.842364
ENSG00000131591	C1orf159	-0.75163	3.35532	4.10696	-2.36691	0.0285276	0.842364
ENSG00000182810	DDX28	0.536357	4.54828	4.01192	2.36505	0.0286381	0.842364
ENSG00000174791	RIN1	-0.579307	1.9062	2.48551	-2.3637	0.0287185	0.842364
ENSG00000167881	SRP68	-0.430882	5.16632	5.5972	-2.36255	0.0287871	0.842364
ENSG00000123427	EEF1AKMT3	-1.00596	0.996994	2.00296	-2.36026	0.0289244	0.842364
ENSG00000177485	ZBTB33	0.503313	6.30757	5.80426	2.35941	0.0289754	0.842364
ENSG00000149328	GLB1L2	-1.81592	1.12958	2.9455	-2.3591	0.0289941	0.842364
ENSG00000164307	ERAP1	-0.727291	6.90373	7.63102	-2.35905	0.0289973	0.842364
ENSG00000123200	ZC3H13	-0.691659	5.63712	6.32878	-2.35598	0.0291824	0.842364
ENSG00000090863	GLG1	-0.8861	7.67526	8.56136	-2.35578	0.0291947	0.842364
ENSG00000189227	C15orf61	0.681498	2.73083	2.04933	2.35371	0.0293199	0.842364
ENSG00000180543	TSPYL5	1.84371	0.189633	-1.65408	2.35364	0.0293244	0.842364
ENSG00000102984	ZNF821	0.828408	1.08933	0.260921	2.35292	0.0293683	0.842364
ENSG00000158604	TMED4	0.499076	6.63674	6.13766	2.35206	0.0294207	0.842364
ENSG00000189339	SLC35E2B	-0.731808	5.96825	6.70005	-2.34874	0.0296236	0.842364
ENSG00000071242	RPS6KA2	0.843129	2.85774	2.01461	2.34833	0.0296491	0.842364
ENSG00000146574	CCZ1B	0.734533	3.89107	3.15654	2.3469	0.029737	0.842364
ENSG00000144468	RHBDD1	0.500528	5.20569	4.70517	2.34672	0.0297481	0.842364
ENSG00000162836	ACP6	-0.60532	3.48688	4.0922	-2.34633	0.0297723	0.842364
ENSG00000147533	GOLGA7	0.825096	6.81856	5.99347	2.3449	0.0298604	0.842364
ENSG00000123600	METTL8	-0.485328	4.19993	4.68526	-2.34485	0.0298632	0.842364
ENSG00000115526	CHST10	1.59541	2.56744	0.97203	2.34398	0.0299172	0.842364
ENSG00000176160	HSF5	0.921263	0.629974	-0.29129	2.34243	0.0300134	0.842364
ENSG00000160007	ARHGAP35	-0.697618	5.02447	5.72209	-2.34144	0.0300753	0.842364
ENSG00000061676	NCKAP1	1.43693	3.19249	1.75556	2.34108	0.0300977	0.842364
ENSG00000212127	TAS2R14	-1.03664	0.260746	1.29738	-2.33987	0.030173	0.842364
ENSG00000053524	MCF2L2	-1.48209	1.17663	2.65872	-2.33851	0.0302579	0.842364
ENSG00000198818	SFT2D1	0.726318	4.18135	3.45504	2.33737	0.0303296	0.842364
ENSG00000128524	ATP6V1F	0.807619	4.91757	4.10996	2.33655	0.0303809	0.842364
ENSG00000114520	SNX4	0.491234	5.20042	4.70919	2.33578	0.0304294	0.842364
ENSG00000085788	DDHD2	0.587764	6.75463	6.16686	2.33384	0.0305518	0.842364
ENSG00000179021	C3orf38	0.506702	5.55408	5.04737	2.33198	0.0306691	0.842364
ENSG00000148773	MKI67	-2.21641	1.86579	4.08219	-2.33179	0.0306816	0.842364
ENSG00000185024	BRF1	-0.694209	5.30227	5.99648	-2.32979	0.0308083	0.842364
ENSG00000083454	P2RX5	1.17778	1.6442	0.466424	2.32881	0.0308709	0.842364
ENSG00000177731	FLII	-0.588595	6.72564	7.31424	-2.32867	0.0308798	0.842364
ENSG00000170144	HNRNPA3	-0.819169	7.18475	8.00392	-2.32743	0.030959	0.842364
ENSG00000177494	ZBED2	-1.34261	0.0687097	1.41132	-2.32667	0.0310075	0.842364
ENSG00000146109	ABT1	0.587912	5.96181	5.37389	2.32327	0.0312263	0.842364
ENSG00000128928	IVD	-0.578563	4.71558	5.29414	-2.32219	0.0312959	0.842364
ENSG00000160613	PCSK7	-1.03186	5.93053	6.96239	-2.32202	0.031307	0.842364
ENSG00000125741	OPA3	-0.588729	3.47426	4.06299	-2.32046	0.031408	0.842364
ENSG00000136986	DERL1	0.522013	6.41518	5.89317	2.31895	0.031506	0.842364
ENSG00000188641	DPYD	-0.798648	6.30469	7.10334	-2.31773	0.0315852	0.842364
ENSG00000114796	KLHL24	0.667524	7.43565	6.76813	2.31658	0.0316601	0.842364
ENSG00000155846	PPARGC1B	-0.96907	3.47577	4.44484	-2.31614	0.0316889	0.842364
ENSG00000151690	MFSD6	-0.705613	5.25961	5.96522	-2.31348	0.031863	0.842364
ENSG00000155749	FLACC1	0.740029	2.08022	1.34019	2.31317	0.0318833	0.842364
ENSG00000152404	CWF19L2	-0.584128	4.36463	4.94876	-2.31114	0.0320168	0.842364
ENSG00000095209	TMEM38B	0.678207	3.79883	3.12062	2.31102	0.0320252	0.842364
ENSG00000198551	ZNF627	0.772863	4.06394	3.29108	2.31074	0.0320435	0.842364
ENSG00000144445	KANSL1L	0.687709	3.85346	3.16575	2.30485	0.0324347	0.842364
ENSG00000204822	MRPL53	0.887722	0.117077	-0.770646	2.30467	0.0324463	0.842364
ENSG00000198843	SELENOT	0.685765	6.97328	6.28751	2.30134	0.0326695	0.842364
ENSG00000083642	PDS5B	-0.537232	5.99771	6.53494	-2.30074	0.0327097	0.842364
ENSG00000180628	PCGF5	-0.72198	7.59392	8.3159	-2.30024	0.0327436	0.842364
ENSG00000257122	RRN3P3	-0.808352	1.93011	2.73846	-2.30006	0.0327556	0.842364
ENSG00000169951	ZNF764	0.540051	3.31571	2.77566	2.29963	0.0327848	0.842364
ENSG00000118058	KMT2A	-1.30162	6.11601	7.41762	-2.29839	0.0328683	0.842364
ENSG00000070526	ST6GALNAC1	-3.46569	0.890415	4.3561	-2.29774	0.0329121	0.842364
ENSG00000171928	TVP23B	0.538671	4.15775	3.61908	2.29629	0.0330108	0.842364
ENSG00000163545	NUAK2	0.674241	4.25136	3.57712	2.29492	0.0331036	0.842364
ENSG00000162144	CYB561A3	0.531299	5.00628	4.47498	2.2943	0.0331462	0.842364
ENSG00000145703	IQGAP2	-0.774016	6.6761	7.45011	-2.29282	0.0332466	0.842364
ENSG00000186666	BCDIN3D	0.754508	2.48431	1.7298	2.29034	0.0334168	0.842364
ENSG00000166963	MAP1A	-1.31971	1.67736	2.99707	-2.28756	0.0336077	0.842364
ENSG00000198960	ARMCX6	0.664463	3.49447	2.83001	2.28694	0.0336508	0.842364
ENSG00000110344	UBE4A	-0.622502	5.92397	6.54648	-2.28547	0.0337524	0.842364
ENSG00000221500	SNORD100	0.902524	0.91719	0.0146667	2.2832	0.0339097	0.842364
ENSG00000068024	HDAC4	-0.759277	5.45381	6.21309	-2.28274	0.0339416	0.842364
ENSG00000150637	CD226	-1.17373	5.97702	7.15075	-2.28234	0.0339697	0.842364
ENSG00000182749	PAQR7	0.763519	2.02168	1.25816	2.27906	0.0341991	0.842364
ENSG00000124217	MOCS3	0.770837	3.42653	2.65569	2.27905	0.0341998	0.842364
ENSG00000175221	MED16	-0.627372	4.88954	5.51691	-2.27839	0.0342457	0.842364
ENSG00000174705	SH3PXD2B	-1.0716	-0.579668	0.491934	-2.27788	0.0342818	0.842364
ENSG00000197102	DYNC1H1	-0.965389	8.09431	9.0597	-2.27738	0.0343172	0.842364
ENSG00000204475	NCR3	1.29074	1.49962	0.208878	2.27728	0.0343237	0.842364
ENSG00000019485	PRDM11	-0.82266	2.61737	3.44003	-2.27553	0.0344475	0.842364
ENSG00000082213	C5orf22	0.471712	4.64142	4.16971	2.27329	0.0346058	0.842364
ENSG00000028528	SNX1	-0.419882	6.37256	6.79244	-2.27292	0.0346321	0.842364
ENSG00000145833	DDX46	-0.540486	6.11465	6.65514	-2.27219	0.034684	0.842364
ENSG00000055163	CYFIP2	-0.740551	8.24913	8.98968	-2.27079	0.0347835	0.842364
ENSG00000159164	SV2A	-1.3168	1.30475	2.62155	-2.27025	0.034822	0.842364
ENSG00000115109	EPB41L5	0.713765	3.28709	2.57333	2.27015	0.0348287	0.842364
ENSG00000174446	SNAPC5	0.525062	4.01883	3.49377	2.26645	0.0350937	0.842364
ENSG00000105887	MTPN	0.613429	7.89576	7.28233	2.26436	0.035244	0.842364
ENSG00000168672	LRATD2	0.598498	6.12838	5.52989	2.26165	0.0354394	0.842364
ENSG00000086061	DNAJA1	0.557668	7.52463	6.96696	2.25944	0.0356004	0.842364
ENSG00000135749	PCNX2	-0.660001	5.67254	6.33254	-2.25942	0.0356017	0.842364
ENSG00000204219	TCEA3	1.23168	5.36932	4.13763	2.25894	0.0356366	0.842364
ENSG00000140854	KATNB1	-0.369125	4.30144	4.67057	-2.2579	0.0357125	0.842364
ENSG00000121957	GPSM2	-0.563141	2.63123	3.19437	-2.25719	0.0357642	0.842364
ENSG00000177954	RPS27	0.655208	11.5752	10.92	2.25598	0.0358528	0.842364
ENSG00000122547	EEPD1	-1.00191	3.86137	4.86328	-2.25584	0.0358632	0.842364
ENSG00000107862	GBF1	-0.695008	5.73787	6.43288	-2.2555	0.0358881	0.842364
ENSG00000162851	TFB2M	0.618612	4.38752	3.76891	2.2551	0.0359171	0.842364
ENSG00000267128	RNF157-AS1	-1.25064	-0.168087	1.08256	-2.25359	0.0360277	0.842364
ENSG00000063660	GPC1	-1.13136	-0.248068	0.883287	-2.25315	0.0360602	0.842364
ENSG00000176390	CRLF3	0.619698	6.72624	6.10654	2.25136	0.0361922	0.842364
ENSG00000077044	DGKD	-0.84062	6.4231	7.26372	-2.25091	0.0362253	0.842364
ENSG00000120334	CENPL	0.750541	3.51108	2.76054	2.25056	0.0362514	0.842364
ENSG00000141429	GALNT1	0.603718	6.21919	5.61548	2.25056	0.0362516	0.842364
ENSG00000196405	EVL	-0.680038	8.32238	9.00242	-2.24947	0.0363319	0.842364
ENSG00000172667	ZMAT3	-0.810622	5.55953	6.37016	-2.24894	0.0363714	0.842364
ENSG00000177728	TMEM94	-0.661188	4.8424	5.50359	-2.24873	0.0363874	0.842364
ENSG00000151883	PARP8	-0.50731	7.92514	8.43245	-2.24848	0.0364053	0.842364
ENSG00000100055	CYTH4	0.557972	6.77973	6.22176	2.24662	0.0365438	0.842364
ENSG00000167113	COQ4	-0.405712	4.48144	4.88715	-2.24623	0.036573	0.842364
ENSG00000214753	HNRNPUL2	-0.673174	4.33376	5.00694	-2.24358	0.0367714	0.842364
ENSG00000076043	REXO2	-0.892582	3.64531	4.5379	-2.24182	0.0369029	0.842364
ENSG00000147421	HMBOX1	-1.03389	4.09854	5.13242	-2.24156	0.0369229	0.842364
ENSG00000176410	DNAJC30	0.667928	2.44612	1.7782	2.24026	0.0370208	0.842364
ENSG00000233806	LINC01237	-0.96771	0.532142	1.49985	-2.24009	0.0370338	0.842364
ENSG00000152413	HOMER1	1.17331	1.48062	0.307303	2.23884	0.0371276	0.842364
ENSG00000222041	CYTOR	1.74911	3.05691	1.3078	2.23793	0.037197	0.842364
ENSG00000133740	E2F5	0.924198	3.56644	2.64224	2.2379	0.037199	0.842364
ENSG00000163605	PPP4R2	0.627887	7.19443	6.56655	2.23392	0.0375019	0.842364
ENSG00000177426	TGIF1	1.17297	5.56065	4.38768	2.23368	0.03752	0.842364
ENSG00000135722	FBXL8	-1.57767	2.33488	3.91255	-2.23341	0.0375402	0.842364
ENSG00000175606	TMEM70	0.997772	4.66211	3.66434	2.233	0.037572	0.842364
ENSG00000144749	LRIG1	1.28221	5.80174	4.51953	2.23204	0.0376454	0.842364
ENSG00000009780	FAM76A	0.566164	4.87114	4.30498	2.23154	0.0376835	0.842364
ENSG00000198746	GPATCH3	0.684133	3.98669	3.30256	2.22867	0.0379042	0.842364
ENSG00000263142	LRRC37A17P	-0.971155	0.122167	1.09332	-2.22482	0.0382023	0.842364
ENSG00000244720	NT5C3AP2	-1.33176	0.414821	1.74658	-2.22377	0.0382831	0.842364
ENSG00000221914	PPP2R2A	-0.657957	4.89916	5.55712	-2.22292	0.0383495	0.842364
ENSG00000203739	PRDX6-AS1	-0.581858	0.714089	1.29595	-2.22276	0.038362	0.842364
ENSG00000089234	BRAP	0.43597	5.50341	5.06744	2.21971	0.0386006	0.842364
ENSG00000126790	L3HYPDH	-0.558136	2.52809	3.08623	-2.21951	0.0386158	0.842364
ENSG00000132199	ENOSF1	-1.03567	4.05199	5.08765	-2.21864	0.0386842	0.842364
ENSG00000247708	STX18-AS1	-0.544262	1.70667	2.25093	-2.21773	0.0387559	0.842364
ENSG00000112378	PERP	1.96328	2.3632	0.399916	2.21708	0.0388068	0.842364
ENSG00000214756	CSKMT	0.777682	2.22151	1.44383	2.21691	0.0388206	0.842364
ENSG00000162702	ZNF281	0.689627	5.84155	5.15192	2.21675	0.0388329	0.842364
ENSG00000167193	CRK	0.393612	4.91921	4.5256	2.21652	0.0388514	0.842364
ENSG00000173852	DPY19L1	0.828482	3.70467	2.87619	2.21434	0.039023	0.842364
ENSG00000157426	AASDH	0.437117	4.63533	4.19821	2.21322	0.0391117	0.842364
ENSG00000136811	ODF2	-0.567176	4.57975	5.14692	-2.21297	0.0391319	0.842364
ENSG00000138231	DBR1	0.616325	4.83893	4.2226	2.21283	0.0391429	0.842364
ENSG00000231770	TMEM44-AS1	0.753911	0.97496	0.221048	2.21242	0.0391756	0.842364
ENSG00000187792	ZNF70	-1.07972	0.396382	1.4761	-2.21193	0.0392145	0.842364
ENSG00000074657	ZNF532	1.99765	3.65199	1.65434	2.21123	0.0392703	0.842364
ENSG00000145247	OCIAD2	0.721925	5.90847	5.18655	2.20888	0.0394578	0.842364
ENSG00000206190	ATP10A	-0.941875	5.68516	6.62703	-2.20648	0.0396498	0.842364
ENSG00000080546	SESN1	1.39448	6.13233	4.73785	2.20525	0.0397487	0.842364
ENSG00000145365	TIFA	1.00663	4.58772	3.58109	2.2025	0.0399705	0.842364
ENSG00000127870	RNF6	0.52885	6.45499	5.92614	2.19933	0.0402277	0.842364
ENSG00000106591	MRPL32	0.532184	5.41163	4.87944	2.19908	0.0402477	0.842364
ENSG00000132436	FIGNL1	0.65786	4.33738	3.67952	2.1982	0.0403196	0.842364
ENSG00000239789	MRPS17	0.790766	2.90771	2.11694	2.19635	0.040471	0.842364
ENSG00000010295	IFFO1	-0.510605	4.07674	4.58734	-2.19451	0.0406219	0.842364
ENSG00000181826	RELL1	-0.697471	3.14914	3.84661	-2.1945	0.0406222	0.842364
ENSG00000165434	PGM2L1	0.889163	5.2611	4.37194	2.19401	0.040663	0.842364
ENSG00000168229	PTGDR	-2.29971	0.83953	3.13924	-2.19165	0.0408571	0.842364
ENSG00000169252	ADRB2	1.00257	1.72534	0.722767	2.19164	0.040858	0.842364
ENSG00000137942	FNBP1L	1.3362	0.991058	-0.345145	2.18812	0.0411491	0.842364
ENSG00000085185	BCORL1	-0.972498	1.58763	2.56013	-2.18689	0.0412519	0.842364
ENSG00000148481	MINDY3	0.561357	5.03441	4.47305	2.18558	0.0413613	0.842364
ENSG00000231205	ZNF826P	2.13	0.913361	-1.21664	2.18509	0.0414022	0.842364
ENSG00000231389	HLA-DPA1	1.15232	6.8502	5.69788	2.18439	0.0414607	0.842364
ENSG00000004139	SARM1	-0.603209	2.86526	3.46847	-2.18346	0.0415384	0.842364
ENSG00000158417	EIF5B	-0.812508	4.99872	5.81123	-2.18298	0.0415782	0.842364
ENSG00000184730	APOBR	-1.3249	2.72871	4.05361	-2.18244	0.0416238	0.842364
ENSG00000197892	KIF13B	-0.862044	3.99475	4.8568	-2.18236	0.0416308	0.842364
ENSG00000112306	RPS12	0.598878	11.4864	10.8875	2.18171	0.0416853	0.842364
ENSG00000165140	FBP1	1.31478	2.75544	1.44066	2.18164	0.0416911	0.842364
ENSG00000166405	RIC3	2.76956	1.96435	-0.805216	2.18082	0.04176	0.842364
ENSG00000109519	GRPEL1	0.609983	5.40246	4.79248	2.18037	0.0417979	0.842364
ENSG00000175727	MLXIP	-0.877352	6.0658	6.94316	-2.17908	0.0419063	0.842364
ENSG00000116922	C1orf109	0.676853	4.10322	3.42637	2.17776	0.0420185	0.842364
ENSG00000198886	MT-ND4	-0.983236	8.78497	9.7682	-2.175	0.0422523	0.842364
ENSG00000106153	CHCHD2	0.658337	7.66025	7.00191	2.17444	0.0423006	0.842364
ENSG00000179364	PACS2	-0.819253	5.61969	6.43894	-2.17331	0.0423963	0.842364
ENSG00000111802	TDP2	0.616817	5.65666	5.03984	2.17215	0.0424958	0.842364
ENSG00000153815	CMIP	-1.06711	4.1332	5.20031	-2.17109	0.0425867	0.842364
ENSG00000127603	MACF1	-1.28728	8.23094	9.51822	-2.17009	0.0426724	0.842364
ENSG00000272686	WASL-DT	0.677711	2.02834	1.35063	2.16979	0.0426978	0.842364
ENSG00000143753	DEGS1	0.480215	6.11079	5.63058	2.16739	0.0429045	0.842364
ENSG00000165113	GKAP1	0.560112	3.43834	2.87823	2.16635	0.0429945	0.842364
ENSG00000185477	GPRIN3	-0.862323	7.1809	8.04322	-2.16273	0.043309	0.842364
ENSG00000198899	MT-ATP6	-0.759672	7.95296	8.71264	-2.16217	0.0433579	0.842364
ENSG00000106290	TAF6	-0.438639	3.91118	4.34982	-2.1621	0.0433635	0.842364
ENSG00000010292	NCAPD2	-0.784836	5.19994	5.98477	-2.16183	0.0433872	0.842364
ENSG00000189266	PNRC2	0.617801	7.58436	6.96656	2.16125	0.0434377	0.842364
ENSG00000163785	RYK	0.498742	6.01427	5.51552	2.16123	0.0434395	0.842364
ENSG00000277462	ZNF670	1.46442	0.924978	-0.539441	2.16097	0.043462	0.842364
ENSG00000101347	SAMHD1	0.815144	8.91854	8.1034	2.16061	0.043494	0.842364
ENSG00000140807	NKD1	0.987493	1.67618	0.688691	2.16057	0.0434969	0.842364
ENSG00000152689	RASGRP3	1.23744	2.21948	0.982039	2.16053	0.0435009	0.842364
ENSG00000114541	FRMD4B	1.13219	3.76882	2.63663	2.16048	0.0435052	0.842364
ENSG00000096717	SIRT1	0.480381	5.82838	5.348	2.16028	0.0435227	0.842364
ENSG00000161016	RPL8	0.556775	11.2667	10.7099	2.15953	0.0435884	0.842364
ENSG00000170653	ATF7	-0.829587	2.99915	3.82873	-2.1592	0.0436165	0.842364
ENSG00000245954	LINC02273	-1.76384	1.73588	3.49972	-2.1573	0.0437836	0.842364
ENSG00000107185	RGP1	-0.604576	4.2244	4.82897	-2.15665	0.0438412	0.842364
ENSG00000132514	CLEC10A	1.24644	2.91865	1.67221	2.15468	0.0440142	0.842364
ENSG00000166398	GARRE1	-0.552232	4.98236	5.53459	-2.15423	0.0440545	0.842364
ENSG00000158156	XKR8	0.657413	3.37579	2.71837	2.1536	0.04411	0.842364
ENSG00000136247	ZDHHC4	0.492752	4.43942	3.94667	2.15191	0.0442601	0.842364
ENSG00000171603	CLSTN1	-0.732793	6.35442	7.08721	-2.15086	0.0443535	0.842364
ENSG00000178562	CD28	1.08074	7.52303	6.44229	2.1498	0.0444471	0.842364
ENSG00000251634	NAIPP4	-0.960788	-0.290878	0.669911	-2.14786	0.0446206	0.842364
ENSG00000131504	DIAPH1	-0.59568	7.4583	8.05398	-2.14753	0.0446505	0.842364
ENSG00000136878	USP20	-0.542774	6.48532	7.02809	-2.1474	0.0446615	0.842364
ENSG00000154813	DPH3	0.655523	4.84581	4.19029	2.14663	0.0447307	0.842364
ENSG00000139946	PELI2	-0.525472	5.59449	6.11996	-2.14498	0.0448787	0.842364
ENSG00000140470	ADAMTS17	-1.03304	3.12622	4.15926	-2.14435	0.0449353	0.842364
ENSG00000173451	THAP2	0.850739	3.54483	2.69409	2.14422	0.0449472	0.842364
ENSG00000147119	CHST7	0.988376	1.9249	0.936525	2.14365	0.0449986	0.842364
ENSG00000198780	FAM169A	1.49925	4.2422	2.74295	2.14319	0.0450401	0.842364
ENSG00000198502	HLA-DRB5	1.51417	5.07683	3.56266	2.14303	0.0450546	0.842364
ENSG00000127993	RBM48	0.455968	5.12423	4.66826	2.14183	0.0451627	0.842364
ENSG00000064201	TSPAN32	-0.866044	4.16144	5.02748	-2.1409	0.0452467	0.842364
ENSG00000135637	CCDC142	0.589242	2.92722	2.33797	2.13875	0.0454424	0.842364
ENSG00000154310	TNIK	-0.850274	5.51298	6.36325	-2.13629	0.0456662	0.842364
ENSG00000205978	NYNRIN	-1.93961	-0.151367	1.78825	-2.13421	0.0458569	0.842364
ENSG00000111057	KRT18	1.04227	1.55378	0.511514	2.13368	0.0459058	0.842364
ENSG00000180787	ZFP3	-0.526673	2.86389	3.39056	-2.13301	0.0459666	0.842364
ENSG00000198286	CARD11	-0.657468	6.05846	6.71592	-2.13086	0.0461646	0.842364
ENSG00000205784	ARRDC5	-0.93759	0.312308	1.2499	-2.12956	0.0462854	0.842364
ENSG00000100601	ALKBH1	0.644282	3.53382	2.88954	2.12756	0.0464707	0.842364
ENSG00000123684	LPGAT1	-0.677697	6.05603	6.73373	-2.1274	0.0464851	0.842364
ENSG00000183665	TRMT12	0.527887	4.61147	4.08358	2.12702	0.0465208	0.842364
ENSG00000120725	SIL1	-0.444453	3.22206	3.66651	-2.12657	0.0465626	0.842364
ENSG00000154240	CEP112	-0.820362	1.70632	2.52668	-2.12534	0.0466767	0.842364
ENSG00000182979	MTA1	-0.739095	5.3767	6.1158	-2.12505	0.0467033	0.842364
ENSG00000161381	PLXDC1	1.14475	3.46185	2.3171	2.12485	0.0467223	0.842364
ENSG00000188295	ZNF669	0.774399	3.90713	3.13273	2.12424	0.0467791	0.842364
ENSG00000132825	PPP1R3D	0.666165	3.09719	2.43103	2.12345	0.046853	0.842364
ENSG00000119787	ATL2	0.560176	6.13979	5.57961	2.12337	0.0468609	0.842364
ENSG00000159593	NAE1	0.41019	6.15879	5.7486	2.12302	0.0468931	0.842364
ENSG00000175376	EIF1AD	0.643896	4.72512	4.08122	2.12298	0.0468966	0.842364
ENSG00000181827	RFX7	-0.755266	5.7138	6.46906	-2.12274	0.0469195	0.842364
ENSG00000030419	IKZF2	3.08765	4.97216	1.88451	2.12186	0.047002	0.842364
ENSG00000163590	PPM1L	-1.22509	3.8053	5.03039	-2.12131	0.0470534	0.842364
ENSG00000087086	FTL	0.845805	9.6132	8.76739	2.1182	0.0473466	0.842364
ENSG00000064309	CDON	-1.29044	0.452654	1.7431	-2.11626	0.0475294	0.842364
ENSG00000172661	WASHC2C	-0.655406	5.49074	6.14615	-2.11614	0.0475411	0.842364
ENSG00000173545	ZNF622	0.628399	5.51767	4.88927	2.11524	0.0476262	0.842364
ENSG00000100298	APOBEC3H	-2.25779	-0.183879	2.07391	-2.11447	0.0476994	0.842364
ENSG00000261150	EPPK1	-1.82552	2.35044	4.17596	-2.11384	0.0477592	0.842364
ENSG00000188725	SMIM15	0.663413	4.93778	4.27437	2.11284	0.0478545	0.842364
ENSG00000078589	P2RY10	1.13978	5.97617	4.83639	2.11211	0.0479245	0.842364
ENSG00000186480	INSIG1	0.937071	6.00982	5.07275	2.11188	0.0479463	0.842364
ENSG00000084774	CAD	-0.719963	5.65416	6.37413	-2.11111	0.0480196	0.842364
ENSG00000134108	ARL8B	0.608974	6.68117	6.0722	2.11086	0.0480436	0.842364
ENSG00000165304	MELK	-0.982498	0.134142	1.11664	-2.10872	0.048249	0.842364
ENSG00000053702	NRIP2	-0.806683	1.86936	2.67604	-2.1074	0.0483759	0.842364
ENSG00000111737	RAB35	0.413757	5.656	5.24224	2.10481	0.048625	0.842364
ENSG00000124535	WRNIP1	-0.444085	5.63485	6.07893	-2.10459	0.0486467	0.842364
ENSG00000138495	COX17	0.624363	3.63098	3.00662	2.10382	0.0487208	0.842364
ENSG00000204257	HLA-DMA	0.894397	4.72505	3.83065	2.10252	0.048847	0.842364
ENSG00000213799	ZNF845	0.60936	5.0901	4.48074	2.10221	0.0488777	0.842364
ENSG00000113460	BRIX1	0.484902	5.11873	4.63382	2.10187	0.0489106	0.842364
ENSG00000176170	SPHK1	1.29514	0.893225	-0.401918	2.10062	0.0490325	0.842364
ENSG00000179218	CALR	0.490791	7.98722	7.49643	2.09856	0.0492331	0.842364
ENSG00000196950	SLC39A10	0.690463	6.23349	5.54302	2.09846	0.0492431	0.842364
ENSG00000066933	MYO9A	-0.618452	5.7993	6.41775	-2.09805	0.0492831	0.842364
ENSG00000102100	SLC35A2	0.536786	4.16971	3.63293	2.09564	0.0495197	0.842364
ENSG00000156738	MS4A1	2.99055	3.74471	0.754162	2.09533	0.0495495	0.842364
ENSG00000121417	ZNF211	0.49595	4.97546	4.47951	2.09516	0.049567	0.842364
ENSG00000145284	SCD5	-1.61958	-0.732691	0.886893	-2.09401	0.0496798	0.842364
ENSG00000186318	BACE1	-1.12058	0.335549	1.45613	-2.0924	0.0498386	0.842364
ENSG00000126215	XRCC3	-0.741427	3.22215	3.96358	-2.0924	0.0498393	0.842364
ENSG00000155329	ZCCHC10	0.746584	4.57854	3.83196	2.09216	0.0498627	0.842364
ENSG00000111911	HINT3	0.570186	5.0784	4.50821	2.09194	0.0498842	0.842364
ENSG00000157637	SLC38A10	-0.645179	5.61989	6.26507	-2.09085	0.0499927	0.842364
ENSG00000173230	GOLGB1	-1.15403	6.00293	7.15696	-2.09028	0.0500486	0.842364
ENSG00000160298	C21orf58	-0.660249	1.73838	2.39862	-2.08913	0.0501633	0.842364
ENSG00000185728	YTHDF3	0.650563	7.31249	6.66193	2.08764	0.0503115	0.842364
ENSG00000233695	GAS6-AS1	-1.64878	0.28453	1.93331	-2.08675	0.0504006	0.842364
ENSG00000077713	SLC25A43	1.20842	1.62398	0.415558	2.08624	0.0504518	0.842364
ENSG00000057663	ATG5	0.50272	5.76895	5.26623	2.08592	0.0504829	0.842364
ENSG00000181744	DIPK2A	0.691281	5.02685	4.33557	2.08437	0.0506388	0.842364
ENSG00000156504	PABIR2	-0.516137	4.72035	5.23648	-2.08366	0.0507099	0.842364
ENSG00000211751	TRBC1	3.27374	6.31788	3.04414	2.08363	0.0507125	0.842364
ENSG00000144815	NXPE3	-0.538314	5.52703	6.06534	-2.08327	0.0507487	0.842364
ENSG00000106415	GLCCI1	0.793109	4.21625	3.42314	2.08151	0.0509266	0.842364
ENSG00000273117	INSIG1-DT	0.926573	1.30596	0.379384	2.0811	0.0509675	0.842364
ENSG00000156469	MTERF3	0.681595	4.53724	3.85565	2.08104	0.0509737	0.842364
ENSG00000005812	FBXL3	0.612292	6.70834	6.09605	2.08049	0.051029	0.842364
ENSG00000111912	NCOA7	-0.711802	5.81067	6.52248	-2.08048	0.0510297	0.842364
ENSG00000140525	FANCI	-0.603143	4.01571	4.61886	-2.07973	0.0511055	0.842364
ENSG00000104714	ERICH1	-0.845893	3.98897	4.83486	-2.07967	0.0511116	0.842364
ENSG00000134243	SORT1	-1.17598	3.21823	4.39421	-2.07937	0.0511428	0.842364
ENSG00000158941	CCAR2	-0.703508	5.64808	6.35159	-2.07804	0.0512771	0.842364
ENSG00000276231	PIK3R6	-1.08563	-0.194833	0.890796	-2.0779	0.0512917	0.842364
ENSG00000065000	AP3D1	-0.584235	5.93701	6.52125	-2.0777	0.0513112	0.842364
ENSG00000130119	GNL3L	-0.714375	4.03594	4.75032	-2.07738	0.0513443	0.842364
ENSG00000174173	TRMT10C	0.564123	5.15572	4.5916	2.0772	0.0513621	0.842364
ENSG00000133731	IMPA1	0.645432	5.54254	4.89711	2.07584	0.0515006	0.842364
ENSG00000115423	DNAH6	-1.29681	1.02594	2.32275	-2.07391	0.0516976	0.842364
ENSG00000144426	NBEAL1	-0.625807	3.90456	4.53037	-2.0738	0.0517089	0.842364
ENSG00000154144	TBRG1	-0.620225	5.39393	6.01416	-2.07199	0.0518945	0.842364
ENSG00000128394	APOBEC3F	-0.619857	1.15384	1.7737	-2.07124	0.0519715	0.842364
ENSG00000130725	UBE2M	0.425458	5.13716	4.7117	2.07072	0.0520248	0.842364
ENSG00000101294	HM13	-0.361972	6.06169	6.42366	-2.07062	0.0520344	0.842364
ENSG00000197223	C1D	0.427113	4.67922	4.2521	2.06978	0.0521213	0.842364
ENSG00000138381	ASNSD1	0.621537	6.45813	5.83659	2.06915	0.0521864	0.842364
ENSG00000117410	ATP6V0B	0.649397	6.35762	5.70823	2.06896	0.0522055	0.842364
ENSG00000167904	TMEM68	0.654981	4.24206	3.58707	2.06826	0.0522779	0.842364
ENSG00000101017	CD40	1.23252	1.1706	-0.0619184	2.06824	0.0522801	0.842364
ENSG00000249115	HAUS5	-0.548194	3.80415	4.35234	-2.06646	0.0524641	0.842364
ENSG00000126822	PLEKHG3	-1.53643	3.7678	5.30423	-2.06638	0.0524729	0.842364
ENSG00000140009	ESR2	-1.28779	1.454	2.74179	-2.06438	0.0526799	0.842364
ENSG00000109066	TMEM104	-0.688333	3.27721	3.96555	-2.06406	0.0527137	0.842364
ENSG00000024862	CCDC28A	0.603456	4.75751	4.15405	2.06376	0.0527449	0.842364
ENSG00000159461	AMFR	0.527196	6.72072	6.19352	2.06346	0.0527753	0.842364
ENSG00000151247	EIF4E	0.49419	5.65006	5.15587	2.06289	0.0528351	0.842364
ENSG00000125898	FAM110A	0.577143	3.22831	2.65116	2.06235	0.0528911	0.842364
ENSG00000132394	EEFSEC	-0.377668	3.47212	3.84979	-2.06199	0.0529292	0.842364
ENSG00000036257	CUL3	-0.448769	6.65749	7.10626	-2.06152	0.0529776	0.842364
ENSG00000188687	SLC4A5	-0.813167	0.444633	1.2578	-2.06152	0.0529778	0.842364
ENSG00000243317	STMP1	0.608333	5.36591	4.75758	2.06089	0.0530442	0.842364
ENSG00000213185	FAM24B	-0.703763	0.360478	1.06424	-2.06083	0.0530504	0.842364
ENSG00000178980	SELENOW	0.812147	6.08339	5.27125	2.05933	0.0532073	0.842364
ENSG00000161692	DBF4B	-0.597501	1.11179	1.70929	-2.05926	0.0532144	0.842364
ENSG00000169660	HEXD	-0.646079	4.31085	4.95693	-2.05923	0.0532181	0.842364
ENSG00000196628	TCF4	1.01429	3.01953	2.00524	2.05888	0.0532541	0.842364
ENSG00000135636	DYSF	-1.68252	2.82436	4.50688	-2.05884	0.0532589	0.842364
ENSG00000221817	PPP3CB-AS1	-0.545403	2.77765	3.32305	-2.05856	0.0532882	0.842364
ENSG00000102218	RP2	0.577321	4.88708	4.30976	2.05838	0.0533068	0.842364
ENSG00000176454	LPCAT4	-0.527722	3.76534	4.29307	-2.05825	0.0533211	0.842364
ENSG00000133606	MKRN1	0.406008	7.13321	6.7272	2.05821	0.0533249	0.842364
ENSG00000166260	COX11	0.482035	5.48454	5.0025	2.05781	0.0533668	0.842364
ENSG00000272034	SNORD14A	0.533416	0.739617	0.206201	2.05746	0.0534038	0.842364
ENSG00000110619	CARS1	-0.450825	5.0886	5.53943	-2.05715	0.053436	0.842364
ENSG00000184640	SEPTIN9	-0.559381	9.49514	10.0545	-2.05701	0.0534514	0.842364
ENSG00000165898	ISCA2	0.755281	4.04811	3.29283	2.05614	0.0535426	0.842364
ENSG00000177576	C18orf32	0.459341	2.65308	2.19374	2.05612	0.0535451	0.842364
ENSG00000088305	DNMT3B	0.713492	1.01808	0.304592	2.05597	0.0535602	0.842364
ENSG00000009694	TENM1	-0.922774	5.60551	6.52829	-2.05562	0.0535981	0.842364
ENSG00000105136	ZNF419	0.571162	3.80403	3.23287	2.05479	0.0536851	0.842364
ENSG00000164465	DCBLD1	1.30076	2.24932	0.948563	2.05452	0.0537144	0.842364
ENSG00000185829	ARL17A	-0.883032	1.06181	1.94484	-2.05368	0.0538033	0.842364
ENSG00000122877	EGR2	0.911775	1.93562	1.02385	2.05202	0.0539791	0.842364
ENSG00000006530	AGK	0.4321	5.02524	4.59314	2.05041	0.0541502	0.842364
ENSG00000151498	ACAD8	-0.606248	4.6876	5.29385	-2.05028	0.0541638	0.842364
ENSG00000080986	NDC80	-0.940475	2.56995	3.51042	-2.0493	0.0542682	0.842364
ENSG00000227500	SCAMP4	-0.52092	3.43567	3.95659	-2.04856	0.0543478	0.842364
ENSG00000011275	RNF216	-0.465015	6.72638	7.1914	-2.04852	0.0543525	0.842364
ENSG00000171723	GPHN	-0.490661	4.39455	4.88521	-2.04552	0.054674	0.842364
ENSG00000137076	TLN1	-1.13155	7.83557	8.96712	-2.04507	0.0547225	0.842364
ENSG00000188322	SBK1	-0.941003	4.11805	5.05906	-2.04456	0.0547764	0.842364
ENSG00000130766	SESN2	0.652565	3.36611	2.71354	2.04447	0.0547867	0.842364
ENSG00000148296	SURF6	-0.489321	4.56617	5.05549	-2.0444	0.0547943	0.842364
ENSG00000136002	ARHGEF4	-2.04528	2.51391	4.55919	-2.04358	0.0548823	0.842364
ENSG00000204271	SPIN3	1.20713	3.3976	2.19047	2.04335	0.0549073	0.842364
ENSG00000186153	WWOX	-0.470597	3.38536	3.85596	-2.04314	0.0549304	0.842364
ENSG00000066739	ATG2B	-0.627912	6.5354	7.16331	-2.04284	0.0549623	0.842364
ENSG00000109270	LAMTOR3	0.468361	5.45891	4.99055	2.0428	0.0549664	0.842364
ENSG00000152518	ZFP36L2	-0.857304	8.28564	9.14295	-2.04162	0.0550939	0.842364
ENSG00000103995	CEP152	-0.625467	3.34846	3.97392	-2.04065	0.0551989	0.842364
ENSG00000196123	KIAA0895L	-0.885573	2.72954	3.61511	-2.03863	0.0554188	0.842364
ENSG00000188452	CERKL	-0.791278	5.8973	6.68857	-2.03842	0.0554421	0.842364
ENSG00000185324	CDK10	-0.535918	4.70877	5.24469	-2.0378	0.0555092	0.842364
ENSG00000129691	ASH2L	0.494378	5.55052	5.05614	2.03522	0.0557906	0.842364
ENSG00000103671	TRIP4	-0.355784	3.60525	3.96103	-2.03487	0.0558287	0.842364
ENSG00000088888	MAVS	-0.849245	5.35951	6.20875	-2.03391	0.0559343	0.842364
ENSG00000165660	ABRAXAS2	0.574253	4.88193	4.30767	2.0339	0.0559357	0.842364
ENSG00000108960	MMD	0.995804	4.59627	3.60047	2.03385	0.0559414	0.842364
ENSG00000101255	TRIB3	0.643879	3.07197	2.42809	2.03345	0.055985	0.842364
ENSG00000059588	TARBP1	-0.524677	6.18604	6.71071	-2.03313	0.0560204	0.842364
ENSG00000261716	H2BC20P	-0.754739	2.73014	3.48488	-2.03145	0.0562047	0.842364
ENSG00000231160	KLF3-AS1	0.607904	2.65803	2.05012	2.02925	0.0564476	0.842364
ENSG00000087303	NID2	-0.953196	1.07968	2.03287	-2.02873	0.0565055	0.842364
ENSG00000123545	NDUFAF4	0.72355	4.25049	3.52694	2.02655	0.0567474	0.842364
ENSG00000125454	SLC25A19	0.566351	2.12124	1.55489	2.02644	0.0567591	0.842364
ENSG00000078177	N4BP2	-0.72834	7.09564	7.82398	-2.02562	0.0568503	0.842364
ENSG00000147364	FBXO25	-0.603856	4.62017	5.22403	-2.02504	0.0569154	0.842364
ENSG00000214595	EML6	-0.851752	0.885242	1.73699	-2.02403	0.0570275	0.842364
ENSG00000257495	KRT73-AS1	-1.66879	-1.19662	0.47217	-2.02243	0.0572066	0.842364
ENSG00000275302	CCL4	1.65345	1.74445	0.0910018	2.02227	0.0572241	0.842364
ENSG00000183837	PNMA3	-2.16825	0.930143	3.09839	-2.0217	0.0572883	0.842364
ENSG00000180448	ARHGAP45	-0.72588	8.71639	9.44227	-2.02159	0.0573006	0.842364
ENSG00000155254	MARVELD1	-0.727165	2.00642	2.73358	-2.0213	0.0573333	0.842364
ENSG00000114978	MOB1A	0.39878	8.42228	8.0235	2.02081	0.0573888	0.842364
ENSG00000052802	MSMO1	0.795914	4.59	3.79409	2.02037	0.0574377	0.842364
ENSG00000156110	ADK	-0.50317	4.82384	5.32702	-2.01986	0.057495	0.842364
ENSG00000004534	RBM6	-0.56819	6.25842	6.82661	-2.01899	0.0575928	0.842364
ENSG00000204899	MZT1	0.804811	4.48094	3.67613	2.01895	0.0575973	0.842364
ENSG00000136141	LRCH1	-0.52792	4.60968	5.1376	-2.01844	0.0576551	0.842364
ENSG00000146278	PNRC1	0.714999	9.29101	8.57601	2.01837	0.057663	0.842364
ENSG00000101343	CRNKL1	0.394998	5.99429	5.59929	2.01829	0.0576721	0.842364
ENSG00000176182	MYPOP	-0.509416	1.54312	2.05254	-2.01756	0.0577539	0.842364
ENSG00000151304	SRFBP1	0.470077	4.46251	3.99243	2.01721	0.057794	0.842364
ENSG00000095319	NUP188	-0.542754	5.68558	6.22833	-2.01668	0.0578532	0.842364
ENSG00000173258	ZNF483	1.73528	1.86169	0.12641	2.01634	0.0578925	0.842364
ENSG00000160299	PCNT	-1.08052	5.97831	7.05883	-2.0163	0.0578961	0.842364
ENSG00000123106	CCDC91	0.558843	6.20215	5.6433	2.01609	0.0579203	0.842364
ENSG00000214389	RPS3AP26	1.03625	3.514	2.47776	2.01595	0.0579364	0.842364
ENSG00000099940	SNAP29	-0.436696	4.36739	4.80408	-2.01484	0.0580616	0.842364
ENSG00000103148	NPRL3	-0.550618	3.97175	4.52237	-2.01199	0.0583867	0.842364
ENSG00000120063	GNA13	0.514956	8.17924	7.66428	2.00945	0.0586765	0.842364
ENSG00000107890	ANKRD26	-0.646609	4.07104	4.71765	-2.0094	0.0586826	0.842364
ENSG00000157800	SLC37A3	0.524326	4.56092	4.03659	2.0091	0.0587165	0.842364
ENSG00000137221	TJAP1	-0.338266	4.38462	4.72289	-2.00742	0.0589092	0.842364
ENSG00000198832	SELENOM	1.38397	2.6533	1.26933	2.0066	0.0590036	0.842364
ENSG00000167110	GOLGA2	-0.581252	4.67895	5.2602	-2.00571	0.0591067	0.842364
ENSG00000172375	C2CD2L	-0.651269	4.1311	4.78237	-2.00555	0.0591245	0.842364
ENSG00000173821	RNF213	-1.25432	8.75939	10.0137	-2.0054	0.0591423	0.842364
ENSG00000151239	TWF1	0.505264	5.94684	5.44158	2.00476	0.0592162	0.842364
ENSG00000130227	XPO7	-0.578316	5.24489	5.82321	-2.00401	0.0593024	0.842364
ENSG00000160584	SIK3	-0.911167	5.78157	6.69274	-2.00333	0.0593814	0.842364
ENSG00000164284	GRPEL2	0.644434	4.98174	4.3373	2.00152	0.0595914	0.842364
ENSG00000120533	ENY2	0.599077	6.14695	5.54787	1.99988	0.0597815	0.842364
ENSG00000152944	MED21	0.37277	4.66331	4.29054	1.99915	0.0598666	0.842364
ENSG00000124613	ZNF391	-0.724334	1.34481	2.06914	-1.99785	0.0600181	0.842364
ENSG00000101353	MROH8	-0.45838	0.296573	0.754953	-1.99715	0.0600997	0.842364
ENSG00000132002	DNAJB1	0.592232	8.17147	7.57924	1.99619	0.0602131	0.842364
ENSG00000187522	HSPA14	0.664975	4.49975	3.83478	1.996	0.0602351	0.842364
ENSG00000276043	UHRF1	-1.05149	1.93704	2.98853	-1.99556	0.0602871	0.842364
ENSG00000115540	MOB4	0.605227	4.90563	4.3004	1.99548	0.0602955	0.842364
ENSG00000272419	LINC01145	-0.701686	2.20136	2.90305	-1.99537	0.060309	0.842364
ENSG00000169018	FEM1B	0.39907	7.26295	6.86388	1.99415	0.0604517	0.842364
ENSG00000120915	EPHX2	-0.778292	3.84755	4.62584	-1.9934	0.0605408	0.842364
ENSG00000160766	GBAP1	-0.47753	1.0521	1.52963	-1.99287	0.0606028	0.842364
ENSG00000064601	CTSA	-1.05168	5.02708	6.07875	-1.99277	0.0606144	0.842364
ENSG00000170185	USP38	0.402814	6.44123	6.03842	1.99266	0.0606281	0.842364
ENSG00000048471	SNX29	-0.535364	5.86299	6.39836	-1.99265	0.0606284	0.842364
ENSG00000163519	TRAT1	0.827364	7.31969	6.49232	1.99216	0.0606861	0.842364
ENSG00000103363	ELOB	0.633189	6.1316	5.49841	1.99155	0.0607584	0.842364
ENSG00000104880	ARHGEF18	-0.724443	3.30771	4.03215	-1.99153	0.0607613	0.842364
ENSG00000103202	NME4	0.483207	4.12374	3.64053	1.99075	0.0608529	0.842364
ENSG00000102743	SLC25A15	-0.680044	2.3638	3.04384	-1.99057	0.0608743	0.842364
ENSG00000130382	MLLT1	-0.630856	4.28144	4.91229	-1.99011	0.060929	0.842364
ENSG00000165526	RPUSD4	-0.634808	4.39784	5.03265	-1.98927	0.0610282	0.842364
ENSG00000111331	OAS3	-1.15995	4.73856	5.89851	-1.98798	0.0611815	0.842364
ENSG00000198841	KTI12	0.664554	2.85616	2.1916	1.98756	0.0612322	0.842364
ENSG00000166887	VPS39	-0.40861	6.29528	6.70389	-1.98733	0.0612595	0.842364
ENSG00000255769	GOLGA2P10	-0.709658	1.26011	1.96977	-1.98684	0.0613175	0.842364
ENSG00000166228	PCBD1	0.866659	1.71362	0.846959	1.98679	0.061323	0.842364
ENSG00000164073	MFSD8	0.358235	5.05971	4.70148	1.98427	0.0616248	0.842364
ENSG00000110171	TRIM3	-0.579095	2.28656	2.86565	-1.98422	0.0616301	0.842364
ENSG00000085721	RRN3	0.35597	6.13821	5.78224	1.98406	0.0616489	0.842364
ENSG00000162073	PAQR4	-0.679271	0.0949844	0.774255	-1.98389	0.0616698	0.842364
ENSG00000182162	P2RY8	-0.544737	7.15618	7.70092	-1.98375	0.0616862	0.842364
ENSG00000138166	DUSP5	1.1381	3.67794	2.53984	1.98358	0.0617071	0.842364
ENSG00000180957	PITPNB	-0.674261	4.91196	5.58622	-1.98216	0.0618772	0.842364
ENSG00000051128	HOMER3	0.998046	0.54937	-0.448676	1.98177	0.0619237	0.842364
ENSG00000105639	JAK3	-0.699387	7.11307	7.81246	-1.98148	0.0619588	0.842364
ENSG00000151923	TIAL1	-0.563753	6.26091	6.82466	-1.98021	0.0621123	0.842364
ENSG00000123416	TUBA1B	0.502025	5.69093	5.18891	1.97968	0.0621758	0.842364
ENSG00000196323	ZBTB44	-0.515075	6.83926	7.35433	-1.97786	0.062396	0.842364
ENSG00000075568	TMEM131	-0.624306	6.00211	6.62642	-1.97774	0.0624099	0.842364
ENSG00000101138	CSTF1	0.581026	5.131	4.54997	1.97744	0.0624466	0.842364
ENSG00000169991	IFFO2	0.60941	6.0681	5.45869	1.97742	0.0624485	0.842364
ENSG00000118197	DDX59	0.363871	4.7147	4.35083	1.97697	0.0625037	0.842364
ENSG00000140104	CLBA1	-0.525248	1.27128	1.79653	-1.97678	0.0625266	0.842364
ENSG00000057757	PITHD1	0.585704	6.19023	5.60453	1.97575	0.062651	0.842364
ENSG00000092853	CLSPN	-0.969291	0.46613	1.43542	-1.97528	0.0627079	0.842364
ENSG00000100453	GZMB	1.30613	3.10748	1.80134	1.97518	0.0627204	0.842364
ENSG00000134910	STT3A	-0.869728	5.16511	6.03484	-1.97475	0.0627729	0.842364
ENSG00000165644	COMTD1	-0.576487	2.44156	3.01805	-1.97431	0.0628266	0.842364
ENSG00000084731	KIF3C	-1.06408	0.998862	2.06295	-1.9734	0.0629374	0.842364
ENSG00000119969	HELLS	-0.970116	3.47526	4.44537	-1.97233	0.0630679	0.842364
ENSG00000118579	MED28	0.36186	6.50534	6.14348	1.97122	0.0632038	0.842364
ENSG00000149930	TAOK2	-0.435389	5.02481	5.4602	-1.97082	0.0632524	0.842364
ENSG00000141469	SLC14A1	1.3131	2.54421	1.23111	1.9701	0.0633409	0.842364
ENSG00000186162	CIDECP1	0.612434	3.20407	2.59164	1.96891	0.0634865	0.842364
ENSG00000198752	CDC42BPB	-0.995323	1.47194	2.46727	-1.96829	0.0635633	0.842364
ENSG00000115216	NRBP1	0.512538	6.41263	5.90009	1.96823	0.0635708	0.842364
ENSG00000125844	RRBP1	-0.820148	4.80373	5.62388	-1.96705	0.0637161	0.842364
ENSG00000049239	H6PD	-0.489135	5.72109	6.21023	-1.96659	0.0637723	0.842364
ENSG00000132024	CC2D1A	-0.574364	3.65887	4.23324	-1.9658	0.0638703	0.842364
ENSG00000163312	HELQ	0.344571	4.99064	4.64607	1.96573	0.0638782	0.842364
ENSG00000170540	ARL6IP1	0.567844	6.88105	6.31321	1.96522	0.0639417	0.842364
ENSG00000106780	MEGF9	-0.743062	5.06715	5.81021	-1.96491	0.0639794	0.842364
ENSG00000131475	VPS25	0.462667	4.29334	3.83067	1.96474	0.0640005	0.842364
ENSG00000047410	TPR	-0.833455	7.35166	8.18511	-1.96309	0.0642059	0.842364
ENSG00000171421	MRPL36	0.784897	3.53847	2.75358	1.96299	0.0642173	0.842364
ENSG00000139496	NUP58	0.454056	6.43528	5.98123	1.96295	0.0642227	0.842364
ENSG00000060237	WNK1	-0.833946	7.2843	8.11825	-1.96293	0.0642258	0.842364
ENSG00000073803	MAP3K13	0.655351	3.92727	3.27192	1.96241	0.0642901	0.842364
ENSG00000198734	F5	-2.15447	1.83945	3.99392	-1.96236	0.0642959	0.842364
ENSG00000080371	RAB21	0.442579	6.74936	6.30678	1.96155	0.0643966	0.842364
ENSG00000123297	TSFM	0.640795	3.77556	3.13477	1.96145	0.0644099	0.842364
ENSG00000105617	LENG1	0.512241	3.37894	2.8667	1.96113	0.0644497	0.842364
ENSG00000237765	FAM200B	0.435048	4.53593	4.10088	1.96084	0.0644858	0.842364
ENSG00000182158	CREB3L2	-0.736107	4.2534	4.9895	-1.95789	0.0648544	0.842364
ENSG00000152443	ZNF776	0.443478	5.26524	4.82176	1.95712	0.0649508	0.842364
ENSG00000144935	TRPC1	1.32322	1.31125	-0.0119684	1.95676	0.064995	0.842364
ENSG00000143164	DCAF6	0.49572	5.26945	4.77373	1.95671	0.0650017	0.842364
ENSG00000187994	RINL	-0.614757	4.74279	5.35754	-1.95656	0.0650211	0.842364
ENSG00000166896	ATP23	0.781089	3.0872	2.30611	1.956	0.0650911	0.842364
ENSG00000147316	MCPH1	-0.541496	4.80797	5.34946	-1.9557	0.0651283	0.842364
ENSG00000111087	GLI1	0.473376	0.799197	0.325821	1.95379	0.0653694	0.842364
ENSG00000197162	ZNF785	-0.593345	1.25491	1.84825	-1.95328	0.0654337	0.842364
ENSG00000115839	RAB3GAP1	0.404546	6.1969	5.79235	1.95248	0.0655349	0.842364
ENSG00000156475	PPP2R2B	1.90586	2.00889	0.103023	1.95197	0.0655985	0.842364
ENSG00000111602	TIMELESS	-0.658302	3.26862	3.92692	-1.95146	0.065664	0.842364
ENSG00000115525	ST3GAL5	0.672822	4.99156	4.31873	1.95113	0.0657055	0.842364
ENSG00000100345	MYH9	-1.09295	9.49495	10.5879	-1.95068	0.0657629	0.842364
ENSG00000105058	FAM32A	0.527772	5.80564	5.27787	1.94975	0.0658798	0.842364
ENSG00000151881	TMEM267	0.431862	3.87216	3.4403	1.94963	0.0658956	0.842364
ENSG00000152763	DNAI4	0.861568	2.21308	1.35151	1.94921	0.0659494	0.842364
ENSG00000225880	LINC00115	0.591222	0.341836	-0.249387	1.94876	0.0660063	0.842364
ENSG00000066279	ASPM	-1.15901	2.09647	3.25548	-1.94832	0.0660619	0.842364
ENSG00000170264	FAM161A	-0.499586	1.0126	1.51219	-1.94804	0.0660971	0.842364
ENSG00000163378	EOGT	0.64877	3.06762	2.41885	1.94745	0.0661733	0.842364
ENSG00000107738	VSIR	-0.538538	7.43122	7.96975	-1.94597	0.0663618	0.842364
ENSG00000184900	SUMO3	0.585438	6.73036	6.14493	1.94578	0.0663857	0.842364
ENSG00000107099	DOCK8	-0.706487	7.82629	8.53278	-1.94572	0.0663939	0.842364
ENSG00000174606	ANGEL2	0.332645	5.99788	5.66524	1.94517	0.0664638	0.842364
ENSG00000064703	DDX20	0.526	5.87601	5.35001	1.94509	0.0664741	0.842364
ENSG00000112695	COX7A2	0.720377	6.2447	5.52433	1.94477	0.0665155	0.842364
ENSG00000072518	MARK2	-0.541862	5.47046	6.01233	-1.94279	0.0667699	0.842364
ENSG00000125347	IRF1	0.813414	7.26345	6.45004	1.94267	0.0667846	0.842364
ENSG00000005513	SOX8	1.91849	-0.00816949	-1.92665	1.9421	0.0668584	0.842364
ENSG00000128191	DGCR8	-0.545946	4.72847	5.27442	-1.94199	0.0668727	0.842364
ENSG00000178460	MCMDC2	0.993409	1.87856	0.885153	1.94107	0.0669914	0.842364
ENSG00000142945	KIF2C	-0.981157	0.602455	1.58361	-1.93949	0.0671944	0.842364
ENSG00000143614	GATAD2B	-0.759646	5.41234	6.17198	-1.93752	0.0674498	0.842364
ENSG00000126858	RHOT1	0.418552	5.86822	5.44966	1.93666	0.0675609	0.842364
ENSG00000196642	RABL6	-0.432378	5.41249	5.84487	-1.93506	0.0677698	0.842364
ENSG00000122417	ODF2L	-1.15126	6.22899	7.38025	-1.93474	0.0678108	0.842364
ENSG00000125384	PTGER2	-1.57647	5.99161	7.56808	-1.93465	0.067823	0.842364
ENSG00000143612	C1orf43	0.552256	6.71548	6.16322	1.93428	0.0678704	0.842364
ENSG00000170776	AKAP13	-0.773259	8.05999	8.83325	-1.93405	0.0679015	0.842364
ENSG00000197557	TTC30A	0.751927	1.21242	0.460497	1.93346	0.0679781	0.842364
ENSG00000151093	OXSM	0.511786	3.46716	2.95537	1.93153	0.0682302	0.842364
ENSG00000107954	NEURL1	1.51305	0.623637	-0.889413	1.93126	0.0682658	0.842364
ENSG00000007312	CD79B	1.34647	2.155	0.808527	1.93121	0.0682727	0.842364
ENSG00000177225	GATD1	-0.731853	4.26685	4.99871	-1.93107	0.0682912	0.842364
ENSG00000159346	ADIPOR1	0.551657	6.57942	6.02776	1.93026	0.0683964	0.842364
ENSG00000128872	TMOD2	-0.772342	4.90585	5.67819	-1.9302	0.0684043	0.842364
ENSG00000137807	KIF23	-0.972201	0.927928	1.90013	-1.92908	0.0685517	0.842364
ENSG00000106355	LSM5	0.573594	5.39595	4.82235	1.92821	0.0686667	0.842364
ENSG00000105122	RASAL3	-0.624512	6.36292	6.98744	-1.92721	0.0687985	0.842364
ENSG00000144713	RPL32	0.479892	11.3055	10.8256	1.92713	0.0688094	0.842364
ENSG00000216937	CCDC7	0.80165	5.89378	5.09213	1.92711	0.0688115	0.842364
ENSG00000148426	PROSER2	1.83119	0.529278	-1.30191	1.92707	0.0688174	0.842364
ENSG00000012232	EXTL3	-0.571766	4.18323	4.755	-1.92679	0.068854	0.842364
ENSG00000111271	ACAD10	-0.568055	4.51073	5.07879	-1.92589	0.0689734	0.842364
ENSG00000237649	KIFC1	-1.01637	1.14595	2.16232	-1.92509	0.0690785	0.842364
ENSG00000175662	TOM1L2	-0.731774	4.25697	4.98874	-1.92492	0.0691011	0.842364
ENSG00000115946	PNO1	0.540917	4.89736	4.35644	1.92486	0.0691096	0.842364
ENSG00000242247	ARFGAP3	-0.406955	5.89163	6.29859	-1.92431	0.0691819	0.842364
ENSG00000064999	ANKS1A	-0.467383	3.95317	4.42056	-1.92426	0.0691886	0.842364
ENSG00000172466	ZNF24	0.393659	7.40836	7.0147	1.92416	0.0692015	0.842364
ENSG00000025156	HSF2	0.59743	5.41176	4.81433	1.92384	0.0692444	0.842364
ENSG00000109390	NDUFC1	0.556269	4.17546	3.61919	1.9238	0.0692491	0.842364
ENSG00000163682	RPL9	0.482479	11.2902	10.8077	1.9234	0.069303	0.842364
ENSG00000109079	TNFAIP1	0.358222	4.35974	4.00152	1.92319	0.0693307	0.842364
ENSG00000134077	THUMPD3	0.432939	5.49317	5.06023	1.92218	0.0694646	0.842364
ENSG00000158985	CDC42SE2	0.342954	9.24136	8.8984	1.92209	0.0694773	0.842364
ENSG00000144659	SLC25A38	0.42063	6.04832	5.62769	1.92182	0.0695126	0.842364
ENSG00000170322	NFRKB	-0.606854	4.9992	5.60606	-1.92164	0.0695373	0.842364
ENSG00000124226	RNF114	0.434478	6.63789	6.20341	1.9216	0.0695425	0.842364
ENSG00000183579	ZNRF3	-0.68184	1.14248	1.82432	-1.92134	0.0695776	0.842364
ENSG00000124444	ZNF576	0.585694	2.34289	1.7572	1.92097	0.0696267	0.842364
ENSG00000172534	HCFC1	-0.884342	6.11981	7.00415	-1.92037	0.0697068	0.842364
ENSG00000070371	CLTCL1	-0.658846	0.487411	1.14626	-1.92006	0.0697472	0.842364
ENSG00000126217	MCF2L	-0.698629	3.21702	3.91565	-1.91975	0.0697894	0.842364
ENSG00000136371	MTHFS	0.513834	1.03731	0.523479	1.91934	0.0698434	0.842364
ENSG00000170855	TRIAP1	0.617339	4.94128	4.32394	1.919	0.0698896	0.842364
ENSG00000100242	SUN2	-0.676368	8.2177	8.89407	-1.9188	0.0699163	0.842364
ENSG00000134516	DOCK2	-0.558886	7.94675	8.50564	-1.91851	0.0699553	0.842364
ENSG00000155099	PIP4P2	0.669381	3.69777	3.02839	1.91765	0.0700705	0.842364
ENSG00000187240	DYNC2H1	-0.823243	2.79486	3.6181	-1.91737	0.0701073	0.842364
ENSG00000197930	ERO1A	-0.458301	6.13155	6.58985	-1.91709	0.0701459	0.842364
ENSG00000088970	KIZ	-0.35238	4.41046	4.76284	-1.91701	0.0701562	0.842364
ENSG00000160285	LSS	-0.684914	4.31926	5.00418	-1.91686	0.070177	0.842364
ENSG00000128923	MINDY2	-0.655761	4.99878	5.65454	-1.91538	0.070375	0.842364
ENSG00000101624	CEP76	0.53309	3.05199	2.5189	1.9149	0.0704397	0.842364
ENSG00000135525	MAP7	-1.84388	-0.308191	1.53569	-1.91389	0.0705757	0.842364
ENSG00000177917	ARL6IP6	0.427711	4.61831	4.1906	1.91379	0.0705895	0.842364
ENSG00000026025	VIM	-0.372158	8.47507	8.84723	-1.91355	0.0706224	0.842364
ENSG00000155366	RHOC	0.900501	2.89827	1.99777	1.91306	0.0706884	0.842364
ENSG00000065882	TBC1D1	-0.454196	5.86637	6.32057	-1.9104	0.0710483	0.842364
ENSG00000010539	ZNF200	0.569166	3.52659	2.95742	1.90995	0.0711102	0.842364
ENSG00000147231	RADX	-0.978368	3.1891	4.16747	-1.90913	0.071221	0.842364
ENSG00000204852	TCTN1	0.583	2.70945	2.12645	1.90761	0.0714289	0.842364
ENSG00000070882	OSBPL3	-0.59408	5.36507	5.95915	-1.90752	0.0714409	0.842364
ENSG00000082805	ERC1	-0.65482	5.18855	5.84337	-1.90739	0.071458	0.842364
ENSG00000166387	PPFIBP2	-1.15751	4.30243	5.45994	-1.90643	0.0715901	0.842364
ENSG00000176928	GCNT4	0.93449	6.87876	5.94427	1.90562	0.0717006	0.842364
ENSG00000165832	TRUB1	0.501326	4.87018	4.36886	1.90502	0.0717828	0.842364
ENSG00000157110	RBPMS	-0.9119	0.784349	1.69625	-1.90495	0.0717923	0.842364
ENSG00000182544	MFSD5	0.679263	4.27225	3.59299	1.90441	0.0718666	0.842364
ENSG00000171100	MTM1	0.699025	5.54939	4.85036	1.90438	0.0718701	0.842364
ENSG00000115520	COQ10B	0.587787	5.8646	5.27681	1.90372	0.0719611	0.842364
ENSG00000124333	VAMP7	0.736325	6.08211	5.34579	1.90368	0.0719658	0.842364
ENSG00000141027	NCOR1	-0.816509	6.69033	7.50684	-1.90219	0.072172	0.842364
ENSG00000171044	XKR6	-0.919767	1.51372	2.43349	-1.90203	0.0721935	0.842364
ENSG00000100219	XBP1	-0.963243	6.67458	7.63782	-1.90168	0.0722415	0.842364
ENSG00000114812	VIPR1	-1.60996	3.79752	5.40748	-1.9015	0.072267	0.842364
ENSG00000100410	PHF5A	0.51743	5.15373	4.6363	1.90111	0.07232	0.842364
ENSG00000186174	BCL9L	-1.12862	5.60738	6.736	-1.90107	0.072326	0.842364
ENSG00000119986	AVPI1	0.670548	1.12852	0.457975	1.90055	0.0723975	0.842364
ENSG00000075239	ACAT1	-0.55034	3.22034	3.77068	-1.90028	0.0724346	0.842364
ENSG00000152784	PRDM8	1.01237	2.71409	1.70172	1.90001	0.0724717	0.842364
ENSG00000158850	B4GALT3	0.437707	5.3571	4.91939	1.89924	0.0725778	0.842364
ENSG00000135968	GCC2	-0.679948	6.5002	7.18015	-1.8984	0.0726946	0.842364
ENSG00000164919	COX6C	0.783699	7.31703	6.53333	1.89745	0.0728266	0.842364
ENSG00000186222	BLOC1S4	0.499472	4.35311	3.85364	1.89707	0.0728795	0.842364
ENSG00000272994	C2orf49-DT	0.627238	2.5573	1.93006	1.89579	0.0730569	0.842364
ENSG00000168806	LCMT2	0.599301	3.88503	3.28573	1.89567	0.0730737	0.842364
ENSG00000141577	CEP131	-0.600335	2.59887	3.19921	-1.89544	0.0731058	0.842364
ENSG00000122188	LAX1	0.552444	4.30433	3.75188	1.89518	0.073142	0.842364
ENSG00000101181	MTG2	-0.363443	3.83658	4.20002	-1.89511	0.0731519	0.842364
ENSG00000103932	RPAP1	-0.60193	3.7384	4.34033	-1.89435	0.073258	0.842364
ENSG00000171224	FAM241B	0.621254	0.960671	0.339418	1.8941	0.0732931	0.842364
ENSG00000111145	ELK3	-0.494949	5.02016	5.5151	-1.89397	0.0733104	0.842364
ENSG00000263001	GTF2I	-0.448222	5.19348	5.6417	-1.8934	0.0733903	0.842364
ENSG00000152242	C18orf25	-0.632847	6.51935	7.15219	-1.89334	0.0733983	0.842364
ENSG00000135587	SMPD2	0.56437	3.10785	2.54348	1.89249	0.0735171	0.842364
ENSG00000064393	HIPK2	-0.741058	5.22884	5.9699	-1.892	0.0735861	0.842364
ENSG00000204843	DCTN1	-0.499518	5.82662	6.32613	-1.89181	0.0736134	0.842364
ENSG00000161057	PSMC2	0.514624	6.55912	6.0445	1.89179	0.0736156	0.842364
ENSG00000034533	ASTE1	0.513402	4.35349	3.84009	1.89128	0.0736876	0.842364
ENSG00000232434	AJM1	-0.667512	0.867213	1.53473	-1.89109	0.0737133	0.842364
ENSG00000072135	PTPN18	-0.468501	5.0182	5.4867	-1.89045	0.0738035	0.842364
ENSG00000139793	MBNL2	0.411194	6.04652	5.63533	1.89027	0.0738294	0.842364
ENSG00000120458	MSANTD2	-0.823282	2.67041	3.49369	-1.88995	0.0738737	0.842364
ENSG00000083312	TNPO1	0.358911	7.81271	7.4538	1.88888	0.0740241	0.842364
ENSG00000169193	CCDC126	0.758892	3.17515	2.41626	1.88847	0.0740818	0.842364
ENSG00000170142	UBE2E1	0.571448	6.2488	5.67736	1.88808	0.0741371	0.842364
ENSG00000102878	HSF4	-1.5723	1.85017	3.42247	-1.88661	0.0743449	0.842364
ENSG00000100478	AP4S1	-0.579098	3.77227	4.35136	-1.88488	0.0745891	0.842364
ENSG00000160049	DFFA	-0.591185	4.1522	4.74339	-1.88484	0.0745946	0.842364
ENSG00000117724	CENPF	-1.30303	2.77692	4.07995	-1.88431	0.0746703	0.842364
ENSG00000129667	RHBDF2	-0.775316	3.54915	4.32446	-1.88315	0.0748357	0.842364
ENSG00000172336	POP7	0.474061	3.78409	3.31003	1.88191	0.0750108	0.842364
ENSG00000157184	CPT2	0.38472	2.57172	2.187	1.88162	0.0750526	0.842364
ENSG00000139826	ABHD13	0.513416	6.08013	5.56672	1.88123	0.0751089	0.842364
ENSG00000142731	PLK4	-0.548355	2.76645	3.3148	-1.88121	0.0751112	0.842364
ENSG00000181915	ADO	0.475163	4.63009	4.15493	1.88112	0.0751246	0.842364
ENSG00000102760	RGCC	0.546524	6.43539	5.88887	1.88104	0.0751359	0.842364
ENSG00000198783	ZNF830	0.510381	4.72076	4.21038	1.88084	0.0751648	0.842364
ENSG00000102882	MAPK3	0.41963	5.1576	4.73797	1.88076	0.0751758	0.842364
ENSG00000005075	POLR2J	0.5253	4.51075	3.98545	1.88048	0.0752159	0.842364
ENSG00000143398	PIP5K1A	0.322933	5.79029	5.46736	1.87951	0.0753545	0.842364
ENSG00000181472	ZBTB2	0.499827	5.09678	4.59695	1.87883	0.0754509	0.842364
ENSG00000254093	PINX1	-0.556823	2.06077	2.61759	-1.87811	0.0755544	0.842364
ENSG00000169499	PLEKHA2	0.618339	6.90059	6.28225	1.87778	0.0756019	0.842364
ENSG00000147669	POLR2K	0.804586	5.75976	4.95518	1.87749	0.075643	0.842364
ENSG00000173915	ATP5MK	0.830104	5.19761	4.36751	1.87726	0.0756772	0.842364
ENSG00000149577	SIDT2	-0.558757	4.98934	5.5481	-1.87695	0.0757203	0.842364
ENSG00000128294	TPST2	-0.983191	4.02039	5.00358	-1.87694	0.0757217	0.842364
ENSG00000111445	RFC5	0.339357	3.84118	3.50183	1.87616	0.0758341	0.842364
ENSG00000129071	MBD4	0.315867	5.50701	5.19115	1.87552	0.0759264	0.842364
ENSG00000182534	MXRA7	1.17485	2.27736	1.10252	1.87548	0.0759331	0.842364
ENSG00000266028	SRGAP2	-0.773285	3.51684	4.29012	-1.87545	0.0759372	0.842364
ENSG00000228649	SNHG26	0.558215	1.55503	0.996811	1.87544	0.0759379	0.842364
ENSG00000166532	RIMKLB	-0.745421	4.16603	4.91145	-1.87456	0.0760652	0.842364
ENSG00000038219	BOD1L1	-0.918818	6.18169	7.10051	-1.87279	0.0763205	0.842364
ENSG00000212607	SNORA3B	0.679123	1.38548	0.706353	1.87241	0.0763753	0.842364
ENSG00000113658	SMAD5	1.33925	5.21191	3.87266	1.87166	0.0764844	0.842364
ENSG00000198933	TBKBP1	0.933524	1.52303	0.589501	1.87116	0.0765566	0.842364
ENSG00000151611	MMAA	0.379514	3.59307	3.21355	1.87078	0.0766122	0.842364
ENSG00000008283	CYB561	-0.791132	4.7847	5.57583	-1.87018	0.0766986	0.842364
ENSG00000124831	LRRFIP1	-0.618556	7.79384	8.41239	-1.87009	0.0767117	0.842364
ENSG00000152193	OBI1	0.705519	3.78579	3.08027	1.87003	0.0767205	0.842364
ENSG00000162980	ARL5A	0.398768	5.6158	5.21703	1.86971	0.0767666	0.842364
ENSG00000156928	MALSU1	0.431678	3.94159	3.50992	1.86872	0.0769111	0.842364
ENSG00000048740	CELF2	-0.486381	8.09697	8.58335	-1.8685	0.076943	0.842364
ENSG00000162636	FAM102B	0.487076	5.68225	5.19517	1.86795	0.0770235	0.842364
ENSG00000146729	NIPSNAP2	0.622009	5.7776	5.15559	1.86791	0.0770299	0.842364
ENSG00000199753	SNORD104	0.726698	2.21871	1.49202	1.86775	0.0770528	0.842364
ENSG00000256269	HMBS	-0.584739	2.66831	3.25305	-1.86743	0.0770997	0.842364
ENSG00000104388	RAB2A	0.496205	6.65481	6.15861	1.86714	0.0771422	0.842364
ENSG00000084207	GSTP1	0.564307	6.42607	5.86176	1.86687	0.0771815	0.842364
ENSG00000244625	MIATNB	-0.791196	2.86781	3.65901	-1.86668	0.0772086	0.842364
ENSG00000145012	LPP	-0.718044	5.69149	6.40954	-1.8665	0.0772357	0.842364
ENSG00000254838	GVINP1	-1.05468	5.99566	7.05034	-1.86532	0.0774073	0.842364
ENSG00000113595	TRIM23	0.524146	4.64995	4.1258	1.865	0.0774539	0.842364
ENSG00000134900	TPP2	-0.478819	7.51562	7.99444	-1.86492	0.0774656	0.842364
ENSG00000084090	STARD7	0.386266	7.0913	6.70503	1.86459	0.0775149	0.842364
ENSG00000204394	VARS1	-0.418373	5.53475	5.95312	-1.86437	0.0775465	0.842364
ENSG00000167468	GPX4	0.595107	6.99689	6.40178	1.86433	0.0775525	0.842364
ENSG00000066651	TRMT11	0.347239	4.32271	3.97548	1.86409	0.0775878	0.842364
ENSG00000232354	VIPR1-AS1	-1.3801	-0.35618	1.02392	-1.86362	0.0776575	0.842364
ENSG00000125870	SNRPB2	0.601243	6.10866	5.50742	1.86094	0.0780518	0.842364
ENSG00000155545	MIER3	0.64667	5.63276	4.98609	1.86093	0.0780536	0.842364
ENSG00000163444	TMEM183A	0.581658	6.5648	5.98314	1.86075	0.0780796	0.842364
ENSG00000162129	CLPB	-0.581379	3.66894	4.25032	-1.86032	0.0781433	0.842364
ENSG00000000419	DPM1	0.503085	5.16178	4.65869	1.8602	0.0781604	0.842364
ENSG00000104731	KLHDC4	-0.640021	5.25065	5.89067	-1.86004	0.078184	0.842364
ENSG00000196214	ZNF766	0.467686	5.46991	5.00222	1.8599	0.0782054	0.842364
ENSG00000006831	ADIPOR2	0.379501	5.60733	5.22783	1.85978	0.0782226	0.842364
ENSG00000188677	PARVB	1.04522	2.60802	1.56279	1.85926	0.0783003	0.842364
ENSG00000126777	KTN1	-0.574991	7.08305	7.65805	-1.85919	0.0783093	0.842364
ENSG00000035928	RFC1	-0.355619	6.02579	6.3814	-1.85911	0.0783218	0.842364
ENSG00000142959	BEST4	0.917831	-0.0130884	-0.930919	1.85896	0.0783437	0.842364
ENSG00000106799	TGFBR1	0.624111	5.53177	4.90766	1.85892	0.07835	0.842364
ENSG00000162819	BROX	0.404569	6.28657	5.882	1.85862	0.0783937	0.842364
ENSG00000089177	KIF16B	-0.56569	4.00019	4.56588	-1.85842	0.0784245	0.842364
ENSG00000109381	ELF2	0.421778	6.48446	6.06268	1.85808	0.0784738	0.842364
ENSG00000104613	INTS10	-0.357385	5.9514	6.30879	-1.85656	0.0787001	0.842364
ENSG00000172239	PAIP1	0.462651	5.72234	5.25969	1.85635	0.0787311	0.842364
ENSG00000170627	GTSF1	-2.48181	0.750476	3.23229	-1.85631	0.0787367	0.842364
ENSG00000135372	NAT10	-0.536413	5.48587	6.02228	-1.85539	0.0788741	0.842364
ENSG00000111206	FOXM1	-0.902311	0.691535	1.59385	-1.85518	0.0789057	0.842364
ENSG00000140829	DHX38	-0.35966	5.82989	6.18955	-1.85485	0.0789548	0.842364
ENSG00000073331	ALPK1	-0.731342	4.07278	4.80412	-1.85435	0.0790296	0.842364
ENSG00000156374	PCGF6	0.479934	3.08867	2.60874	1.85419	0.0790533	0.842364
ENSG00000101199	ARFGAP1	-0.619701	5.6483	6.268	-1.85372	0.0791226	0.842364
ENSG00000166128	RAB8B	0.62934	7.63474	7.0054	1.85323	0.0791964	0.842364
ENSG00000107719	PALD1	0.935134	1.33385	0.398718	1.85267	0.07928	0.842364
ENSG00000198707	CEP290	-0.730582	4.85973	5.59032	-1.85256	0.0792969	0.842364
ENSG00000005302	MSL3	0.391976	6.32632	5.93434	1.8525	0.0793052	0.842364
ENSG00000178732	GP5	-0.881313	1.83269	2.714	-1.85249	0.0793072	0.842364
ENSG00000164603	BMT2	0.547301	5.14055	4.59325	1.85246	0.0793118	0.842364
ENSG00000135392	DNAJC14	0.343473	4.1442	3.80073	1.85167	0.07943	0.842364
ENSG00000069345	DNAJA2	0.391705	6.92733	6.53562	1.85146	0.0794612	0.842364
ENSG00000139618	BRCA2	-0.781587	3.18919	3.97078	-1.85133	0.0794806	0.842364
ENSG00000137710	RDX	0.532187	3.69056	3.15837	1.85112	0.0795121	0.842364
ENSG00000272870	SAP30-DT	-0.982131	0.514617	1.49675	-1.85089	0.0795459	0.842364
ENSG00000233913	RPL10P9	-2.15935	1.98604	4.14539	-1.85062	0.0795866	0.842364
ENSG00000158747	NBL1	1.14149	3.21962	2.07812	1.85052	0.0796023	0.842364
ENSG00000111832	RWDD1	0.688339	6.24401	5.55567	1.85048	0.0796085	0.842364
ENSG00000153790	C7orf31	-0.516248	1.18515	1.7014	-1.84966	0.0797313	0.842364
ENSG00000163875	MEAF6	0.442523	5.89624	5.45372	1.84938	0.0797732	0.842364
ENSG00000000971	CFH	-3.11023	1.84804	4.95828	-1.84926	0.0797917	0.842364
ENSG00000169925	BRD3	-0.486416	4.62975	5.11617	-1.84917	0.0798042	0.842364
ENSG00000204516	MICB	0.513126	4.18248	3.66936	1.84837	0.0799256	0.842364
ENSG00000079277	MKNK1	-0.417078	4.34716	4.76424	-1.84807	0.0799705	0.842364
ENSG00000050438	SLC4A8	-0.802314	1.04228	1.8446	-1.84754	0.0800509	0.842364
ENSG00000139505	MTMR6	0.500552	6.73097	6.23042	1.84753	0.0800516	0.842364
ENSG00000131778	CHD1L	-0.327473	5.46662	5.79409	-1.84715	0.0801093	0.842364
ENSG00000181007	ZFP82	2.04396	2.80192	0.757961	1.8465	0.0802066	0.842364
ENSG00000167608	TMC4	0.74479	0.348998	-0.395792	1.84647	0.0802119	0.842364
ENSG00000169884	WNT10B	-1.67725	1.11122	2.78848	-1.84603	0.0802776	0.842364
ENSG00000141098	GFOD2	-0.511447	3.6634	4.17485	-1.84591	0.0802966	0.842364
ENSG00000067840	PDZD4	-2.73738	1.1935	3.93088	-1.84521	0.0804023	0.842364
ENSG00000119685	TTLL5	-0.471996	4.29711	4.76911	-1.8451	0.0804193	0.842364
ENSG00000173200	PARP15	-0.732258	4.82833	5.56058	-1.84465	0.0804868	0.842364
ENSG00000128989	ARPP19	0.349467	7.87866	7.5292	1.84368	0.0806342	0.842364
ENSG00000133030	MPRIP	-0.807131	6.99775	7.80488	-1.84261	0.0807962	0.842364
ENSG00000164543	STK17A	0.537326	7.32927	6.79194	1.84222	0.0808563	0.842364
ENSG00000164118	CEP44	0.432753	5.02164	4.58889	1.84213	0.08087	0.842364
ENSG00000158457	TSPAN33	1.03783	2.3791	1.34127	1.84151	0.0809649	0.842364
ENSG00000020922	MRE11	-0.584944	5.18839	5.77334	-1.84108	0.0810298	0.842364
ENSG00000091317	CMTM6	0.536584	7.19344	6.65685	1.84108	0.0810298	0.842364
ENSG00000068831	RASGRP2	-0.507251	7.69452	8.20178	-1.84048	0.0811219	0.842364
ENSG00000163374	YY1AP1	0.398604	6.37025	5.97164	1.83923	0.0813128	0.842364
ENSG00000120451	SNX19	-0.523567	5.70219	6.22576	-1.83899	0.0813494	0.842364
ENSG00000101846	STS	-0.603433	1.59132	2.19476	-1.83879	0.081379	0.842364
ENSG00000109111	SUPT6H	-0.677393	6.60773	7.28513	-1.83853	0.0814198	0.842364
ENSG00000117318	ID3	1.95059	3.71414	1.76355	1.83757	0.081567	0.842364
ENSG00000120696	KBTBD7	0.552366	4.17554	3.62317	1.83535	0.0819065	0.842364
ENSG00000011426	ANLN	-0.968426	1.07758	2.046	-1.83479	0.0819929	0.842364
ENSG00000130177	CDC16	-0.53516	5.27767	5.81283	-1.83462	0.082019	0.842364
ENSG00000115085	ZAP70	-0.529278	7.85087	8.38015	-1.83442	0.0820509	0.842364
ENSG00000107438	PDLIM1	1.45132	1.17729	-0.274024	1.83439	0.082055	0.842364
ENSG00000103888	CEMIP	-0.934692	0.448174	1.38287	-1.83408	0.0821023	0.842364
ENSG00000119720	NRDE2	-0.535227	4.65189	5.18712	-1.83389	0.0821327	0.842364
ENSG00000151657	KIN	0.356018	3.94784	3.59182	1.83305	0.0822617	0.842364
ENSG00000189043	NDUFA4	0.675011	6.77355	6.09854	1.83296	0.0822754	0.842364
ENSG00000169607	CKAP2L	-1.04194	-0.214255	0.827687	-1.83214	0.0824031	0.842364
ENSG00000085224	ATRX	-0.728352	6.83369	7.56205	-1.83204	0.0824186	0.842364
ENSG00000105771	SMG9	-0.471484	4.19651	4.66799	-1.83151	0.0825	0.842364
ENSG00000100342	APOL1	-0.585743	2.84081	3.42656	-1.8313	0.0825332	0.842364
ENSG00000151743	AMN1	0.449576	2.37876	1.92919	1.83109	0.0825653	0.842364
ENSG00000180098	TRNAU1AP	0.297024	4.25061	3.95358	1.83073	0.0826206	0.842364
ENSG00000196262	PPIA	0.489854	9.26286	8.773	1.83057	0.0826452	0.842364
ENSG00000205981	DNAJC19	0.606354	4.61795	4.01159	1.83051	0.0826552	0.842364
ENSG00000198420	TCAF1	0.583011	2.9372	2.35419	1.8305	0.082657	0.842364
ENSG00000136888	ATP6V1G1	0.586338	7.30612	6.71978	1.83031	0.0826866	0.842364
ENSG00000166801	FAM111A	-0.610427	5.73816	6.34859	-1.83026	0.0826931	0.842364
ENSG00000170043	TRAPPC1	-0.481963	3.4061	3.88806	-1.8299	0.0827494	0.842364
ENSG00000134594	RAB33A	1.30509	1.041	-0.264083	1.82941	0.0828254	0.842364
ENSG00000186017	ZNF566	0.502284	3.65439	3.15211	1.829	0.0828888	0.842364
ENSG00000197535	MYO5A	-0.636317	5.64589	6.28221	-1.8281	0.0830301	0.842364
ENSG00000080854	IGSF9B	-1.09667	3.82996	4.92663	-1.82742	0.083136	0.842364
ENSG00000125746	EML2	-0.377267	4.23017	4.60744	-1.82706	0.0831924	0.842364
ENSG00000139131	YARS2	0.357452	4.44305	4.0856	1.82705	0.0831937	0.842364
ENSG00000175220	ARHGAP1	-0.536441	5.19703	5.73347	-1.82691	0.0832156	0.842364
ENSG00000165029	ABCA1	1.40355	4.36329	2.95974	1.82645	0.0832874	0.842364
ENSG00000073605	GSDMB	-0.952945	3.56639	4.51933	-1.8255	0.0834346	0.842364
ENSG00000099385	BCL7C	0.50896	4.29958	3.79062	1.82536	0.0834569	0.842364
ENSG00000034677	RNF19A	1.10478	6.19526	5.09048	1.82506	0.0835047	0.842364
ENSG00000168005	SPINDOC	0.453829	2.729	2.27517	1.82469	0.0835613	0.842364
ENSG00000205659	LIN52	0.466953	3.81642	3.34946	1.82424	0.083633	0.842364
ENSG00000008324	SS18L2	0.689594	4.39564	3.70605	1.82415	0.0836473	0.842364
ENSG00000211893	IGHG2	2.16255	1.22714	-0.935411	1.82186	0.0840061	0.842364
ENSG00000137497	NUMA1	-0.832989	6.49991	7.33289	-1.82149	0.084064	0.842364
ENSG00000253719	ATXN7L3B	0.322631	7.60329	7.28066	1.82035	0.0842438	0.842364
ENSG00000175106	TVP23C	-0.792583	0.837669	1.63025	-1.82017	0.0842726	0.842364
ENSG00000161513	FDXR	-0.604146	1.9819	2.58605	-1.8199	0.0843153	0.842364
ENSG00000142039	CCDC97	-0.435977	4.44744	4.88342	-1.81902	0.0844546	0.842364
ENSG00000213741	RPS29	0.719387	10.3306	9.61123	1.81901	0.0844558	0.842364
ENSG00000138750	NUP54	0.424217	6.01389	5.58967	1.81884	0.0844818	0.842364
ENSG00000116863	ADPRS	0.45964	4.59301	4.13337	1.81779	0.0846493	0.842364
ENSG00000196329	GIMAP5	1.76724	3.13407	1.36684	1.81767	0.0846669	0.842364
ENSG00000092421	SEMA6A	-0.681506	1.05015	1.73166	-1.8162	0.0849012	0.842364
ENSG00000025796	SEC63	-0.631878	5.61726	6.24914	-1.81514	0.0850694	0.842364
ENSG00000151552	QDPR	-0.412118	2.97741	3.38953	-1.81493	0.0851033	0.842364
ENSG00000143458	GABPB2	-0.451376	5.25854	5.70991	-1.81471	0.0851371	0.842364
ENSG00000102003	SYP	0.83787	0.626651	-0.211219	1.81451	0.08517	0.842364
ENSG00000213281	NRAS	0.478313	6.88817	6.40986	1.81442	0.0851831	0.842364
ENSG00000204592	HLA-E	-0.451367	10.6182	11.0696	-1.81416	0.0852247	0.842364
ENSG00000155903	RASA2	0.35482	6.93225	6.57743	1.81367	0.0853036	0.842364
ENSG00000104299	INTS9	-0.413529	3.60814	4.02166	-1.81327	0.0853677	0.842364
ENSG00000139083	ETV6	-0.815586	4.32789	5.14347	-1.81079	0.0857632	0.842364
ENSG00000189308	LIN54	0.326011	5.15137	4.82536	1.81021	0.0858563	0.842364
ENSG00000204519	ZNF551	0.425672	5.04902	4.62335	1.80956	0.0859605	0.842364
ENSG00000104472	CHRAC1	0.607325	5.77645	5.16913	1.80928	0.0860057	0.842364
ENSG00000163319	MRPS18C	0.535536	2.99651	2.46097	1.80921	0.0860176	0.842364
ENSG00000143376	SNX27	-0.47757	4.87175	5.34932	-1.8089	0.0860664	0.842364
ENSG00000126945	HNRNPH2	0.391139	6.32862	5.93748	1.8089	0.0860668	0.842364
ENSG00000172366	MCRIP2	0.49856	3.90682	3.40826	1.80805	0.0862033	0.842364
ENSG00000228203	GRASLND	1.28168	2.50077	1.21908	1.80781	0.0862422	0.842364
ENSG00000124207	CSE1L	0.363597	6.3882	6.0246	1.80633	0.0864802	0.842364
ENSG00000186260	MRTFB	-0.718021	4.11614	4.83416	-1.80531	0.0866449	0.842364
ENSG00000103479	RBL2	-0.451412	8.33633	8.78774	-1.80513	0.0866737	0.842364
ENSG00000120899	PTK2B	-0.596121	6.4447	7.04082	-1.80497	0.0866999	0.842364
ENSG00000104450	SPAG1	0.80416	1.8821	1.07794	1.8047	0.0867444	0.842364
ENSG00000116209	TMEM59	0.453081	7.23249	6.77941	1.80469	0.0867451	0.842364
ENSG00000008441	NFIX	1.12449	0.497533	-0.626953	1.80391	0.0868717	0.842364
ENSG00000236609	ZNF853	1.5574	2.11196	0.554561	1.8031	0.0870036	0.842364
ENSG00000268471	MIR4453HG	0.460413	2.97814	2.51773	1.80265	0.0870767	0.842364
ENSG00000147130	ZMYM3	-0.600406	4.86804	5.46845	-1.80233	0.087128	0.842364
ENSG00000197969	VPS13A	-0.513414	6.72193	7.23535	-1.80209	0.087167	0.842364
ENSG00000186814	ZSCAN30	-0.479804	3.77212	4.25192	-1.80133	0.0872904	0.842364
ENSG00000183255	PTTG1IP	0.582791	7.20596	6.62317	1.80034	0.0874514	0.842364
ENSG00000130312	MRPL34	0.543739	4.86206	4.31833	1.80029	0.0874603	0.842364
ENSG00000188372	ZP3	1.23111	1.00774	-0.223374	1.80025	0.087467	0.842364
ENSG00000119431	HDHD3	0.499749	3.54252	3.04277	1.80011	0.0874891	0.842364
ENSG00000171960	PPIH	0.453535	3.922	3.46846	1.79853	0.0877478	0.842364
ENSG00000047578	KATNIP	-0.541771	4.03321	4.57499	-1.79815	0.0878086	0.842364
ENSG00000144283	PKP4	-0.593405	4.24244	4.83584	-1.79763	0.0878949	0.842364
ENSG00000116747	RO60	0.479201	6.69607	6.21687	1.79761	0.0878977	0.842364
ENSG00000117505	DR1	0.338826	7.29296	6.95413	1.79698	0.0880004	0.842364
ENSG00000001561	ENPP4	0.460763	5.10712	4.64636	1.79666	0.0880532	0.842364
ENSG00000115694	STK25	-0.306523	5.63177	5.93829	-1.79662	0.0880601	0.842364
ENSG00000169871	TRIM56	-0.813559	5.31053	6.12409	-1.79595	0.0881689	0.842364
ENSG00000078269	SYNJ2	-0.898858	5.1144	6.01326	-1.79573	0.0882058	0.842364
ENSG00000005100	DHX33	-0.595536	3.637	4.23254	-1.79521	0.0882909	0.842364
ENSG00000270673	YTHDF3-DT	0.894007	0.449264	-0.444743	1.79487	0.0883468	0.842364
ENSG00000083290	ULK2	-0.621435	4.83966	5.4611	-1.79476	0.0883645	0.842364
ENSG00000140718	FTO	-0.442314	5.00344	5.44576	-1.79459	0.0883938	0.842364
ENSG00000154114	TBCEL	-0.650005	3.20289	3.8529	-1.79307	0.0886439	0.842364
ENSG00000140307	GTF2A2	0.520426	5.10177	4.58135	1.79277	0.0886922	0.842364
ENSG00000118263	KLF7	-0.676387	5.84306	6.51944	-1.79223	0.0887817	0.842364
ENSG00000184916	JAG2	1.41883	1.57992	0.161094	1.79096	0.0889912	0.842364
ENSG00000127419	TMEM175	-0.489989	3.84608	4.33607	-1.79083	0.0890125	0.842364
ENSG00000082701	GSK3B	-0.398744	6.091	6.48975	-1.7908	0.0890181	0.842364
ENSG00000149308	NPAT	-0.515019	5.74889	6.26391	-1.79034	0.0890947	0.842364
ENSG00000179921	GPBAR1	0.590204	1.22827	0.638061	1.79018	0.0891204	0.842364
ENSG00000118655	DCLRE1B	0.534559	3.58926	3.0547	1.78882	0.089347	0.842364
ENSG00000173548	SNX33	-0.663777	0.934418	1.59819	-1.7888	0.0893494	0.842364
ENSG00000170638	TRABD	-0.499844	6.22613	6.72597	-1.78865	0.0893753	0.842364
ENSG00000081059	TCF7	-0.69889	8.4043	9.10319	-1.78847	0.0894047	0.842364
ENSG00000155962	CLIC2	1.04089	1.06833	0.0274481	1.78812	0.0894625	0.842364
ENSG00000013583	HEBP1	-0.456002	2.13749	2.59349	-1.78787	0.089504	0.842364
ENSG00000163877	SNIP1	0.47863	5.17392	4.69529	1.78754	0.0895583	0.842364
ENSG00000136451	VEZF1	0.377416	6.30091	5.92349	1.78724	0.0896096	0.842364
ENSG00000131779	PEX11B	0.486027	3.98037	3.49434	1.78723	0.0896107	0.842364
ENSG00000144401	METTL21A	0.453494	4.19933	3.74584	1.78665	0.0897076	0.842364
ENSG00000083457	ITGAE	0.788699	3.46825	2.67955	1.7858	0.089849	0.842364
ENSG00000132603	NIP7	0.536888	5.42577	4.88888	1.78541	0.0899138	0.842364
ENSG00000196663	TECPR2	-0.679138	3.92332	4.60246	-1.78514	0.0899597	0.842364
ENSG00000088812	ATRN	-0.524605	4.97811	5.50272	-1.78411	0.0901311	0.842364
ENSG00000180398	MCFD2	0.509554	5.9413	5.43174	1.78302	0.0903143	0.842364
ENSG00000167208	SNX20	0.531512	5.82016	5.28865	1.78178	0.0905211	0.842364
ENSG00000177370	TIMM22	0.501831	3.84928	3.34745	1.78079	0.0906884	0.842364
ENSG00000099991	CABIN1	-0.848602	5.64711	6.49571	-1.78027	0.0907747	0.842364
ENSG00000129003	VPS13C	-0.658754	8.0238	8.68256	-1.77981	0.0908537	0.842364
ENSG00000177106	EPS8L2	0.666242	2.45083	1.78459	1.77955	0.090897	0.842364
ENSG00000105677	TMEM147	0.557478	4.72573	4.16825	1.77933	0.090934	0.842364
ENSG00000105641	SLC5A5	2.03809	0.972855	-1.06523	1.77921	0.0909545	0.842364
ENSG00000152133	GPATCH11	0.459733	4.39157	3.93184	1.7791	0.0909717	0.842364
ENSG00000125676	THOC2	-0.426614	6.48481	6.91143	-1.77906	0.0909797	0.842364
ENSG00000075142	SRI	0.463192	5.19533	4.73214	1.77862	0.0910543	0.842364
ENSG00000109911	ELP4	-0.598039	4.07915	4.67719	-1.77787	0.0911797	0.842364
ENSG00000198793	MTOR	-0.475972	6.3349	6.81087	-1.77778	0.0911945	0.842364
ENSG00000060688	SNRNP40	0.446987	5.77819	5.3312	1.77763	0.0912215	0.842364
ENSG00000057935	MTA3	-0.401131	4.65967	5.0608	-1.77679	0.091363	0.842364
ENSG00000141905	NFIC	-0.842655	3.33025	4.17291	-1.77567	0.0915532	0.842364
ENSG00000160325	CACFD1	0.544214	1.65406	1.10985	1.77499	0.0916677	0.842364
ENSG00000180573	H2AC6	0.769225	6.02719	5.25797	1.77493	0.0916773	0.842364
ENSG00000241106	HLA-DOB	1.13811	1.16203	0.0239231	1.77464	0.0917278	0.842364
ENSG00000220323	H2BC19P	-0.738946	0.72917	1.46812	-1.77331	0.0919525	0.842364
ENSG00000198585	NUDT16	-0.563928	2.6458	3.20973	-1.773	0.092007	0.842364
ENSG00000130590	SAMD10	-0.537611	2.8464	3.38401	-1.77298	0.0920095	0.842364
ENSG00000122224	LY9	0.459513	6.56637	6.10686	1.77291	0.0920212	0.842364
ENSG00000157036	EXOG	-0.4048	3.72051	4.12531	-1.77285	0.0920316	0.842364
ENSG00000128944	KNSTRN	0.471657	2.15535	1.68369	1.77268	0.09206	0.842364
ENSG00000243335	KCTD7	-0.56218	4.01626	4.57844	-1.77248	0.0920948	0.842364
ENSG00000259291	ZNF710-AS1	-0.598351	1.1294	1.72775	-1.77193	0.0921892	0.842364
ENSG00000131979	GCH1	0.378036	5.50812	5.13008	1.77189	0.0921949	0.842364
ENSG00000138606	SHF	0.784318	0.879393	0.0950754	1.77171	0.0922258	0.842364
ENSG00000160767	FAM189B	-0.594854	2.59961	3.19447	-1.77162	0.0922406	0.842364
ENSG00000124181	PLCG1	-0.503252	7.36803	7.87128	-1.77103	0.0923417	0.842364
ENSG00000136731	UGGT1	-0.463716	6.37726	6.84097	-1.77085	0.0923732	0.842364
ENSG00000197579	TOPORS	0.317053	5.97981	5.66276	1.77055	0.0924238	0.842364
ENSG00000127616	SMARCA4	-0.762053	5.78135	6.5434	-1.77046	0.09244	0.842364
ENSG00000205726	ITSN1	-0.709679	2.70761	3.41729	-1.77028	0.0924709	0.842364
ENSG00000067900	ROCK1	-0.530875	7.22278	7.75366	-1.77003	0.0925137	0.842364
ENSG00000128534	LSM8	0.328762	5.76477	5.43601	1.77001	0.0925164	0.842364
ENSG00000052841	TTC17	-0.399131	6.50449	6.90362	-1.76963	0.0925808	0.842364
ENSG00000132341	RAN	0.431174	8.04208	7.61091	1.76864	0.0927514	0.842364
ENSG00000142867	BCL10	0.475695	5.68232	5.20662	1.76846	0.0927823	0.842364
ENSG00000181104	F2R	1.40353	1.61981	0.216273	1.76764	0.0929231	0.842364
ENSG00000128011	LRFN1	-0.560868	1.07374	1.63461	-1.76518	0.0933467	0.842364
ENSG00000172888	ZNF621	-0.539231	4.4977	5.03693	-1.76514	0.0933536	0.842364
ENSG00000101166	PRELID3B	0.531178	6.89433	6.36315	1.76504	0.0933693	0.842364
ENSG00000129566	TEP1	-0.770507	5.09045	5.86096	-1.7635	0.0936362	0.842364
ENSG00000185305	ARL15	-0.543485	3.01191	3.55539	-1.76305	0.0937133	0.842364
ENSG00000143819	EPHX1	-0.657164	3.00164	3.65881	-1.76305	0.0937138	0.842364
ENSG00000183735	TBK1	0.52617	4.24659	3.72042	1.76255	0.0938	0.842364
ENSG00000100403	ZC3H7B	-0.500021	6.18853	6.68855	-1.76037	0.0941779	0.842364
ENSG00000135457	TFCP2	-0.662154	4.33936	5.00151	-1.7601	0.0942247	0.842364
ENSG00000211771	TRBJ2-7	1.93287	0.708729	-1.22414	1.75982	0.0942749	0.842364
ENSG00000112357	PEX7	0.554354	2.13597	1.58162	1.75952	0.0943257	0.842364
ENSG00000150967	ABCB9	-0.805186	1.08574	1.89093	-1.7595	0.0943294	0.842364
ENSG00000084073	ZMPSTE24	0.532323	5.4484	4.91608	1.75935	0.0943555	0.842364
ENSG00000188229	TUBB4B	0.608776	5.76441	5.15564	1.75917	0.0943875	0.842364
ENSG00000134460	IL2RA	2.04025	2.79792	0.757671	1.75853	0.0944992	0.842364
ENSG00000232931	LINC00342	-1.10751	1.83632	2.94383	-1.75827	0.0945445	0.842364
ENSG00000233954	UQCRHL	0.738827	2.47565	1.73683	1.75778	0.0946292	0.842364
ENSG00000267254	ZNF790-AS1	-1.35038	0.0567134	1.4071	-1.75767	0.0946482	0.842364
ENSG00000103540	CCP110	-0.311079	5.00937	5.32045	-1.75741	0.0946946	0.842364
ENSG00000141741	MIEN1	0.467526	4.09771	3.63018	1.75718	0.0947349	0.842364
ENSG00000164167	LSM6	0.405181	4.46358	4.0584	1.75679	0.0948021	0.842364
ENSG00000180773	SLC36A4	-0.524895	4.14752	4.67241	-1.75653	0.0948472	0.842364
ENSG00000110958	PTGES3	0.345469	7.48381	7.13834	1.75647	0.0948577	0.842364
ENSG00000149923	PPP4C	0.396673	6.19126	5.79459	1.7564	0.0948697	0.842364
ENSG00000138246	DNAJC13	-0.533131	6.08912	6.62225	-1.75596	0.0949471	0.842364
ENSG00000038427	VCAN	-1.26319	6.67927	7.94245	-1.75513	0.0950925	0.842364
ENSG00000151292	CSNK1G3	0.651827	6.45813	5.8063	1.75447	0.0952093	0.842364
ENSG00000241973	PI4KA	-0.721497	6.50905	7.23054	-1.75277	0.0955074	0.842364
ENSG00000183495	EP400	-0.97986	5.77958	6.75944	-1.75253	0.0955488	0.842364
ENSG00000109016	DHRS7B	0.441925	2.32768	1.88576	1.75218	0.0956106	0.842364
ENSG00000189042	ZNF567	0.399731	4.29321	3.89348	1.75194	0.0956535	0.842364
ENSG00000176681	LRRC37A	-0.611858	1.15526	1.76712	-1.7518	0.0956785	0.842364
ENSG00000213762	ZNF134	0.380786	5.45534	5.07455	1.75166	0.095703	0.842364
ENSG00000015285	WAS	-0.398198	5.81456	6.21276	-1.75112	0.0957976	0.842364
ENSG00000119446	RBM18	0.510777	5.36553	4.85475	1.75094	0.0958295	0.842364
ENSG00000198258	UBL5	0.557338	5.96962	5.41228	1.7504	0.0959246	0.842364
ENSG00000138030	KHK	-0.9203	-0.19096	0.72934	-1.75037	0.0959294	0.842364
ENSG00000086666	ZFAND6	0.382964	6.50108	6.11812	1.74962	0.0960625	0.842364
ENSG00000133243	BTBD2	-0.364111	5.37198	5.73609	-1.74857	0.0962489	0.842364
ENSG00000139719	VPS33A	0.504069	4.04558	3.54151	1.74848	0.0962638	0.842364
ENSG00000063127	SLC6A16	-0.49409	0.956064	1.45015	-1.74791	0.0963656	0.842364
ENSG00000156127	BATF	0.910006	2.7886	1.8786	1.7479	0.0963677	0.842364
ENSG00000162623	TYW3	0.469802	4.91444	4.44464	1.74775	0.096393	0.842364
ENSG00000164877	MICALL2	-0.565823	0.489388	1.05521	-1.74655	0.0966066	0.842364
ENSG00000113269	RNF130	0.697912	5.5175	4.81959	1.74648	0.0966195	0.842364
ENSG00000011638	TMEM159	0.862366	3.65663	2.79426	1.74632	0.096648	0.842364
ENSG00000267493	CIRBP-AS1	0.654958	2.62988	1.97493	1.74576	0.0967461	0.842364
ENSG00000136243	NUP42	0.345768	4.16509	3.81932	1.74497	0.0968871	0.842364
ENSG00000156482	RPL30	0.559496	10.2098	9.65032	1.74429	0.0970077	0.842364
ENSG00000124942	AHNAK	-1.32484	10.7962	12.121	-1.74406	0.0970498	0.842364
ENSG00000134574	DDB2	-0.563294	4.45817	5.02146	-1.74365	0.097122	0.842364
ENSG00000154945	ANKRD40	0.334848	5.41207	5.07722	1.74299	0.0972408	0.842364
ENSG00000179978	NAIPP2	-0.552255	0.773002	1.32526	-1.74283	0.0972688	0.842364
ENSG00000164758	MED30	0.789356	5.8377	5.04835	1.74271	0.0972914	0.842364
ENSG00000198589	LRBA	-0.560678	7.31448	7.87515	-1.74199	0.0974197	0.842364
ENSG00000204469	PRRC2A	-0.773793	6.96875	7.74255	-1.74087	0.0976197	0.842364
ENSG00000132182	NUP210	-0.620402	7.77545	8.39585	-1.74077	0.097637	0.842364
ENSG00000166189	HPS6	0.535835	4.59138	4.05555	1.74077	0.0976379	0.842364
ENSG00000142227	EMP3	0.593979	7.24037	6.64639	1.74051	0.0976838	0.842364
ENSG00000127124	HIVEP3	-0.722315	3.92356	4.64587	-1.74004	0.097769	0.842364
ENSG00000103056	SMPD3	0.887565	3.06912	2.18155	1.73897	0.0979602	0.842364
ENSG00000134285	FKBP11	-0.54472	4.4003	4.94502	-1.73848	0.0980491	0.842364
ENSG00000185760	KCNQ5	2.21526	1.41572	-0.799538	1.73781	0.0981687	0.842364
ENSG00000167766	ZNF83	-0.675666	5.29818	5.97384	-1.73774	0.0981826	0.842364
ENSG00000116127	ALMS1	-0.483114	5.98273	6.46584	-1.73746	0.0982331	0.842364
ENSG00000099290	WASHC2A	-0.546617	5.22598	5.7726	-1.7374	0.0982426	0.842364
ENSG00000110063	DCPS	-0.468129	2.6542	3.12233	-1.73713	0.0982923	0.842364
ENSG00000223773	CD99P1	-0.727214	1.88148	2.60869	-1.73677	0.0983577	0.842364
ENSG00000206341	HLA-H	0.811262	5.81702	5.00576	1.73644	0.0984158	0.842364
ENSG00000145592	RPL37	0.371582	11.0481	10.6765	1.73631	0.0984391	0.842364
ENSG00000204054	LINC00963	0.880048	4.95267	4.07262	1.73478	0.098716	0.842364
[truncated: 10,533 more rows]
