# Supplementary material for: Comparative preclinical drug response analyses of T-prolymphocytic leukemia reveal no differences between known gene expression subgroups
Source: Biol Direct. 2025 Oct 27;20:106. doi: 10.1186/s13062-025-00701-3 (PMC12557856; doi:10.1186/s13062-025-00701-3)
Supplement: Supplementary file 18 — Supplementary Material 18 [file 13062_2025_701_MOESM18_ESM.xlsx]

## Sheet: Bendamustine
Gene_Name	DEG_both	Annotation_Category	Cancer_Role	Cancer_Type	Pathways_Functions	Function_details	Cancer_Role_	Cancer_type_	Ref
RN7SL2	no	x	x	x	SRP-dependent cotranslational protein targeting to membrane, signal sequence recognition	The signal recognition particle (SRP) is a cytoplasmic ribonucleoprotein complex that mediates cotranslational insertion of secretory proteins into the lumen of the endoplasmic reticulum
EIF3M	yes	x	driver	cancer	Viral mRNA Translation, Metabolism of proteins	part of the eurkaryotic translation initiation factor 3 complete (eIF-3) required for protein synthesis. Elevated levels of the encoded protein are present in cancer cell lines.	cancer driver	Colon Squamous Cell Carcinoma and Neuroblastoma	Goh.2011
PGLS-DT	yes	x	x	x	an RNA Gene, and is affiliated with the lncRNA class	an RNA Gene, and is affiliated with the lncRNA class
PTPN12	no	Phosphatase	both	cancer	Signaling by ERBB2 KD Mutants and Cytokine Signaling in Immune system	member of the protein tyrosine phosphatase (PTP) family. PTPs are signaling molecules that regulate a variety of cellular processes including cell growth, differentiation, mitotic cycle, and oncogenic transformation. This PTP may regulate protein intracellular half-life. This PTP was found to bind and dephosphorylate the product of the oncogene c-ABL and thus may play a role in oncogenesis. This …	tumor suppressor	colorectal cancer, breast cancer	Sun.2011, Li.2016
ACSM3	yes	x	suppressor	cancer	Fatty acid metabolism	Enables butyrate-CoA ligase activity. Predicted to be involved in acyl-CoA metabolic process and fatty acid biosynthetic process	tumor suppressor	melanoma, ovarian cancer	Zhu.2020, Yan.2021
LCMT1	yes	x	x	x	cell cycle	catalyzes the methylation of the carboxyl group of the C-terminal leucine residue (leu309) of the catalytic subunit of protein phosphatase-2A
ARID5B	yes	TF-Cofactor	prognostic	leukemia	Chromatin organization	Required for adipogenesis: regulates triglyceride metabolism in adipocytes by regulating expression of adipogenic genes. Overexpression leads to induction of smooth muscle marker genes, suggesting that it may also act as a regulator of smooth muscle cell differentiation and proliferation.	prognostic marker	Adenoid Cystic Carcinoma, ALL	Xu.2012
RPS14	yes	Essential	x	x	Cytoplasmic ribosomal proteins	encodes a ribosomal protein that is a component of the 40S subunit. The protein belongs to the S11P family of ribosomal proteins. It is located in the cytoplasm
SMAD3	no	TF-Cofactor	suppressor	cancer	growth factor-beta signaling pathway, cell proliferation	Transforms growth factor-beta signaling pathway, and transmits signals from the cell surface to the nucleus, regulating gene activity and cell proliferation.	tumor suppressor	carcinomas	Roberts.2006
CD38	yes	x	prognostic	leukemia	NAD metabolism and Metabolism of water-soluble vitamins and cofactors	non-lineage-restricted, type II transmembrane glycoprotein that synthesizes and hydrolyzes cyclic adenosine 5'-diphosphate-ribose, an intracellular calcium ion mobilizing messenger. The release of soluble protein and the ability of membrane-bound protein to become internalized indicate both extracellular and intracellular functions for the protein.	prognostic marker	PLL, CLL2	Malavasi.2011
FGGY	no	x	x	x	Carbohydrate metabolism; pentose and glucuronate interconversion	phosphorylates carbohydrates such as ribulose, ribitol, and L-arabinitol
GPA33	no	x	driver	cancer	Cell-cell interaction	a cell surface antigen that is expressed in greater than 95% of human colon cancers	cancer biomarker	human colon cancers	Rageul.2009
CAPRIN1	no	x	prognostic	cancer	cell prolferation	May regulate the transport and translation of mRNAs of proteins involved in synaptic plasticity in neurons and cell proliferation and migration in multiple cell types. Binds directly and selectively to MYC and CCND2 RNAs	prognostic marker	Hepatocellular Carcinoma	Tan.2017
RPL13	yes	Essential	x	x	Cytoplasmic ribosomal proteins, Viral mRNA Translation and rRNA processing in the nucleus and cytosol	Component of the ribosome
CD69	yes	x	x	x	Involved in lymphocyte proliferation and functions as a signal transmitting receptor in lymphocytes, natural killer (NK) cells, and platelet	member of the calcium dependent lectin superfamily of type II transmembrane receptors. Expression of the encoded protein is induced upon activation of T lymphocytes, and may play a role in proliferation. Furthermore, the protein may act to transmit signals in natural killer cells and platelets.
RPL27A	no	Essential	driver	cancer	Cytoplasmic ribosomal proteins	encodes a ribosomal protein that is a component of the 60S subunit. The protein belongs to the L15P family of ribosomal proteins. It is located in the cytoplasm. Variable expression of this gene in colorectal cancers compared to adjacent normal tissues has been observed, although no correlation between the level of expression and the severity of the disease has been found	cancer biomarker	colorectal cancers	Sasaki.2007
SLC2A11	no	x	x	x	Nuclear receptors meta-pathway, PAK Pathway, Transmembrane transport of small molecules	belongs to a family of proteins that mediate the transport of sugars across the cell membrane. The encoded protein transports glucose and fructose.
TATDN2	no	x	x	x	Unfolded Protein Response (UPR), Cellular responses to stimuli	Putative deoxyribonuclease. Predicted to enable metal ion binding activity and nuclease activity. Predicted to be involved in nucleic acid phosphodiester bond hydrolysis.
CEACAM1	no	x	both	cancer	differentiation and arrangement of tissue three-dimensional structure, angiogenesis, apoptosis, tumor suppression, metastasis, and the modulation immune responses	Encodes a member of the carcinoembryonic antigen (CEA) gene family, which belongs to the immunoglobulin superfamily.	tumor suppressor and angiogenesis driver (in different cancers)	Carcinomas, breast cancer, colon cancer	Wagener.2000, Neumaier.1993
CCNG1	no	TF-Cofactor	suppressor	cancer	p53 pathway, cell cycle	member of the cyclin family and contains the cyclin box. The encoded protein lacks the protein destabilizing (PEST) sequence that is present in other family members. Transcriptional activation of this gene can be induced by tumor protein p53	tumor suppressor	retinoblastoma, breast cancer, prostate cancer	Zhao.2003
MYB	yes	TF-Cofactor	driver	leukemia	Gene expression (Transcription), PI3K-Akt signaling pathway, ESR-mediated signaling	Transcriptional activator; DNA-binding protein, plays important role in the control of proliferation and differentiation of hematopoietic progenitor cell. Overexpressed or activated MYB suppresses normal differentiation and promotes leukaemic transformation	cancer driver	T-cell acute lymphoblastic leukaemia, Acute myeloid leukaemia	Introna.1999, Ramsay.2008
CFH	no	x	x	x	Immune response, Alternative complement pathway	This protein is secreted into the bloodstream and has an essential role in the regulation of complement activation, restricting this innate defense mechanism to microbial infections.
UBXN1	no	x	suppressor	cancer	DNA Repair, Metabolism of proteins, Calnexin/calreticulin cycle	Ubiquitin-binding protein that plays a role in the modulation of innate immune response.	tumor suppressor	glial tumor, glioblastoma	Huang.2017, Li.2021
PEX16	no	x	x	x	Peroxisomal lipid metabolism, Ether lipid biosynthesis	Required for peroxisome membrane biogenesis. May play a role in early stages of peroxisome assembly.

## Sheet: Cladribine
Gene_Name	DEG_both	Annotation_Category	Cancer_Role	Cancer_Type	Pathways_Functions	Function_details	Cancer_Role_	Cancer_type_	Ref
TOLLIP-AS1	no	x	x	x	RNA Gene, and is affiliated with the lncRNA class	RNA Gene, and is affiliated with the lncRNA class
DLEU1	no	x	both	leukemia	RNA Gene, and is affiliated with the lncRNA class	DLEU1 (Deleted In Lymphocytic Leukemia 1) is an RNA Gene, and is affiliated with the lncRNA class. Was first considered potential tumor supressor (deleted in most CLL-patients), but then was found promoting tumor growth and cancer progression in other cancers. Mechanism is unknown	both	CLL, Epithelial Ovarian Cancer, colorectal cancer, esophageal squamous cell carcinoma (ESCC)	Stevens-Kroef2009, Srinivasan2020, Li2022
SLC35B2	no	x	marker	cancer	Proteoglycan biosynthesis, Transport and synthesis of PAPS, Biological oxidations	Mediates the transport of adenosine 3'-phospho 5'-phosphosulfate (PAPS), from cytosol into Golgi. PAPS is a universal sulfuryl donor for sulfation events that take place in the Golgi. May indirectly participate in activation of the NF-kappa-B and MAPK pathways.	prognostic marker	breast cancer	Chim-ong2014
TCP11L1	no	x	x	x	signal transduction	Predicted to be involved in signal transduction. Located in microtubule.
RAP2C-AS1	no	x	marker	cancer	RNA Gene, and is affiliated with the lncRNA class	RNA Gene, and is affiliated with the lncRNA class	prognostic marker	ccRCC (clear cell renal cell carcinoma)	Yang2021
ADAMTS4	no	x	x	x	Degradation of the extracellular matrix, Endochondral ossification, Post-translational protein modification	Cleaves aggrecan, a cartilage proteoglycan, and may be involved in its turnover. May play an important role in the destruction of aggrecan in arthritic diseases.
TMEM80	no	x	x	x	non-motile cilium assembly	Predicted to be involved in non-motile cilium assembly. Predicted to be located in membrane. Predicted to be integral component of membrane. Predicted to be active in ciliary transition zone.
NETO2	no	x	driver	cancer	regulation of neurotransmitter receptor localization to postsynaptic specialization membrane	Accessory subunit of neuronal kainate-sensitive glutamate receptors, GRIK2 and GRIK3. Increases kainate-receptor channel activity, slowing the decay kinetics of the receptors, without affecting their expression at the cell surface, and increasing the open probability of the receptor channels. Modulates the agonist sensitivity of kainate receptors. Slows the decay of kainate receptor-mediated exci…	cancer driver, prognostic marker	colorectal carcinoma	Hu2015, Fedorova2017
TSPAN13	no	x	both	cancer	regulation of calcium ion transmembrane transport	The proteins mediate signal transduction events that play a role in the regulation of cell development, activation, growth and motility.	both	prostate cancer, breast cancer, osteosarcoma	Jaiswal2018, Huang2007, Arencibia2009, Jiang2019
LYPLA1	no	x	driver	cancer	MAPK1/MAPK3 signaling, RAS processing, Signal Transduction	member of the alpha/beta hydrolase superfamily. The encoded protein functions as a homodimer, exhibiting both depalmitoylating as well as lysophospholipase activity, and may be involved in Ras localization and signaling.	cancer driver	non‑small cell lung cancer	Mohammed2019
SLC2A9	no	x	x	x	SLC-mediated transmembrane transport, PAK Pathway	member of the SLC2A facilitative glucose transporter family. Members of this family play a significant role in maintaining glucose homeostasis. The encoded protein may play a role in the development and survival of chondrocytes in cartilage matrices
LINC01534	no	x	x	x	RNA Gene, and is affiliated with the lncRNA class	RNA Gene, and is affiliated with the lncRNA class
BTBD3	no	x	x	x	nervous system development	Enables identical protein binding activity. Predicted to be involved in cerebral cortex development and dendrite morphogenesis. Acts as a key regulator of dendritic field orientation during development of sensory cortex. Also directs dendrites toward active axon terminals when ectopically expressed
EPHX2	no	Phosphatase	marker	cancer	Fatty acid metabolism, Biosynthesis of specialized proresolving mediators (SPMs)	Bifunctional enzyme; The C-terminal domain has epoxide hydrolase activity and acts on epoxides (alkene oxides, oxiranes) and arene oxides.Plays a role in xenobiotic metabolism by degrading potentially toxic epoxides (By similarity). The N-terminal domain has lipid phosphatase activity	prognostic marker	Hepatocellular carcinoma (HCC)	Zhan2021
RPL39L	no	x	both	cancer	Viral mRNA Translation, rRNA processing in the nucleus and cytosol	protein sharing high sequence similarity with ribosomal protein L39. Although the name of this gene has been referred to as 'ribosomal protein L39' in the public databases, its official name is 'ribosomal protein L39-like'. It is not currently known whether the encoded protein is a functional ribosomal protein or whether it has evolved a function that is independent of the ribosome.	both	hepatocellular carcinoma, Lacrimal Gland Cancer	Nadano2002, Wong2014
ZBTB4	no	TF-Cofactor	suppressor	cancer	negative regulation of transcription by RNA polymerase II, DNA damage response	Transcriptional repressor with bimodal DNA-binding specificity. Represses transcription in a methyl-CpG-dependent manner. Binds with a higher affinity to methylated CpG dinucleotides but can also bind to the non-methylated consensus sequence. Can also bind specifically to a single methyl-CpG pair and can bind hemimethylated DNA but with a lower affinity compared to methylated DNA. Plays a role in…	tumor suppressor	gastric cancer, Ewing sarcoma	Yu2018, Fan2019
RNF139	no	x	suppressor	cancer	Calnexin/calreticulin cycle, Metabolism of proteins, apoptosis	E3-ubiquitin ligase; acts as a negative regulator of cell proliferation through mechanisms involving G2/M arrest and cell death	tumor suppressor	Renal Cell Carcinoma, Dysgerminoma, tongue cancer	Brauweiler2007, Gimelli2009, Wang2017
UBE2V2	no	x	marker	cancer	Homology Directed Repair, Class I MHC mediated antigen processing and presentation, cell cycle, DNA repair	Has no ubiquitin ligase activity on its own. The UBE2V2/UBE2N heterodimer catalyzes the synthesis of non-canonical poly-ubiquitin chains that are linked through 'Lys-63'. This type of poly-ubiquitination does not lead to protein degradation by the proteasome. Mediates transcriptional activation of target genes. Plays a role in the control of progress through the cell cycle and differentiation. Pl…	prognostic marker	breast cancer, lung cancer, adenocarcinoma	Hua2021, Santarpia2013
SRP68	yes	Essential	x	x	Metabolism of proteins, SRP-dependent cotranslational protein targeting to membrane, Translation	a subunit of the signal recognition particle (SRP). The SRP is a ribonucleoprotein complex that transports secreted and membrane proteins to the endoplasmic reticulum for processing. The complex includes a 7S RNA and six protein subunits. The encoded protein is the 68kDa component of the SRP, and forms a heterodimer with the 72kDa subunit that is required for SRP function. The SRP complex possibl…
SORBS3	yes	x	suppressor	cancer	MAPK cascade, cytoskeleton organization, cell adhesion, Muscle contraction	encodes an SH3 domain-containing adaptor protein. The presence of SH3 domains play a role in this protein's ability to bind other cytoplasmic molecules and contribute to cystoskeletal organization, cell adhesion and migration, signaling, and gene expression.	tumor suppressor	Hepatocellular carcinoma (HCC)	Ploeger2016, Roessler2012
FADS3	no	x	x	x	Lipid metabolism; sphingolipid metabolism, Lipid metabolism; polyunsaturated fatty acid biosynthesis.	FADS3 is a ceramide desaturase that introduces a cis double bond between carbon 14 and carbon 15 of the SPH-containing ceramides, producing sphinga-4,14-dienine-containing ceramides (SPD ceramides). SPD ceramides occur widely in mammalian tissues and cells. Due to their unusual structure containing a cis double bond, SPD ceramides may have an opposite, negative role in lipid microdomain formation…
TRAF3IP1	no	x	x	x	Cilium Assembly, Bardet-Biedl syndrome, Organelle biogenesis and maintenance	Plays an inhibitory role on IL13 signaling by binding to IL13RA1. Involved in suppression of IL13-induced STAT6 phosphorylation, transcriptional activity and DNA-binding. Recruits TRAF3 and DISC1 to the microtubules. Involved in kidney development and epithelial morphogenesis. Involved in the regulation of microtubule cytoskeleton organization. Is a negative regulator of microtubule stability, ac…
IMPG2	no	x	x	x	ERK Signaling, FAK1 Signaling, GnRH Signaling, ILK Signaling, Inhibition of Angiogenesis by TSP1	Chondroitin sulfate- and hyaluronan-binding proteoglycan involved in the organization of interphotoreceptor matrix; may participate in the maturation and maintenance of the light-sensitive photoreceptor outer segment. Binds heparin
NUDT18	no	x	x	x	Metabolism, Metabolism of nucleotides, Nucleotide catabolism, Phosphate bond hydrolysis by NUDT proteins, Purine catabolism	Nudix hydrolases eliminate potentially toxic nucleotide metabolites from the cell and regulate the concentrations and availability of many different nucleotide substrates, cofactors, and signaling molecules.
MCPH1	no	x	suppressor	cancer	Cell Cycle, DNA damage	DNA damage response protein. The encoded protein may play a role in G2/M checkpoint arrest via maintenance of inhibitory phosphorylation of cyclin-dependent kinase 1. MCPH1 can modulate activities of two distinct DNA damage repair networks, the ATM (ataxia telangiectaisia mutated) pathway and the ATR (ATM and Rad3-related) pathway.	tumor suppressor	Ovarian cancer, breast cancer	Liang2015
ANTXR2	no	TF-Cofactor	x	x	Uptake and function of anthrax toxins	encodes a receptor for anthrax toxin. The protein binds to collagen IV and laminin, suggesting that it may be involved in extracellular matrix adhesion.
LACTB2	no	x	x	x	RNA phosphodiester bond hydrolysis, endonucleolytic	Enables endoribonuclease activity; single-stranded RNA binding activity; and zinc ion binding activity. Involved in RNA phosphodiester bond hydrolysis, endonucleolytic.
DCAF6	no	TF-Cofactor	driver	cancer	Metabolism of proteins	Ligand-dependent coactivator of nuclear receptors. Enhance transcriptional activity of the nuclear receptors NR3C1 and AR. The encoded protein and DNA damage binding protein 2 (DDB2) may act as tumor promoters and tumor suppressors, respectively, by regulating the level of androgen receptor in prostate tissues.	cancer driver	prostate cancer	Chen2017
NOG	no	x	suppressor	cancer	TGF-beta receptor signaling, Human Embryonic Stem Cell Pluripotency	Inhibitor of bone morphogenetic proteins (BMP) signaling which is required for growth and patterning of the neural tube and somite. Essential for cartilage morphogenesis and joint formation. Inhibits chondrocyte differentiation through its interaction with GDF5 and, probably, GDF6	tumor suppressor	osteolytic prostate cancer	Feeley2006, Secondini2011
RFC4	no	x	driver	cancer	DNA replication, DNA mismatch repair, ATR signaling pathway, Cell Cycle	The elongation of primed DNA templates by DNA polymerase delta and DNA polymerase epsilon requires the accessory proteins proliferating cell nuclear antigen (PCNA) and replication factor C (RFC). RFC, also named activator 1, is a protein complex consisting of five distinct subunits of 140, 40, 38, 37, and 36 kD. This gene encodes the 37 kD subunit. This subunit forms a core complex with the 36 an…	cancer driver	hepatocellular carcinoma (HCC), colorectal cancer, gastric cancer	Arai2009, Xiang2014, Zhang2018
LINC01521	no	x	x	x	RNA Gene, and is affiliated with the lncRNA class	RNA Gene, and is affiliated with the lncRNA class
LINC01237	yes	x	x	x	RNA Gene, and is affiliated with the lncRNA class	RNA Gene, and is affiliated with the lncRNA class
GLI1	no	TF-Cofactor	both	cancer	ERK Signaling, PKA Signaling, Apoptosis and Death Receptors, Signaling by Hedgehog	ncodes a member of the Kruppel family of zinc finger proteins. The encoded transcription factor is activated by the sonic hedgehog signal transduction cascade and regulates stem cell proliferation. The activity and nuclear localization of this protein is negatively regulated by p53 in an inhibitory loop	both	Glioma, B-cell lymphoma, sarcoma, breast cancer, Glioblastoma	Clement2007, Yao2019, Ten_Haaf2009, Kim2017
SPOCK2	no	x	driver	cancer	ERK Signaling, FAK1 Signaling, GnRH Signaling, ILK Signaling, Inhibition of Angiogenesis by TSP1	encodes a protein which binds with glycosaminoglycans to form part of the extracellular matrix. May participate in diverse steps of neurogenesis. Binds calcium.	cancer driver	lung cancer, Endometrial Cancer, ovarian cancer, carcinomas	Ren2019, Zhao2022
MRPL53	yes	x	x	x	Mitochondrial translation, Metabolism of proteins	Mammalian mitochondrial ribosomal proteins are encoded by nuclear genes and help in protein synthesis within the mitochondrion. Mitochondrial ribosomes (mitoribosomes) consist of a small 28S subunit and a large 39S subunit. This gene encodes a 39S subunit protein.
RNF13	no	x	driver	leukemia	Protein modification; protein ubiquitination.	The protein encoded by this gene contains a RING zinc finger, a motif known to be involved in protein-protein interactions. The specific function of this gene has not yet been determined.	cancer driver	pancreatic cancer, AML	Zhang2009, Zhang2020
SLC39A10	yes	TF-Cofactor	marker	cancer	NRF2 pathway, Nuclear receptors meta-pathway, Zinc homeostasis, Zinc transporters	Zinc is an essential cofactor for hundreds of enzymes. It is involved in protein, nucleic acid, carbohydrate, and lipid metabolism, as well as in the control of gene transcription, growth, development, and differentiation. SLC39A10 belongs to a subfamily of proteins that show structural characteristics of zinc transporters	prognostic marker	Gastric Cancer, renal cell carcinoma, B-Cell Lymphoma	Ding2019, Pal2014, Miyai2014
TNKS	no	TF-Cofactor	both	cancer	PIP3 activates AKT signaling, Post-translational protein modification, Signaling by WNT, Deubiquitination	Enables histone binding activity; pentosyltransferase activity; and zinc ion binding activity. Involved in several processes, including negative regulation of maintenance of mitotic sister chromatid cohesion, telomeric; protein ADP-ribosylation; and regulation of nucleobase-containing compound metabolic process	both	breast, bladder and gastric cancer, malignant glioma and colorectal cancer	Gelmini2004, Seimiya2005, Gao2011, Ma2020
ARL5A	no	x	x	x	intracellular protein transport	The protein encoded by this gene belongs to the ARF family of GTP-binding proteins. With its distinctive nuclear/nucleolar localization and interaction with HP1alpha, the protein is developmentally regulated and may play a role(s) in nuclear dynamics and/or signaling cascades during embryonic development
ZBED3	yes	TF-Cofactor	driver	cancer	Wnt signaling pathway, response to glucose, negative regulation of protein phosphorylation	This gene belongs to a class of genes that arose through hAT DNA transposition and that encode regulatory proteins. This gene is upregulated in lung cancer tissues, where the encoded protein causes an accumulation of beta-catenin and enhanced lung cancer cell invasion. In addition, the encoded protein can be secreted and be involved in resistance to insulin.	cancer driver	lung cancer, gastric cancer	Shi2019, Fan2015
PIP4P2	no	x	x	x	Phosphoinositides metabolism	Catalyzes the hydrolysis of phosphatidylinositol-4,5-bisphosphate (PtdIns-4,5-P2) to phosphatidylinositol-4-phosphate (PtdIns-4-P). Negatively regulates the phagocytosis of large particles
CCDC120	no	x	x	x	protein localization, microtubule anchoring at centrosome	encodes a protein that contains a coiled-coil domain. Centriolar protein required for centriole subdistal appendage assembly and microtubule anchoring in interphase cells. Also required for neurite growth.
ZP3	no	x	x	x	Reproduction, Fertilization, Ovarian infertility	The zona pellucida is an extracellular matrix that surrounds the oocyte and early embryo. It is composed primarily of three or four glycoproteins with various functions during fertilization and preimplantation development. The protein encoded by this gene is a structural component of the zona pellucida and functions in primary binding and induction of the sperm acrosome reaction.
PPP3CC	no	Phosphatase	suppressor	cancer	Apoptosis, G protein signaling pathways, Activation of BAD and translocation to mitochondria, BCR signaling pathway, Activation of BH3-only proteins, Immune response T-cell receptor signaling pathway	Calcineurin is a calcium-dependent, calmodulin-stimulated protein phosphatase involved in the downstream regulation of dopaminergic signal transduction. Calcineurin is composed of a regulatory subunit and a catalytic subunit. The protein encoded by this gene represents one of the regulatory subunits that has been found for calcineurin. Dephosphorylates and activates transcription factor NFATC1. D…	tumor suppressor	Prostate Cancer, glioma	Hornstein2008, Wang2018
MSRA	yes	x	suppressor	cancer	Metabolism of proteins, Protein repair	encodes a ubiquitous and highly conserved protein that carries out the enzymatic reduction of methionine sulfoxide to methionine. Human and animal studies have shown the highest levels of expression in kidney and nervous tissue. The protein functions in the repair of oxidatively damaged proteins to restore biological activity.	tumor suppressor	lung cancer	Chen2019
HOMER1	yes	x	x	x	BDNF-TrkB signaling, Disruption of postsynaptic signaling by CNV, Protein-protein interactions at synapses	encodes a member of the homer family of dendritic proteins. Members of this family regulate group 1 metabotrophic glutamate receptor function. Negatively regulates T cell activation by inhibiting the calcineurin-NFAT pathway. Acts by competing with calcineurin/PPP3CA for NFAT protein binding, hence preventing NFAT activation by PPP3CA
ERICH1	no	x	x	x	protein binding	unknown
EVI2A	no	x	driver	cancer	MEK/ERK signaling pathway	May complex with itself or/and other proteins within the membrane, to function as part of a cell-surface receptor.	cancer driver	Osteogenic Sarcoma	Li2019
UBE2W	no	x	x	x	Adaptive Immune System, Antigen processing: Ubiquitination and Proteasome degradation, Class I MHC mediated antigen processing and presentation, Immune System, Metabolism of proteins	encodes a nuclear-localized ubiquitin-conjugating enzyme (E2) that, along with ubiquitin-activating (E1) and ligating (E3) enzymes, coordinates the addition of a ubiquitin moiety to existing proteins. The encoded protein promotes the ubiquitination of Fanconi anemia complementation group proteins and may be important in the repair of DNA damage.
TVP23C	no	x	x	x	protein secretion, vesicle-mediated transport	Predicted to be involved in protein secretion and vesicle-mediated transport. Predicted to be integral component of membrane. Predicted to be integral component of Golgi membrane.
COX6C	no	x	both	cancer	Cytochrome c oxidase, Gene Expression, Generic Transcription Pathway, Cellular responses to stress, Regulation of TP53 Activity	Cytochrome c oxidase, the terminal enzyme of the mitochondrial respiratory chain, catalyzes the electron transfer from reduced cytochrome c to oxygen. It is a heteromeric complex consisting of 3 catalytic subunits encoded by mitochondrial genes and multiple structural subunits encoded by nuclear genes. The mitochondrially-encoded subunits function in electron transfer, and the nuclear-encoded sub…	both	thyroid cancer, breast cancer	Tian2021
DPY19L4	no	x	x	x	protein C-linked glycosylation via 2'-alpha-mannosyl-L-tryptophan	Predicted to enable mannosyltransferase activity. Predicted to be involved in protein C-linked glycosylation via 2'-alpha-mannosyl-L-tryptophan. Predicted to be integral component of membrane. Predicted to be active in nuclear inner membrane.
LCMT2	no	x	x	x	Metabolism of RNA, Synthesis of wybutosine at G37 of tRNA(Phe), tRNA modification in the nucleus and cytosol, tRNA processing	The protein encoded by this intronless gene belongs to the highly variable methyltransferase superfamily. This gene is the inferred homolog of the Saccharomyces cerevisiae carboxymethyltransferase gene PPM2 that is essential for the synthesis of the hypermodified guanosine Wybutosine (yW).
FAM24B	no	x	x	x	protein binding	unknown
CYTOR	yes	x	driver	cancer	RNA Gene, and is affiliated with the lncRNA class. involved in cell cycle arrest, apoptosis, epithelial to mesenchymal transition, cell migration and invasion	This gene produces a long non-coding RNA that is overexpressed in cancer cells and promotes cell proliferation and epithelial-mesenchymal transition. This RNA may bind enhancer of zeste homolog 2 and participate in the transcriptional silencing of tumor suppressor genes. It may act as a sponge for microRNAs.	cancer driver	Hepatocellular carcinoma (HCC), gastric cancer, gallbladder cancer, lung adenocarcinoma, glioma	Zhao2015
KTI12	no	x	x	x	tRNA modification, ATP binding	Predicted to enable ATP binding activity. Predicted to be involved in regulation of transcription by RNA polymerase II and tRNA wobble uridine modification.
SAMHD1	no	x	marker	leukemia	Cytokine Signaling in Immune system, Immune system, Interferon Signaling, Nucleotide catabolism	may play a role in regulation of the innate immune response. The encoded protein is upregulated in response to viral infection and may be involved in mediation of tumor necrosis factor-alpha proinflammatory responses.	prognostic marker	acute myelocytic leukemia (AML), mantle cell lymphoma (MCL)	Kodigepalli2018, Rothenburger2021
CRLF3	no	x	x	x	negative regulation of cell growth, positive regulation of DNA-templated transcription, positive regulation of receptor signaling pathway via JAK-STAT, negative regulation of G1/S transition of mitotic cell cycle	encodes a cytokine receptor-like factor that may negatively regulate cell cycle progression at the G0/G1 phase. This gene is one of several genes located in the neurofibromatosis type I tumor suppressor region on the q arm of chromosome 17, a region that is subject to microdeletions, duplications, chromosomal breaks and rearrangements.
CYRIB	no	x	marker	cancer	Hemostasis, Platelet activation, signaling and aggregation, Platelet degranulation, Response to elevated platelet cytosolic Ca2+	Enables small GTPase binding activity. Involved in several processes, including cellular response to molecule of bacterial origin; negative regulation of small GTPase mediated signal transduction; and regulation of organelle organization. Located in mitochondrion.	prognostic marker	Hepatocellular carcinoma (HCC), pancreatic ductal adenocarcinoma (PDAC)	Xu2022, Chattaragada2018
PCM1	no	x	driver	leukemia	Cytoskeletal Signaling, DNA Damage, Cell Cycle	The protein encoded by this gene is a component of centriolar satellites, which are electron dense granules scattered around centrosomes. Inhibition studies show that this protein is essential for the correct localization of several centrosomal proteins, and for anchoring microtubules to the centrosome. Chromosomal aberrations involving this gene are associated with papillary thyroid carcinomas a…	cancer driver	Myeloid Leukemia, T-cell lymphoma.	Bousquet2005, Adelaide2006
FBXO25	no	x	both	cancer	Protein modification; protein ubiquitination.	Substrate-recognition component of the SCF (SKP1-CUL1-F-box protein)-type E3 ubiquitin ligase complex. May play a role in accumulation of expanded polyglutamine (polyQ) protein huntingtin (HTT)	both	Mantle Cell Lymphoma, non-small-cell lung cancer (NSCLC), Squamous Cell Carcinoma	Baumann2014, Jiang2016, Kuzmanov2020
SLC9A3-AS1	no	x	x	x	RNA Gene, and is affiliated with the lncRNA class	RNA Gene, and is affiliated with the lncRNA class
GARRE1	no	x	x	x	RAC3 GTPase cycle, RHO GTPase cycle, RHOG GTPase cycle, Signal Transduction	Acts as an effector of RAC1. Associates with CCR4-NOT complex which is one of the major cellular mRNA deadenylases and is linked to various cellular processes including bulk mRNA degradation, miRNA-mediated repression, translational repression during translational initiation and general transcription regulation. May also play a role in miRNA silencing machinery
RHOT1	no	x	driver	cancer	Deubiquitination, Metabolism of proteins, Miro GTPase Cycle, Post-translational protein modification, RHOT1 GTPase cycle, Signal Transduction	Predicted to enable GTP binding activity and GTPase activity. Involved in cellular homeostasis; mitochondrial outer membrane permeabilization; and mitochondrion transport along microtubule.	cancer driver	Pancreatic Cancer	Li2015
ARL6IP6	no	x	x	x	unknown	Predicted to be located in nuclear inner membrane.
TMEM25	no	x	marker	cancer	regulation of protein stability, negative regulation of excitatory postsynaptic potential	Predicted to be involved in negative regulation of excitatory postsynaptic potential and regulation of protein stability.	prognostic marker	Colorectal Cancer, breast cancer	Hrasovec2013, Doolan2009
LRATD2	no	x	driver	cancer	unknown	Breast Cancer Membrane Protein	cancer driver	prostate cancer, squamous cell carcinoma, gastric cancer	Chen2022, Wang2022, Wong2017
DNAI4	no	TF-Cofactor	x	x	hematopoietic progenitor cell differentiation, cilium movement	Plays a critical role in the assembly of axonemal dynein complex, thereby playing a role in ciliary motility.
XPO7	no	x	suppressor	cancer	intracellular protein transport, nuclear transport	Mediates the nuclear export of proteins (cargos) with broad substrate specificity.	tumor suppressor	Hepatocellular carcinoma (HCC), Ovarian Cancer	Innes2021, Caceres-Gorriti2014
LRIG1	no	x	both	cancer	Signaling by EGFR, Signaling by MET, GDNF signaling, Signaling by Receptor Tyrosine Kinases	Acts as a feedback negative regulator of signaling by receptor tyrosine kinases, through a mechanism that involves enhancement of receptor ubiquitination and accelerated intracellular degradation. Predicted to act upstream of or within several processes, including innervation; otolith morphogenesis; and sensory perception of sound.	both	Prostate cancer, Renal cell carcinoma (RCC), Astrocytic tumor, breast cancer, colorectal cancer	Thomasson2011, Ljuslinder2007, Miller2008
LINC02762	no	x	x	x	RNA Gene, and is affiliated with the lncRNA class	RNA Gene, and is affiliated with the lncRNA class
CCAR2	no	x	both	leukemia	Cellular response to heat stress, Cellular responses to stimuli, Regulation of HSF1-mediated heat shock response, Apoptosis and Autophagy, Chromatin Regulation / Acetylation, DNA Damage	Cell Cycle And Apoptosis Regulator Protein 2. Plays an important role in tumor suppression through p53/TP53 regulation; stabilizes p53/TP53 by affecting its interaction with ubiquitin ligase MDM2	both	Breast, prostate, colorectal, gastric cancers, B-Cell Lymphoma, T-cell leukemias	Koyama2010, Kim2013, Sung2010, Kim2016
TIRAP	no	x	x	x	Toll-Like receptor Signaling Pathways, Immune response TLR signaling pathways	The protein encoded by this gene is a TIR adaptor protein involved in the TLR4 signaling pathway of the immune system. It activates NF-kappa-B, MAPK1, MAPK3 and JNK, which then results in cytokine secretion and the inflammatory response.
SP140	no	TF-Cofactor	x	leukemia	regulation of transcription by RNA polymerase II, defense response	Component of the nuclear body, also known as nuclear domain 10, PML oncogenic domain, and KR body. May be involved in the pathogenesis of acute promyelocytic leukemia and viral infection	unknown	Acute Promyelocytic Leukemia, Chronic Lymphocytic leukemia (CLL)	Bloch1996, Di_Bernardo2008, Slager2010
CCDC91	no	x	x	x	protein transport, Golgi vesicle transport	Involved in the regulation of membrane traffic through the trans-Golgi network (TGN). Predicted to enable identical protein binding activity. Involved in Golgi to lysosome transport.
NR2F6	no	TF-Cofactor	driver	cancer	cell differentiation, regulation of DNA-templated transcription, regulation of transcription by RNA polymerase II	Enables DNA-binding transcription factor activity and sequence-specific double-stranded DNA binding activity. Involved in negative regulation of transcription by RNA polymerase II.	cancer driver	hepatocellular carcinoma (HCC), colorectal cancer, ovarian cancer	Wang2019, Li2011, Li2019
NSG1	no	x	driver	cancer	apoptotic process, autophagy, receptor recycling, endosomal transport	Plays a role in the recycling mechanism in neurons of multiple receptors, including AMPAR, APP and L1CAM and acts at the level of early endosomes to promote sorting of receptors toward a recycling pathway. In an other hand, induces apoptosis via the activation of CASP3 in response to DNA damage	cancer driver	Esophagus Squamous Cell Carcinoma	Zheng2021
THAP5	no	TF-Cofactor	x	x	cell cycle, negative regulation of transcription by RNA polymerase II	Enables protease binding activity. Involved in negative regulation of cell cycle and negative regulation of transcription by RNA polymerase II.
YRDC	no	x	driver	cancer	egulation of translational fidelity, negative regulation of transport	Predicted to enable nucleotidyltransferase activity and tRNA binding activity. Acts upstream of or within negative regulation of transport.	cancer driver	lung cancer, Hepatocellular Carcinoma	Shen2020, Huang2019
AACS	no	x	x	x	Metabolism of lipids, Ketone body metabolism	Predicted to enable acetoacetate-CoA ligase activity. Predicted to be involved in positive regulation of insulin secretion.
IRS1	no	x	driver	leukemia	Adaptive Immune System, AMPK signaling pathway, MAPK1/MAPK3 signaling, PI3K-Akt signaling pathway	May mediate the control of various cellular processes by insulin.	cancer driver	acute lymphoblastic leukemia, Breast cancer, Hepatocellular carcinoma	Fernandes2017, Zhao2017
KCTD9	no	x	x	x	PKA Signaling, Hepatic ABC Transporters, cAMP Pathway	Enables cullin family protein binding activity; identical protein binding activity; and protein self-association. Predicted to be involved in intracellular signal transduction; protein homooligomerization; and protein ubiquitination.
MAP4K3-DT	no	x	x	x	RNA Gene, and is affiliated with the lncRNA class	RNA Gene, and is affiliated with the lncRNA class
FRY	no	x	x	x	cell morphogenesis, neuron projection development	Plays a crucial role in the structural integrity of mitotic centrosomes and in the maintenance of spindle bipolarity by promoting PLK1 activity at the spindle poles in early mitosis.
RUNX2	no	TF-Cofactor	driver	leukemia	TGF-beta receptor signaling, bone development, cell migration	Transcription factor involved in osteoblastic differentiation and skeletal morphogenesis	cancer driver	T cell acute lymphoblastic leukemia, acute myeloid leukemia, other cancers	Matthijssens2021, Sun2019
KCNC4	no	x	x	x	Potassium Channels, Neuronal System	This protein mediates the voltage-dependent potassium ion permeability of excitable membranes.
CCDC50	no	x	driver	leukemia	EGFR signaling, protein binding	This gene encodes a soluble, cytoplasmic, tyrosine-phosphorylated protein with multiple ubiquitin-interacting domains. Mutations in this gene cause nonsyndromic, postlingual, progressive sensorineural DFNA44 hearing loss. In mouse, the protein is expressed in the inner ear during development and postnatal maturation and associates with microtubule-based structures. This protein may also function …	cancer driver	chronic lymphocytic leukemia, other cancers	Farfsing2009
CAMK1D	no	Kinase	both	cancer	B-Cell Receptor Signaling Pathway, EGFR Signaling Pathway, G Protein-coupled Receptors Signaling Pathway	Calcium/calmodulin-dependent protein kinase that operates in the calcium-triggered CaMKK-CaMK1 signaling cascade and, upon calcium influx, activates CREB-dependent gene transcription, regulates calcium-mediated granulocyte function and respiratory burst and promotes basal dendritic growth of hippocampal neurons. In neutrophil cells, required for cytokine-induced proliferative responses and activa…	both	glioma, breast cancer, lung cancer	Jin2022, Bergamaschi2008
CD3E	no	x	marker	cancer	T-cell receptor signaling pathway, immune response	Part of the TCR-CD3 complex present on T-lymphocyte cell surface that plays an essential role in adaptive immune response. When antigen presenting cells (APCs) activate T-cell receptor (TCR), TCR-mediated signals are transmitted across the cell membrane. In addition of this role of signal transduction in T-cell activation, CD3E plays an essential role in correct T-cell development.	prognostic marker	Glial Tumor, bladder cancer	Lu2021, Liu2021
MORC3	no	x	x	x	immune system process	Nuclear matrix protein which forms MORC3-NBs (nuclear bodies) via an ATP-dependent mechanism and plays a role in innate immunity by restricting different viruses through modulation of the IFN response
CCDC71L	no	x	x	x	unknown	Predicted to be involved in cellular lipid metabolic process and positive regulation of fat cell differentiation.
ROBO3	no	x	driver	leukemia	Axon guidance, ROBO receptors bind AKAP5, Nervous system development	Thought to be involved during neural development in axonal navigation at the ventral midline of the neural tube	cancer driver	Pancreatic Cancer, acute myeloid leukemia (AML)	Han2015, Cai2022
PLEKHA7	no	x	x	x	Stabilization and expansion of the E-cadherin adherens junction	Required for zonula adherens biogenesis and maintenance. Acts via its interaction with CAMSAP3, which anchors microtubules at their minus-ends to zonula adherens, leading to the recruitment of KIFC3 kinesin to the junctional site
NLGN2	no	x	x	x	Protein-protein interactions at synapses	encodes a member of a family of neuronal cell surface proteins. Members of this family may act as splice site-specific ligands for beta-neurexins and may be involved in the formation and remodeling of central nervous system synapses.
POLR2K	no	TF-Cofactor	driver	cancer	Cell Cycle, DNA damage, Transcription of mRNA	DNA-dependent RNA polymerase catalyzes the transcription of DNA into RNA using the four ribonucleoside triphosphates as substrates. Common component of RNA polymerases I, II and III which synthesize ribosomal RNA precursors, mRNA precursors and many functional non-coding RNAs, and a small RNAs, such as 5S rRNA and tRNAs, respectively.	cancer driver	Hepatocellular carcinoma (HCC)	Liu2007
KLF8	no	TF-Cofactor	driver	cancer	Signaling events mediated by focal adhesion kinase	Transcriptional repressor and activator. Binds to CACCC-boxes promoter elements. Also binds the GT-box of cyclin D1 promoter and mediates cell cycle progression at G(1) phase as a downstream target of focal adhesion kinase (FAK).	cancer driver	sarcoma, gastric cancer, many others	Zhang2020, Lin2014, Liu2014
CELF2	no	x	suppressor	leukemia	mRNA processing	RNA-binding protein implicated in the regulation of several post-transcriptional events. Involved in pre-mRNA alternative splicing, mRNA translation and stability., Modulates the cellular apoptosis program by regulating COX2-mediated prostaglandin E2 (PGE2) expression	tumor suppressor	Hepatocellular carcinoma (HCC), acute myeloid leukemia (AML)	Xie2020, Shi2021
PPP1R14B	no	x	marker	leukemia	Integrin-linked kinase signaling, ERK signaling, PKA Signaling, ILK Signaling	Inhibitor of PPP1CA. Has over 50-fold higher inhibitory activity when phosphorylated. Predicted to enable protein serine/threonine phosphatase inhibitor activity. Predicted to be involved in innate immune response.	prognostic marker	chronic lymphocytic leukemia (CLL), other cancers	Mosquera_Orgueira2019
MMD	no	x	x	x	regulation of protein kinase activity	This protein is expressed by in vitro differentiated macrophages but not freshly isolated monocytes.
CTDNEP1	no	x	suppressor	cancer	Cell Cycle, Gene Silencing by RNA	Serine/threonine protein phosphatase forming with CNEP1R1 an active phosphatase complex that dephosphorylates and may activate LPIN1 and LPIN2. LPIN1 and LPIN2 are phosphatidate phosphatases that catalyze the conversion of phosphatidic acid to diacylglycerol and control the metabolism of fatty acids at different levels.	tumor suppressor	medulloblastoma	Luo2023

## Sheet: Fludarabine
Gene_Name	Annotation_Category	Cancer_Role	Cancer_Type	Pathways_Functions	Function_details	Cancer_Role_	Cancer_type_	Ref
DLL1	x	both	cancer	Notch Signaling Pathways	plays a role in mediating cell fate decisions during hematopoiesis. It may play a role in cell-to-cell communication.	both	breast cancer, prostate cancer, medulloblastoma	Kumar2019, Zayzafoon2004, De_Antonellis2011
METRN	x	marker	cancer	axonogenesis, signal transduction	regulates glial cell differentiation and promotes the formation of axonal networks during neurogenesis	prognostic marker	colorectal cancer	Xu2020
ANTKMT	x	x	x	protein methylation, histone modification	Enables protein-lysine N-methyltransferase activity. Involved in peptidyl-lysine trimethylation.
PLEKHA7	x	x	x	Stabilization and expansion of the E-cadherin adherens junction	Required for zonula adherens biogenesis and maintenance. Acts via its interaction with CAMSAP3, which anchors microtubules at their minus-ends to zonula adherens, leading to the recruitment of KIFC3 kinesin to the junctional site
HLA-DQA1	x	x	x	Cytokine Signaling in Immune system, TCR Signaling	plays a central role in the immune system by presenting peptides derived from extracellular proteins.
RUNX2	TF-Cofactor	driver	leukemia	TGF-beta receptor signaling, bone development, cell migration	Transcription factor involved in osteoblastic differentiation and skeletal morphogenesis	cancer driver	T cell acute lymphoblastic leukemia, acute myeloid leukemia, other cancers	Matthijssens2021, Sun2019
SMAP2	x	x	x	GTPase activator activity, protein binding	GTPase activating protein that acts on ARF1. Can also activate ARF6 (in vitro). May play a role in clathrin-dependent retrograde transport from early endosomes to the trans-Golgi network
TSPAN6	x	driver	cancer	viral-induced cytoplasmic pattern recognition receptor signaling pathway	mediate signal transduction events that play a role in the regulation of cell development, activation, growth and motility.	cancer driver	colorectal cancer	Andrijes2021
FKBP5	x	x	x	PI3K / Akt Signaling, ESR-mediated signaling, Cellular responses to stimuli	Plays a role in the intracellular trafficking of heterooligomeric forms of steroid hormone receptors maintaining the complex into the cytoplasm when unliganded (PubMed:12538866). Acts as a regulator of Akt/AKT1 activity by promoting the interaction between Akt/AKT1 and PHLPP1, thereby enhancing dephosphorylation and subsequent activation of Akt/AKT1
GNG7	x	suppressor	cancer	PI3K-Akt-mTOR-signaling pathway, Apoptosis and survival BAD phosphorylation, Chemotaxis CXCR4 signaling pathway	Predicted to enable G-protein beta-subunit binding activity. Predicted to be involved in G protein-coupled receptor signaling pathway and regulation of adenylate cyclase activity.	tumor suppressor	adenocarcinoma, gastric cancer, etc	Wei2022, Duan2023
CHROMR	x	marker	cancer	RNA Gene, and is affiliated with the lncRNA class	RNA Gene, and is affiliated with the lncRNA class	prognostic marker	glioma, lymphoma	Wang2022, Sirvinskas2023
CLCF1	x	marker	cancer	Cytokine Signaling in Immune system, signaling pathway via JAK-STAT	CLCF1 is a potent neurotrophic factor, B-cell stimulatory agent and neuroendocrine modulator of pituitary corticotroph function. As a part of heterodimer complex activates the Jak-STAT signaling cascade	prognostic marker	glioma, adenocarcinoma	Jiang2022
GMDS	x	driver	cancer	Metabolism of proteins, GDP-fucose biosynthesis	Catalyzes the conversion of GDP-D-mannose to GDP-4-dehydro-6-deoxy-D-mannose.	cancer driver	adenocarcinoma, hepatocellular carcinoma	Wei2018, Norton2019
SMG1P7	x	x	x	Unknown	Pseudogene
CD3E	x	marker	cancer	T-cell receptor signaling pathway, immune response	Part of the TCR-CD3 complex present on T-lymphocyte cell surface that plays an essential role in adaptive immune response. When antigen presenting cells (APCs) activate T-cell receptor (TCR), TCR-mediated signals are transmitted across the cell membrane. In addition of this role of signal transduction in T-cell activation, CD3E plays an essential role in correct T-cell development.	prognostic marker	Glial Tumor, bladder cancer	Lu2021, Liu2021
CAMK1D	Kinase	both	cancer	B-Cell Receptor Signaling Pathway, EGFR Signaling Pathway, G Protein-coupled Receptors Signaling Pathway	Calcium/calmodulin-dependent protein kinase that operates in the calcium-triggered CaMKK-CaMK1 signaling cascade and, upon calcium influx, activates CREB-dependent gene transcription, regulates calcium-mediated granulocyte function and respiratory burst and promotes basal dendritic growth of hippocampal neurons. In neutrophil cells, required for cytokine-induced proliferative responses and activa…	both	glioma, breast cancer, lung cancer	Jin2022, Bergamaschi2008
HAGHL	x	x	x	rotein binding, hydrolase activity, metal ion binding	Predicted to enable hydroxyacylglutathione hydrolase activity and metal ion binding activity.
HES6	TF-Cofactor	marker	cancer	Notch-mediated HES/HEY network	Members of this gene family regulate cell differentiation in numerous cell types. The protein encoded by this gene functions as a cofactor, interacting with other transcription factors through a tetrapeptide domain in its C-terminus.	prognostic marker	colorectal cancer, glioma	Xu2018, Haapa-Paananen2012
LINC02762	x	x	x	RNA Gene, and is affiliated with the lncRNA class	RNA Gene, and is affiliated with the lncRNA class
SIAE	x	x	x	regulation of immune system process, carbohydrate metabolic process	encodes an enzyme which removes 9-O-acetylation modifications from sialic acids.
KLF8	TF-Cofactor	driver	cancer	Signaling events mediated by focal adhesion kinase	The encoded protein is thought to play an important role in the regulation of epithelial to mesenchymal transition, a process which occurs normally during development but also during metastasis.	cancer driver	osteosarcoma,gastric cancer, etc	Lin2014, Zhang2020, Liu2014
NLGN2	x	x	x	Protein-protein interactions at synapses	encodes a member of a family of neuronal cell surface proteins. Members of this family may act as splice site-specific ligands for beta-neurexins and may be involved in the formation and remodeling of central nervous system synapses.
SERPINB9P1	x	x	x	unknown	Pseudogene
TIRAP	x	x	x	Toll-Like receptor Signaling Pathways, Immune response TLR signaling pathways	The protein encoded by this gene is a TIR adaptor protein involved in the TLR4 signaling pathway of the immune system. It activates NF-kappa-B, MAPK1, MAPK3 and JNK, which then results in cytokine secretion and the inflammatory response.
NIPAL2	x	x	x	Transport of small molecules	Predicted to enable magnesium ion transmembrane transporter activity. Predicted to be involved in magnesium ion transport.
NSG1	x	driver	cancer	apoptotic process, autophagy, receptor recycling, endosomal transport	Plays a role in the recycling mechanism in neurons of multiple receptors, including AMPAR, APP and L1CAM and acts at the level of early endosomes to promote sorting of receptors toward a recycling pathway. In an other hand, induces apoptosis via the activation of CASP3 in response to DNA damage	cancer driver	Esophagus Squamous Cell Carcinoma	Zheng2021
IRS1	x	driver	leukemia	Adaptive Immune System, AMPK signaling pathway, MAPK1/MAPK3 signaling, PI3K-Akt signaling pathway	May mediate the control of various cellular processes by insulin.	cancer driver	acute lymphoblastic leukemia, Breast cancer, Hepatocellular carcinoma	Fernandes2017, Zhao2017
RNF157	x	x	x	protein ubiquitination, negative regulation of apoptotic process, cAMP-mediated signaling	E3 ubiquitin ligase that ubiquitinates APBB1 for its degradation by the proteasome and thus prevents apoptosis and promotes survival of neurons
HDGFL3	x	x	x	DNA-templated transcription,	Enhances DNA synthesis and may play a role in cell proliferation.
GPR137B	x	x	x	regulation of autophagy, regulation of GTPase activity, macrophage activation	Lysosomal integral membrane protein that regulates the localization and activity of mTORC1, a signaling complex promoting cell growth in response to growth factors, energy levels, and amino acids
CCDC71L	x	x	x	unknown	Predicted to be involved in cellular lipid metabolic process and positive regulation of fat cell differentiation.
MORC3	x	x	x	immune system process	Nuclear matrix protein which forms MORC3-NBs (nuclear bodies) via an ATP-dependent mechanism and plays a role in innate immunity by restricting different viruses through modulation of the IFN response
EDA	x	x	x	Cytokine Signaling in Immune system, IL 10 signaling pathway	Cytokine which is involved in epithelial-mesenchymal signaling during morphogenesis of ectodermal organs. May also play a role in cell adhesion
ERRFI1	x	x	x	Prolactin Signaling, Tyrosine Kinases / Adaptors	Negative regulator of EGFR signaling in skin morphogenesis.
ANKRD13B	TF-Cofactor	x	x	protein ubiquitination, protein binding	Ubiquitin-binding protein, positively regulates the internalization of ligand-activated EGFR by binding to the Ub moiety of ubiquitinated EGFR at the cell membrane.
MAGI3	x	suppressor	cancer	Signal transduction PTEN pathway	Acts as a scaffolding protein at cell-cell junctions, thereby regulating various cellular and signaling processes.	tumor suppressor	glioma, colorectal cancer, gastric cancer etc	Ma2015
DDX10	x	driver	cancer	rRNA processing	DEAD box proteins, putative RNA helicases. They are implicated in a number of cellular processes involving alteration of RNA secondary structure such as translation initiation, nuclear and mitochondrial splicing, and ribosome and spliceosome assembly.	cancer driver	ovarian cancer, lung cancer	Gai2016, Liu2021
TNFRSF13C	x	driver	leukemia	Akt Signaling, JAK-STAT Pathway, BAFF in B-Cell Signaling	B-cell receptor specific for TNFSF13B/TALL1/BAFF/BLyS. Promotes the survival of mature B-cells and the B-cell response.	cancer driver	chronic lymphocytic leukemia, B-cell lymphoma	Jasek2016
ZNF92	TF-Cofactor	x	x	Gene expression (Transcription)	Predicted to enable DNA-binding transcription factor activity,
SAP30	TF-Cofactor	x	x	Cell Cycle G1S Checkpoint Pathway, DNA Methylation And Transcriptional Repression, Notch Signaling Pathway	Involved in the functional recruitment of the Sin3-histone deacetylase complex (HDAC) to a specific subset of N-CoR corepressor complexes. Capable of transcription repression by N-CoR.
ROBO3	x	driver	leukemia	Axon guidance, ROBO receptors bind AKAP5, Nervous system development	Thought to be involved during neural development in axonal navigation at the ventral midline of the neural tube	cancer driver	Pancreatic Cancer, acute myeloid leukemia (AML)	Han2015, Cai2022
UBE2E2	x	driver	cancer	Immune System, Antigen processing: Ubiquitination and Proteasome degradation	Enables ISG15 transferase activity and ubiquitin conjugating enzyme activity. Involved in protein modification by small protein conjugation. Acts upstream of or within cellular response to DNA damage stimulus and positive regulation of G1/S transition of mitotic cell cycle.	cancer driver	ovarian cancer	Hong2023
ITM2A	x	suppressor	cancer	plasma cell differentiation, amyloid precursor protein biosynthetic process	This gene encodes a type II membrane protein that belongs to the ITM2 family. Studies in mouse suggest that it may be involved in osteo- and chondrogenic differentiation.	tumor suppressor	ovarian cancer	Nguyen2016
PLXNA4	x	x	x	Semaphorin interactions, Nervous system development, Gene expression (Transcription)	Predicted to enable semaphorin receptor activity. Predicted to act upstream of or within several processes, including nervous system development; regulation of axon extension involved in axon guidance; and regulation of negative chemotaxis.
FRY	x	x	x	cell morphogenesis, neuron projection development	Plays a crucial role in the structural integrity of mitotic centrosomes and in the maintenance of spindle bipolarity by promoting PLK1 activity at the spindle poles in early mitosis.
SLC9A3-AS1	x	x	x	RNA Gene, and is affiliated with the lncRNA class	RNA Gene, and is affiliated with the lncRNA class
TSPYL1	x	x	x	unknown	Defects in this gene are a cause of sudden infant death with dysgenesis of the testes syndrome (SIDDT).
FGF9	x	driver	cancer	PI3K/AKT Signaling, Insulin receptor signalling cascade, angiogenesis	Plays an important role in the regulation of embryonic development, cell proliferation, cell differentiation and cell migration.	cancer driver	lung cancer, gastric cancer, other cancers	Chang2021, Ren2016
HLA-DQB1	TF-Cofactor	marker	leukemia	Adaptive Immune System, TCR signaling	It plays a central role in the immune system by presenting peptides derived from extracellular proteins.	prognostic marker	cervical cancer, Acute Lymphoblastic leukemia (ALL)	Zhang2015, Orouji2012
MAP4K3-DT	x	x	x	RNA Gene, and is affiliated with the lncRNA class	RNA Gene, and is affiliated with the lncRNA class
NOXA1	x	x	x	RAC1 signaling pathway, RHO GTPase cycle,	Functions as an activator of NOX1, a superoxide-producing NADPH oxidase. Functions in the production of reactive oxygen species (ROS) which participate in a variety of biological processes including host defense, hormone biosynthesis, oxygen sensing and signal transduction.
POLH	x	driver	cancer	Cell Cycle Control of Chromosomal Replication, DNA Repair Mechanisms	DNA polymerase specifically involved in the DNA repair by translesion synthesis (TLS)	cancer driver	lung, skin, other cancers	Valk2010, Flanagan2007
FBXL16	x	x	x	Antigen processing: Ubiquitination and Proteasome degradation, Adaptive Immune System	Substrate-recognition component of the SCF (SKP1-CUL1-F-box protein)-type E3 ubiquitin ligase complex.
UTP3	x	x	x	Metabolism of RNA, chromatin organization, brain development	Enables RNA binding activity. Essential for gene silencing: has a role in the structure of silenced chromatin. Plays a role in the developing brain. Part of the small subunit (SSU) processome
C19orf54	x	x	x	protein processing and maturation	Actin maturation protease that specifically mediates the cleavage of immature acetylated N-terminal actin, thereby contributing to actin maturation
MATK	Kinase	both	cancer	Downregulation of ERBB2 signaling, protein phosphorylation, cell population proliferation	This protein is thought to play a significant role in the signal transduction of hematopoietic cells. It is able to phosphorylate and inactivate Src family kinases, and may play an inhibitory role in the control of T-cell proliferation.	both	breast cancer, colorectal cancer	Zrihan-Licht1997, Chueh2021
MSANTD3	x	x	x	unknown	unknown
SWAP70	x	driver	cancer	Signal Transduction, RHO GTPase cycle	Enables cadherin binding activity. Predicted to be involved in regulation of actin polymerization or depolymerization. Predicted to act upstream of or within isotype switching.	cancer driver	prostate cancer	Chiyomaru2011
CA6	x	x	x	Reversible hydration of carbon dioxide, metabolism	he protein encoded by this gene is one of several isozymes of carbonic anhydrase. This protein is found only in salivary glands and saliva and protein may play a role in the reversible hydratation of carbon dioxide though its function in saliva is unknown
TADA1	TF-Cofactor	x	x	Chromatin organization	protein subunit of the human STAGA complex, which is a chromatin-modifying multiprotein complex. Probably involved in transcriptional regulation.
ALDOC	x	driver	cancer	Glycolysis and gluconeogenesis, Immune System	Expressed specifically in the hippocampus and Purkinje cells of the brain, the encoded protein is a glycolytic enzyme	cancer driver	melanoma (brain metastasis), gastric	Izraely2021, Chen2023
SPON1	x	marker	cancer	Mitochondrial Apoptosis, p53-Mediated Apoptosis, ERK Signaling, MAPK Signaling,	Predicted to be an extracellular matrix structural constituent. Predicted to be involved in cell adhesion. Predicted to act upstream of or within positive regulation of protein binding activity.	prognostic marker	ovarian cancer, adenocarcinoma	Miyakawa2023, Huo2022
MFHAS1	x	driver	cancer	immune system process, inflammatory response	Probable GTP-binding protein. Functions in innate immunity and more specifically the inflammatory response as a regulator of the Toll-like receptor TLR2 and TLR4 signaling pathways.	cancer driver	colorectal cancer,	Chen2016
FOXRED1	x	x	x	Mitochondrial complex I assembly model OXPHOS system	Required for the assembly of the mitochondrial membrane respiratory chain NADH dehydrogenase (Complex I)
SMC4	x	driver	leukemia	Cell Cycle, Chromatin Regulation / Acetylation, DNA Damage	The protein encoded by this gene is likely a subunit of the 13S condensin complex, which is involved in chromosome condensation.	cancer driver	glioma, adenocarcinoma, Acute Lymphoblastic Leukemia (ALL)	Jiang2017, Peng2022, De_Keersmaecker2014
DST	x	x	x	Cell-Cell communication, Collagen formation	encodes a member of the plakin protein family of adhesion junction plaque proteins.
CCDC78	x	x	x	epithelial cell differentiation, cell projection organization	Involved in de novo centriole assembly involved in multi-ciliated epithelial cell differentiation and skeletal muscle contraction.
PLD4	x	x	x	Immune System, DNA metabolic process, inflammatory response	5'->3' DNA exonuclease which digests single-stranded DNA (ssDNA). Regulates inflammatory cytokine responses via the degradation of nucleic acids, by reducing the concentration of ssDNA able to stimulate TLR9, a nucleotide-sensing receptor.
IER5L	x	x	x	unknown	unknown
SERINC1	x	x	x	Sphingolipid pathway, Serine biosynthesis	Enhances the incorporation of serine into phosphatidylserine and sphingolipids. Predicted to enable protein-macromolecule adaptor activity.
SUGT1-DT	x	x	x	RNA Gene, and is affiliated with the lncRNA class	RNA Gene, and is affiliated with the lncRNA class
CEP164	x	suppressor	cancer	Cell Cycle, DNA Damage, ATR signaling pathway	This gene encodes a centrosomal protein involved in microtubule organization, DNA damage response, and chromosome segregation. The encoded protein is required for assembly of primary cilia and localizes to mature centrioles.	tumor suppressor	Pancreatic Cancer	Kobayashi2020
STON1	x	x	x	Vesicle-mediated transport	This protein is related to components of the endocytic machinery and exhibits a modular structure consisting of an N-terminal proline-rich domain, a central region of homology specific to the human stoned B-like proteins, and a C-terminal region homologous to the mu subunits of adaptor protein (AP) complexes
PARD6B	x	suppressor	cancer	Cell junction organization, Cell-Cell communication	Adapter protein involved in asymmetrical cell division and cell polarization processes. Probably involved in formation of epithelial tight junctions.	tumor suppressor	lung cancer	Zhou2017
STXBP1	x	x	x	Synaptic vesicle pathway, Neurotransmitter release cycle	encodes a syntaxin-binding protein. The encoded protein appears to play a role in release of neurotransmitters via regulation of syntaxin, a transmembrane attachment protein receptor.
SRPRA	x	x	x	Unfolded Protein Response (UPR), Cellular responses to stimuli, Metabolism of proteins	Component of the signal recognition particle (SRP) complex receptor (SR). Ensures, in conjunction with the SRP complex, the correct targeting of the nascent secretory proteins to the endoplasmic reticulum membrane system
RHEBL1	x	x	x	AMPK Signaling Pathway	Enables GTP binding activity. Involved in TOR signaling and positive regulation of NF-kappaB transcription factor activity.
MFAP3L	x	driver	cancer	unknown	May participate in the nuclear signaling of EGFR and MAPK1/ERK2. May a have a role in metastasis.	cancer driver	lung cancer	Ye2022
SIK2	Kinase	driver	cancer	LKB1 signaling events, Glucose / Energy Metabolism	Serine/threonine-protein kinase that plays a role in many biological processes such as fatty acid oxidation, autophagy, immune response or glucose metabolism	cancer driver	ovarian cancer, gastric cancer etc	Shi2022
KRI1	x	marker	cancer	unknown	This gene overlaps with the gene for cysteine endopeptidase AUT-like 4 in a head-to-tail orientation.	prognostic marker	Esophageal Cancer	Wang2022-ya
ZNF597	TF-Cofactor	marker	cancer	Gene expression (Transcription)	This gene encodes a protein with multiple zinc finger domains. Loss of the related gene in rodents results in defects in neural development and embryonic lethality in mutant homozygotes. This gene is adjacent to a differentially methylated region (DMR) and is imprinted and maternally expressed.	prognostic marker	Osteogenic Sarcoma	Sun2022
NEO1	x	marker	cancer	Adhesion, Angiogenesis, Myogenesis	Multi-functional cell surface receptor regulating cell adhesion in many diverse developmental processes, including neural tube and mammary gland formation, myogenesis and angiogenesis.	prognostic marker	colorectal cancer, Gastric Cancer	Badic2020, Qu2018
FAM43A	x	x	x	unknown	unknown
HMGB2	TF-Cofactor	driver	cancer	Apoptosis, Chromatin Regulation / Acetylation, DNA topological change	Multifunctional protein with various roles in different cellular compartments. May act in a redox sensitive manner. In the nucleus is an abundant chromatin-associated non-histone protein involved in transcription, chromatin remodeling and V(D)J recombination and probably other processes. Binds DNA with a preference to non-canonical DNA structures such as single-stranded DNA. Can bent DNA and enha…	cancer driver	gastric cancer, Hepatocellular Carcinoma, lung cancer, etc	Cui2019, Kwon2010
NIBAN3	x	x	x	unknown	unknown
HDLBP	x	driver	cancer	Plasma lipoprotein assembly, remodeling, and clearance	The protein encoded by this gene binds high density lipoprotein (HDL) and may function to regulate excess cholesterol levels in cells.	cancer driver	hepatocellular carcinoma	Yuan2023
HLA-DRB1	TF-Cofactor	marker	leukemia	immune system, TCR Signaling	It plays a central role in the immune system by presenting peptides derived from extracellular proteins.	prognostic marker	acute lymphoblastic leukemia (ALL)	El_Ansary2015
GALNT6	x	both	cancer	Metabolism of proteins, O-linked glycosylation	Catalyzes the initial reaction in O-linked oligosaccharide biosynthesis, the transfer of an N-acetyl-D-galactosamine residue to a serine or threonine residue on the protein receptor	both	adenocarcinoma, gastric cancer, colorectal cancer	Song2020, Lin2017, Duan2018
MIS18BP1	x	x	x	Cell Cycle, Chromosome Maintenance, Nucleosome assembly	Predicted to enable DNA binding activity. Predicted to be involved in cell division.
GOLGA8N	x	x	x	Golgi organization	Predicted to be involved in Golgi organization.
CCDC191	x	x	x	unknown	unknown
MGAT5	x	driver	cancer	Metabolism of proteins, N-glycan biosynthesis	The protein encoded by this gene belongs to the glycosyltransferase family. It is one of the most important enzymes involved in the regulation of the biosynthesis of glycoprotein oligosaccharides. Alterations of the oligosaccharides on cell surface glycoproteins cause significant changes in the adhesive or migratory behavior of a cell.	cancer driver	Hepatocellular Carcinoma, Colorectal Cancer	Guo2014, Liu2015
WNT10A	x	driver	cancer	mTOR Signaling, Wnt Signaling Pathway, DNA damage response	Ligand for members of the frizzled family of seven transmembrane receptors (Probable). Functions in the canonical Wnt/beta-catenin signaling pathway.	cancer driver	gastric cancer, ovarian cancer	Saitoh2001, Li2017
SASH1	x	suppressor	cancer	endothelial cell migration, TLR4 signaling pathway	This gene encodes a scaffold protein involved in the TLR4 signaling pathway that may stimulate cytokine production and endothelial cell migration in response to invading pathogens. The encoded protein has also been described as a potential tumor suppressor that may negatively regulate proliferation, apoptosis, and invasion of cancer cells, and reduced expression of this gene has been observed in …	tumor suppressor	glioma, breast cancer, colorectal cancer	Yang2015, Burgess2016, Rimkus2006
TMEM120A	x	x	x	monoatomic ion transmembrane transport, fat cell differentiation	Predicted to enable ion channel activity. Involved in fat cell differentiation; protein heterooligomerization; and protein homooligomerization.
ATP7B	x	marker	cancer	Ion channel transport, Copper homeostasis	Copper ion transmembrane transporter involved in the export of copper out of the cells. It is involved in copper homeostasis in the liver, where it ensures the efflux of copper from hepatocytes into the bile in response to copper overload.	prognostic marker	ovarian cancer, Hepatocellular Carcinoma, breast cancer	Nakayama2004
CD9	x	driver	leukemia	Platelet activation, signaling and aggregation, hemostasis, Fertilization, cell population proliferation	This gene encodes a member of the transmembrane 4 superfamily, also known as the tetraspanin family. Tetraspanins are cell surface glycoproteins with four transmembrane domains that form multimeric complexes with other cell surface proteins. The encoded protein functions in many cellular processes including differentiation, adhesion, and signal transduction	cancer driver	B-acute lymphoblastic leukemia, other cancers	Yamazaki2011, Leung2020
PDLIM2	x	suppressor	leukemia	Immune response, IL-12 signaling pathway, Cytoskeletal Signaling, NF-kappaB Signaling	encodes a member of the ALP subfamily of PDZ-LIM domain proteins. The encoded protein suppresses anchorage-dependent growth and promotes cell migration and adhesion through interactions with the actin cytoskeleton via the PDZ domain.	tumor suppressor	T-Cell Acute Lymphoblastic Leukemia, acute myeloid leukemia	Yan2009, Cui2019
SUPT3H	TF-Cofactor	x	x	Chromatin organization, C-MYC pathway	Enables transcription coactivator activity. Involved in histone H3 acetylation and histone deubiquitination.
CCDC50	x	driver	leukemia	EGFR signaling, protein binding	This gene encodes a soluble, cytoplasmic, tyrosine-phosphorylated protein with multiple ubiquitin-interacting domains. Mutations in this gene cause nonsyndromic, postlingual, progressive sensorineural DFNA44 hearing loss. In mouse, the protein is expressed in the inner ear during development and postnatal maturation and associates with microtubule-based structures. This protein may also function …	cancer driver	chronic lymphocytic leukemia, other cancers	Farfsing2009
APBA2	TF-Cofactor	x	x	Protein-protein interactions at synapses	Putative function in synaptic vesicle exocytosis. May modulate processing of the amyloid-beta precursor protein (APP) and hence formation of APP-beta
CCDC15	x	x	x	unknown	unknown
COIL	x	marker	leukemia	Translational Control, Genotoxicity pathway	Component of nuclear coiled bodies, also known as Cajal bodies or CBs, which are involved in the modification and assembly of nucleoplasmic snRNPs.	prognostic marker	pediatric acute lymphoblastic leukemialapse	Yue2018

## Sheet: All_cancer_related_genes
Gene_Name	Drug	Cancer_type	Cancer_role	Pathway_Function	Ref
EIF3M	Bendamustine	cancer	oncogene	Viral mRNA translation, metabolism of proteins	Goh2011
PTPN12	Bendamustine	cancer	oncogene and tumor suppressor	ERBB2 signaling, cytokine signaling	Sun2011, Li2016
ACSM3	Bendamustine	cancer	tumor suppressor	Fatty acid metabolism	Zhu2020, Yan2021
ARID5B	Bendamustine	leukemia	prognostic marker	Chromatin organization	Xu2012
SMAD3	Bendamustine	cancer	tumor suppressor	Growth factor-beta signaling pathway, cell proliferation	Roberts2006
CD38	Bendamustine	leukemia	prognostic marker	NAD metabolism and Metabolism of water-soluble vitamins and cofactors	Malavasi2011
GPA33	Bendamustine	cancer	oncogene	Cell-cell interaction	Rageul2009
CAPRIN1	Bendamustine	cancer	prognostic marker	Cell proliferation	Tan2017
RPL27A	Bendamustine	cancer	oncogene	Cytoplasmic ribosomal proteins	Sasaki2007
CEACAM1	Bendamustine	cancer	oncogene and tumor suppressor	Angiogenesis, apoptosis, modulation immune responses	Wagener2000, Neumaier1993
CCNG1	Bendamustine	cancer	tumor suppressor	p53 pathway, cell cycle	Zhao2003
MYB	Bendamustine	leukemia	oncogene	PI3K-Akt signaling pathway, ESR-mediated signaling	Introna1999, Ramsay2008
UBXN1	Bendamustine	cancer	tumor suppressor	DNA Repair, Metabolism of proteins, Calnexin/calreticulin cycle	Huang2017, Li2021
DLEU1	Cladribine	leukemia	oncogene and tumor suppressor	RNA Gene, affiliated with the lncRNA class	Stevens-Kroef2009, Srinivasan2020, Li2022
SLC35B2	Cladribine	cancer	prognostic marker	Proteoglycan biosynthesis, oxidations	Chim-ong2014
RAP2C-AS1	Cladribine	cancer	prognostic marker	RNA Gene, affiliated with the lncRNA class	Yang2021
NETO2	Cladribine	cancer	oncogene	Regulation of neurotransmitter receptor localization	Hu2015, Fedorova2017
TSPAN13	Cladribine	cancer	oncogene and tumor suppressor	Regulation of calcium ion transmembrane transport	Jaiswal2018, Huang2007, Arencibia2009, Jiang2019
LYPLA1	Cladribine	cancer	oncogene	MAPK1/MAPK3 signaling, RAS processing, Signal Transduction	Mohammed2019
EPHX2	Cladribine	cancer	prognostic marker	Fatty acid metabolism	Zhan2021
RPL39L	Cladribine	cancer	oncogene and tumor suppressor	Viral mRNA Translation, rRNA processing in the nucleus and cytosol	Nadano2002, Wong2014
ZBTB4	Cladribine	cancer	tumor suppressor	DNA damage response	Yu2018, Fan2019
RNF139	Cladribine	cancer	tumor suppressor	Calnexin/calreticulin cycle, metabolism of proteins, apoptosis	Brauweiler2007, Gimelli2009, Wang2017
UBE2V2	Cladribine	cancer	prognostic marker	Cell cycle, DNA repair	Hua2021, Santarpia2013
SORBS3	Cladribine	cancer	tumor suppressor	MAPK cascade, cytoskeleton organization, cell adhesion	Ploeger2016, Roessler2012
MCPH1	Cladribine	cancer	tumor suppressor	Cell cycle, DNA damage	Liang2015
DCAF6	Cladribine	cancer	oncogene	Metabolism of proteins	Chen2017
NOG	Cladribine	cancer	tumor suppressor	TGF-beta receptor signaling, Human Embryonic Stem Cell Pluripotency	Feeley2006, Secondini2011
RFC4	Cladribine	cancer	oncogene	DNA replication, DNA mismatch repair, ATR signaling, cell cycle	Arai2009, Xiang2014, Zhang2018
GLI1	Cladribine	cancer	oncogene and tumor suppressor	ERK Signaling, PKA Signaling, apoptosis, Hedgehog-signaling	Clement2007, Yao2019, Ten_Haaf2009, Kim2017
SPOCK2	Cladribine	cancer	oncogene	ERK Signaling, ILK Signaling, Inhibition of Angiogenesis by TSP1	Ren2019, Zhao2022
RNF13	Cladribine	leukemia	oncogene	Protein modification; protein ubiquitination.	Zhang2009, Zhang2020
SLC39A10	Cladribine	cancer	prognostic marker	NRF2 pathway, Nuclear receptors meta-pathway, Zinc homeostasis	Ding2019, Pal2014, Miyai2014
TNKS	Cladribine	cancer	oncogene and tumor suppressor	PIP3 activates AKT signaling, WNT Signaling, Deubiquitination	Gelmini2004, Seimiya2005, Gao2011, Ma2020
ZBED3	Cladribine	cancer	oncogene	Wnt signaling, response to glucose, regulation of protein phosphorylation	Shi2019, Fan2015
PPP3CC	Cladribine	cancer	tumor suppressor	Apoptosis, BCR signaling pathway, immune response, T-cell signaling	Hornstein2008, Wang2018
MSRA	Cladribine	cancer	tumor suppressor	Metabolism of proteins, Protein repair	Chen2019
EVI2A	Cladribine	cancer	oncogene	MEK/ERK signaling pathway	Li2019
COX6C	Cladribine	cancer	oncogene and tumor suppressor	Cellular responses to stress, Regulation of TP53 Activity	Tian2021
CYTOR	Cladribine	cancer	oncogene	RNA Gene, affiliated with the lncRNA class. cell cycle arrest, apoptosis	Zhao2015
SAMHD1	Cladribine	leukemia	prognostic marker	Cytokine Signaling in Immune system, Immune system	Kodigepalli2018, Rothenburger2021
CYRIB	Cladribine	cancer	prognostic marker	Hemostasis, Platelet activation, signaling, aggregation and degranulation	Xu2022, Chattaragada2018
PCM1	Cladribine	leukemia	oncogene	Cytoskeletal Signaling, DNA Damage, Cell Cycle	Bousquet2005, Adelaide2006
FBXO25	Cladribine	cancer	oncogene and tumor suppressor	Protein modification; protein ubiquitination.	Baumann2014, Jiang2016, Kuzmanov2020
RHOT1	Cladribine	cancer	oncogene	Deubiquitination, Miro GTPase Cycle, RHOT1 GTPase cycle	Li2015
TMEM25	Cladribine	cancer	prognostic marker	Regulation of protein stability, regulation of postsynaptic potential	Hrasovec2013, Doolan2009
LRATD2	Cladribine	cancer	oncogene	Unknown	Chen2022, Wang2022, Wong2017
XPO7	Cladribine	cancer	tumor suppressor	Intracellular protein transport, nuclear transport	Innes2021, Caceres-Gorriti2014
LRIG1	Cladribine	cancer	oncogene and tumor suppressor	EGFR Signaling , MET Signaling, GDNF signaling	Thomasson2011, Ljuslinder2007, Miller2008
CCAR2	Cladribine	leukemia	oncogene and tumor suppressor	Apoptosis and autophagy, DNA Damage	Koyama2010, Kim2013, Sung2010, Kim2016
SP140	Cladribine	leukemia	unknown	Regulation of transcription by RNA polymerase II, defense response	Bloch1996, Di_Bernardo2008, Slager2010
NR2F6	Cladribine	cancer	oncogene	Cell differentiation, regulation of transcription by RNA polymerase II	Wang2019, Li2011, Li2019
NSG1	Cladribine, Fludarabine	cancer	oncogene	Apoptotic process, autophagy, receptor recycling, endosomal transport	Zheng2021
YRDC	Cladribine	cancer	oncogene	Regulation of translational fidelity, negative regulation of transport	Shen2020, Huang2019
IRS1	Cladribine, Fludarabine	leukemia	oncogene	AMPK signaling, MAPK1/MAPK3 signaling, PI3K-Akt signaling	Fernandes2017, Zhao2017
RUNX2	Cladribine, Fludarabine	leukemia	oncogene	TGF-beta receptor signaling, bone development, cell migration	Matthijssens2021, Sun2019
CCDC50	Cladribine, Fludarabine	leukemia	oncogene	EGFR signaling, protein binding	Farfsing2009
CAMK1D	Cladribine, Fludarabine	cancer	oncogene and tumor suppressor	B-Cell Signaling, EGFR Signaling, G Protein-coupled Receptors Signaling	Jin2022, Bergamaschi2008
CD3E	Cladribine, Fludarabine	cancer	prognostic marker	T-cell receptor signaling, immune response	Lu2021, Liu2021
ROBO3	Cladribine, Fludarabine	leukemia	oncogene	Axon guidance, ROBO receptors bind AKAP5	Han2015, Cai2022
POLR2K	Cladribine	cancer	oncogene	Cell Cycle, DNA damage, Transcription of mRNA	Liu2007
KLF8	Cladribine, Fludarabine	cancer	oncogene	Signaling events mediated by focal adhesion kinase	Zhang2020, Lin2014, Liu2014
CELF2	Cladribine	leukemia	tumor suppressor	mRNA processing	Xie2020, Shi2021
PPP1R14B	Cladribine	leukemia	prognostic marker	ERK signaling, PKA Signaling, ILK Signaling	Mosquera_Orgueira2019
CTDNEP1	Cladribine	cancer	tumor suppressor	Cell cycle, gene silencing by RNA	Luo2023
DLL1	Fludarabine	cancer	oncogene and tumor suppressor	Notch signaling	Kumar2019, Zayzafoon2004, De_Antonellis2011
METRN	Fludarabine	cancer	prognostic marker	Axonogenesis, signal transduction	Xu2020
TSPAN6	Fludarabine	cancer	oncogene	Viral-induced cytoplasmic pattern recognition receptor signaling	Andrijes2021
GNG7	Fludarabine	cancer	tumor suppressor	PI3K-Akt-mTOR-signaling, apoptosis, CXCR4 signaling	Wei2022, Duan2023
CHROMR	Fludarabine	cancer	prognostic marker	RNA Gene, affiliated with the lncRNA class	Wang2022, Sirvinskas2023
CLCF1	Fludarabine	cancer	prognostic marker	Cytokine signaling in immune system, JAK-STAT signaling	Jiang2022
GMDS	Fludarabine	cancer	oncogene	Metabolism of proteins, GDP-fucose biosynthesis	Wei2018, Norton2019
HES6	Fludarabine	cancer	prognostic marker	Notch-mediated HES/HEY network	Xu2018, Haapa-Paananen2012
MAGI3	Fludarabine	cancer	tumor suppressor	Signal transduction PTEN pathway	Ma2015
DDX10	Fludarabine	cancer	oncogene	rRNA processing	Gai2016, Liu2021
TNFRSF13C	Fludarabine	leukemia	oncogene	Akt signaling, JAK-STAT signaling, BAFF in B-Cell Signaling	Jasek2016
UBE2E2	Fludarabine	cancer	oncogene	Immune system, ubiquitination and proteasome degradation	Hong2023
ITM2A	Fludarabine	cancer	tumor suppressor	Plasma cell differentiation, amyloid precursor protein biosynthetic process	Nguyen2016
FGF9	Fludarabine	cancer	oncogene	PI3K/AKT Signaling, Insulin receptor signalling cascade, angiogenesis	Chang2021, Ren2016
HLA-DQB1	Fludarabine	leukemia	prognostic marker	Adaptive Immune System, TCR signaling	Zhang2015, Orouji2012
POLH	Fludarabine	cancer	oncogene	Cell cycle, DNA repair	Valk2010, Flanagan2007
MATK	Fludarabine	cancer	oncogene and tumor suppressor	ERBB2 signaling, protein phosphorylation, cell proliferation	Zrihan-Licht1997, Chueh2021
SWAP70	Fludarabine	cancer	oncogene	Signal Transduction, RHO GTPase cycle	Chiyomaru2011
ALDOC	Fludarabine	cancer	oncogene	Glycolysis and gluconeogenesis, Immune system	Izraely2021, Chen2023
SPON1	Fludarabine	cancer	prognostic marker	Mitochondrial apoptosis, p53-signaling, ERK signaling, MAPK signaling	Miyakawa2023, Huo2022
MFHAS1	Fludarabine	cancer	oncogene	Immune system process, inflammatory response	Chen2016
SMC4	Fludarabine	leukemia	oncogene	Cell cycle, chromatin regulation / acetylation, DNA damage	Jiang2017, Peng2022, De_Keersmaecker2014
CEP164	Fludarabine	cancer	tumor suppressor	Cell cycle, DNA damage, ATR signaling	Kobayashi2020
PARD6B	Fludarabine	cancer	tumor suppressor	Cell junction organization, Cell-Cell communication	Zhou2017
MFAP3L	Fludarabine	cancer	oncogene	Unknown	Ye2022
SIK2	Fludarabine	cancer	oncogene	LKB1 signaling events, glucose / energy metabolism	Shi2022
KRI1	Fludarabine	cancer	prognostic marker	Unknown	Wang2022-ya
ZNF597	Fludarabine	cancer	prognostic marker	Gene expression (Transcription)	Sun2022
NEO1	Fludarabine	cancer	prognostic marker	Adhesion, angiogenesis, myogenesis	Badic2020, Qu2018
HMGB2	Fludarabine	cancer	oncogene	Apoptosis, chromatin regulation / acetylation, DNA topological change	Cui2019, Kwon2010
HDLBP	Fludarabine	cancer	oncogene	Plasma lipoprotein assembly, remodeling, and clearance	Yuan2023
HLA-DRB1	Fludarabine	leukemia	prognostic marker	Immune system, TCR signaling	El_Ansary2015
GALNT6	Fludarabine	cancer	oncogene and tumor suppressor	Metabolism of proteins, O-linked glycosylation	Song2020, Lin2017, Duan2018
MGAT5	Fludarabine	cancer	oncogene	Metabolism of proteins, N-glycan biosynthesis	Guo2014, Liu2015
WNT10A	Fludarabine	cancer	oncogene	mTOR signaling, Wnt signaling, DNA damage response	Saitoh2001, Li2017
SASH1	Fludarabine	cancer	tumor suppressor	Endothelial cell migration, TLR4 signaling	Yang2015, Burgess2016, Rimkus2006
ATP7B	Fludarabine	cancer	prognostic marker	Ion channel transport, copper homeostasis	Nakayama2004
CD9	Fludarabine	leukemia	oncogene	Platelet activation, signaling and aggregation, cell proliferation	Yamazaki2011, Leung2020
PDLIM2	Fludarabine	leukemia	tumor suppressor	Immune response, IL-12 signaling, NF-kappaB signaling	Yan2009, Cui2019
COIL	Fludarabine	leukemia	prognostic marker	Translational control, genotoxicity	Yue2018

## Sheet: Overlapping_Genes
Gene_Name	Log-ratio_Cladribine	Log-ratio_Fludarabine	Category_Annotation	Cancer_Role	Cancer_Type	Gene Function	Reference
SLC9A3-AS1	-1.21596	-1.46788				RNA Gene, and is affiliated with the lncRNA class
LINC02762	-1.66355	-2.34622				RNA Gene, and is affiliated with the lncRNA class
TIRAP	-0.687024	-0.762122				Toll-Like receptor Signaling Pathways, Immune response TLR signaling pathways
NSG1	-2.43233	-2.96394		cancer driver	cancer	apoptotic process, autophagy, receptor recycling, endosomal transport	Zheng2021
IRS1	-1.47104	-1.56528		cancer driver	leukemia	Adaptive Immune System, AMPK signaling pathway, MAPK1/MAPK3 signaling, PI3K-Akt signaling pathway	Fernandes2017, Zhao2017
MAP4K3-DT	-0.720154	-0.954818				RNA Gene, and is affiliated with the lncRNA class
FRY	-1.49304	-2.10207				cell morphogenesis, neuron projection development
RUNX2	-1.69116	-2.05985	TF-Cofactor	cancer driver	leukemia	TGF-beta receptor signaling, bone development, cell migration	Matthijssens2021, Sun2019
CCDC50	1.16049	1.67465		cancer driver	leukemia	EGFR signaling, protein binding	Farfsing2009
CAMK1D	-0.844384	-1.38158	Kinase	cancer driver and tumor suppressor	cancer	B-Cell Receptor Signaling Pathway, EGFR Signaling Pathway, G Protein-coupled Receptors Signaling Pathway	Jin2022, Bergamaschi2008
CCDC71L	0.738997	1.20158				unknown
ROBO3	-1.29469	-2.15897		cancer driver	leukemia	Axon guidance, ROBO receptors bind AKAP5, Nervous system development	Han2015, Cai2022
PLEKHA7	-1.67326	-2.82705				Stabilization and expansion of the E-cadherin adherens junction
NLGN2	-1.77993	-3.14006				Protein-protein interactions at synapses
CD3E	-0.73143	-1.10174		prognostic marker	cancer	T-cell receptor signaling pathway, immune response	Lu2021, Liu2021
MORC3	0.504155	0.742767				immune system process
KLF8	-1.59637	-2.78912	TF-Cofactor	cancer driver	cancer	Signaling events mediated by focal adhesion kinase	Zhang2020, Lin2014, Liu2014

## Sheet: Literature_References
Literature references collected by Nathan Mikhaylenko
Usage: Use manual text search to search for author and check for the publication year in case of multipe hits.
[1]
J Adélaı̈de, C Pérot, V Gelsi-Boyer, C Pautas, A Murati, C Copie-Bergman, M Imbert, M Chaffanet, D Birnbaum, and M-J Mozziconacci. 2006. A t(8;9) translocation with PCM1-JAK2 fusion in a patient with T-cell lymphoma. Leukemia 20, 3 (March 2006), 536–537.
[2]
E I Andersson, S Pützer, B Yadav, O Dufva, S Khan, L He, L Sellner, A Schrader, G Crispatzu, M Oleś, H Zhang, S Adnan-Awad, S Lagström, D Bellanger, J P Mpindi, S Eldfors, T Pemovska, P Pietarinen, A Lauhio, K Tomska, C Cuesta-Mateos, E Faber, S Koschmieder, T H Brümmendorf, S Kytölä, E-R Savolainen, T Siitonen, P Ellonen, O Kallioniemi, K Wennerberg, W Ding, M-H Stern, W Huber, S Anders, J Tang,…
[3]
Regina Andrijes, Rahul K Hejmadi, Matthew Pugh, Sundaresan Rajesh, Vera Novitskaya, Maha Ibrahim, Michael Overduin, Chris Tselepis, Gary W Middleton, Balázs Győrffy, Andrew D Beggs, and Fedor Berditchevski. 2021. Tetraspanin 6 is a regulator of carcinogenesis in colorectal cancer. Proc. Natl. Acad. Sci. U. S. A. 118, 39 (September 2021), e2011411118.
[4]
Pasqualino de Antonellis, Chiara Medaglia, Emilio Cusanelli, Immacolata Andolfo, Lucia Liguori, Gennaro De Vita, Marianeve Carotenuto, Annamaria Bello, Fabio Formiggini, Aldo Galeone, Giuseppe De Rosa, Antonella Virgilio, Immacolata Scognamiglio, Manuela Sciro, Giuseppe Basso, Johannes H Schulte, Giuseppe Cinalli, Achille Iolascon, and Massimo Zollo. 2011. MiR-34a targeting of Notch ligand delta-…
[5]
Masaaki Arai, Nobuo Kondoh, Nobuo Imazeki, Akiyuki Hada, Kazuo Hatsuse, Osamu Matsubara, and Mikio Yamamoto. 2009. The knockdown of endogenous replication factor C4 decreases the growth and enhances the chemosensitivity of hepatocellular carcinoma cells. Liver Int. 29, 1 (January 2009), 55–62.
[6]
Jose M Arencibia, Susana Martı́n, Francisco J Pérez-Rodrı́guez, and Ana Bonnin. 2009. Gene expression profiling reveals overexpression of TSPAN13 in prostate cancer. Int. J. Oncol. 34, 2 (February 2009), 457–463.
[7]
Bogdan Badic, Stéphanie Durand, Flaria El Khoury, Pierre De La Grange, David Gentien, Brigitte Simon, Catherine Le Jossic-Corcos, and Laurent Corcos. 2020. Prognostic impact of cancer stem cell markers ABCB1, NEO1 and HIST1H2AE in colorectal cancer. Am. J. Transl. Res. 12, 9 (September 2020), 5797–5807.
[8]
Ursula Baumann, Vanesa Fernández-Sáiz, Martina Rudelius, Simone Lemeer, Roland Rad, Anna-Maria Knorn, Jolanta Slawska, Katharina Engel, Irmela Jeremias, Zhoulei Li, Viktoriya Tomiatti, Anna-Lena Illert, Bianca-Sabrina Targosz, Martin Braun, Sven Perner, Michael Leitges, Wolfram Klapper, Martin Dreyling, Cornelius Miething, Georg Lenz, Andreas Rosenwald, Christian Peschel, Ulrich Keller, Bernhard …
[9]
Yoav Benjamini and Yosef Hochberg. 1995. Controlling the false discovery rate: A practical and powerful approach to multiple testing. J. R. Stat. Soc. 57, 1 (January 1995), 289–300.
[10]
Anna Bergamaschi, Young H Kim, Kevin A Kwei, Yoon La Choi, Melanie Bocanegra, Anita Langerød, Wonshik Han, Dong-Young Noh, David G Huntsman, Stefanie S Jeffrey, Anne-Lise Børresen-Dale, and Jonathan R Pollack. 2008. CAMK1D amplification implicated in epithelial-mesenchymal transition in basal-like breast cancer. Mol. Oncol. 2, 4 (December 2008), 327–339.
[11]
D B Bloch, S M de la Monte, P Guigaouri, A Filippov, and K D Bloch. 1996. Identification and characterization of a leukocyte-specific component of the nuclear body. J. Biol. Chem. 271, 46 (November 1996), 29198–29204.
[12]
Marina Bousquet, Cathy Quelen, Véronique De Mas, Eliane Duchayne, Blandine Roquefeuil, Georges Delsol, Guy Laurent, Nicole Dastugue, and Pierre Brousset. 2005. The t(8;9)(p22;p24) translocation in atypical chronic myeloid leukaemia yields a new PCM1-JAK2 fusion gene. Oncogene 24, 48 (November 2005), 7248–7252.
[13]
Till Braun, Annika Dechow, Gregor Friedrich, Michael Seifert, Johanna Stachelscheid, and Marco Herling. 2021. Advanced Pathogenetic Concepts in T-Cell Prolymphocytic Leukemia and Their Translational Impact. Frontiers in Oncology 11, (November 2021). DOI:https://doi.org/10.3389/fonc.2021.775363
[14]
Till Braun, Jana von Jan, Linus Wahnschaffe, and Marco Herling. 2020. Advances and Perspectives in the Treatment of T-PLL. Current Hematologic Malignancy Reports 15, 2 (February 2020), 113–124. DOI:https://doi.org/10.1007/s11899-020-00566-5
[15]
A Brauweiler, K L Lorick, J P Lee, Y C Tsai, D Chan, A M Weissman, H A Drabkin, and R M Gemmill. 2007. RING-dependent tumor suppression and G2/M arrest induced by the TRC8 hereditary kidney cancer gene. Oncogene 26, 16 (April 2007), 2263–2271.
[16]
Joshua T Burgess, Emma Bolderson, Jodi M Saunus, Shu-Dong Zhang, Lynne E Reid, Anne Marie McNicol, Sunil R Lakhani, Katharine Cuff, Kerry Richard, Derek J Richard, and Kenneth J O’Byrne. 2016. SASH1 mediates sensitivity of breast cancer cells to chloropyramine and is associated with prognosis in breast cancer. Oncotarget 7, 45 (November 2016), 72807–72818.
[17]
Katia Y Cáceres-Gorriti, Euridice Carmona, Véronique Barrès, Kurosh Rahimi, Isabelle J Létourneau, Patricia N Tonin, Diane Provencher, and Anne-Marie Mes-Masson. 2014. RAN nucleo-cytoplasmic transport and mitotic spindle assembly partners XPO7 and TPX2 are new prognostic biomarkers in serous epithelial ovarian cancer. PLoS One 9, 3 (March 2014), e91000.
[18]
Cai Man-Si, Luo Ai-Ling, Liu Xiao-Ping, Jiang Hua, and Liu Xiao-Dan. 2022. Expression of ROBO3 and its effect on cell proliferation and apoptosis in pediatric patients with acute myeloid leukemia. Zhongguo Shi Yan Xue Ye Xue Za Zhi 30, 5 (October 2022), 1324–1330.
[19]
D Catovsky, A Okos, Eve Wiltshaw, J Galetto, D.A.G Galton, and G Stathopoulos. 1973. PROLYMPHOCYTIC LEUKÆMIA OF B AND T CELL TYPE. The Lancet 302, 7823 (August 1973), 232–234. DOI:https://doi.org/10.1016/s0140-6736(73)93135-8
[20]
Ming-Min Chang, Su-Zhen Wu, Shang-Hsun Yang, Chia-Ching Wu, Chia-Yih Wang, and Bu-Miin Huang. 2021. FGF9/FGFR1 promotes cell proliferation, epithelial-mesenchymal transition, M2 macrophage infiltration and liver metastasis of lung cancer. Transl. Oncol. 14, 11 (November 2021), 101208.
[21]
M S Chattaragada, C Riganti, M Sassoe, M Principe, M M Santamorena, C Roux, C Curcio, A Evangelista, P Allavena, R Salvia, B Rusev, A Scarpa, P Cappello, and F Novelli. 2018. FAM49B, a novel regulator of mitochondrial function and integrity that suppresses tumor metastasis. Oncogene 37, 6 (February 2018), 697–709.
[22]
Hsin-Hsiung Chen, Ping Fan, Szu-Wei Chang, Yeou-Ping Tsao, Hsiang-Po Huang, and Show-Li Chen. 2017. NRIP/DCAF6 stabilizes the androgen receptor protein by displacing DDB2 from the CUL4A-DDB1 E3 ligase complex in prostate cancer. Oncotarget 8, 13 (March 2017), 21501–21515.
[23]
Ka Chen, Hongliang Liu, Zhensheng Liu, Sheng Luo, Edward F Patz Jr, Patricia G Moorman, Li Su, Sipeng Shen, David C Christiani, and Qingyi Wei. 2019. Genetic variants in RUNX3, AMD1 and MSRA in the methionine metabolic pathway and survival in nonsmall cell lung cancer patients. Int. J. Cancer 145, 3 (August 2019), 621–631.
[24]
Liqiao Chen, Yi Zeng, Baoqing Ren, Xinyu Wang, Fucheng Zhao, Jitao Du, Rupeng Zhang, and Jingyu Deng. 2023. ALDOC regulated the biological function and immune infiltration of gastric cancer cells. Int. J. Biochem. Cell Biol. 158, 106407 (May 2023), 106407.
[25]
Wankun Chen, Yajun Xu, Jing Zhong, Huihui Wang, Meilin Weng, Qian Cheng, Qichao Wu, Zhirong Sun, Hui Jiang, Minmin Zhu, Yu Ren, Pingbo Xu, Jiawei Chen, and Changhong Miao. 2016. MFHAS1 promotes colorectal cancer progress by regulating polarization of tumor-associated macrophages via STAT6 signaling pathway. Oncotarget 7, 48 (November 2016), 78726–78735.
[26]
Xi Chen, Lei Zhang, Jingbo Geng, Zhong Chen, and Xiaopeng Cui. 2022. MiR-205-5p functions as a tumor suppressor in gastric cancer cells through downregulating FAM84B. J. Oncol. 2022, (May 2022), 8267891.
[27]
Anongruk Chim-ong, Charin Thawornkuno, Porntip Chavalitshewinkoon-Petmitr, Phaibul Punyarit, and Songsak Petmitr. 2014. SLC35B2 expression is associated with a poor prognosis of invasive ductal breast carcinoma. Asian Pac. J. Cancer Prev. 15, 15 (2014), 6065–6070.
[28]
Takeshi Chiyomaru, Shuichi Tatarano, Kazumori Kawakami, Hideki Enokida, Hirofumi Yoshino, Nijiro Nohata, Miki Fuse, Naohiko Seki, and Masayuki Nakagawa. 2011. SWAP70, actin-binding protein, function as an oncogene targeting tumor-suppressive miR-145 in prostate cancer. Prostate 71, 14 (October 2011), 1559–1567.
[29]
Anderly C Chüeh, Gahana Advani, Momeneh Foroutan, Jai Smith, Nadia Ng, Harshal Nandurkar, Daisy S Lio, Hong-Jian Zhu, Yuh-Ping Chong, Heather Verkade, Donald J Fujita, Jeffrey Bjorge, Faiza Basheer, Jet Phey Lim, Ian Luk, Amardeep Dhillon, Anuratha Sakthianandeswaren, Dmitri Mouradov, Oliver Sieber, Frédéric Hollande, John M Mariadason, and Heung-Chin Cheng. 2021. CSK-homologous kinase (CHK/MATK)…
[30]
Virginie Clement, Pilar Sanchez, Nicolas de Tribolet, Ivan Radovanovic, and Ariel Ruiz i Altaba. 2007. HEDGEHOG-GLI1 signaling regulates human glioma growth, cancer stem cell self-renewal, and tumorigenicity. Curr. Biol. 17, 2 (January 2007), 165–172.
[31]
Carlos Cuesta-Mateos, Patricia Fuentes, Alexandra Schrader, Raquel Juárez-Sánchez, Javier Loscertales, Tamara Mateu-Albero, Lorena Vega-Piris, Marina Espartero-Santos, Ana Marcos-Jimenez, Blanca Andrea Sánchez-López, Yaiza Pérez-García, Dennis Jungherz, Sebastian Oberbeck, Linus Wahnschaffe, Anna Kreutzman, Emma I. Andersson, Satu Mustjoki, Edgar Faber, Ana Urzainqui, Manuel Fresno, Kostantino St…
[32]
Guangfei Cui, Feng Cai, Zhanwei Ding, and Ling Gao. 2019. HMGB2 promotes the malignancy of human gastric cancer and indicates poor survival outcome. Hum. Pathol. 84, (February 2019), 133–141.
[33]
Longzhen Cui, Zhiheng Cheng, Kai Hu, Yifan Pang, Yan Liu, Tingting Qian, Liang Quan, Yifeng Dai, Ying Pang, Xu Ye, Jinlong Shi, and Lin Fu. 2019. Prognostic value of the PDLIM family in acute myeloid leukemia. Am. J. Transl. Res. 11, 9 (September 2019), 6124–6131.
[34]
Kim De Keersmaecker, Michaël Porcu, Luk Cox, Tiziana Girardi, Roel Vandepoel, Joyce Op de Beeck, Olga Gielen, Nicole Mentens, Keiryn L Bennett, and Oliver Hantschel. 2014. NUP214-ABL1-mediated cell proliferation in T-cell acute lymphoblastic leukemia is dependent on the LCK kinase and various interacting proteins. Haematologica 99, 1 (January 2014), 85–93.
[35]
Claire E. Dearden. 2006. T-Cell Prolymphocytic Leukemia. Medical Oncology 23, 1 (2006), 17–22. DOI:https://doi.org/10.1385/mo:23:1:17
[36]
Maria Chiara Di Bernardo, Dalemari Crowther-Swanepoel, Peter Broderick, Emily Webb, Gabrielle Sellick, Ruth Wild, Kate Sullivan, Jayaram Vijayakrishnan, Yufei Wang, Alan M Pittman, Nicola J Sunter, Andrew G Hall, Martin J S Dyer, Estella Matutes, Claire Dearden, Tryfonia Mainou-Fowler, Graham H Jackson, Geoffrey Summerfield, Robert J Harris, Andrew R Pettitt, Peter Hillmen, David J Allsup, James …
[37]
Bisha Ding, Weiyang Lou, Liang Xu, Ruohan Li, and Weimin Fan. 2019. Analysis the prognostic values of solute carrier (SLC) family 39 genes in gastric cancer. Am. J. Transl. Res. 11, 1 (January 2019), 486–498.
[38]
P Doolan, M Clynes, S Kennedy, J P Mehta, S Germano, C Ehrhardt, J Crown, and L O’Driscoll. 2009. TMEM25, REPS2 and Meis 1: favourable prognostic and predictive biomarkers for breast cancer. Tumour Biol. 30, 4 (September 2009), 200–209.
[39]
Houyu Duan, Biao Chen, Wei Wang, and Hesheng Luo. 2023. Identification of GNG7 as a novel biomarker and potential therapeutic target for gastric cancer via bioinformatic analysis and in vitro experiments. Aging (Albany NY) 15, 5 (February 2023), 1445–1474.
[40]
Jing Duan, Lin Chen, Huabin Gao, Tiantian Zhen, Hui Li, Jiangtao Liang, Fenfen Zhang, Huijuan Shi, and Anjia Han. 2018. GALNT6 suppresses progression of colorectal cancer. Am. J. Cancer Res. 8, 12 (December 2018), 2419–2435.
[41]
Mervat M El Ansary, Lamiaa A Mohammed, Tamer H Hassan, Ahmed Baraka, and Alshymaa A Ahmed. 2015. Human leukocyte antigen-DRB1 polymorphism in childhood acute lymphoblastic leukemia. Mol. Clin. Oncol. 3, 2 (March 2015), 425–429.
[42]
Chuifeng Fan, Guiyang Jiang, Xiupeng Zhang, Yuan Miao, Xuyong Lin, Lan Luan, Zhonghai Xu, Yijun Zhang, Huanyu Zhao, Di Liu, and Enhua Wang. 2015. Zbed3 contributes to malignant phenotype of lung cancer via regulating β-catenin and P120-catenin 1. Mol. Carcinog. 54 Suppl 1, S1 (June 2015), E138-47.
[43]
Hui Fan, Xianzhen Jin, Chunyan Liao, Lina Qiao, and Wei Zhao. 2019. MicroRNA-301b-3p accelerates the growth of gastric cancer cells by targeting zinc finger and BTB domain containing 4. Pathol. Res. Pract. 215, 11 (November 2019), 152667.
[44]
A Farfsing, F Engel, M Seiffert, E Hartmann, G Ott, A Rosenwald, S Stilgenbauer, H Döhner, M Boutros, P Lichter, and A Pscherer. 2009. Gene knockdown studies revealed CCDC50 as a candidate gene in mantle cell lymphoma and chronic lymphocytic leukemia. Leukemia 23, 11 (November 2009), 2018–2026.
[45]
Maria S Fedorova, Anastasiya V Snezhkina, Elena A Pudova, Ivan S Abramov, Anastasiya V Lipatova, Sergey L Kharitonov, Asiya F Sadritdinova, Kirill M Nyushko, Kseniya M Klimina, Mikhail M Belyakov, Elena N Slavnova, Nataliya V Melnikova, Maria A Chernichenko, Dmitry V Sidorov, Marina V Kiseleva, Andrey D Kaprin, Boris Y Alekseev, Alexey A Dmitriev, and Anna V Kudryavtseva. 2017. Upregulation of NE…
[46]
Brian T Feeley, Lucie Krenek, Nancy Liu, Wellington K Hsu, Seth C Gamradt, Edward M Schwarz, Johnny Huard, and Jay R Lieberman. 2006. Overexpression of noggin inhibits BMP-mediated growth of osteolytic prostate cancer lesions. Bone 38, 2 (February 2006), 154–166.
[47]
Jaqueline Cristina Fernandes, Ana Paula Nunes Rodrigues Alves, João Agostinho Machado-Neto, Renata Scopim-Ribeiro, Bruna Alves Fenerich, Fernanda Borges da Silva, Belinda Pinto Simões, Eduardo Magalhães Rego, and Fabiola Traina. 2017. IRS1/β-catenin axis is activated and induces MYC expression in acute lymphoblastic leukemia cells. J. Cell. Biochem. 118, 7 (July 2017), 1774–1781.
[48]
Annabelle M Flanagan, Gerard Rafferty, Anne O’Neill, Leonie Rynne, Jack Kelly, Jack McCann, and Michael P Carty. 2007. The human POLH gene is not mutated, and is expressed in a cohort of patients with basal or squamous cell carcinoma of the skin. Int. J. Mol. Med. 19, 4 (April 2007), 589–596.
[49]
Muhuizi Gai, Qifang Bo, and Lixia Qi. 2016. Epigenetic down-regulated DDX10 promotes cell proliferation through Akt/NF-κB pathway in ovarian cancer. Biochem. Biophys. Res. Commun. 469, 4 (January 2016), 1000–1005.
[50]
Jinbo Gao, Jinghui Zhang, Yaoping Long, Yuan Tian, and Xiaoming Lu. 2011. Expression of tankyrase 1 in gastric cancer and its correlation with telomerase activity. Pathol. Oncol. Res. 17, 3 (September 2011), 685–690.
[51]
Stefania Gelmini, Melissa Poggesi, Vito Distante, Simonetta Bianchi, Lisa Simi, Michaela Luconi, Claudia Casini Raggi, Luigi Cataliotti, Mario Pazzagli, and Claudio Orlando. 2004. Tankyrase, a positive regulator of telomere elongation, is over expressed in human breast cancer. Cancer Lett. 216, 1 (December 2004), 81–87.
[52]
Stefania Gimelli, Silvana Beri, Harry A Drabkin, Claudio Gambini, Andrea Gregorio, Patrizia Fiorio, Orsetta Zuffardi, Robert M Gemmill, Roberto Giorda, and Giorgio Gimelli. 2009. The tumor suppressor gene TRC8/RNF139 is disrupted by a constitutional balanced translocation t(8;22)(q24.13;q11.21) in a young girl with dysgerminoma. Mol. Cancer 8, 1 (July 2009), 52.
[53]
Gavin Giovannoni. 2017. Cladribine to treat relapsing forms of multiple sclerosis. Neurotherapeutics 14, 4 (October 2017), 874–887.
[54]
S-H Goh, S-H Hong, S-H Hong, B-C Lee, M-H Ju, J-S Jeong, Y-R Cho, I-H Kim, and Y-S Lee. 2011. eIF3m expression influences the regulation of tumorigenesis-related genes in human colon cancer. Oncogene 30, 4 (January 2011), 398–409.
[55]
Robbie L. Graham, Barry Cooper, and John R. Krause. 2013. T-Cell Prolymphocytic Leukemia. Baylor University Medical Center Proceedings 26, 1 (January 2013), 19–21. DOI:https://doi.org/10.1080/08998280.2013.11928902
[56]
Huabei Guo, Tamas Nagy, and Michael Pierce. 2014. Post-translational glycoprotein modifications regulate colon cancer stem cells and colon adenoma progression in Apc(min/+) mice through altered Wnt receptor signaling. J. Biol. Chem. 289, 45 (November 2014), 31534–31549.
[57]
Anette ten Haaf, Nuran Bektas, Sonja von Serenyi, Inge Losen, Elfriede Christel Arweiler, Arndt Hartmann, Ruth Knüchel, and Edgar Dahl. 2009. Expression of the glioma-associated oncogene homolog (GLI) 1 in human breast cancer is associated with unfavourable overall survival. BMC Cancer 9, 1 (August 2009), 298.
[58]
S Haapa-Paananen, S Kiviluoto, M Waltari, M Puputti, J P Mpindi, P Kohonen, O Tynninen, H Haapasalo, H Joensuu, M Perälä, and O Kallioniemi. 2012. HES6 gene is selectively overexpressed in glioma and represents an important transcriptional regulator of glioma proliferation. Oncogene 31, 10 (March 2012), 1299–1310.
[59]
Shilong Han, Chuanwu Cao, Tao Tang, Chenhui Lu, Jichong Xu, Shi Wang, Lei Xue, Xiaoping Zhang, and Maoquan Li. 2015. ROBO3 promotes growth and metastasis of pancreatic carcinoma. Cancer Lett. 366, 1 (September 2015), 61–70.
[60]
Liye He, Jing Tang, Emma I Andersson, Sanna Timonen, Steffen Koschmieder, Krister Wennerberg, Satu Mustjoki, and Tero Aittokallio. 2018. Patient-customized drug combination prediction and testing for T-cell prolymphocytic leukemia patients. Cancer Res. 78, 9 (May 2018), 2407–2418.
[61]
Marco Herling, Joseph D. Khoury, LaBaron T. Washington, Madeleine Duvic, Michael J. Keating, and Dan Jones. 2004. A systematic approach to diagnosis of mature T-cell leukemias reveals heterogeneity among WHO categories. Blood 104, 2 (July 2004), 328–335. DOI:https://doi.org/10.1182/blood-2004-01-0002
[62]
Xiaoling Hong, Ning Ma, Danjie Li, Mengwen Zhang, Wenqiuzi Dong, Jie Huang, Xinxin Ci, and Songling Zhang. 2023. UBE2E2 enhances Snail-mediated epithelial-mesenchymal transition and Nrf2-mediated antioxidant activity in ovarian cancer. Cell Death Dis. 14, 2 (February 2023), 100.
[63]
Max Hornstein, Michèle J Hoffmann, Adrian Alexa, Masanori Yamanaka, Mirko Müller, Volker Jung, Jörg Rahnenführer, and Wolfgang A Schulz. 2008. Protein phosphatase and TRAIL receptor genes as new candidate tumor genes on chromosome 8p in prostate cancer. Cancer Genomics Proteomics 5, 2 (March 2008), 123–136.
[64]
Sonja Hrašovec, Nina Hauptman, Damjan Glavač, Franc Jelenc, and Metka Ravnik-Glavač. 2013. TMEM25 is a candidate biomarker methylated and down-regulated in colorectal cancer. Dis. Markers 34, 2 (2013), 93–104.
[65]
Liang Hu, Hai-Yang Chen, Jian Cai, Guang-Zhen Yang, Dan Feng, Yan-Xia Zhai, Hui Gong, Chen-Ye Qi, Yu Zhang, Hao Fu, Qing-Ping Cai, and Chun-Fang Gao. 2015. Upregulation of NETO2 expression correlates with tumor progression and poor prognosis in colorectal carcinoma. BMC Cancer 15, 1 (December 2015), 1006.
[66]
Zhi-Dan Hua, Xian-Bing Liu, Jian-Hui Sheng, Chao Li, Ping Li, Xiu-Qin Cai, and Zhi-Qiang Han. 2021. UBE2V2 positively correlates with PD-L1 expression and confers poor patient survival in lung adenocarcinoma. Appl. Immunohistochem. Mol. Morphol. 29, 8 (September 2021), 585–591.
[67]
Huayi Huang, Khalid Sossey-Alaoui, Sarah H Beachy, and Joseph Geradts. 2007. The tetraspanin superfamily member NET-6 is a new tumor suppressor gene. J. Cancer Res. Clin. Oncol. 133, 10 (October 2007), 761–769.
[68]
Kai Huang, Chao Yang, Qi-Xue Wang, Yan-Sheng Li, Chuan Fang, Yan-Li Tan, Jian-Wei Wei, Yun-Fei Wang, Xin Li, Jun-Hu Zhou, Bing-Cong Zhou, Kai-Kai Yi, Kai-Liang Zhang, Jie Li, and Chun-Sheng Kang. 2017. The CRISPR/Cas9 system targeting EGFR exon 17 abrogates NF-κB activation via epigenetic modulation of UBXN1 in EGFRwt/vIII glioma cells. Cancer Lett. 388, (March 2017), 269–280.
[69]
Shiqiong Huang, Peng Zhu, Bao Sun, Jun Guo, Honghao Zhou, Yan Shu, and Qing Li. 2019. Modulation of YrdC promotes hepatocellular carcinoma progression via MEK/ERK signaling pathway. Biomed. Pharmacother. 114, 108859 (June 2019), 108859.
[70]
Yanmiao Huo, Jian Yang, Jiahao Zheng, Dapeng Xu, Minwei Yang, Lingye Tao, Hongfei Yao, Xueliang Fu, Jianyu Yang, Dejun Liu, Rong Hua, Junfeng Zhang, Yongwei Sun, Lipeng Hu, and Wei Liu. 2022. Increased SPON1 promotes pancreatic ductal adenocarcinoma progression by enhancing IL-6 trans-signalling. Cell Prolif. 55, 5 (May 2022), e13237.
[71]
Andrew J Innes, Bin Sun, Verena Wagner, Sharon Brookes, Domhnall McHugh, Joaquim Pombo, Rosa Marı́a Porreca, Gopuraja Dharmalingam, Santiago Vernia, Johannes Zuber, Jean-Baptiste Vannier, Ramón Garcı́a-Escudero, and Jesús Gil. 2021. XPO7 is a tumor suppressor regulating p21CIP1-dependent senescence. Genes Dev. 35, 5–6 (March 2021), 379–391.
[72]
M Introna and J Golay. 1999. How can oncogenic transcription factors cause cancer: a critical review of the myb story. Leukemia 13, 9 (September 1999), 1301–1306.
[73]
Azzurra Irelli, Maria Maddalena Sirufo, Carlo D’Ugo, Lia Ginaldi, and Massimo De Martinis. 2020. Sex and gender influences on cancer immunotherapy response. Biomedicines 8, 7 (July 2020), 232.
[74]
Sivan Izraely, Shlomit Ben-Menachem, Orit Sagi-Assif, Tsipi Meshel, Sapir Malka, Alona Telerman, Matias A Bustos, Romela Irene Ramos, Metsada Pasmanik-Chor, Dave S B Hoon, and Isaac P Witz. 2021. The melanoma brain metastatic microenvironment: aldolase C partakes in shaping the malignant phenotype of melanoma cells - a case of inter-tumor heterogeneity. Mol. Oncol. 15, 5 (May 2021), 1376–1390.
[75]
Rishi K Jaiswal, Pramod Kumar, Manoj Kumar, and Pramod K Yadava. 2018. hTERT promotes tumor progression by enhancing TSPAN13 expression in osteosarcoma cells. Mol. Carcinog. 57, 8 (August 2018), 1038–1054.
[76]
Monika Jasek, Agnieszka Bojarska-Junak, Marta Wagner, Maciej Sobczyński, Dariusz Wołowiec, Jacek Roliński, Lidia Karabon, and Piotr Kuśnierczyk. 2016. Association of variants in BAFF (rs9514828 and rs1041569) and BAFF-R (rs61756766) genes with the risk of chronic lymphocytic leukemia. Tumour Biol. 37, 10 (October 2016), 13617–13626.
[77]
Gui-Yang Jiang, Xiu-Peng Zhang, Liang Wang, Xu-Yong Lin, Juan-Han Yu, En-Hua Wang, and Yong Zhang. 2016. FBXO25 promotes cell proliferation, invasion, and migration of NSCLC. Tumour Biol. 37, 10 (October 2016), 14311–14319.
[78]
L Jiang, J Zhou, D Zhong, Y Zhou, W Zhang, W Wu, Z Zhao, W Wang, W Xu, L He, Y Ma, Y Hu, W Zhang, and J Li. 2017. Overexpression of SMC4 activates TGFβ/Smad signaling and promotes aggressive phenotype in glioma cells. Oncogenesis 6, 3 (March 2017), e301.
[79]
Liejun Jiang, Xiliu Zhang, Joseph Geradts, Qiang Wei, Steven Hochwald, Hui Xu, and Huayi Huang. 2019. Expression of tetraspanins NET-6 and CD151 in breast cancer as a potential tumor biomarker. Clin. Exp. Med. 19, 3 (August 2019), 377–384.
[80]
Yuan Jiang, Qiankun Ji, Xiaoyan Long, Peng Wang, Zewei Tu, Xian Zhang, Xingen Zhu, Kai Huang, and Jingying Li. 2022. CLCF1 is a novel potential immune-related target with predictive value for prognosis and immunotherapy response in glioma. Front. Immunol. 13, (February 2022), 810832.
[81]
Qianxu Jin, Jiahui Zhao, Zijun Zhao, Shiyang Zhang, Zhimin Sun, Yunpeng Shi, Hongshan Yan, Yizheng Wang, Liping Liu, and Zongmao Zhao. 2022. CAMK1D inhibits glioma through the PI3K/AKT/mTOR signaling pathway. Front. Oncol. 12, (April 2022), 845036.
[82]
Patricia Johansson, Laura Dierichs, Ludger Klein-Hitpass, Anke K. Bergmann, Michael Möllmann, Sascha Menninger, Peter Habenberger, Bert Klebl, Jens T. Siveke, Ulrich Dührsen, Axel Choidas, and Jan Dürig. 2020. Anti-leukemic effect of CDK9 inhibition in T-cell prolymphocytic leukemia. Therapeutic Advances in Hematology 11, (January 2020), 204062072093376. DOI:https://doi.org/10.1177/20406207209337…
[83]
Atanas Kamburov, Konstantin Pentchev, Hanna Galicka, Christoph Wierling, Hans Lehrach, and Ralf Herwig. 2010. ConsensusPathDB: toward a more complete picture of cell biology. Nucleic Acids Research 39, suppl_1 (November 2010), D712–D717. DOI:https://doi.org/10.1093/nar/gkq1156
[84]
Sun Young Kim, Dong-Yeop Shin, Sang-Man Kim, Minyoung Lee, and Eun Ju Kim. 2016. Aberrant DNA methylation-induced gene inactivation is associated with the diagnosis and/or therapy of T-cell leukemias. Leuk. Res. 47, (August 2016), 116–122.
[85]
Wootae Kim and Ja-Eun Kim. 2013. Deleted in breast cancer 1 (DBC1) deficiency results in apoptosis of breast cancer cells through impaired responses to UV-induced DNA damage. Cancer Lett. 333, 2 (June 2013), 180–186.
[86]
Yuil Kim, In-Gu Do, Mineui Hong, and Yeon-Lim Suh. 2017. Negative prognostic effect of low nuclear GLI1 expression in glioblastomas. J. Neurooncol. 133, 1 (May 2017), 69–76.
[87]
Tetsuo Kobayashi, Kosuke Tanaka, Yu Mashima, Ayano Shoda, Mio Tokuda, and Hiroshi Itoh. 2020. CEP164 deficiency causes hyperproliferation of pancreatic cancer cells. Front. Cell Dev. Biol. 8, (November 2020), 587691.
[88]
Karthik M Kodigepalli, Serena Bonifati, Nagaraja Tirumuru, and Li Wu. 2018. SAMHD1 modulates in vitro proliferation of acute myeloid leukemia-derived THP-1 cells through the PI3K-Akt-p27 axis. Cell Cycle 17, 9 (July 2018), 1124–1137.
[89]
Satoshi Koyama, Osamu Wada-Hiraike, Shunsuke Nakagawa, Michihiro Tanikawa, Haruko Hiraike, Yuichiro Miyamoto, Kenbun Sone, Katsutoshi Oda, Hiroshi Fukuhara, Keiichi Nakagawa, Shigeaki Kato, Tetsu Yano, and Yuji Taketani. 2010. Repression of estrogen receptor beta function by putative tumor suppressor DBC1. Biochem. Biophys. Res. Commun. 392, 3 (February 2010), 357–362.
[90]
Sushil Kumar, Ratnesh Kumar Srivastav, David W Wilkes, Taylor Ross, Sabrina Kim, Jules Kowalski, Srinivas Chatla, Qing Zhang, Anupma Nayak, Manti Guha, Serge Y Fuchs, Christoforos Thomas, and Rumela Chakrabarti. 2019. Estrogen-dependent DLL1-mediated Notch signaling promotes luminal breast cancer. Oncogene 38, 12 (March 2019), 2092–2107.
[91]
Aleksandar Kuzmanov, P\aal Johansen, and Günther Hofbauer. 2020. FBXO25 promotes cutaneous squamous cell carcinoma growth and metastasis through cyclin D1. J. Invest. Dermatol. 140, 12 (December 2020), 2496–2504.
[92]
Jung-Hee Kwon, Jongmin Kim, Jin Young Park, Sun Mi Hong, Chang Wook Park, Seok Joo Hong, Sun Young Park, Yoon Jung Choi, In-Gu Do, Jae-Won Joh, Dae Shick Kim, and Kwan Yong Choi. 2010. Overexpression of high-mobility group box 2 is associated with tumor aggressiveness and prognosis of hepatocellular carcinoma. Clin. Cancer Res. 16, 22 (November 2010), 5511–5521.
[93]
Jeffrey T. Leek, W. Evan Johnson, Hilary S. Parker, Andrew E. Jaffe, and John D. Storey. 2012. The <tt>sva</tt> package for removing batch effects and other unwanted variation in high-throughput experiments. Bioinformatics 28, 6 (January 2012), 882–883. DOI:https://doi.org/10.1093/bioinformatics/bts034
[94]
Kam Tong Leung, Chi Zhang, Kathy Yuen Yee Chan, Karen Li, John Tak Kit Cheung, Margaret Heung Ling Ng, Xiao-Bing Zhang, Tony Sit, Wayne Yuk Wai Lee, Wei Kang, Ka Fai To, Jasmine Wai Sum Yu, Toni Ki Fong Man, Han Wang, Kam Sze Tsang, Frankie Wai Tsoi Cheng, Grace Kee See Lam, Tin Wai Chow, Alex Wing Kwan Leung, Ting Fan Leung, Patrick Man Pan Yuen, Pak Cheung Ng, and Chi Kong Li. 2020. CD9 blockad…
[95]
Han Li, Weijing Zhang, Chunhao Niu, Chuyong Lin, Xianqiu Wu, Yunting Jian, Yue Li, Liping Ye, Yuhu Dai, Ying Ouyang, Jueming Chen, Jiaqi Qiu, Libing Song, and Yanna Zhang. 2019. Nuclear orphan receptor NR2F6 confers cisplatin resistance in epithelial ovarian cancer cells by activating the Notch3 signaling pathway. Int. J. Cancer 145, 7 (October 2019), 1921–1934.
[96]
Hui Li, Fan Yang, Chunhua Liu, Peng Xiao, Yunfei Xu, Zonglai Liang, Chuan Liu, Hongmei Wang, Wenjun Wang, Wenshuai Zheng, Wei Zhang, Xiaoyun Ma, Dongfang He, Xiaoyuan Song, Fuai Cui, Zhigang Xu, Fan Yi, Jin-Peng Sun, and Xiao Yu. 2016. Crystal structure and substrate specificity of PTPN12. Cell Rep. 15, 6 (May 2016), 1345–1358.
[97]
Ping Li, Wenlian Liu, Qian Xu, and Changxiu Wang. 2017. Clinical significance and biological role of Wnt10a in ovarian cancer. Oncol. Lett. 14, 6 (December 2017), 6611–6617.
[98]
Qihang Li, Zhiyu Zhang, Hongchao Jiang, Jun Hou, Yuhang Chai, Hongxing Nan, Feng Li, and Lianghai Wang. 2022. DLEU1 promotes cell survival by preventing DYNLL1 degradation in esophageal squamous cell carcinoma. J. Transl. Med. 20, 1 (May 2022), 245.
[99]
Qingqing Li, Lei Yao, Youzhen Wei, Shasha Geng, Chengzhi He, and Hua Jiang. 2015. Role of RHOT1 on migration and proliferation of pancreatic cancer. Am. J. Cancer Res. 5, 4 (March 2015), 1460–1470.
[100]
Shuo Li, Feng Yang, Yao-Kun Yang, and Yun Zhou. 2019. Increased expression of ecotropic viral integration site 2A indicates a poor prognosis and promotes osteosarcoma evolution through activating MEK/ERK pathway. J. Recept. Signal Transduct. Res. 39, 4 (August 2019), 368–372.
[101]
Xue-Bing Li, Shi Jiao, Heng Sun, Jing Xue, Wen-Ting Zhao, Li Fan, Guo-Hao Wu, and Jing Fang. 2011. The orphan nuclear receptor EAR2 is overexpressed in colorectal cancer and it regulates survivability of colon cancer cells. Cancer Lett. 309, 2 (October 2011), 137–144.
[102]
Yansheng Li, Xing Liu, Xiaoteng Cui, Yanli Tan, Qixue Wang, Yunfei Wang, Can Xu, Chuan Fang, and Chunsheng Kang. 2021. LncRNA PRADX-mediated recruitment of PRC2/DDX5 complex suppresses UBXN1 expression and activates NF-κB activity, promoting tumorigenesis. Theranostics 11, 9 (March 2021), 4516–4530.
[103]
Y Liang, H Gao, S-Y Lin, J A Goss, C Du, and K Li. 2015. Mcph1/Brit1 deficiency promotes genomic instability and tumor formation in a mouse model. Oncogene 34, 33 (August 2015), 4368–4378.
[104]
Feng Lin, Zan Shen, Li-Na Tang, Shui-Er Zheng, Yuan-Jue Sun, Da-Liu Min, and Yang Yao. 2014. KLF8 knockdown suppresses proliferation and invasion in human osteosarcoma cells. Mol. Med. Rep. 9, 5 (May 2014), 1613–1617.
[105]
Tzu-Chi Lin, Syue-Ting Chen, Min-Chuan Huang, John Huang, Chia-Lang Hsu, Hsueh-Fen Juan, Ho-Hsiung Lin, and Chi-Hau Chen. 2017. GALNT6 expression enhances aggressive phenotypes of ovarian cancer cells by regulating EGFR activity. Oncotarget 8, 26 (June 2017), 42588–42601.
[106]
Chunquan Liu, Jizheng Tang, Xinchun Duan, Yanlin Du, Xiaoran Wang, and Yong Cui. 2021. DDX10 promotes human lung carcinoma proliferation by U3 small nucleolar ribonucleoprotein IMP4. Thorac. Cancer 12, 12 (June 2021), 1873–1880.
[107]
Haiou Liu, Qian Wu, Yidong Liu, Weisi Liu, Weijuan Zhang, Deng Pan, and Jiejie Xu. 2015. Prognostic significance of β1,6-N-acetylglucosaminyltransferase V expression in patients with hepatocellular carcinoma. Jpn. J. Clin. Oncol. 45, 9 (September 2015), 844–853.
[108]
Na Liu, Yafang Wang, Yongan Zhou, Hailin Pang, Jing Zhou, Pei Qian, Lili Liu, and Helong Zhang. 2014. Krüppel-like factor 8 involved in hypoxia promotes the invasion and metastasis of gastric cancer via epithelial to mesenchymal transition. Oncol. Rep. 32, 6 (December 2014), 2397–2404.
[109]
Yi Liu, Yucai Wu, Peipei Zhang, Chaojie Xu, Zesen Liu, Chaojie He, Yiming Liu, and Zhengjun Kang. 2021. CXCL12 and CD3E as indicators for tumor microenvironment modulation in bladder cancer and their correlations with immune infiltration and molecular subtypes. Front. Oncol. 11, (March 2021), 636870.
[110]
Yuefang Liu, Xiaojing Zhu, Jin Zhu, Shibing Liao, Qi Tang, Kaikun Liu, Xiaohong Guan, Jianping Zhang, and Zhenqing Feng. 2007. Identification of differential expression of genes in hepatocellular carcinoma by suppression subtractive hybridization combined cDNA microarray. Oncol. Rep. 18, 4 (October 2007), 943–951.
[111]
Ingrid Ljuslinder, Irina Golovleva, Richard Palmqvist, Ake Oberg, Roger Stenling, Yvonne Jonsson, H\aakan Hedman, Roger Henriksson, and Beatrice Malmer. 2007. LRIG1 expression in colorectal cancer. Acta Oncol. 46, 8 (2007), 1118–1122.
[112]
Xiuqin Lu, Chuanyu Li, Wenhao Xu, Yuanyuan Wu, Jian Wang, Shuxian Chen, Hailiang Zhang, Huadong Huang, Haineng Huang, and Wangrui Liu. 2021. Malignant tumor purity reveals the driven and prognostic role of CD3E in low-grade glioma microenvironment. Front. Oncol. 11, (September 2021), 676124.
[113]
Zaili Luo, Dazhuan Xin, Yunfei Liao, Kalen Berry, Sean Ogurek, Feng Zhang, Liguo Zhang, Chuntao Zhao, Rohit Rao, Xinran Dong, Hao Li, Jianzhong Yu, Yifeng Lin, Guoying Huang, Lingli Xu, Mei Xin, Ryuichi Nishinakamura, Jiyang Yu, Marcel Kool, Stefan M Pfister, Martine F Roussel, Wenhao Zhou, William A Weiss, Paul Andreassen, and Q Richard Lu. 2023. Loss of phosphatase CTDNEP1 potentiates aggressiv…
[114]
Qian Ma, Yan Zhang, Ran Meng, Kun Ming Xie, Ying Xiong, Song Lin, Zong Lin K He, Tao Tao, Ying Yang, Ji Zong Zhao, and Jun Qi He. 2015. MAGI3 suppresses glioma cell proliferation via upregulation of PTEN expression. Biomed. Environ. Sci. 28, 7 (July 2015), 502–509.
[115]
Zhifei Ma, Chencheng Han, Wenjia Xia, Siwei Wang, Xiang Li, Panqi Fang, Rong Yin, Lin Xu, and Liu Yang. 2020. circ5615 functions as a ceRNA to promote colorectal cancer progression by upregulating TNKS. Cell Death Dis. 11, 5 (May 2020), 356.
[116]
Fabio Malavasi, Silvia Deaglio, Rajendra Damle, Giovanna Cutrona, Manlio Ferrarini, and Nicholas Chiorazzi. 2011. CD38 and chronic lymphocytic leukemia: a decade later. Blood 118, 13 (September 2011), 3470–3478.
[117]
Filip Matthijssens, Nitesh D Sharma, Monique Nysus, Christian K Nickl, Huining Kang, Dominique R Perez, Beatrice Lintermans, Wouter Van Loocke, Juliette Roels, Sofie Peirs, Lisa Demoen, Tim Pieters, Lindy Reunes, Tim Lammens, Barbara De Moerloose, Filip Van Nieuwerburgh, Dieter L Deforce, Laurence C Cheung, Rishi S Kotecha, Martijn Dp Risseeuw, Serge Van Calenbergh, Takeshi Takarada, Yukio Yoneda…
[118]
E Matutes, V Brito-Babapulle, J Swansbury, J Ellis, R Morilla, C Dearden, A Sempere, and D Catovsky. 1991. Clinical and laboratory features of 78 cases of T-prolymphocytic leukemia. Blood 78, 12 (December 1991), 3269–3274. DOI:https://doi.org/10.1182/blood.v78.12.3269.3269
[119]
Nathan Mikhaylenko, Linus Wahnschaffe, Marco Herling, Ingo Roeder, and Michael Seifert. 2022. Computational gene expression analysis reveals distinct molecular subgroups of T-cell prolymphocytic leukemia. PLOS ONE 17, 9 (September 2022), e0274463.
[120]
Jamie K Miller, David L Shattuck, Ellen Q Ingalla, Lily Yen, Alexander D Borowsky, Lawrence J T Young, Robert D Cardiff, Kermit L Carraway 3rd, and Colleen Sweeney. 2008. Suppression of the negative regulator LRIG1 contributes to ErbB2 overexpression in breast cancer. Cancer Res. 68, 20 (October 2008), 8286–8294.
[121]
Tomohiro Miyai, Shintaro Hojyo, Tomokatsu Ikawa, Masami Kawamura, Tarou Irié, Hideki Ogura, Atsushi Hijikata, Bum-Ho Bin, Takuwa Yasuda, Hiroshi Kitamura, Manabu Nakayama, Osamu Ohara, Hisahiro Yoshida, Haruhiko Koseki, Kenji Mishima, and Toshiyuki Fukada. 2014. Zinc transporter SLC39A10/ZIP10 facilitates antiapoptotic signaling during early B-cell development. Proc. Natl. Acad. Sci. U. S. A. 111…
[122]
Ryoya Miyakawa, Makoto Kobayashi, Kotaro Sugimoto, Yuta Endo, Manabu Kojima, Yasuyuki Kobayashi, Shigenori Furukawa, Tsuyoshi Honda, Takafumi Watanabe, Shigeyuki Asano, Shu Soeda, Yuko Hashimoto, Keiya Fujimori, and Hideki Chiba. 2023. SPON1 is an independent prognostic biomarker for ovarian cancer. J. Ovarian Res. 16, 1 (May 2023), 95.
[123]
Anaz Mohammed, Caixin Zhang, Shuwen Zhang, Qin Shen, Jieying Li, Zhiyuan Tang, and Hua Liu. 2019. Inhibition of cell proliferation and migration in non‑small cell lung cancer cells through the suppression of LYPLA1. Oncol. Rep. 41, 2 (February 2019), 973–980.
[124]
Adrián Mosquera Orgueira, Beatriz Antelo Rodrı́guez, José Ángel Dı́az Arias, Nicolás Dı́az Varela, and José Luis Bello López. 2019. A three-gene expression signature identifies a cluster of patients with short survival in chronic Lymphocytic leukemia. J. Oncol. 2019, (November 2019), 9453539.
[125]
Daita Nadano, Tomomi Notsu, Tsukasa Matsuda, and Taka Sato. 2002. A human gene encoding a protein homologous to ribosomal protein L39 is normally expressed in the testis and derepressed in multiple cancer cells. Biochim. Biophys. Acta 1577, 3 (September 2002), 430–436.
[126]
Kentaro Nakayama, Atsuko Kanzaki, Kunihiko Terada, Masato Mutoh, Kenji Ogawa, Toshihiro Sugiyama, Seiichi Takenoshita, Kiyoshi Itoh, Nobuo Yaegashi, Kohji Miyazaki, Nouri Neamati, and Yuji Takebayashi. 2004. Prognostic value of the Cu-transporting ATPase in ovarian carcinoma patients receiving cisplatin-based chemotherapy. Clin. Cancer Res. 10, 8 (April 2004), 2804–2811.
[127]
M Neumaier, S Paululat, A Chan, P Matthaes, and C Wagener. 1993. Biliary glycoprotein, a potential human cell adhesion molecule, is down-regulated in colorectal carcinomas. Proc. Natl. Acad. Sci. U. S. A. 90, 22 (November 1993), 10744–10748.
[128]
Thi My Hien Nguyen, In-Whoan Shin, Tae Jin Lee, Junsoo Park, Jae Hyung Kim, Mi Sun Park, and Eun-Ju Lee. 2016. Loss of ITM2A, a novel tumor suppressor of ovarian cancer through G2/M cell cycle arrest, is a poor prognostic factor of epithelial ovarian cancer. Gynecol. Oncol. 140, 3 (March 2016), 545–553.
[129]
Pamela A Norton and Anand S Mehta. 2019. Expression of genes that control core fucosylation in hepatocellular carcinoma: Systematic review. World J. Gastroenterol. 25, 23 (June 2019), 2947–2960.
[130]
Minsik Oh, Sungjoon Park, Sangseon Lee, Dohoon Lee, Sangsoo Lim, Dabin Jeong, Kyuri Jo, Inuk Jung, and Sun Kim. 2020. DRIM: A web-based system for investigating Drug Response at the molecular level by condition-specific multi-omics data integration. Front. Genet. 11, (November 2020), 564792.
[131]
Elias Orouji, Jalil Tavakkol Afshari, Zahra Badiee, Abbas Shirdel, and Afrouz Alipour. 2012. Association between HLA-DQB1 gene and patients with acute lymphoblastic leukemia (ALL). Int. J. Hematol. 95, 5 (May 2012), 551–555.
[132]
Deeksha Pal, Ujjawal Sharma, Shrawan Kumar Singh, and Rajendra Prasad. 2014. Association between ZIP10 gene expression and tumor aggressiveness in renal cell carcinoma. Gene 552, 1 (November 2014), 195–198.
[133]
Luyun Peng, Rui Shi, Qingkai Dai, Hao Yang, Lei Ye, Yuefang Wang, Ge Zhang, Yongmei Jiang, and Xiaojuan Liu. 2022. Prognostic relevance of structural maintenance of chromosomes 4 Overexpression in pediatric acute lymphoblastic leukemia. Clin. Lab. 68, 1 (January 2022).
[134]
Carolin Ploeger, Nina Waldburger, Angelika Fraas, Benjamin Goeppert, Stefan Pusch, Kai Breuhahn, Xin Wei Wang, Peter Schirmacher, and Stephanie Roessler. 2016. Chromosome 8p tumor suppressor genes SH2D4A and SORBS3 cooperate to inhibit interleukin-6 signaling in hepatocellular carcinoma. Hepatology 64, 3 (September 2016), 828–842.
[135]
Swapnil Potdar, Aleksandr Ianevski, John-Patrick Mpindi, Dmitrii Bychkov, Clément Fiere, Philipp Ianevski, Bhagwan Yadav, Krister Wennerberg, Tero Aittokallio, Olli Kallioniemi, Jani Saarela, and Päivi Östling. 2020. Breeze: an integrated quality control and data analysis application for high-throughput drug screening. Bioinformatics 36, 11 (June 2020), 3602–3604.
[136]
Robert Pytlik, Kamila Polgarova, Jana Karolova, and Pavel Klener. 2020. Current Immunotherapy Approaches in Non-Hodgkin Lymphomas. Vaccines 8, 4 (November 2020), 708. DOI:https://doi.org/10.3390/vaccines8040708
[137]
Hengyi Qu, Huabo Sun, and Xueping Wang. 2018. Neogenin-1 promotes cell proliferation, motility, and adhesion by up-regulation of Zinc finger E-box binding homeobox 1 via activating the Rac1/PI3K/AKT pathway in gastric cancer cells. Cell. Physiol. Biochem. 48, 4 (July 2018), 1457–1467.
[138]
Julie Rageul, Stéphanie Mottier, Anne Jarry, Yatrik Shah, Sandrine Théoleyre, Damien Masson, Frank J Gonzalez, Christian L Laboisse, and Marc G Denis. 2009. KLF4-dependent, PPARgamma-induced expression of GPA33 in colon cancer cell lines. Int. J. Cancer 125, 12 (December 2009), 2802–2809.
[139]
Robert G Ramsay and Thomas J Gonda. 2008. MYB function in normal and cancer cells. Nat. Rev. Cancer 8, 7 (July 2008), 523–534.
[140]
Chuanli Ren, Hui Chen, Chongxu Han, Deyuan Fu, Fuan Wang, Daxin Wang, Li Ma, Lin Zhou, and Dongsheng Han. 2016. The anti-apoptotic and prognostic value of fibroblast growth factor 9 in gastric cancer. Oncotarget 7, 24 (June 2016), 36655–36665.
[141]
Fang Ren, Danni Wang, Yizi Wang, Peng Chen, and Cuishan Guo. 2019. SPOCK2 affects the biological behavior of endometrial cancer cells by regulation of MT1-MMP and MMP2. Reprod. Sci. (March 2019), 1933719119834341.
[142]
C Rimkus, M Martini, J Friederichs, R Rosenberg, D Doll, J R Siewert, B Holzmann, and K P Janssen. 2006. Prognostic significance of downregulated expression of the candidate tumour suppressor gene SASH1 in colon cancer. Br. J. Cancer 95, 10 (November 2006), 1419–1423.
[143]
Antonio M. Risitano. 2019. T-PLL: harmonizing criteria for research. Blood 134, 14 (July 2019), 1113–1114. DOI:https://doi.org/10.1182/blood.2019002303
[144]
Matthew E. Ritchie, Belinda Phipson, Di Wu, Yifang Hu, Charity W. Law, Wei Shi, and Gordon K. Smyth. 2015. limma powers differential expression analyses for RNA-sequencing and microarray studies. Nucleic Acids Research 43, 7 (January 2015), e47–e47. DOI:https://doi.org/10.1093/nar/gkv007
[145]
Christian Ritz, Florent Baty, Jens C Streibig, and Daniel Gerhard. 2015. Dose-response analysis using R. PLoS One 10, 12 (December 2015), e0146021.
[146]
A ROBERTS, F TIAN, S BYFIELD, C STUELTEN, A OOSHIMA, S SAIKA, and K FLANDERS. 2006. Smad3 is key to TGF-\ensuremathβ-mediated epithelial-to-mesenchymal transition, fibrosis, tumor suppression and metastasis. Cytokine &amp; Growth Factor Reviews 17, 1–2 (February 2006), 19–27. DOI:https://doi.org/10.1016/j.cytogfr.2005.09.008
[147]
Stephanie Roessler, Ezhou Lori Long, Anuradha Budhu, Yidong Chen, Xuelian Zhao, Junfang Ji, Robert Walker, Hu-Liang Jia, Qing-Hai Ye, Lun-Xiu Qin, Zhao-You Tang, Ping He, Kent W Hunter, Snorri S Thorgeirsson, Paul S Meltzer, and Xin Wei Wang. 2012. Integrative genomic identification of genes on 8p associated with hepatocellular carcinoma progression and patient survival. Gastroenterology 142, 4 (…
[148]
Tamara Rothenburger, Dominique Thomas, Yannick Schreiber, Paul R Wratil, Tamara Pflantz, Kirsten Knecht, Katie Digianantonio, Joshua Temple, Constanze Schneider, Hanna-Mari Baldauf, Katie-May McLaughlin, Florian Rothweiler, Berna Bilen, Samira Farmand, Denisa Bojkova, Rui Costa, Nerea Ferreirós, Gerd Geisslinger, Thomas Oellerich, Yong Xiong, Oliver T Keppler, Mark N Wass, Martin Michaelis, and J…
[149]
T Saitoh, H Kirikoshi, T Mine, and M Katoh. 2001. Proto-oncogene WNT10B is up-regulated by tumor necrosis factor alpha in human gastric cancer cell line MKN45. Int. J. Oncol. 19, 6 (December 2001), 1187–1192.
[150]
Libero Santarpia, Takayuki Iwamoto, Angelo Di Leo, Naoki Hayashi, Giulia Bottai, Martha Stampfer, Fabrice André, Nicholas C Turner, W Fraser Symmans, Gabriel N Hortobágyi, Lajos Pusztai, and Giampaolo Bianchini. 2013. DNA repair gene patterns as prognostic and predictive factors in molecular breast cancer subtypes. Oncologist 18, 10 (September 2013), 1063–1073.
[151]
Hiroki Sasaki, Yasuhiro Matsumura, Teruhiko Yoshida, Tatsuo Teramoto, Nobuko Yamamoto, Hironori Kaneko, Kazuhiko Yoshimatsu, Hisayuki Matsushita, Kazuhiko Aoyagi, Mie Ishii, and Satoshi Yajima. 2007. Expression profiling of fecal colonocytes for RNA-based screening of colorectal cancer. International Journal of Oncology (November 2007). DOI:https://doi.org/10.3892/ijo.31.5.1029
[152]
A. Schrader, G. Crispatzu, S. Oberbeck, P. Mayer, S. Pützer, J. von Jan, E. Vasyutina, K. Warner, N. Weit, N. Pflug, T. Braun, E. I. Andersson, B. Yadav, A. Riabinska, B. Maurer, M. S. Ventura Ferreira, F. Beier, J. Altmüller, M. Lanasa, C. D. Herling, T. Haferlach, S. Stilgenbauer, G. Hopfinger, M. Peifer, T. H. Brümmendorf, P. Nürnberg, K. S. J. Elenitoba-Johnson, S. Zha, M. Hallek, R. Moriggl,…
[153]
Alexandra Schrader, Till Braun, and Marco Herling. 2019. The dawn of a new era in treating T-PLL. Oncotarget 10, 6 (January 2019), 626–628. DOI:https://doi.org/10.18632/oncotarget.26595
[154]
Chiara Secondini, Antoinette Wetterwald, Ruth Schwaninger, George N Thalmann, and Marco G Cecchini. 2011. The role of the BMP signaling antagonist noggin in the development of prostate cancer osteolytic bone metastasis. PLoS One 6, 1 (January 2011), e16078.
[155]
Michael Seifert, Betty Friedrich, and Andreas Beyer. 2016. Importance of rare gene copy number alterations for personalized tumor characterization and survival analysis. Genome Biology 17, 1 (October 2016). DOI:https://doi.org/10.1186/s13059-016-1058-1
[156]
Hiroyuki Seimiya, Yukiko Muramatsu, Tomokazu Ohishi, and Takashi Tsuruo. 2005. Tankyrase 1 as a target for telomere-directed molecular cancer therapeutics. Cancer Cell 7, 1 (January 2005), 25–37.
[157]
Haibo Shen, Enkuo Zheng, Zhenhua Yang, Minglei Yang, Xiang Xu, Yinjie Zhou, Junjun Ni, Rui Li, and Guofang Zhao. 2020. YRDC is upregulated in non-small cell lung cancer and promotes cell proliferation by decreasing cell apoptosis. Oncol. Lett. 20, 1 (July 2020), 43–52.
[158]
Min Shi, Ruili Yang, Jing Lin, Q I Wei, Lei Chen, Weifeng Gong, Yang Li, and Xiaobo Guo. 2021. LncRNA-SNHG16 promotes proliferation and migration of acute myeloid leukemia cells via PTEN/PI3K/AKT axis through suppressing CELF2 protein. J. Biosci. 46, 1 (2021).
[159]
Xiu Shi, Xuejiao Yu, Juan Wang, Shimin Bian, Qiutong Li, Fengqing Fu, Xinwei Zou, Lin Zhang, Robert C Bast Jr, Zhen Lu, Lingchuan Guo, Youguo Chen, and Jinhua Zhou. 2022. SIK2 promotes ovarian cancer cell motility and metastasis by phosphorylating MYLK. Mol. Oncol. 16, 13 (July 2022), 2558–2574.
[160]
Xiuying Shi, Yang Zhao, and Chuifeng Fan. 2019. Zbed3 promotes proliferation and invasion of lung cancer partly through regulating the function of Axin-Gsk3β complex. J. Cell. Mol. Med. 23, 2 (February 2019), 1014–1021.
[161]
Dovydas Širvinskas, Giedrius Steponaitis, Rytis Stakaitis, Arimantas Tamašauskas, Paulina Vaitkienė, and Daina Skiriutė. 2023. Antisense lncRNA CHROMR is linked to glioma patient survival. Front. Mol. Biosci. 10, (March 2023), 1101953.
[162]
Susan L Slager, Lynn R Goldin, Sara S Strom, Mark C Lanasa, Logan G Spector, Laura Rassenti, Jose F Leis, Nicola J Camp, Neil E Kay, Celine M Vachon, Martha Glenn, J Brice Weinberg, Kari G Rabe, Julie M Cunningham, Sara J Achenbach, Curtis A Hanson, Gerald E Marti, Timothy G Call, Neil E Caporaso, and James R Cerhan. 2010. Genetic susceptibility variants for chronic lymphocytic leukemia. Cancer E…
[163]
Petr Smirnov, Zhaleh Safikhani, Nehme El-Hachem, Dong Wang, Adrian She, Catharina Olsen, Mark Freeman, Heather Selby, Deena M A Gendoo, Patrick Grossmann, Andrew H Beck, Hugo J W L Aerts, Mathieu Lupien, Anna Goldenberg, and Benjamin Haibe-Kains. 2016. PharmacoGx: an R package for analysis of large pharmacogenomic datasets. Bioinformatics 32, 8 (April 2016), 1244–1246.
[164]
Jing Song, Wenwen Liu, Jianzhen Wang, Junxia Hao, Yingyan Wang, Xin You, Xiaohui Du, Yang Zhou, Jing Ben, Xinri Zhang, Mingliang Ye, and Qi Wang. 2020. GALNT6 promotes invasion and metastasis of human lung adenocarcinoma cells through O-glycosylating chaperone protein GRP78. Cell Death Dis. 11, 5 (May 2020), 352.
[165]
Vishrut K Srinivasan, Shano Naseem, Neelam Varma, Deepesh P Lad, and Pankaj Malhotra. 2020. Genomic alterations in chronic lymphocytic leukemia and their correlation with clinico-hematological parameters and disease progression. Blood Res. 55, 3 (September 2020), 131–138.
[166]
Philipp B. Staber, Marco Herling, Mar Bellido, Eric D. Jacobsen, Matthew S. Davids, Tapan Mahendra Kadia, Andrei Shustov, Olivier Tournilhac, Emmanuel Bachy, Francesco Zaja, Kimmo Porkka, Gregor Hoermann, Ingrid Simonitsch-Klupp, Claudia Haferlach, Stefan Kubicek, Marius E. Mayerhoefer, Georg Hopfinger, Ulrich Jaeger, and Claire Dearden. 2019. Consensus criteria for diagnosis, staging, and treatm…
[167]
Marian Stevens-Kroef, Annet Simons, Hanneke Gorissen, Ton Feuth, Daniel Olde Weghuis, Arjan Buijs, Reinier Raymakers, and Ad Geurts van Kessel. 2009. Identification of chromosomal abnormalities relevant to prognosis in chronic lymphocytic leukemia using multiplex ligation-dependent probe amplification. Cancer Genet. Cytogenet. 195, 2 (December 2009), 97–104.
[168]
Cheng-Cao Sun, Shu-Jun Li, Zhen-Long Chen, Guang Li, Qian Zhang, and De-Jia Li. 2019. Expression and prognosis analyses of Runt-related transcription factor family in human leukemia. Mol. Ther. Oncolytics 12, (March 2019), 103–111.
[169]
Siyu Sun and Wenjia Fang. 2020. Current understandings on T-cell prolymphocytic leukemia and its association with TCL1 proto-oncogene. Biomedicine &amp; Pharmacotherapy 126, (June 2020), 110107. DOI:https://doi.org/10.1016/j.biopha.2020.110107
[170]
Tingting Sun, Nicola Aceto, Kristen L Meerbrey, Jessica D Kessler, Chunshui Zhou, Ilenia Migliaccio, Don X Nguyen, Natalya N Pavlova, Maria Botero, Jian Huang, Ronald J Bernardi, Earlene Schmitt, Guang Hu, Mamie Z Li, Noah Dephoure, Steven P Gygi, Mitchell Rao, Chad J Creighton, Susan G Hilsenbeck, Chad A Shaw, Donna Muzny, Richard A Gibbs, David A Wheeler, C Kent Osborne, Rachel Schiff, Mohamed …
[171]
Xiangran Sun, Di Zheng, and Weichun Guo. 2022. Comprehensive analysis of a zinc finger protein gene-based signature with regard to prognosis and tumor immune microenvironment in osteosarcoma. Front. Genet. 13, (February 2022), 835014.
[172]
Ji-Youn Sung, Ranah Kim, Ja-Eun Kim, and Juhie Lee. 2010. Balance between SIRT1 and DBC1 expression is lost in breast cancer. Cancer Sci. 101, 7 (July 2010), 1738–1744.
[173]
Ning Tan, Ling Dai, Xiaojia Liu, Guangdong Pan, Hui Chen, Jiang Huang, and Qing Xu. 2017. Upregulation of caprin1 expression is associated with poor prognosis in hepatocellular carcinoma. Pathol. Res. Pract. 213, 12 (December 2017), 1563–1567.
[174]
Marcus Thomasson, Baofeng Wang, Peter Hammarsten, Anna Dahlman, Jenny Liao Persson, Andreas Josefsson, Pär Stattin, Torvald Granfors, Lars Egevad, Roger Henriksson, Anders Bergh, and H\aakan Hedman. 2011. LRIG1 and the liar paradox in prostate cancer: a study of the expression and clinical significance of LRIG1 in prostate cancer. Int. J. Cancer 128, 12 (June 2011), 2843–2852.
[175]
Bi-Xia Tian, Wei Sun, Shu-Hong Wang, Pei-Jun Liu, and Yao-Chun Wang. 2021. Differential expression and clinical significance of COX6C in human diseases. Am. J. Transl. Res. 13, 1 (January 2021), 1–10.
[176]
Kristjan Välk, Tõnu Vooder, Raivo Kolde, Mari-Ann Reintam, Cathleen Petzold, Jaak Vilo, and Andres Metspalu. 2010. Gene expression profiles of non-small cell lung cancer: survival prediction and new biomarkers. Oncology 79, 3–4 (2010), 283–292.
[177]
C Wagener and S Ergün. 2000. Angiogenic properties of the carcinoembryonic antigen-related cell adhesion molecule 1. Exp. Cell Res. 261, 1 (November 2000), 19–24.
[178]
Fang Wang, Caixia Cheng, Xinhui Wang, Fei Chen, Hongyi Li, Yan Zhou, Yanqiang Wang, Xiaoling Hu, Pengzhou Kong, Ling Zhang, Xiaolong Cheng, and Yongping Cui. 2022. Elevated FAM84B promotes cell proliferation via interacting with NPM1 in esophageal squamous cell carcinoma. Cell Death Discov. 8, 1 (April 2022), 182.
[179]
Hongquan Wang, Shuli Zhao, Bo Chen, Chuhua Fu, Yanwei Dang, Peihai Fang, Jun Wang, Ning Wang, and Lijun Liu. 2018. Repression of the expression of PPP3CC by ZEB1 confers activation of NF-κB and contributes to invasion and growth in glioma cells. Jpn. J. Clin. Oncol. 48, 2 (February 2018), 175–183.
[180]
Jian Wang, Ziming Guo, Fei Sun, Tian Xu, Jianlin Wang, and Jingping Yu. 2022. A novel ferroptosis-related gene signature to predict prognosis of esophageal carcinoma. J. Oncol. 2022, (July 2022), 7485435.
[181]
Lina Wang, Wei Yin, and Chun Shi. 2017. E3 ubiquitin ligase, RNF139, inhibits the progression of tongue cancer. BMC Cancer 17, 1 (June 2017), 452.
[182]
Liyan Wang, Haiyan Long, Qinghua Zheng, Xiaotong Bo, Xuhua Xiao, and Bin Li. 2019. Circular RNA circRHOT1 promotes hepatocellular carcinoma progression by initiation of NR2F6 expression. Mol. Cancer 18, 1 (July 2019), 119.
[183]
Mingyue Wang, Zhichao Miao, Hong Cen, Jiaxu He, and Changyuan Wei. 2022. Long non-coding RNA (LncRNA) CHROMR promotes the expression of the CNNM1 gene by adsorbing hsa-miR-1299 to obtain drug resistance in diffuse large B lymphoma cells. Transl. Cancer Res. 11, 5 (May 2022), 1362–1371.
[184]
Shixiang Wang, Li An Cowley, and Xue-Song Liu. 2019. Sex differences in cancer immunotherapy efficacy, biomarkers, and therapeutic strategy. Molecules 24, 18 (September 2019), 3214.
[185]
Qin Wei, Tianshu Miao, Pengju Zhang, Baodong Jiang, and Hua Yan. 2022. Comprehensive analysis to identify GNG7 as a prognostic biomarker in lung adenocarcinoma correlating with immune infiltrates. Front. Genet. 13, (September 2022), 984575.
[186]
Xing Wei, Kun Zhang, Haifeng Qin, Jinlong Zhu, Qiaoxi Qin, Yang Yu, and Hong Wang. 2018. GMDS knockdown impairs cell proliferation and survival in human lung adenocarcinoma. BMC Cancer 18, 1 (May 2018), 600.
[187]
Nicholas Wong, Yan Gu, Anil Kapoor, Xiaozeng Lin, Diane Ojo, Fengxiang Wei, Judy Yan, Jason de Melo, Pierre Major, Geoffrey Wood, Tariq Aziz, Jean-Claude Cutz, Michael Bonert, Arthur J Patterson, and Damu Tang. 2017. Upregulation of FAM84B during prostate cancer progression. Oncotarget 8, 12 (March 2017), 19218–19235.
[188]
Queenie Wing-Lei Wong, Jia Li, Sheng Rong Ng, Seng Gee Lim, Henry Yang, and Leah A Vardy. 2014. RPL39L is an example of a recently evolved ribosomal protein paralog that shows highly specific tissue expression patterns and is upregulated in ESCs and HCC tumors. RNA Biol. 11, 1 (2014), 33–41.
[189]
Jun Xiang, Lekun Fang, Yanxin Luo, Zuli Yang, Yi Liao, Ji Cui, Meijin Huang, Zihuan Yang, Yan Huang, Xinjuan Fan, Huashe Wang, Lei Wang, Junsheng Peng, and Jianping Wang. 2014. Levels of human replication factor C4, a clamp loader, correlate with tumor progression and predict the prognosis for colorectal cancer. J. Transl. Med. 12, 1 (November 2014), 320.
[190]
Shu-Cai Xie, Jian-Quan Zhang, Xi-Li Jiang, Yong-Yong Hua, Shao-Wei Xie, Ye-Ang Qin, and Yi-Jun Yang. 2020. LncRNA CRNDE facilitates epigenetic suppression of CELF2 and LATS2 to promote proliferation, migration and chemoresistance in hepatocellular carcinoma. Cell Death Dis. 11, 8 (August 2020), 676.
[191]
Feng Xu, Jionghuang Chen, and Dihua Huang. 2022. Pan-cancer analysis identifies FAM49B as an immune-related prognostic maker for hepatocellular carcinoma. J. Cancer 13, 1 (January 2022), 278–289.
[192]
Heng Xu, Cheng Cheng, Meenakshi Devidas, Deqing Pei, Yiping Fan, Wenjian Yang, Geoff Neale, Paul Scheet, Esteban G Burchard, Dara G Torgerson, Celeste Eng, Michael Dean, Frederico Antillon, Naomi J Winick, Paul L Martin, Cheryl L Willman, Bruce M Camitta, Gregory H Reaman, William L Carroll, Mignon Loh, William E Evans, Ching-Hon Pui, Stephen P Hunger, Mary V Relling, and Jun J Yang. 2012. ARID5B…
[193]
Xin Xu, Chihao Zhang, Yan Xia, and Jiwei Yu. 2020. Over expression of METRN predicts poor clinical prognosis in colorectal cancer. Mol. Genet. Genomic Med. 8, 3 (March 2020), e1102.
[194]
Yuandong Xu, Xuejuan Liu, Huizhong Zhang, Ziyuan Zhu, Xianqiu Wu, Xiaobing Wu, Shuling Li, Libing Song, and Xuehu Xu. 2018. Overexpression of HES6 has prognostic value and promotes metastasis via the Wnt/β-catenin signaling pathway in colorectal cancer. Oncol. Rep. 40, 3 (September 2018), 1261–1274.
[195]
Hiroto Yamazaki, C Wilson Xu, Motohiko Naito, Hiroko Nishida, Toshihiro Okamoto, Farhana Ishrat Ghani, Satoshi Iwata, Takeshi Inukai, Kanji Sugita, and Chikao Morimoto. 2011. Regulation of cancer stem cell properties by CD9 in human B-acute lymphoblastic leukemia. Biochem. Biophys. Res. Commun. 409, 1 (May 2011), 14–21.
[196]
Limei Yan, Zeping He, Wei Li, Ning Liu, and Song Gao. 2021. The Overexpression of Acyl-CoA medium-chain synthetase-3 (ACSM3) suppresses the ovarian cancer progression via the inhibition of Integrin β1/AKT signaling pathway. Front. Oncol. 11, (March 2021), 644840.
[197]
Pengrong Yan, Jing Fu, Zhaoxia Qu, Shirong Li, Takashi Tanaka, Michael J Grusby, and Gutian Xiao. 2009. PDLIM2 suppresses human T-cell leukemia virus type I Tax-mediated tumorigenesis by targeting Tax into the nuclear matrix for proteasomal degradation. Blood 113, 18 (April 2009), 4370–4380.
[198]
Liu Yang, Haitao Zhang, Qi Yao, Yingying Yan, Ronghua Wu, and Mei Liu. 2015. Clinical significance of SASH1 expression in glioma. Dis. Markers 2015, (September 2015), 383046.
[199]
Wuping Yang, Jingcheng Zhou, Kenan Zhang, Lei Li, Yawei Xu, Kaifang Ma, Haibiao Xie, Lin Cai, Yanqing Gong, and Kan Gong. 2021. Identification and validation of the clinical roles of the VHL-related LncRNAs in clear cell renal cell carcinoma. J. Cancer 12, 9 (March 2021), 2702–2714.
[200]
Yizhou Yao, Diyuan Zhou, Dongtao Shi, Hui Zhang, Shenghua Zhan, Xinyu Shao, Kang Sun, Liang Sun, Guangting Wu, Kangjun Tian, Xinguo Zhu, and Songbing He. 2019. GLI1 overexpression promotes gastric cancer cell proliferation and migration and induces drug resistance by combining with the AKT-mTOR pathway. Biomed. Pharmacother. 111, (March 2019), 993–1004.
[201]
Junhui Ye, Wujun Luo, Lingling Luo, Limin Zhai, and Pingping Huang. 2022. MicroRNA‑671‑5p inhibits cell proliferation, migration and invasion in non‑small cell lung cancer by targeting MFAP3L. Mol. Med. Rep. 25, 1 (January 2022).
[202]
Yongxin Yu, Ruguo Shang, Yunzhou Chen, Jiehua Li, Zhichao Liang, Jianwei Hu, Kai Liu, and Chao Chen. 2018. Tumor suppressive ZBTB4 inhibits cell growth by regulating cell cycle progression and apoptosis in Ewing sarcoma. Biomed. Pharmacother. 100, (April 2018), 108–115.
[203]
Jingsheng Yuan, Tao Lv, Jian Yang, Zhenru Wu, Lvnan Yan, Jiayin Yang, Yujun Shi, and Li Jiang. 2023. HDLBP promotes hepatocellular carcinoma proliferation and sorafenib resistance by suppressing Trim71-dependent RAF1 degradation. Cell. Mol. Gastroenterol. Hepatol. 15, 2 (2023), 307–325.
[204]
Zhi-Xia Yue, Rui-Qi Gao, Chao Gao, Shu-Guang Liu, Xiao-Xi Zhao, Tian-Yu Xing, Jing Niu, Zhi-Gang Li, Hu-Yong Zheng, and Wei Ding. 2018. The prognostic potential of coilin in association with p27 expression in pediatric acute lymphoblastic leukemia for disease relapse. Cancer Cell Int. 18, (July 2018), 106.
[205]
Majd Zayzafoon, Sarki A Abdulkadir, and Jay M McDonald. 2004. Notch signaling and ERK activation are important for the osteomimetic properties of prostate cancer bone metastatic cell lines. J. Biol. Chem. 279, 5 (January 2004), 3662–3670.
[206]
Ke Zhan, Yang Bai, Shengtao Liao, Hongyu Chen, Lili Kuang, Qingqing Luo, Lin Lv, Liewang Qiu, and Zhechuan Mei. 2021. Identification and validation of EPHX2 as a prognostic biomarker in hepatocellular carcinoma. Mol. Med. Rep. 24, 3 (September 2021).
[207]
L Zhang, P Yang, Q Liu, J Wang, F Yan, L Duan, and F Lin. 2020. KLF8 promotes cancer stem cell-like phenotypes in osteosarcoma through miR-429-SOX2 signaling. Neoplasma 67, 3 (May 2020), 519–527.
[208]
Qiang Zhang, Yunxiao Meng, Lei Zhang, Jie Chen, and Dahai Zhu. 2009. RNF13: a novel RING-type ubiquitin ligase over-expressed in pancreatic cancer. Cell Res. 19, 3 (March 2009), 348–357.
[209]
Rong Zhang, Yingchun Li, Hongtao Wang, Ke Zhu, and Guojun Zhang. 2020. The regulation of circRNA RNF13/miRNA-1224-5p axis promotes the malignant evolution in acute myeloid leukemia. Biomed Res. Int. 2020, (October 2020), 5654380.
[210]
Xiaojing Zhang, Zunfu Lv, Hua Yu, Fangfang Wang, and Jianqing Zhu. 2015. The HLA-DQB1 gene polymorphisms associated with cervical cancer risk: A meta-analysis. Biomed. Pharmacother. 73, (July 2015), 58–64.
[211]
Xu Zhang, Yuzhuo Wang, Tian Tian, Gangqiao Zhou, and Guangfu Jin. 2018. Germline genetic variants were interactively associated with somatic alterations in gastric cancer. Cancer Med. 7, 8 (August 2018), 3912–3920.
[212]
Hong Zhao, Fei Liu, Ruichun Jia, Huiying Chang, Haixia Li, Meijuan Miao, Hui Wang, and Zhiping Yang. 2017. MiR-570 inhibits cell proliferation and glucose metabolism by targeting IRS1 and IRS2 in human chronic myelogenous leukemia. Iran. J. Basic Med. Sci. 20, 5 (May 2017), 481–488.
[213]
Jing Zhao, Yongchao Liu, Wenhong Zhang, Zhongwen Zhou, Jing Wu, Peng Cui, Ying Zhang, and Guangjian Huang. 2015. Long non-coding RNA Linc00152 is involved in cell cycle arrest, apoptosis, epithelial to mesenchymal transition, cell migration and invasion in gastric cancer. Cell Cycle 14, 19 (August 2015), 3112–3123.
[214]
Lili Zhao, Tina Samuels, Sarah Winckler, Chandrashekhar Korgaonkar, Van Tompkins, Mary C Horne, and Dawn E Quelle. 2003. Cyclin G1 has growth inhibitory activity linked to the ARF-Mdm2-p53 and pRb tumor suppressor pathways. Mol. Cancer Res. 1, 3 (January 2003), 195–206.
[215]
Shanshan Zhao, Haiyan Liu, and Mingying Fan. 2022. SPOCK2 promotes the malignant behavior of ovarian cancer via regulation of the Wnt/β-catenin signaling pathway. Biomed Res. Int. 2022, (September 2022), 9223954.
[216]
Qingzhu Zheng, Liangming Zhang, Mingshu Tu, Xiaoqing Yin, Liqing Cai, Songgao Zhang, Lili Yu, Xiaojie Pan, and Yi Huang. 2021. Development of a panel of autoantibody against NSG1 with CEA, CYFRA21-1, and SCC-Ag for the diagnosis of esophageal squamous cell carcinoma. Clin. Chim. Acta 520, (September 2021), 126–132.
[217]
Qiyuan Zhou, Jingbo Dai, Tianji Chen, Laura A Dada, Xu Zhang, Wei Zhang, Malcolm M DeCamp, Robert A Winn, Jacob I Sznajder, and Guofei Zhou. 2017. Downregulation of PKCζ/Pard3/Pard6b is responsible for lung adenocarcinoma cell EMT and invasion. Cell. Signal. 38, (October 2017), 49–59.
[218]
Zhidong Zhu, Duoqin Wang, and Yanyun Shen. 2020. Loss of ACSM3 confers worsened prognosis and immune exclusion to cutaneous melanoma. J. Cancer 11, 22 (September 2020), 6582–6590.
[219]
S Zrihan-Licht, J Lim, I Keydar, M X Sliwkowski, J E Groopman, and H Avraham. 1997. Association of csk-homologous kinase (CHK) (formerly MATK) with HER-2/ErbB-2 in breast cancer cells. J. Biol. Chem. 272, 3 (January 1997), 1856–1863.
