# Supplementary material for: Comparative preclinical drug response analyses of T-prolymphocytic leukemia reveal no differences between known gene expression subgroups
Source: Biol Direct. 2025 Oct 27;20:106. doi: 10.1186/s13062-025-00701-3 (PMC12557856; doi:10.1186/s13062-025-00701-3)
Supplement: Supplementary file 19 — Supplementary Material 19 [file 13062_2025_701_MOESM19_ESM.xlsx]

## Sheet: a) first T-PLL cohort
GeneID	Chr	Start	End	Strand	Band	Gene	p1332	p1339	p1368	p1375	p1383	p1400	p1401	p1404	p1408	p1417	p1481	p1483	p1485	p1488	p1499	p1548
ENSG00000227232	1	14404	29570	-1	p36.33	WASH7P	2.25613	2.5857	1.75861	2.45857	3.23334	1.78225	2.70833	0.837778	1.433	2.89701	2.43252	1.588	1.98766	2.52807	2.27953	2.41813
ENSG00000279457	1	185217	195411	-1	p36.33	WASH9P	3.26312	4.34918	1.99706	4.1988	5.44362	3.345	4.07263	1.92239	3.11848	4.47157	3.85817	2.72458	3.71927	3.1091	3.85125	3.02219
ENSG00000225972	1	629062	629433	1	p36.33	MTND1P23	-0.89849	0.0553152	-0.137487	-1.28896	-0.0176976	-0.451705	0.118621	1.00573	0.717327	3.91404	-1.8105	-0.662506	-1.11026	-0.665768	-0.756698	-0.663684
ENSG00000225630	1	629640	630683	1	p36.33	MTND2P28	5.88563	6.04427	6.69716	8.42476	6.39064	6.65924	7.18157	6.96703	8.66317	9.75534	5.93388	6.33724	6.40312	6.09577	5.31849	6.80459
ENSG00000237973	1	631074	632616	1	p36.33	MTCO1P12	4.2253	4.24878	4.58014	4.80667	3.96753	3.62511	5.36184	4.9363	4.24194	6.76258	4.08573	3.92812	4.58601	3.86433	3.5118	4.82624
ENSG00000229344	1	632757	633438	1	p36.33	MTCO2P12	1.93929	2.1197	2.02838	1.40037	8.8129	1.60968	2.64575	2.57959	2.54633	6.12748	0.973756	1.25515	0.736142	1.72577	0.757478	1.19364
ENSG00000248527	1	633696	634376	1	p36.33	MTATP6P1	8.62724	8.88143	8.36074	8.48147	8.81922	8.61102	9.19354	8.86445	8.11385	10.9781	8.29571	8.19778	8.652	7.62233	7.33157	8.43036
ENSG00000198744	1	634376	634922	1	p36.33	MTCO3P12	2.89996	3.39574	2.69454	1.87272	2.70533	1.99618	3.71109	3.74787	3.22615	7.39548	1.4159	2.408	1.7209	2.65138	2.22653	2.46112
ENSG00000237491	1	778747	810065	1	p36.33	LINC01409	2.34287	0.358323	0.829112	1.24307	1.87604	1.12263	2.72092	-0.944573	-0.715554	-0.112802	2.2203	1.42351	1.08737	1.39555	1.08996	1.67162
ENSG00000228794	1	825138	859446	1	p36.33	LINC01128	3.99385	5.19169	3.79587	3.4559	4.66298	3.8712	4.70748	4.54287	6.95305	2.99572	4.09326	4.28311	4.5719	4.87516	3.85168	4.75401
ENSG00000225880	1	826206	827522	-1	p36.33	LINC00115	0.0313584	0.82817	-0.231145	1.95764	1.3452	0.206724	1.28323	-1.67816	0.972615	0.506553	0.90885	0.593948	0.212114	1.33868	0.612979	0.195508
ENSG00000188976	1	944203	959309	-1	p36.33	NOC2L	6.59765	5.77986	6.72588	6.54421	5.60178	6.01952	5.45377	5.95531	5.90866	5.5457	6.46145	6.21426	6.36754	6.41145	6.03703	5.89362
ENSG00000187961	1	960584	965719	1	p36.33	KLHL17	5.51531	4.15563	5.29462	6.7707	5.27861	3.34908	4.81393	3.95714	2.72292	3.54948	5.80138	4.41248	4.87159	4.12881	6.01242	4.24984
ENSG00000188290	1	998962	1000172	-1	p36.33	HES4	-2.95128	3.43583	0.878038	2.4931	-3.44346	-1.21467	5.37487	3.28596	5.4889	3.13607	-0.76351	1.46104	-2.2314	3.62996	2.24545	1.75348
ENSG00000187608	1	1001138	1014540	1	p36.33	ISG15	6.50878	6.44956	6.91411	5.97065	4.59769	4.54356	6.58433	7.22194	10.609	6.96935	4.71011	6.19671	5.57729	6.44168	6.93464	3.77609
ENSG00000188157	1	1020120	1056118	1	p36.33	AGRN	5.65989	3.37756	8.09309	4.79958	0.329626	7.67622	5.22567	4.13211	4.85149	2.62986	3.10436	6.56968	0.886506	1.0901	6.25256	1.36814
ENSG00000131591	1	1081818	1116361	-1	p36.33	C1orf159	4.53654	4.73243	4.98651	5.87582	5.48014	5.29965	5.31698	3.13421	3.2048	4.36226	4.82771	5.17545	4.5014	4.56133	4.83423	4.8433
ENSG00000186891	1	1203508	1206592	-1	p36.33	TNFRSF18	-0.315243	2.22294	3.0607	1.72892	-0.186561	5.07062	1.79063	2.19054	2.4665	1.52385	-2.43863	3.55434	-2.25381	3.29496	5.32236	0.422242
ENSG00000186827	1	1211340	1214153	-1	p36.33	TNFRSF4	-0.708837	5.11697	4.56584	1.57105	0.342731	5.06275	4.53242	2.55337	3.23238	3.38487	0.0249284	5.50788	-2.18584	5.66719	5.86069	0.675557
ENSG00000078808	1	1216909	1232067	-1	p36.33	SDF4	6.53414	6.01958	7.10182	6.48617	6.28406	6.81948	6.12203	6.65277	6.52264	6.12575	6.10219	6.7156	6.32477	7.51791	6.83905	6.47589
ENSG00000176022	1	1232237	1235041	1	p36.33	B3GALT6	4.50758	1.15394	4.71209	2.18107	2.64676	4.45887	2.76173	4.90203	5.09957	-0.10864	3.30869	3.63864	3.74787	3.83014	2.84938	4.0244
ENSG00000184163	1	1242446	1246722	-1	p36.33	C1QTNF12	-0.753917	0.282524	0.35045	-0.295542	2.76309	-0.500783	-0.773392	-1.40079	-1.22614	1.28297	-0.295406	-0.376314	-2.17079	0.894355	2.1094	-1.52431
ENSG00000160087	1	1253909	1273864	-1	p36.33	UBE2J2	5.81713	4.35073	6.05973	5.15759	5.42378	5.27027	4.36611	5.36579	5.46945	5.83968	5.34238	5.63999	5.33918	5.07564	4.06117	5.39783
ENSG00000230415	1	1275223	1280420	1	p36.33	LINC01786	1.44224	0.625437	1.47855	-0.539546	0.436027	1.58032	0.963997	-1.14671	0.299462	0.9672	1.64976	0.846422	0.501072	0.215097	-0.658011	0.72834
ENSG00000162572	1	1280436	1292029	1	p36.33	SCNN1D	5.27218	4.93227	5.05262	4.50696	4.40868	5.19715	5.29576	2.64976	3.25178	4.58365	5.24674	4.71281	3.6456	4.28779	4.21672	3.97867
ENSG00000131584	1	1292390	1309609	-1	p36.33	ACAP3	7.29697	6.85417	8.00275	8.31441	6.5631	7.40072	6.77781	5.81631	5.07967	5.82394	7.09008	7.18525	7.14874	7.15148	7.68035	7.41492
ENSG00000169972	1	1308597	1311677	1	p36.33	PUSL1	3.30856	2.25107	3.61461	3.61729	2.63572	2.92991	2.61394	3.24709	3.60468	3.61362	3.55706	3.04158	3.15228	2.3852	3.53074	3.18277
ENSG00000127054	1	1311585	1324687	-1	p36.33	INTS11	7.91013	6.80438	6.98177	7.92443	7.31579	7.1936	6.87291	6.25208	5.582	6.58428	6.93414	7.14748	7.12095	7.15664	6.83859	6.892
ENSG00000224051	1	1324756	1328896	1	p36.33	CPTP	3.78916	2.01139	4.14782	3.82937	3.77391	3.46131	2.24852	3.88305	5.09933	3.1526	3.63576	3.86898	4.24173	2.86165	1.7432	3.54465
ENSG00000169962	1	1331280	1335314	1	p36.33	TAS1R3	1.35292	-0.764829	0.743345	2.32908	2.08288	0.11392	0.892028	0.323245	1.21363	1.60272	1.95524	1.54852	1.10999	1.19404	0.345049	0.443289
ENSG00000107404	1	1335276	1349418	-1	p36.33	DVL1	6.53275	6.2157	7.06578	6.67698	5.46979	6.72333	5.9843	5.85629	5.14175	6.13676	6.76374	6.32178	6.14885	6.13041	6.04448	6.55621
ENSG00000162576	1	1352689	1361777	-1	p36.33	MXRA8	7.26162	7.62976	8.8036	3.26466	2.05379	9.12281	4.76406	6.00672	7.1944	5.94705	8.33824	2.64746	6.47232	1.87015	6.29586	8.15322
ENSG00000175756	1	1373730	1375495	-1	p36.33	AURKAIP1	5.57354	5.69987	6.49987	5.95601	5.52841	5.62354	5.47271	5.6977	4.98184	6.80122	5.50153	5.51607	5.53608	5.86848	4.73943	5.52568
ENSG00000221978	1	1385711	1399335	-1	p36.33	CCNL2	8.20516	8.38417	7.59635	9.40285	10.0677	8.45676	8.19154	6.70766	6.53448	6.85831	8.47675	7.96368	8.34944	8.73009	8.21545	8.13567
ENSG00000224870	1	1399520	1402046	1	p36.33	MRPL20-AS1	4.02146	2.20866	3.59736	2.94527	5.12861	3.81473	4.11494	3.95375	4.76521	3.70871	3.05702	3.68054	3.43375	4.14621	2.80612	3.8292
ENSG00000242485	1	1401909	1407293	-1	p36.33	MRPL20	4.90848	4.29491	5.32521	4.4827	5.10468	4.77417	4.71332	4.79057	4.91922	5.01537	4.45746	4.8193	4.54383	5.10433	3.80388	4.96811
ENSG00000272455	1	1409096	1410618	1	p36.33	MRPL20-DT	-0.853382	0.371118	0.641729	0.509055	1.9827	1.61698	1.88315	0.592651	0.292779	0.800499	-0.92021	-0.675878	-0.414985	1.39891	0.399809	0.575691
ENSG00000160072	1	1471765	1497848	1	p36.33	ATAD3B	6.47226	5.90894	5.94683	6.60197	5.74488	6.08468	6.32332	5.90973	5.3636	5.81335	6.34156	5.8989	6.05242	7.04451	5.90687	5.9773
ENSG00000197785	1	1512162	1534685	1	p36.33	ATAD3A	4.51541	3.51575	5.05254	4.93588	2.95654	4.42225	4.00456	4.34525	3.9715	4.38485	5.01613	4.44868	4.62168	4.94241	4.45621	3.86423
ENSG00000160075	1	1541673	1574863	-1	p36.33	SSU72	6.96899	6.9162	7.03943	6.64786	6.29044	6.76143	6.72416	6.51311	6.88439	6.27876	6.56621	6.61569	6.66787	7.37929	6.71482	6.62704
ENSG00000228594	1	1598012	1600135	-1	p36.33	FNDC10	2.52345	-0.0437414	1.61751	1.63837	-0.157148	0.910208	1.40803	2.93766	2.1932	-0.261829	3.48544	2.58914	4.21538	3.12889	1.59887	1.83049
ENSG00000197530	1	1615454	1630605	1	p36.33	MIB2	7.35323	6.29817	5.84496	7.52715	4.98465	6.8186	6.06974	5.43344	4.48585	5.88276	6.04207	6.2768	6.48135	5.8646	5.98554	6.23822
ENSG00000248333	1	1635225	1659012	-1	p36.33	CDK11B	5.51559	6.13078	5.34316	6.17291	6.60995	5.41762	6.38227	5.41817	5.99513	6.03311	5.86877	5.48111	6.42624	6.87295	6.37867	6.08546
ENSG00000189339	1	1659529	1692795	-1	p36.33	SLC35E2B	7.93408	5.72616	6.95915	7.42975	7.51074	7.03363	5.88996	6.07686	4.54221	4.81735	6.80502	7.02133	7.21949	6.98841	6.04034	7.79218
ENSG00000008128	1	1702379	1724357	-1	p36.33	CDK11A	2.4437	3.74434	1.92442	3.55229	5.22664	2.24044	4.23315	1.64256	2.31071	4.02257	3.28027	2.35332	2.82015	4.56007	3.94375	3.14113
ENSG00000215790	1	1724838	1745992	-1	p36.33	SLC35E2A	5.25641	5.17531	4.01629	4.99618	6.5543	6.17317	4.75562	5.14987	2.44953	3.07087	4.47048	4.33406	5.74947	5.80571	5.30006	4.78686
ENSG00000008130	1	1751232	1780457	-1	p36.33	NADK	6.15679	4.85951	6.31796	6.39668	5.27308	6.12575	4.51117	5.33843	4.63411	4.91739	5.73283	6.17826	5.77811	5.79475	5.42476	5.68992
ENSG00000078369	1	1785285	1891117	-1	p36.33	GNB1	7.98494	7.57136	8.54586	7.69546	7.69035	8.22492	6.78572	8.44538	8.53484	7.34791	7.99036	8.20138	8.05449	8.68286	7.27143	8.2236
ENSG00000067606	1	2050411	2185395	1	p36.33	PRKCZ	3.90416	3.98466	3.60692	2.75978	2.36286	3.80019	3.23702	3.79215	2.52484	3.95831	3.91277	2.83076	3.21275	2.53669	3.019	3.3087
ENSG00000182873	1	2181794	2184389	-1	p36.33	PRKCZ-AS1	2.85866	1.81585	1.77531	0.941367	2.29453	2.2746	2.00233	4.05426e-07	-0.60084	0.440597	2.52465	1.44598	1.50061	2.0127	1.89966	2.41888
ENSG00000162585	1	2184461	2212720	-1	p36.33	FAAP20	6.00039	4.52958	5.9035	5.77085	5.24126	5.42841	5.41132	5.14947	4.51534	6.02359	5.44718	5.31102	5.16822	5.74388	5.30628	5.53859
ENSG00000157933	1	2228319	2310213	1	p36.33	SKI	6.90679	5.6317	6.1718	5.41426	7.22963	6.68578	5.54515	8.67303	9.77474	5.02787	6.21398	6.98075	6.47222	7.13668	5.62348	7.28945
ENSG00000116151	1	2321253	2391707	-1	p36.32	MORN1	2.71784	2.61122	1.70914	1.0997	1.32024	1.54863	1.77419	1.42269	1.63163	1.3148	0.955319	2.22071	1.65487	2.52361	1.35603	1.58973
ENSG00000157916	1	2391775	2405442	1	p36.32	RER1	6.29058	5.46132	5.97006	6.10514	5.77409	6.61169	5.18839	5.3422	5.16445	4.84992	5.62879	6.08326	6.1237	6.12159	5.17448	6.13979
ENSG00000157911	1	2403964	2413797	-1	p36.32	PEX10	2.82115	2.43438	3.16567	1.81323	1.68192	2.69172	1.56207	2.71618	2.35408	2.29281	2.40354	2.47666	2.93012	2.69853	2.19605	2.2009
ENSG00000149527	1	2425980	2505532	1	p36.32	PLCH2	1.23846	4.89035	-1.39796	2.52468	3.32214	1.84162	2.80776	1.95392	0.72286	3.21518	2.87686	4.24843	1.7841	5.05235	0.102581	3.90889
ENSG00000157881	1	2508537	2526597	-1	p36.32	PANK4	5.16836	3.7028	5.16067	5.0167	6.5114	4.89508	4.49558	4.57343	4.5578	4.52577	4.09945	4.76699	4.94299	5.44506	4.32834	4.82519
ENSG00000238164	1	2549920	2557031	-1	p36.32	TNFRSF14-AS1	1.44897	1.78438	0.0429582	2.94417	2.26417	1.41982	1.84218	1.45103	1.03454	2.88413	0.4582	1.49491	0.761095	3.57779	0.778436	2.14864
ENSG00000157873	1	2555639	2565382	1	p36.32	TNFRSF14	7.61855	7.5005	7.03768	7.6858	8.41632	7.57365	7.46211	6.80092	5.85015	7.99234	7.38603	7.46123	7.08403	7.82236	6.78838	7.59951
ENSG00000157870	1	2586491	2591469	1	p36.32	PRXL2B	5.32449	3.45936	4.74879	4.43612	3.37038	4.67844	3.52548	4.3711	3.86176	3.72625	5.23299	5.01506	4.95204	4.10782	3.53905	3.67236
ENSG00000215912	1	2635976	2801717	-1	p36.32	TTC34	2.58286	1.67491	-0.789129	1.52271	0.436858	2.32265	1.35606	0.913575	-1.28999	-1.21889	-0.254509	0.864752	1.25618	2.14767	0.260272	2.13774
ENSG00000162591	1	3487951	3611508	-1	p36.32	MEGF6	5.31257	6.75571	4.33988	6.27951	7.93827	5.27262	6.02593	4.75733	4.78713	5.87264	6.49908	5.98394	5.18974	6.67212	3.68061	6.03379
ENSG00000158109	1	3625015	3630127	1	p36.32	TPRG1L	5.30755	5.78196	5.73174	5.37189	5.95182	5.51723	4.71872	5.44805	6.91986	6.92924	6.0608	5.77077	6.07619	5.61065	5.1031	5.62656
ENSG00000116213	1	3630767	3652761	-1	p36.32	WRAP73	5.65521	5.44767	5.40567	5.66324	5.90282	5.34428	5.66209	4.13131	4.52738	4.79874	5.19971	5.11841	5.90862	5.85764	5.43201	5.58695
ENSG00000227372	1	3735511	3747373	-1	p36.32	TP73-AS1	5.71445	4.63603	4.1771	4.28203	4.88712	5.47753	4.68244	4.33395	4.07964	4.06173	5.19924	5.20726	4.82891	2.31148	4.0405	4.98769
ENSG00000130764	1	3778559	3796498	-1	p36.32	LRRC47	5.76335	5.17066	5.24541	4.87834	5.2585	5.95454	5.35041	5.09294	5.74865	5.46993	5.12876	5.56415	4.94032	5.4525	4.8111	4.89449
ENSG00000116198	1	3812086	3857396	-1	p36.32	CEP104	5.60416	4.55966	5.43199	5.24205	4.80444	5.68835	4.65705	4.83095	5.0024	4.34875	5.2876	5.5928	5.61837	5.34979	5.20278	5.35948
ENSG00000169598	1	3857267	3885429	1	p36.32	DFFB	3.96023	3.13287	3.48148	4.28273	4.161	4.05979	3.39749	2.70286	2.11511	1.99336	4.01164	3.65911	3.90604	3.76854	2.9967	3.80718
ENSG00000198912	1	3889125	3900293	-1	p36.32	C1orf174	4.78945	4.60702	4.59809	5.03895	6.23517	5.02389	4.44266	4.54352	4.97361	5.47462	4.92269	5.26714	4.82157	4.60568	4.22481	4.62071
ENSG00000131697	1	5862811	5992473	-1	p36.31	NPHP4	4.70129	4.51245	3.87842	4.8427	5.00906	4.7122	4.12393	4.27453	3.47283	3.95018	5.08662	3.90214	4.97862	5.18485	4.46414	4.78877
ENSG00000069424	1	5990927	6101193	1	p36.31	KCNAB2	8.45064	7.36777	8.31269	8.27906	10.1404	8.17199	7.5931	7.52996	7.08282	7.0538	8.57444	8.14726	8.36856	8.69652	7.823	8.38289
ENSG00000116251	1	6185020	6209389	-1	p36.31	RPL22	7.69718	8.34778	8.7843	7.50364	5.95087	8.35164	7.9297	7.25279	7.3989	8.5816	8.22652	8.19046	7.61027	8.13189	7.45558	7.62683
ENSG00000158286	1	6205475	6221299	1	p36.31	RNF207	-3.39235	4.21005	-2.18606	0.0814209	2.23763	-0.91095	0.147138	0.762817	-1.09677	2.62442	2.74018	0.590162	0.45957	4.41895	0.917473	2.75106
ENSG00000116237	1	6221193	6235972	-1	p36.31	ICMT	4.14489	2.62511	5.83766	3.15768	3.59654	4.87973	2.70319	4.93756	5.76245	2.44248	4.01652	4.7493	4.46726	4.91543	3.17612	4.39359
ENSG00000158292	1	6247353	6261098	-1	p36.31	GPR153	-1.4853	-1.15012	0.73791	-0.512268	-0.261291	-0.491478	-1.4585	0.304726	-0.595762	-1.08181	0.233676	0.380588	-3.19052	-1.30717	-2.65627	1.5079
ENSG00000097021	1	6264269	6393767	-1	p36.31	ACOT7	2.57288	1.47844	4.27755	2.73032	0.930989	2.43952	0.82475	4.37459	3.98365	3.37693	3.43065	3.15695	3.13445	3.18661	3.80432	2.9399
ENSG00000187017	1	6424776	6461367	1	p36.31	ESPN	-1.03745	0.0822326	0.0659374	1.47935	0.136123	-1.49499	0.228259	2.45649	-1.74241	-0.69692	0.401876	-0.639349	0.632537	4.22876	1.14497	1.272
ENSG00000215788	1	6460786	6466175	-1	p36.31	TNFRSF25	6.88606	7.79244	7.14756	8.42166	9.76423	6.49367	7.38793	6.59922	5.44334	8.41259	7.68176	7.49699	7.73636	7.83482	7.02024	7.44186
ENSG00000171680	1	6467122	6520074	-1	p36.31	PLEKHG5	1.53513	2.58456	-1.55061	2.46518	2.24447	3.1448	-0.186725	3.16153	5.91357	3.81066	2.20986	0.778892	3.01254	2.04887	1.4196	1.4385
ENSG00000162408	1	6521347	6554513	-1	p36.31	NOL9	5.77729	5.2684	5.12818	5.65081	6.91167	5.13689	6.29108	5.6587	5.60712	5.87064	6.23655	5.15759	5.77626	6.66912	6.30802	5.47079
ENSG00000204859	1	6579994	6589280	1	p36.31	ZBTB48	5.51431	4.67918	4.3156	6.52228	6.06922	4.84115	4.73118	4.83235	4.81876	5.74006	4.77681	4.60964	4.49205	5.42229	4.52773	4.73319
ENSG00000162413	1	6590724	6614607	-1	p36.31	KLHL21	6.07397	6.19429	5.23374	6.81389	5.67449	6.15886	4.52098	7.68492	8.5016	6.06682	5.35809	5.82443	6.23092	4.67168	7.29072	5.99343
ENSG00000116273	1	6613731	6624030	1	p36.31	PHF13	3.44832	3.73176	2.73378	2.50222	3.44861	3.5858	1.49838	4.03689	5.70951	2.74676	3.06368	3.21993	3.20266	2.72487	3.42751	2.41004
ENSG00000041988	1	6624866	6635586	1	p36.31	THAP3	3.82147	4.47185	3.0556	4.07037	5.43862	3.41405	5.4604	2.97556	4.04393	5.53659	4.65912	3.85958	3.16006	4.04972	4.57474	2.64455
ENSG00000007923	1	6634168	6701924	-1	p36.31	DNAJC11	4.96314	4.11243	4.86658	4.55397	5.48457	4.36806	4.01847	4.76732	4.40307	3.89731	4.71551	4.55806	4.73292	4.87479	3.84495	4.64589
ENSG00000171735	1	6785454	7769706	1	p36.31	CAMTA1	2.7908	4.90339	4.96449	4.71079	4.04084	6.23091	5.88304	4.35959	4.97451	5.49855	5.85116	4.46444	3.2753	5.14969	4.82483	6.18352
ENSG00000049245	1	7771296	7781432	1	p36.23	VAMP3	5.12843	6.45646	5.27196	5.87265	4.92996	5.41553	6.05358	5.24912	5.80523	5.79527	5.80885	5.8548	5.58586	6.37242	6.89909	5.60757
ENSG00000049246	1	7784291	7845177	1	p36.23	PER3	1.89781	1.44114	2.85367	1.4335	4.40119	3.64696	3.56199	2.77446	3.98837	4.2583	2.88606	3.27913	0.837594	1.33718	4.63057	4.34925
ENSG00000116288	1	7954291	7985505	1	p36.23	PARK7	5.98312	5.82819	6.74966	6.62791	4.97449	6.29996	5.50004	6.09987	5.9241	6.72169	6.49948	6.38654	6.46141	6.28225	5.46983	5.90764
ENSG00000116285	1	8004404	8026309	-1	p36.23	ERRFI1	-0.299048	5.40697	-0.874345	-0.324973	1.55422	-1.63494	0.706886	2.78065	4.80173	-0.981423	3.45048	1.3639	-1.27432	2.04934	3.12683	2.01453
ENSG00000142599	1	8352397	8848921	-1	p36.23	RERE	6.84817	7.14774	6.31549	6.2426	7.47763	6.51851	6.62851	6.13519	6.03648	5.8941	6.83331	6.70104	7.00326	6.97431	6.97698	7.32853
ENSG00000074800	1	8861000	8879190	-1	p36.23	ENO1	9.1006	8.08899	9.702	9.35153	7.431	8.91906	7.27398	9.52224	8.7023	8.09574	9.01319	9.1102	8.99314	9.37812	8.73182	8.86485
ENSG00000131686	1	8945867	8975092	1	p36.23	CA6	3.74889	-3.213	3.79497	5.51007	-2.97696	4.04322	1.71733	1.44634	0.182834	-0.759787	0.432854	-0.0912067	2.21295	4.60432	0.900443	2.36438
ENSG00000180758	1	9100305	9129102	-1	p36.22	GPR157	1.23965	0.0589888	-1.27245	-0.612695	-2.97835	2.22639	0.499741	3.51813	2.5815	-0.426433	1.07829	2.72365	-0.393016	-3.17461	-1.31141	1.46028
ENSG00000049239	1	9234774	9271337	1	p36.22	H6PD	6.76516	6.16979	5.86954	4.90158	5.68968	6.52103	5.05928	5.42124	5.82602	4.73509	4.94614	6.22824	5.83547	6.3702	5.56806	6.49747
ENSG00000171621	1	9292894	9369532	1	p36.22	SPSB1	-2.46784	1.87368	-3.35912	-1.37259	-2.27059	-1.80047	-0.701243	4.62324	6.83365	-3.15098	1.4886	0.41922	-2.05204	-2.35446	0.965972	0.557991
ENSG00000171612	1	9539465	9585173	1	p36.22	SLC25A33	4.15656	6.87254	4.67652	6.77857	2.27096	6.25492	4.90714	6.13244	7.22216	5.23194	6.8109	5.34168	6.19122	5.71221	6.43369	4.1616
ENSG00000188807	1	9588911	9614877	1	p36.22	TMEM201	3.92842	4.69243	4.0838	3.47343	4.67047	3.81232	3.88103	4.35524	4.73511	5.19422	4.3	4.07971	3.31411	4.9476	5.22188	3.64372
ENSG00000171608	1	9651731	9729114	1	p36.22	PIK3CD	9.30086	8.30647	8.76723	8.7755	9.28805	9.14101	8.57768	8.32649	7.48892	7.41448	9.04452	8.98642	8.83426	8.57641	8.38646	9.18047
ENSG00000171603	1	9728926	9823984	-1	p36.22	CLSTN1	7.64406	6.6659	7.09354	6.64066	7.38223	7.19234	6.27387	7.20016	6.38605	6.60583	7.12508	7.30756	6.94651	6.97033	7.53461	7.35359
ENSG00000178585	1	9848276	9910336	-1	p36.22	CTNNBIP1	4.29555	3.8408	3.89576	3.60411	4.0454	3.49742	2.51136	3.32323	3.43729	4.35409	3.25923	3.52123	3.1136	4.67634	3.78263	2.97946
ENSG00000162441	1	9922113	9943407	-1	p36.22	LZIC	4.04415	3.93248	4.15647	3.01296	3.92916	4.16883	3.18186	3.49586	3.90731	4.66749	4.22359	4.22496	3.83202	4.09695	3.34477	3.929
ENSG00000173614	1	9943428	9985501	1	p36.22	NMNAT1	2.30477	0.517032	0.935005	0.403797	0.331601	1.6909	-0.778057	1.68566	2.15375	-2.1429	1.56632	1.80069	1.59713	0.635926	-0.351955	0.645818
ENSG00000130939	1	10032832	10181239	1	p36.22	UBE4B	5.78106	5.43007	5.98463	5.50494	6.03668	5.51442	5.78249	6.0182	5.67773	6.34098	5.89524	5.94822	5.85574	6.38908	6.30228	5.79799
ENSG00000054523	1	10210570	10381603	1	p36.22	KIF1B	4.43707	3.44984	4.34634	3.30889	5.77378	3.47285	3.93131	4.70332	5.13341	4.21969	3.83693	3.96924	3.44109	5.12061	4.55279	3.73808
ENSG00000142657	1	10398592	10420511	1	p36.22	PGD	5.08873	6.29944	6.408	6.86841	3.50137	6.14747	4.56355	6.09125	6.49664	6.31514	5.92534	5.84496	5.43871	5.76252	5.57199	5.17372
ENSG00000160049	1	10456522	10472529	-1	p36.22	DFFA	5.19624	3.74387	5.22224	4.62867	3.76985	5.02248	3.69283	4.64611	4.92302	3.4453	5.00034	4.86706	4.64443	4.43031	3.91712	4.23288
ENSG00000142655	1	10472288	10630758	1	p36.22	PEX14	4.00478	4.55178	3.96488	4.40312	4.48149	3.03215	4.20361	4.70955	4.45212	5.15058	3.08244	3.55878	3.85675	3.75956	3.73505	4.63115
ENSG00000130940	1	10636604	10796650	-1	p36.22	CASZ1	1.53256	4.07345	1.33816	3.71551	3.78642	1.53091	6.21587	3.84874	5.40011	3.68214	2.76247	1.65668	3.21334	5.21192	3.39733	2.55633
ENSG00000120948	1	11012344	11030528	1	p36.22	TARDBP	6.56927	7.79382	5.68103	6.62189	7.36909	6.67981	7.307	6.36863	6.7256	6.09177	6.89124	6.35373	6.72502	7.60767	7.71392	6.74488
ENSG00000009724	1	11026523	11047239	-1	p36.22	MASP2	4.10974	2.66143	1.75751	1.75746	4.00327	3.38934	4.27533	0.663061	1.52039	3.08054	2.51898	1.88832	2.69102	4.48569	2.49968	2.86168
ENSG00000116649	1	11054584	11060020	-1	p36.22	SRM	5.29048	2.89086	6.17204	4.50706	3.03013	5.37578	4.46294	5.46866	3.98168	4.77577	4.9983	5.02278	4.85076	5.44855	4.38306	4.60632
ENSG00000171824	1	11066618	11099869	-1	p36.22	EXOSC10	6.64707	5.86789	6.0255	6.24213	7.25817	5.84696	6.77699	5.76081	6.45532	5.55605	6.06102	6.11644	6.13544	6.74762	6.51475	5.97531
ENSG00000198793	1	11106535	11262551	-1	p36.22	MTOR	7.23059	5.5207	6.96145	6.40198	6.51619	7.12626	6.12806	6.25952	6.01129	5.89612	6.81039	7.13112	6.74656	6.17714	6.0816	6.58957
ENSG00000120942	1	11273198	11296049	1	p36.22	UBIAD1	5.02299	3.92907	5.41246	4.40442	4.98384	5.1455	3.84805	4.76345	5.08819	5.01515	4.52842	5.4611	5.48394	5.03768	4.01163	4.8081
ENSG00000116661	1	11637018	11655785	-1	p36.22	FBXO2	1.70101	0.186518	-0.987347	1.93267	-2.8742	3.46121	1.09338	2.00549	0.199966	0.287428	1.77031	2.22228	-0.765859	0.802288	-1.88797	2.28464
ENSG00000132879	1	11654375	11663327	1	p36.22	FBXO44	6.10729	6.66549	4.44375	5.8473	4.74976	6.54929	6.2295	4.44784	3.42173	5.00063	5.6936	5.56407	5.02397	5.2043	4.72401	6.10866
ENSG00000116663	1	11664200	11674354	1	p36.22	FBXO6	2.723	3.06068	1.73126	2.58472	1.2891	2.93206	1.89498	2.84867	1.52884	3.94829	2.62988	3.19616	1.61445	3.24864	3.07918	1.77028
ENSG00000116670	1	11674480	11691650	-1	p36.22	MAD2L2	4.76436	4.59644	4.83511	4.71579	3.99319	4.53997	4.61892	4.2407	4.12282	6.1217	4.73954	4.43659	4.25918	5.03804	4.66988	3.95396
ENSG00000177674	1	11736084	11754802	1	p36.22	AGTRAP	3.8189	4.86718	3.53831	5.39339	3.66999	4.92385	4.00971	3.77548	2.57477	3.93939	4.94613	5.02987	4.37566	5.05645	3.56059	4.5636
ENSG00000177000	1	11785723	11806455	-1	p36.22	MTHFR	5.48336	4.83207	4.87455	5.34321	6.50076	5.44844	5.30854	4.87821	4.47652	4.36766	5.09368	5.59608	5.26422	5.66831	4.81401	5.43206
ENSG00000011021	1	11806096	11848079	1	p36.22	CLCN6	5.15607	5.11977	4.49981	4.48516	5.92401	4.51113	4.8499	5.25801	4.2916	4.9524	4.61579	4.72517	4.41727	6.04311	4.97453	4.78657
ENSG00000116685	1	11919591	11926428	-1	p36.22	KIAA2013	4.49394	4.18617	4.76999	4.33313	5.01497	5.20257	3.62868	4.96127	5.65937	3.45666	4.43145	5.19675	4.97196	4.86596	3.71147	4.34503
ENSG00000083444	1	11934205	11975538	1	p36.22	PLOD1	3.8555	2.87093	3.64903	3.86549	0.862639	3.62984	2.63167	2.84999	2.03647	3.10816	3.40273	4.1716	2.56869	2.4652	2.8115	2.91216
ENSG00000116688	1	11980181	12015211	1	p36.22	MFN2	6.2059	6.06413	6.38842	6.02024	6.7828	6.00563	6.6208	7.07989	7.76168	6.0497	5.5598	5.9923	5.92244	7.05209	6.97552	5.67573
ENSG00000116691	1	12019466	12032045	1	p36.22	MIIP	4.76637	5.56837	4.95432	5.71437	4.62265	5.01112	5.42515	3.7673	3.71918	5.63199	5.10294	5.08158	4.78649	5.47394	5.31872	4.96878
ENSG00000028137	1	12166991	12209228	1	p36.22	TNFRSF1B	4.34573	5.75815	4.84998	6.07333	7.2909	6.40399	2.05071	8.57317	8.83747	7.21276	3.4486	7.38964	6.44075	7.75017	5.73163	5.93983
ENSG00000048707	1	12230030	12512047	1	p36.22	VPS13D	7.75174	5.85786	7.33073	5.96762	7.58584	7.1135	6.36801	6.81158	6.9024	6.34772	7.123	7.08874	7.5537	7.11682	5.93189	6.72011
ENSG00000162496	1	12567910	12618210	-1	p36.21	DHRS3	5.76486	7.15614	5.50591	4.91448	7.39397	2.796	7.31562	4.80921	6.14183	7.45409	5.78291	5.24967	4.15867	7.82662	7.40056	5.11428
ENSG00000116731	1	13700198	13825079	1	p36.21	PRDM2	6.40179	5.8808	6.32522	6.66261	8.2145	7.00232	8.27147	7.64422	8.67558	6.32023	6.0842	6.34532	6.54921	8.22483	7.74341	6.97074
ENSG00000142634	1	15409888	15430339	1	p36.21	EFHD2	5.77811	7.4754	5.86571	8.26025	7.02472	6.73055	6.60072	8.37054	8.81572	8.23629	5.23536	7.02024	5.68889	8.17879	8.47203	6.82926
ENSG00000132906	1	15490832	15526534	-1	p36.21	CASP9	3.53724	4.78489	2.80193	3.8212	5.07594	2.66796	4.06736	4.71231	4.95483	5.05809	3.54527	3.33807	3.14168	6.72956	4.23029	3.1507
ENSG00000116138	1	15526813	15592379	1	p36.21	DNAJC16	4.35185	3.56979	4.34527	3.6703	5.61348	4.25107	3.60921	3.93208	3.63601	3.50493	4.11241	4.36701	4.48854	4.7892	2.81178	4.61884
ENSG00000116771	1	15571699	15585051	-1	p36.21	AGMAT	1.61336	-0.766314	1.62179	1.61741	1.97921	0.870473	1.17651	1.501	0.848497	0.0884218	2.01024	2.05458	2.74685	1.98425	-0.237191	1.20615
ENSG00000197312	1	15617458	15669044	1	p36.21	DDI2	5.65955	4.21863	5.35828	4.95324	8.15226	5.25499	4.53796	5.48558	6.39103	4.3136	4.85843	5.3449	4.96294	4.64348	4.54342	5.37538
ENSG00000116786	1	15684320	15734769	1	p36.21	PLEKHM2	6.7076	6.91364	6.49908	6.88597	7.14888	6.73777	7.72708	6.75054	7.42221	7.64096	6.62567	6.57569	6.45536	7.7917	7.87289	6.06149
ENSG00000162461	1	15736258	15741392	1	p36.21	SLC25A34	1.90325	1.68	-0.529322	0.639712	1.872	1.48628	2.52661	0.836997	1.51611	2.09878	1.18995	1.51117	0.61782	2.80607	1.25434	-0.311093
ENSG00000233954	1	15807169	15809348	-1	p36.21	UQCRHL	1.53556	1.50729	2.20872	2.63991	1.09938	2.18629	2.27339	2.22976	2.62337	4.52632	2.65509	1.36237	2.0293	2.40894	2.22731	1.65353
ENSG00000179743	1	15834474	15848147	-1	p36.21	FLJ37453	2.40673	2.30177	2.17372	3.85582	1.64786	2.42832	2.19018	1.56762	1.46061	2.69173	1.80153	2.63826	2.53929	3.4209	2.16352	1.99528
ENSG00000065526	1	15836095	15940456	1	p36.21	SPEN	8.19198	6.18486	7.48379	6.62859	7.55959	7.25906	6.47949	7.41398	6.84746	7.4273	7.45854	7.75784	7.76994	7.76426	7.21164	7.48594
ENSG00000116809	1	15941869	15976132	-1	p36.13	ZBTB17	5.13329	5.82318	4.86905	6.03022	6.9111	5.2455	7.11683	5.64755	5.79045	6.21874	5.07551	5.31455	5.30256	7.30892	7.0093	5.61459
ENSG00000142632	1	16197854	16212652	-1	p36.13	ARHGEF19	2.55357	2.19071	2.29875	2.95452	0.88426	2.48033	2.5095	2.29921	1.36062	2.44258	2.30598	2.56189	2.41069	2.0625	2.13825	2.38022
ENSG00000132881	1	16231692	16237183	-1	p36.13	CPLANE2	1.39992	-0.329501	0.459799	0.589066	0.878083	0.552753	0.403192	0.637171	1.83809	0.708117	0.986327	0.835997	0.943749	1.41118	-0.298263	0.672975
ENSG00000037637	1	16246840	16352480	-1	p36.13	FBXO42	4.88832	4.24826	5.66322	4.41663	5.54477	5.15444	4.6859	5.01722	5.51803	4.91724	4.35575	4.8993	5.01542	5.10267	4.22444	5.07249
ENSG00000055070	1	16352575	16398145	1	p36.13	SZRD1	6.60542	7.58333	7.02447	7.38011	6.57555	6.59722	7.1456	7.61583	7.76697	8.03401	7.15708	6.8054	7.17126	8.31788	7.60713	6.5982
ENSG00000157191	1	16440721	16460078	1	p36.13	NECAP2	6.23118	6.17251	6.91223	6.8648	6.89364	6.40544	6.87999	6.53586	6.78551	5.71284	7.09691	6.76006	7.09827	6.8085	5.20369	6.14585
ENSG00000226029	1	16460948	16468481	1	p36.13	LINC01772	1.50247	0.783369	1.80233	0.885275	1.82241	1.89764	2.26795	0.837302	1.67614	0.881434	1.95172	1.29586	1.68773	2.62681	1.392	1.85047
ENSG00000080947	1	16467436	16499257	-1	p36.13	CROCCP3	4.41043	2.61049	2.17754	2.84919	3.47013	3.8999	3.59106	1.84763	0.555114	2.57326	3.02485	2.68061	2.82293	3.37512	1.85032	3.36219
ENSG00000219481	1	16562319	16613562	-1	p36.13	NBPF1	4.02912	1.90904	2.8628	1.77121	3.70519	4.06624	2.9778	2.47939	2.96064	1.35325	2.98061	2.64207	3.17856	1.3842	1.05485	3.39323
ENSG00000215908	1	16618253	16657232	-1	p36.13	CROCCP2	7.16185	4.95479	5.20327	5.5333	6.436	6.57395	6.2935	4.9139	3.97671	5.23457	5.57143	5.97076	6.43037	5.91264	4.4522	6.20138
ENSG00000186301	1	16645622	16650289	1	p36.13	MST1P2	3.00518	3.0967	1.48432	3.90842	3.15815	3.4577	2.2854	0.976825	0.651687	-0.0797327	3.93233	2.95288	4.22798	2.52454	2.74952	2.56066
ENSG00000058453	1	16740273	16972964	1	p36.13	CROCC	6.59995	5.94629	6.08534	6.63782	6.22176	6.49727	6.0182	5.61518	4.6722	5.7642	6.44543	6.24797	6.06762	6.19233	5.74631	6.03908
ENSG00000186715	1	16754910	16770237	-1	p36.13	MST1L	1.3109	0.979607	1.23908	1.74083	0.764552	3.73252	1.98634	-0.0153523	-1.09845	-0.927279	-2.11041	0.252525	1.28447	1.44854	1.51403	-0.101505
ENSG00000159363	1	16985958	17011928	-1	p36.13	ATP13A2	5.89193	4.93878	5.70675	5.56092	4.99146	5.52495	5.03519	5.02216	4.839	4.58166	5.79558	5.5616	5.71892	5.08063	4.89096	5.14641
ENSG00000117118	1	17018722	17054032	-1	p36.13	SDHB	4.81952	5.49143	5.32839	5.46658	4.98902	5.28482	5.93863	5.88951	6.66205	7.24631	5.39574	5.51467	5.1331	5.71729	5.23426	4.95413
ENSG00000117115	1	17066761	17119451	-1	p36.13	PADI2	-1.07039	3.13072	0.345772	1.56845	-2.3061	1.55869	-2.37669	2.06379	-0.587712	1.09953	-2.00768	1.44108	-0.454197	0.0718191	1.61022	-0.130981
ENSG00000159339	1	17308195	17364004	1	p36.13	PADI4	1.07201	2.611	1.15541	1.80071	-0.00347585	2.94234	-1.14723	0.215949	-1.70929	-0.573652	0.120511	2.80175	-0.398897	0.0820272	3.28932	1.26796
ENSG00000179051	1	17406760	17439677	-1	p36.13	RCC2	6.56028	5.73203	6.28649	6.2274	7.08854	6.3807	6.12112	6.71523	6.69769	5.65016	5.89378	6.08991	6.39178	6.66382	6.28222	6.29769
ENSG00000074964	1	17539698	17697874	1	p36.13	ARHGEF10L	-0.285926	1.48233	1.25711	2.42441	-0.879656	2.20888	-0.858083	2.30612	0.705589	1.52008	-0.815117	2.04179	0.163586	0.765484	0.902222	0.587159
ENSG00000159423	1	18871430	18902724	-1	p36.13	ALDH4A1	1.10615	-1.34544	2.05861	1.36674	-0.349995	0.864839	0.173721	0.787494	1.95929	0.437266	1.80318	0.827878	1.33439	1.36505	1.07902	-0.143447
ENSG00000169991	1	18904280	18956676	-1	p36.13	IFFO2	5.10461	5.15614	4.50302	7.96365	7.58584	5.08119	4.21646	8.7483	8.85847	6.40237	3.41292	5.62891	6.0391	8.16519	8.65693	5.44495
ENSG00000127481	1	19074510	19210266	-1	p36.13	UBR4	8.70431	6.70127	8.24769	7.1103	9.97436	7.7593	7.94176	7.90566	8.11741	7.2318	8.29521	7.5697	7.81813	8.86394	7.86015	8.00472
ENSG00000127463	1	19215660	19251527	-1	p36.13	EMC1	5.8645	4.34149	5.87864	4.67204	5.23405	5.4791	4.92287	5.58118	6.13386	5.45203	5.06257	5.01887	5.33554	5.5644	5.05862	5.27986
ENSG00000053372	1	19251805	19260128	1	p36.13	MRTO4	4.53582	4.43671	4.88429	4.01783	3.23923	4.16121	4.65192	5.25528	5.07955	5.26365	4.50703	4.27323	4.92114	5.01626	4.39087	4.66741
ENSG00000211454	1	19265982	19274194	-1	p36.13	AKR7L	-0.723366	1.099	-0.669049	-0.0103174	1.91608	-1.3769	0.333938	-0.868159	0.0368066	1.07214	0.0451258	-1.17185	-1.33703	0.65924	0.420715	-0.85096
ENSG00000162482	1	19282573	19288770	-1	p36.13	AKR7A3	-0.972701	1.08605	-1.01064	0.0491551	1.60722	-1.56603	-0.594866	-0.30301	-1.03667	0.947554	0.447809	-0.647272	-0.632004	-0.765064	-0.307121	-0.582931
ENSG00000053371	1	19303965	19312144	-1	p36.13	AKR7A2	4.43766	3.76574	4.59532	4.04304	1.89049	4.6322	3.61619	4.30767	3.47722	4.24635	4.55199	4.03413	4.22015	3.92239	3.35318	4.2109
ENSG00000040487	1	19312326	19329300	1	p36.13	SLC66A1	2.12976	2.88163	2.23352	2.42592	4.56698	2.50413	3.4001	1.62408	1.67419	3.19694	3.129	2.8088	2.34179	3.78144	2.83899	2.45297
ENSG00000077549	1	19338775	19485539	-1	p36.13	CAPZB	7.36009	6.44512	8.10616	8.06227	6.67197	7.896	6.79935	7.47282	6.98097	7.27431	7.89492	7.85379	7.94177	7.49039	6.11265	8.03456
ENSG00000173436	1	19484403	19629821	1	p36.13	MICOS10	2.41023	3.70925	3.47637	4.32803	4.26931	2.76083	3.67074	2.48214	3.6108	3.87802	2.9727	2.9665	3.30989	4.95749	3.69436	3.6594
ENSG00000158747	1	19596979	19658456	1	p36.13	NBL1	2.55155	3.82964	1.00646	4.21371	0.657171	2.63829	4.30208	4.94068	7.5454	4.42673	4.06158	1.67098	1.72916	4.96103	3.18138	-0.234286
ENSG00000162542	1	19682240	19799945	-1	p36.13	TMCO4	3.24943	4.32717	2.73173	3.46704	5.06099	3.8901	3.22448	4.14115	3.79336	4.46719	2.53703	3.69037	2.86254	4.56075	3.2181	3.87304
ENSG00000169914	1	19882395	19912945	1	p36.13	OTUD3	5.74821	5.72373	5.01743	4.00071	6.43713	6.03199	5.81498	5.15749	5.09519	5.1042	5.86815	5.25095	5.45854	5.84272	5.902	4.82346
ENSG00000162545	1	20482391	20486210	-1	p36.12	CAMK2N1	-3.47593	-1.44288	-1.08018	0.0888872	-2.35077	-0.953411	1.28552	1.0065	2.37234	1.50241	1.89979	-0.637182	-4.06594	1.86576	1.97604	-1.00286
ENSG00000090432	1	20499448	20508151	-1	p36.12	MUL1	3.64741	3.7109	4.34793	3.68985	3.88818	4.11699	5.4778	5.17543	5.45953	4.92636	3.85157	4.06224	4.25633	5.92377	4.89037	4.5504
ENSG00000158828	1	20633458	20651511	1	p36.12	PINK1	2.4346	2.60825	2.51966	2.05447	3.53275	2.41082	2.04673	2.54579	3.59305	3.78863	2.11851	2.19259	1.55417	2.04614	1.60611	1.97353
ENSG00000117242	1	20642657	20652193	-1	p36.12	PINK1-AS	1.83096	2.69224	1.93797	0.725311	3.52124	2.17388	2.37486	1.22694	1.85184	2.98872	1.65116	1.61192	0.947798	3.55898	1.72234	1.22153
ENSG00000244038	1	20651767	20661544	-1	p36.12	DDOST	6.99255	6.98975	7.47979	6.31198	6.13331	7.12477	6.24424	7.24225	6.64272	7.32365	6.51501	7.22563	6.73325	7.06315	6.40339	6.73613
ENSG00000127483	1	20740266	20787323	-1	p36.12	HP1BP3	8.77081	7.52935	8.42831	7.75108	7.28952	8.87124	6.87447	6.9152	7.00415	6.541	8.06799	8.44337	8.71831	7.4147	7.75039	8.07932
ENSG00000075151	1	20806292	21176888	-1	p36.12	EIF4G3	5.36398	5.1153	6.14602	5.10505	5.4439	5.5619	6.21357	4.72952	4.37776	5.24088	5.8388	5.47337	5.52269	6.73283	5.34965	5.92256
ENSG00000117298	1	21217247	21345572	-1	p36.12	ECE1	5.91979	6.72648	6.48659	6.46614	5.55688	6.84868	5.08343	7.78442	8.28916	7.33257	6.75381	7.12403	7.01046	6.11585	6.11175	6.99514
ENSG00000231105	1	21293290	21299874	1	p36.12	ECE1-AS1	-1.94222	-0.822604	-1.0951	1.45811	1.55587	-0.184372	0.0404452	1.02338	0.668279	1.50585	-0.452435	-0.479556	0.0226125	1.02297	-1.23465	0.852733
ENSG00000142794	1	21440128	21485005	1	p36.12	NBPF3	3.06408	2.84711	2.45711	3.13801	4.65712	3.42965	2.79599	2.56545	2.44228	2.4385	2.99386	2.02168	2.90799	2.7021	1.96839	3.72455
ENSG00000090686	1	21678298	21783606	-1	p36.12	USP48	6.51057	6.66253	6.5105	6.47114	8.23085	6.58862	6.7172	5.51552	4.85876	6.0427	6.81147	6.64795	6.54431	5.37593	6.13432	6.44792
ENSG00000142798	1	21822244	21937310	-1	p36.12	HSPG2	0.747077	2.8658	2.66781	4.92945	3.05248	3.38299	-0.961296	5.36163	6.30048	1.24854	2.48275	0.937645	5.14235	3.15845	4.88244	-1.21656
ENSG00000218510	1	22024558	22031223	1	p36.12	LINC00339	1.93094	-0.60879	0.825243	4.00605	1.38711	1.79613	0.338225	0.024794	0.1084	-1.57949	0.699291	1.9707	0.6524	1.508	1.16465	0.818561
ENSG00000070831	1	22025511	22101360	1	p36.12	CDC42	3.78635	5.65239	3.49831	5.29249	4.41672	3.59056	6.83906	3.96063	5.47512	6.19283	5.29138	4.22899	4.62149	6.68155	6.439	4.03748
ENSG00000184677	1	22428838	22531157	1	p36.12	ZBTB40	6.94484	6.16139	6.13819	6.49801	7.16501	6.98836	6.52436	6.23563	5.31605	5.86262	6.8339	6.47119	6.73895	5.19823	5.7672	7.78203
ENSG00000004487	1	23019443	23083689	1	p36.12	KDM1A	6.78008	6.82792	6.37988	6.33388	6.14704	6.0033	6.64304	5.69335	5.57751	6.25401	6.57953	6.36408	6.283	4.78682	7.04338	5.74286
ENSG00000169641	1	23084023	23177808	-1	p36.12	LUZP1	5.38097	6.17173	4.39659	5.19072	5.21426	3.50463	5.16912	5.88066	6.50559	3.31695	4.27194	4.8726	4.48164	4.66038	7.20296	4.08578
ENSG00000125944	1	23303771	23344336	-1	p36.12	HNRNPR	7.65506	7.33681	7.76362	7.3195	6.80968	7.44968	7.26468	7.44774	7.62049	7.32688	7.14007	7.48969	7.43204	6.45722	7.45392	7.28759
ENSG00000125945	1	23359448	23369836	-1	p36.12	ZNF436	3.36128	3.41616	2.81562	2.14061	3.95766	3.21765	3.08259	4.64313	5.23908	2.70018	4.65469	3.65423	3.20361	1.23458	2.81744	4.03989
ENSG00000249087	1	23368997	23371839	1	p36.12	ZNF436-AS1	1.30658	-1.04488	-1.82311	-0.926149	0.428206	1.33463	-0.0232589	0.169993	-1.23895	0.53176	2.01354	0.310414	-1.18186	-2.05889	-0.542997	1.98427
ENSG00000204219	1	23380909	23424748	-1	p36.12	TCEA3	3.38512	5.96352	2.4814	5.46732	1.11606	4.61219	4.29509	4.01952	2.79911	6.68621	5.98159	5.35833	5.0959	1.42253	3.96852	5.77288
ENSG00000088280	1	23428563	23484568	-1	p36.12	ASAP3	1.33484	-1.03509	-1.43797	-0.692991	-3.28484	0.516154	-1.94975	0.455857	-1.03021	1.49378	-0.399144	-0.20045	-2.65883	-4.15802	-1.1926	0.152867
ENSG00000007968	1	23506438	23531233	-1	p36.12	E2F2	0.0411133	1.19244	3.87526	1.96596	-0.942219	0.622803	1.72236	2.82506	-0.511706	2.69886	2.35451	3.05568	3.07048	2.09754	3.62045	1.21032
ENSG00000117318	1	23557926	23559501	-1	p36.12	ID3	3.21696	7.48908	-0.00159004	3.25868	5.6227	2.3444	0.0113652	4.77654	7.57909	6.41138	-0.372136	5.36804	5.52405	3.57247	4.90214	-0.337815
ENSG00000197880	1	23581495	23640568	1	p36.12	MDS2	2.50333	4.08858	-2.56966	-0.388515	3.34375	-2.98538	-4.99406	1.39195	2.03713	1.29956	-2.60285	0.214876	2.12889	0.705132	2.72524	-2.06898
ENSG00000142676	1	23691742	23696835	1	p36.11	RPL11	10.7273	10.9328	11.1387	10.9007	9.98589	11.0818	10.9627	10.5962	10.907	12.1274	10.9089	11.0139	10.7226	9.33193	10.5255	10.7146
ENSG00000011007	1	23743155	23762059	1	p36.11	ELOA	4.893	5.4034	4.91787	5.64619	5.28275	4.72508	4.92694	5.90379	6.3619	6.35195	5.13673	5.32731	5.18649	4.07556	5.5625	4.55338
ENSG00000057757	1	23778418	23788232	1	p36.11	PITHD1	5.72412	7.01292	5.81195	6.04431	6.15747	5.30354	6.18447	7.09191	7.45343	7.45708	5.95868	5.62021	5.66104	5.23063	6.40613	4.9626
ENSG00000011009	1	23791145	23795539	1	p36.11	LYPLA2	5.34819	5.09921	5.51048	6.51034	5.81317	5.27005	4.83981	5.76006	5.62616	5.21027	5.63164	5.39975	5.41113	4.28615	5.08251	5.12432
ENSG00000117308	1	23795599	23800781	-1	p36.11	GALE	2.25462	2.39547	2.88272	3.01631	3.51793	2.11497	1.30267	2.63265	2.24002	1.93418	2.20343	2.6943	2.35781	1.13499	1.70528	2.06932
ENSG00000117305	1	23801885	23838620	-1	p36.11	HMGCL	3.12001	3.07392	2.76954	3.49839	3.65212	2.92053	1.72389	3.4432	3.1636	2.61	2.23489	3.07988	2.93844	1.81699	2.20067	3.02273
ENSG00000179163	1	23845077	23868290	-1	p36.11	FUCA1	2.43908	2.78019	2.27132	2.3159	2.15776	2.75765	2.88082	4.31574	5.20872	4.14651	2.14809	2.77704	2.09447	1.54486	3.20622	2.30415
ENSG00000188822	1	23870515	23913362	-1	p36.11	CNR2	-1.69054	-4.91197	-2.77971	-0.883245	-0.211194	-0.579944	-3.21353	0.498987	1.4196	2.12872	-1.15403	2.30533	-0.856391	-1.87026	-1.63868	0.431742
ENSG00000189266	1	23956839	23963462	1	p36.11	PNRC2	6.33803	8.08537	6.9017	7.37237	5.47685	7.19692	7.9511	7.57243	7.61827	6.29475	6.64236	6.81267	7.03956	6.99153	7.62439	6.88998
ENSG00000188529	1	23964347	23980927	-1	p36.11	SRSF10	8.31153	8.4894	7.7162	8.53388	8.16309	8.12496	9.59628	7.20484	7.52223	7.79421	8.27095	8.40662	8.40984	8.17806	8.97157	8.21753
ENSG00000185436	1	24154168	24187959	-1	p36.11	IFNLR1	1.09286	2.61166	2.1976	1.68162	4.54163	1.74355	0.198432	2.64558	3.11502	2.16843	0.300256	2.79194	0.574202	-1.14992	1.45919	-0.180198
ENSG00000001460	1	24356999	24416934	-1	p36.11	STPG1	3.73559	1.10843	3.45601	2.52536	1.59579	2.19029	2.21401	2.58021	2.50045	2.87456	3.82542	3.37221	3.73246	3.78975	1.57163	2.12611
ENSG00000001461	1	24415802	24472976	1	p36.11	NIPAL3	6.598	4.58414	6.04232	5.42849	3.85811	5.95563	5.53648	6.34978	5.0104	5.72433	6.57921	6.56366	6.7687	5.00481	4.61362	6.45864
ENSG00000117602	1	24502351	24541040	1	p36.11	RCAN3	8.48491	7.03677	8.32932	7.83258	6.24403	8.08813	7.42722	8.50678	8.57524	8.61339	8.33693	8.19435	8.54102	6.668	7.80121	8.02477
ENSG00000133226	1	24631716	24673281	1	p36.11	SRRM1	7.60845	7.59235	7.02904	7.461	6.96486	7.15823	7.99937	7.65468	7.66952	8.16562	7.68485	7.11834	7.18627	7.19725	7.96116	7.3322
ENSG00000169504	1	24745382	24844321	1	p36.11	CLIC4	1.14866	2.2738	4.07461	4.93329	-0.216831	3.38081	4.55544	2.58523	4.81774	2.6289	2.1881	5.53707	3.06787	1.57016	2.60247	3.42906
ENSG00000020633	1	24899511	24965121	-1	p36.11	RUNX3	8.09029	10.2495	8.02976	7.81297	9.05129	8.04669	7.75345	10.4632	10.3068	10.6715	8.54687	8.39537	8.03705	8.31525	9.23914	7.57674
ENSG00000117614	1	25222276	25232502	-1	p36.11	SYF2	5.66928	7.26258	6.12485	6.81006	5.63557	6.30661	7.10802	6.44021	7.14613	8.39434	6.32878	6.12152	6.49154	5.94512	6.69201	6.18134
ENSG00000117616	1	25242249	25338213	-1	p36.11	RSRP1	8.22718	8.08013	6.87162	8.96785	6.20276	8.58641	8.97986	6.38709	5.9524	6.27788	7.776	7.93683	7.29544	6.73713	8.6178	8.01119
ENSG00000187010	1	25272393	25330445	1	p36.11	RHD	0.996775	-7.40907	-7.48407	2.19625	0.488478	0.580426	-7.53549	1.1864	2.29861	1.95003	1.36172	-3.83806	-0.380962	-0.913415	0.121532	-7.85718
ENSG00000183726	1	25338317	25362361	1	p36.11	TMEM50A	5.90586	6.01952	7.04229	7.05443	5.86428	6.76761	4.93875	7.13676	7.82081	7.87525	6.78137	6.29435	6.83023	6.07797	7.25119	6.63862
ENSG00000204178	1	25430858	25500209	1	p36.11	MACO1	4.88671	5.3094	5.14111	5.58615	5.98287	5.56696	5.87743	6.43074	7.39036	7.00302	5.46922	5.0073	5.29778	5.99354	6.60155	5.68868
ENSG00000157978	1	25543606	25568886	1	p36.11	LDLRAP1	7.95653	5.93079	7.37783	6.05558	5.25382	7.67426	4.71419	6.48363	6.03814	5.23119	6.60144	7.33461	6.70902	4.14016	4.86271	7.46505
ENSG00000117643	1	25616791	25786206	1	p36.11	MAN1C1	5.22606	1.42447	2.69077	0.987748	3.83812	3.44278	0.355565	2.88411	4.43451	1.7246	-0.0809062	1.6798	-1.32362	-0.419536	2.27677	2.10727
ENSG00000162430	1	25800193	25818221	1	p36.11	SELENON	5.91193	5.15673	5.55365	3.67479	5.64678	5.95993	3.22493	5.61208	5.42845	6.02809	4.74804	6.00181	3.918	2.86227	4.64056	5.48333
ENSG00000117640	1	25818640	25832942	1	p36.11	MTFR1L	5.49535	4.64862	4.70416	5.32086	4.19972	5.2731	4.47132	3.99937	3.85265	4.20293	5.23789	4.76535	5.1065	3.28379	4.41597	5.4465
ENSG00000182749	1	25861484	25875708	-1	p36.11	PAQR7	2.11188	2.44627	1.21162	1.86065	-1.03661	2.101	1.39344	1.61698	0.98988	1.99135	2.4148	2.36425	1.76858	0.79368	2.19062	1.33673
ENSG00000117632	1	25884181	25906991	-1	p36.11	STMN1	5.94418	5.36263	7.66215	5.79725	2.49422	5.33159	3.87549	5.62184	5.91739	4.55803	6.83203	6.25509	6.92299	5.17135	5.95919	4.71984
ENSG00000158006	1	25959767	25998117	-1	p36.11	PAFAH2	3.98579	2.9874	3.26133	3.03452	3.45663	3.67222	2.80759	3.66841	3.53264	2.33336	3.11589	3.44104	3.53285	2.70651	2.9398	4.11239
ENSG00000175087	1	26111165	26125555	1	p36.11	PDIK1L	2.67067	4.46125	3.06331	2.66494	3.10615	3.90507	3.7102	3.7625	4.28835	3.35351	3.63285	3.65738	4.35409	2.98861	4.66776	4.59907
ENSG00000142675	1	26177484	26189884	1	p36.11	CNKSR1	1.03726	0.0993765	0.515552	0.180017	-1.6805	0.578443	-0.40983	-0.0962631	2.69586	1.72564	1.70941	0.239485	1.3976	3.59816	1.34598	0.545968
ENSG00000130695	1	26234200	26278808	1	p36.11	CEP85	4.80487	3.82176	5.28819	4.92756	3.22134	4.80268	3.519	4.49905	4.52349	3.55271	4.8233	5.07242	5.02749	4.04742	4.77228	4.76329
ENSG00000142669	1	26280086	26281522	1	p36.11	SH3BGRL3	6.55181	6.91264	7.76961	7.85434	5.2816	7.00945	5.05862	7.94062	7.64317	9.35972	6.29087	7.28623	7.08207	6.33306	6.91088	7.01684
ENSG00000158062	1	26281328	26318363	-1	p36.11	UBXN11	5.9821	7.36495	5.27286	7.26907	5.18147	6.6424	4.67194	4.61448	3.60548	5.83005	5.75855	6.55086	6.18486	5.82214	5.87725	6.15039
ENSG00000169442	1	26317958	26320523	1	p36.11	CD52	7.72764	8.39122	8.57928	8.40016	5.23577	8.6405	6.10109	8.34134	6.59452	9.14221	8.54797	8.7779	8.80172	7.72538	7.72527	7.98732
ENSG00000176092	1	26321698	26360080	-1	p36.11	CRYBG2	0.363138	2.72672	-1.27093	0.648306	-1.23399	1.96323	-3.38361	0.992805	1.56467	0.834522	-0.351754	0.891571	0.484651	-0.322812	0.118905	1.17305
ENSG00000117682	1	26432282	26471306	1	p36.11	DHDDS	4.62046	3.74754	4.05801	4.27026	4.30111	4.05914	3.885	4.42418	4.50359	3.88992	3.97419	3.77608	3.81571	3.42785	3.5668	4.46139
ENSG00000198830	1	26472440	26476642	1	p36.11	HMGN2	8.24691	7.85766	8.07198	7.83295	6.61359	7.33578	6.85	7.08907	7.27987	7.8113	7.45736	7.86142	7.76128	6.59688	7.71577	7.38883
ENSG00000117676	1	26529761	26575030	1	p36.11	RPS6KA1	6.53704	5.10766	6.29724	7.09232	5.56561	6.92566	4.22208	5.64078	4.90025	4.96809	6.89673	7.12573	7.19614	5.27264	5.25502	6.27078
ENSG00000117713	1	26693236	26782104	1	p36.11	ARID1A	7.80435	6.20127	7.75591	6.65631	7.32435	7.87196	6.61474	7.86749	7.76522	6.81684	7.2501	7.62861	7.68607	6.59169	7.53032	7.84399
ENSG00000060642	1	26787054	26800659	1	p36.11	PIGV	2.75821	1.19578	1.71946	2.68022	0.767607	2.66203	1.59549	2.46233	2.68931	0.918934	1.0256	2.01453	1.76789	1.37289	1.6521	1.49064
ENSG00000204160	1	26826688	26857604	1	p36.11	ZDHHC18	5.7303	5.97817	5.902	6.40645	5.65529	6.72196	6.39065	5.69199	6.3249	6.28769	5.46073	6.16456	5.75318	5.30673	6.45214	5.90302
ENSG00000175793	1	26863149	26864456	1	p36.11	SFN	-3.85475	-1.92665	3.05533	1.89159	-0.473984	-1.74796	-1.17841	1.81021	2.37856	0.732891	-1.87798	0.28222	1.59093	-2.02423	2.40166	-2.36814
ENSG00000142751	1	26876132	26890283	-1	p36.11	GPN2	5.01126	5.40646	4.16083	4.63578	4.83706	4.96712	4.44681	4.58128	4.84052	5.43401	4.94135	4.69707	4.71565	3.77705	5.08546	4.77252
ENSG00000198746	1	26890488	26900467	-1	p36.11	GPATCH3	3.14102	4.15761	3.6479	3.96195	4.31685	3.34036	4.60812	5.08588	5.40979	5.47583	4.07196	3.46408	3.99466	3.92911	5.37774	4.02418
ENSG00000090273	1	26900238	26946871	1	p36.11	NUDC	5.70684	6.15808	5.945	6.40381	5.80106	5.18483	4.75311	6.45397	6.7983	7.31385	5.69482	5.48738	5.64253	4.93295	5.94682	5.21981
ENSG00000175707	1	26949562	26960468	-1	p36.11	KDF1	2.40868	4.12329	1.81456	2.67459	-0.321091	0.97863	-0.118848	2.399	4.96746	-0.658493	0.867163	0.0982703	3.31511	-0.238232	2.36918	0.896407
ENSG00000090020	1	27098809	27166981	-1	p36.11	SLC9A1	4.59625	4.84587	4.8059	5.29159	4.88327	4.61955	3.49307	6.05994	7.03977	4.20822	3.89102	4.05199	4.27847	4.72292	5.08066	3.87987
ENSG00000142784	1	27234632	27308636	1	p36.11	WDTC1	5.85847	6.42472	5.89741	5.31551	5.27639	5.94519	3.50083	5.36336	5.29869	4.42071	5.5962	5.70094	6.11646	4.61715	5.14075	5.85349
ENSG00000186501	1	27322145	27336400	1	p36.11	TMEM222	5.3535	5.60036	5.31671	4.74303	6.34583	4.99299	4.18058	5.45395	5.86058	6.73299	4.7011	4.98819	4.92508	3.87673	4.93971	4.87472
ENSG00000142765	1	27342020	27353937	1	p36.11	SYTL1	7.54414	5.84836	6.61682	8.12928	7.27248	7.11462	6.06862	6.30476	5.10557	7.84843	7.85039	7.30015	7.25287	6.28501	7.03216	7.67248
ENSG00000142733	1	27354067	27366961	-1	p36.11	MAP3K6	2.75568	4.26501	1.9073	3.12434	4.5358	1.57996	1.13586	1.52154	0.00437186	3.14556	3.15318	3.15063	1.70096	2.31271	2.84097	3.22468
ENSG00000181773	1	27392622	27395814	1	p36.11	GPR3	1.35022	1.66286	0.904457	2.78359	0.989672	1.31535	1.12701	0.20208	1.94159	1.86787	2.25411	1.81761	1.34538	1.86186	3.25121	0.568645
ENSG00000158195	1	27404230	27490167	-1	p36.11	WASF2	7.98631	7.60801	7.85306	6.98509	5.87179	7.56881	5.59296	7.57748	7.27582	7.82316	7.83508	7.86536	8.03858	6.0865	6.94207	7.58101
ENSG00000126705	1	27534035	27604431	-1	p35.3	AHDC1	5.40283	3.03749	4.15329	3.77744	2.27874	5.65371	1.90711	4.41513	5.85104	4.5721	4.21389	4.52539	4.38327	2.44739	3.8179	4.95625
ENSG00000000938	1	27612064	27635185	-1	p35.3	FGR	3.97339	6.52496	4.61459	7.24255	4.49222	6.23601	3.10016	5.87006	3.91276	6.23015	3.91255	6.80422	4.25803	5.77901	6.01141	6.03171
ENSG00000126709	1	27666064	27672212	-1	p35.3	IFI6	6.52501	4.67446	5.84729	3.93988	2.83129	5.15002	4.94757	5.87563	4.4143	6.93152	4.34168	6.3527	4.60196	4.66272	4.3578	3.95842
ENSG00000009780	1	27725961	27763116	1	p35.3	FAM76A	4.32149	4.40012	3.80551	4.47868	6.64418	4.18743	4.11923	4.92003	5.94941	6.07069	4.66976	4.14757	4.67646	3.24085	5.52048	4.21607
ENSG00000117758	1	27773219	27824443	1	p35.3	STX12	3.95955	4.65254	4.26626	4.45857	5.92643	4.77799	5.39689	4.4812	5.17213	4.50934	4.46222	4.63348	4.69087	3.96447	5.42574	4.73522
ENSG00000117751	1	27830782	27851676	1	p35.3	PPP1R8	4.20711	5.06372	5.11062	4.1089	5.74942	4.91545	5.37151	6.23351	6.91692	4.80424	4.21311	4.49057	5.30734	3.87041	5.60175	4.96494
ENSG00000130775	1	27872543	27886685	1	p35.3	THEMIS2	4.24448	5.8858	5.34688	6.25354	6.07607	5.35723	4.26985	6.15336	6.03825	6.28872	5.66058	5.97317	6.09051	5.39043	5.97918	6.30098
ENSG00000117748	1	27891524	27914746	-1	p35.3	RPA2	4.89044	3.63151	5.60205	5.27521	3.61189	5.02497	3.19678	5.51925	5.83263	4.29423	4.74272	5.2086	5.56114	2.49156	3.17713	4.91434
ENSG00000158156	1	27959588	27968093	1	p35.3	XKR8	3.05753	3.00942	2.49683	1.3231	4.02802	2.6706	2.64401	3.05169	4.46081	3.34758	2.78021	3.14828	2.11387	1.62875	1.89099	2.54698
ENSG00000158161	1	27970344	28088637	-1	p35.3	EYA3	4.58551	3.82963	4.11693	4.11522	5.06052	4.58992	4.27254	4.5667	4.14655	3.39387	4.4581	4.10789	4.27485	2.80456	3.77832	4.56757
ENSG00000169403	1	28147166	28193936	-1	p35.3	PTAFR	1.18594	3.57817	3.37929	5.46046	1.92605	3.26202	0.667576	6.11877	3.71572	2.89501	0.704613	3.37875	1.52577	2.86981	3.66406	1.42341
ENSG00000126698	1	28199456	28233029	-1	p35.3	DNAJC8	6.25243	5.92793	6.53843	6.55591	5.91663	6.03476	6.41911	6.68759	7.17174	7.56604	6.44777	6.1428	6.36305	5.3556	6.46336	6.09523
ENSG00000130770	1	28236109	28246906	1	p35.3	ATP5IF1	5.57766	5.82169	6.06337	6.52486	6.36272	5.65872	5.26813	5.21188	4.89922	6.45369	5.78586	5.76629	5.78611	4.35044	5.11394	5.14353
ENSG00000130766	1	28259518	28282491	1	p35.3	SESN2	2.48783	3.50692	2.64603	5.07395	5.92419	2.57494	3.58945	6.31392	6.27928	2.68425	3.49687	3.20325	2.14297	2.93288	5.30457	2.26963
ENSG00000130772	1	28329002	28335965	1	p35.3	MED18	2.08031	1.59784	2.91946	3.13104	2.41918	1.86653	2.22891	3.81432	3.50245	0.658243	1.88312	1.78084	1.7064	0.866286	3.05339	1.86054
ENSG00000204138	1	28369582	28500364	1	p35.3	PHACTR4	5.43719	4.46566	5.02479	4.55706	6.2968	5.35814	5.09617	4.92111	5.44714	6.42551	5.04039	5.1416	5.28552	3.45275	4.94768	5.00169
ENSG00000180198	1	28505943	28539300	1	p35.3	RCC1	4.59181	4.86963	7.20714	4.31847	3.61146	5.7379	4.15056	4.87979	4.26867	6.00984	5.22557	5.15946	5.09375	3.54303	4.91388	4.19421
ENSG00000242125	1	28505980	28510892	1	p35.3	SNHG3	6.39275	7.4016	6.64974	7.02573	5.91587	6.5933	7.07232	6.26314	5.75499	7.9376	6.75296	6.46997	6.81977	5.36731	6.73686	6.03862
ENSG00000180098	1	28553085	28578545	1	p35.3	TRNAU1AP	4.07695	3.7295	4.69328	4.29014	4.9111	4.06741	3.29032	3.49315	3.70255	4.44935	4.26308	4.11105	3.96749	2.85569	3.23197	4.21406
ENSG00000197989	1	28578538	28583132	-1	p35.3	SNHG12	3.74586	4.8208	4.6459	5.7198	4.26827	4.47274	5.44486	5.26109	4.53247	5.59689	4.52662	4.74709	4.77608	3.00194	5.18736	5.05916
ENSG00000120656	1	28589323	28643085	-1	p35.3	TAF12	4.08103	3.30197	4.19429	4.0241	2.96229	4.28	2.674	3.77352	4.03658	4.54626	3.80564	4.48456	3.79163	2.36551	3.59523	3.62215
ENSG00000162419	1	28668778	28719353	1	p35.3	GMEB1	3.81618	3.75984	3.85518	3.16819	3.31714	3.87297	3.67791	4.51824	4.89132	4.32013	3.67919	3.99707	3.35503	3.65518	4.57094	3.89373
ENSG00000198492	1	28736621	28769775	1	p35.3	YTHDF2	5.87461	7.26136	6.30967	6.87847	6.27606	5.97885	6.54492	7.13333	7.38687	6.44016	6.72695	6.45459	6.35864	5.27605	6.77478	6.03419
ENSG00000159023	1	28887091	29120046	1	p35.3	EPB41	8.82837	7.28328	8.95527	8.6062	8.5302	8.83404	8.53035	8.66026	8.0825	7.32616	9.2697	9.23758	9.19525	6.54237	7.7047	8.61246
ENSG00000116350	1	29147743	29181900	-1	p35.3	SRSF4	6.75861	6.71216	6.62303	7.23816	8.65329	6.51198	7.98031	6.78683	6.67571	7.86365	6.76763	6.45446	6.91366	6.95999	7.83903	7.28463
ENSG00000116353	1	29192657	29230942	-1	p35.3	MECR	3.90053	2.65437	3.76156	2.52139	1.44457	3.3546	2.85075	3.30301	1.96825	2.09466	3.23672	3.08298	3.53096	1.60078	2.28049	2.96819
ENSG00000186056	1	30718504	30726827	1	p35.2	MATN1-AS1	1.85741	3.60838	-0.0519046	3.23532	3.55691	2.5036	2.80365	2.1854	1.16093	3.12688	1.60294	1.67761	1.46527	2.44612	0.891661	2.30774
ENSG00000162511	1	30732469	30757774	-1	p35.2	LAPTM5	9.23613	10.6668	9.6397	9.29235	9.55955	9.61704	8.41339	9.66636	9.28093	10.4578	9.14324	9.55835	9.046	8.66615	9.09875	9.01472
ENSG00000134644	1	30931506	31065991	-1	p35.2	PUM1	7.11138	7.06623	7.07823	6.95437	7.69649	6.87797	7.44992	7.75473	7.76219	7.1191	7.64565	6.86441	7.01239	6.56781	7.94319	7.0357
ENSG00000060688	1	31259568	31296788	-1	p35.2	SNRNP40	4.81309	4.42679	5.13499	4.95931	6.02976	4.50526	5.36048	5.7308	6.04456	5.91775	5.25861	4.38494	4.79464	3.91461	5.18555	4.49356
ENSG00000121766	1	31296982	31364953	1	p35.2	ZCCHC17	3.11532	3.58693	3.7035	3.81061	4.25058	3.27408	2.97215	4.139	4.59923	4.32806	3.57222	2.97429	3.21283	2.15009	2.45302	3.26158
ENSG00000162517	1	31629866	31644896	-1	p35.2	PEF1	4.96625	6.51138	5.43002	6.01034	4.64011	4.95957	5.8387	6.24113	6.62368	6.46526	5.32592	4.94328	5.20742	5.38088	6.39339	5.04807
ENSG00000121753	1	31727117	31764893	-1	p35.2	ADGRB2	-1.5712	-0.102311	-1.68325	0.051541	1.60953	0.822193	-2.50147	0.334187	2.52985	-0.974846	-0.350339	0.238429	-2.25238	-0.423751	1.31692	0.770056
ENSG00000184007	1	31906421	31944856	-1	p35.2	PTP4A2	8.46126	8.35046	8.45908	8.6562	7.56854	8.47581	7.70816	7.38087	8.17308	7.90818	8.8258	8.77816	8.15613	7.14658	7.8552	8.04364
ENSG00000121774	1	32013868	32060850	1	p35.2	KHDRBS1	7.34981	7.16773	7.86168	7.57878	6.73313	7.40561	7.45044	7.42376	7.84527	7.30792	7.50786	7.5533	7.45399	6.04327	6.80418	7.15268
ENSG00000121775	1	32072031	32102866	1	p35.2	TMEM39B	3.72013	2.89732	3.69993	4.52952	3.85712	3.49889	3.52493	3.89833	3.17061	3.67161	3.65484	3.11686	3.68823	2.52195	4.00225	2.99117
ENSG00000025800	1	32108056	32176563	1	p35.2	KPNA6	6.20995	6.2581	6.00321	5.84055	6.69848	5.93635	7.16445	6.48053	6.53468	6.45629	6.12252	5.75712	6.17958	5.39627	6.87778	6.15018
ENSG00000084652	1	32179675	32198285	1	p35.2	TXLNA	5.89702	4.52344	5.9925	5.41881	5.03866	5.6903	4.76966	5.71706	6.11608	3.31323	5.4105	5.67711	5.35627	4.08284	4.62537	5.65884
ENSG00000160050	1	32200595	32205453	1	p35.2	CCDC28B	2.6129	2.06688	3.37142	3.14596	2.51212	2.41614	1.96456	3.42518	3.09536	2.6234	2.76389	2.01144	2.18334	1.27913	1.87135	1.86441
ENSG00000160051	1	32205671	32208682	1	p35.2	IQCC	1.69434	0.837933	1.51056	4.1168	3.88285	0.80287	2.02948	3.37777	3.33776	2.90913	2.35591	1.72897	1.41102	0.724287	1.54555	1.4981
ENSG00000160055	1	32214472	32222359	-1	p35.2	TMEM234	1.64965	2.34307	1.38327	2.77472	1.37525	1.29935	1.40608	1.90897	2.50348	2.49106	2.36188	1.56023	1.6214	0.4564	0.549365	2.25271
ENSG00000084623	1	32221077	32245397	1	p35.2	EIF3I	6.59007	7.15132	7.41638	8.43959	6.11079	6.77763	6.91672	7.62553	7.51167	8.50401	7.52747	6.69514	7.1394	5.838	6.63563	7.06014
ENSG00000220785	1	32231658	32241620	-1	p35.2	MTMR9LP	1.07705	1.9458	-0.723162	1.80031	-1.8119	1.5984	1.86014	0.420632	0.641818	0.82691	1.68114	2.15702	1.01775	-0.209094	0.0962956	1.70247
ENSG00000182866	1	32251239	32286165	1	p35.2	LCK	8.85166	7.82229	9.14309	8.95433	7.9246	8.78319	6.50534	7.26566	6.54989	6.62066	8.98775	9.18089	8.81389	6.18223	7.0882	8.08859
ENSG00000116478	1	32292083	32333635	1	p35.2	HDAC1	7.60278	6.41508	7.99619	7.12314	6.9352	7.62265	6.38974	6.76377	5.93112	5.39988	7.74794	7.48096	7.55406	5.03643	6.1033	7.19156
ENSG00000175130	1	32333839	32336233	-1	p35.1	MARCKSL1	5.35802	5.59027	7.20281	6.56357	3.86896	5.77553	5.18298	7.73851	8.22473	5.02241	5.81559	5.53777	6.34463	4.38397	5.54778	4.87619
ENSG00000225828	1	32361270	32364278	-1	p35.1	FAM229A	3.28244	4.02533	2.28611	3.83579	4.5097	3.44663	4.96434	2.23836	2.59513	4.13448	3.8242	2.82014	3.33836	3.08177	4.44167	3.22647
ENSG00000160058	1	32364633	32394731	-1	p35.1	BSDC1	5.89905	6.69078	5.29656	6.08532	6.49947	6.40689	8.04386	6.77254	8.17731	6.85233	5.95641	5.64186	6.13386	6.14865	7.21707	6.48137
ENSG00000176261	1	32600172	32650903	-1	p35.1	ZBTB8OS	3.93944	3.89999	4.012	4.54857	4.64782	3.73102	3.95781	3.60724	3.51695	3.63975	4.06915	3.81349	4.01242	3.11995	3.60483	4.04675
ENSG00000162521	1	32651142	32686211	1	p35.1	RBBP4	7.05331	6.68014	7.20494	6.91949	6.5219	6.74588	6.86743	6.25093	6.64278	6.15315	6.98336	6.74435	7.0097	5.34914	6.38873	6.62834
ENSG00000162522	1	32741830	32774970	1	p35.1	KIAA1522	-1.00306	0.995932	-0.87511	0.688463	1.21839	-1.00895	-0.72822	0.29148	1.32967	-0.983579	0.630163	-0.317309	-1.30902	1.12404	0.953548	-0.929878
ENSG00000134684	1	32775237	32817380	-1	p35.1	YARS1	6.84848	5.85381	7.27881	6.83523	9.35507	5.62636	6.71806	6.13289	6.70736	6.1383	6.29121	5.68586	5.59615	6.19238	7.47866	5.56669
ENSG00000116497	1	32816767	32858875	1	p35.1	S100PBP	6.12212	4.65805	5.9187	5.13754	6.56241	4.78073	4.92638	3.35852	3.41408	2.65246	5.49774	5.35411	4.46194	5.53627	5.49083	4.85278
ENSG00000116514	1	32936445	32964809	-1	p35.1	RNF19B	4.14384	5.44185	4.50404	6.90009	5.83172	4.88762	4.09755	7.43412	7.36039	6.443	5.04475	5.22897	4.92758	5.19806	5.951	3.8445
ENSG00000004455	1	33007940	33080996	-1	p35.1	AK2	6.62897	5.47865	6.80078	6.67814	4.878	6.44989	5.21899	6.01684	5.15571	5.11	6.73777	6.63906	6.48981	4.93377	5.02929	6.27019
ENSG00000142920	1	33081104	33123492	1	p35.1	AZIN2	2.10622	0.217159	2.16858	1.56906	-0.00617086	2.59027	-1.12249	0.823918	1.50594	2.06999	-0.312014	0.163636	-0.662583	-2.2701	-0.279053	0.625446
ENSG00000116525	1	33145399	33182059	-1	p35.1	TRIM62	3.41282	4.7711	3.01331	3.65401	5.76953	3.76513	4.19531	4.51979	5.08104	6.75512	4.0736	3.20749	3.18265	3.48492	5.31017	4.20655
ENSG00000160094	1	33256492	33300719	1	p35.1	ZNF362	5.90847	5.587	5.58447	5.30563	5.70513	5.25998	4.57522	4.84086	4.91927	6.47426	5.72305	4.95285	4.65485	4.00771	5.35233	4.87134
ENSG00000134686	1	33323623	33431095	-1	p35.1	PHC2	5.71327	6.63247	5.99101	6.21184	5.61598	6.08452	5.34252	6.48744	6.95562	6.84355	6.22174	5.75504	5.66756	4.96693	6.04868	5.30269
ENSG00000163866	1	34712737	34859755	-1	p34.3	SMIM12	4.45336	4.28232	5.03458	4.94047	5.04615	4.56263	4.56772	5.29893	6.44604	5.157	4.82286	4.69488	5.08937	4.0885	4.16456	4.8986
ENSG00000116544	1	34865436	34929650	-1	p34.3	DLGAP3	1.20608	0.843186	0.958785	1.48697	-1.26744	0.746149	-0.663701	1.07321	-0.324497	0.0724026	0.989133	1.35105	1.12038	-1.37937	0.907348	0.175706
ENSG00000163867	1	34986165	35031945	-1	p34.3	ZMYM6	4.4786	5.32664	4.24879	5.8063	5.45232	4.51786	5.21775	3.27111	3.36679	3.11747	5.14262	4.67873	4.64545	4.36967	4.7921	5.21389
ENSG00000197056	1	35032172	35115859	1	p34.3	ZMYM1	3.8405	2.43073	3.90127	3.91193	3.88272	3.89165	2.77318	1.88595	2.46517	0.694605	3.87148	3.8984	3.4395	1.71602	2.37348	3.62601
ENSG00000116560	1	35176378	35193145	-1	p34.3	SFPQ	9.26975	9.33882	8.24905	10.1833	10.274	8.95617	10.5889	9.87003	9.82916	8.50809	9.55922	8.97087	9.45147	9.18785	10.5141	9.29584
ENSG00000146463	1	35268709	35422058	1	p34.3	ZMYM4	5.97765	5.73626	5.63534	6.33349	6.59765	5.63984	5.92485	5.71994	4.88028	5.58874	6.33091	5.74086	5.65027	5.27347	6.0491	5.70255
ENSG00000142687	1	35433492	35557950	-1	p34.3	KIAA0319L	6.70756	5.96331	5.88143	6.41318	6.91524	6.87612	6.15744	4.98773	4.09907	5.13197	6.73126	6.38324	5.99988	4.68866	5.68155	7.36303
ENSG00000020129	1	35557473	35567274	1	p34.3	NCDN	4.94658	3.19124	4.96028	4.12972	2.78474	6.52943	6.5604	4.03354	4.38866	3.35693	5.54453	4.98217	4.5242	2.05181	4.26937	8.02499
ENSG00000239636	1	35569813	35577729	-1	p34.3	TFAP2E-AS1	0.353287	0.963483	-2.15453	0.590389	0.0610184	-0.0716599	-0.182281	-0.555945	-1.33986	0.814764	-0.356463	0.779766	0.638765	0.981309	-0.910992	1.83181
ENSG00000116819	1	35573314	35595328	1	p34.3	TFAP2E	1.31899	1.62266	0.833343	0.856919	2.58923	2.03828	2.76096	-0.0118529	0.887775	2.87684	2.15669	0.940183	1.12698	1.75591	2.62197	2.82127
ENSG00000126067	1	35599541	35641526	-1	p34.3	PSMB2	5.09902	6.09563	6.21464	6.19807	5.23314	5.63883	6.20872	6.36768	6.6782	6.50783	5.98445	5.45818	5.9635	5.77585	6.36179	5.89755
ENSG00000142686	1	35713877	35718894	-1	p34.3	C1orf216	2.51316	1.89732	3.22733	3.44784	2.85443	2.87559	3.71954	3.30978	4.05246	1.1012	3.32467	3.4053	3.31596	2.19352	2.64564	3.46404
ENSG00000092853	1	35720218	35769978	-1	p34.3	CLSPN	0.0878466	-2.39773	3.12951	0.438295	-1.32758	-0.835656	0.428906	1.57818	0.79879	-0.924989	1.85826	1.22863	1.7581	-0.520781	2.11425	0.601967
ENSG00000134698	1	35808016	35857890	1	p34.3	AGO4	5.52389	7.00254	5.69874	5.95196	6.91485	6.66295	5.75323	5.37523	4.83302	4.86103	6.17385	6.28196	6.25791	4.79357	5.88639	7.31816
ENSG00000092847	1	35869808	35930532	1	p34.3	AGO1	5.92734	5.53234	5.85039	5.37013	6.07979	6.00798	5.22446	5.50307	5.65087	5.92158	6.23869	5.82017	5.66381	4.79907	5.1646	5.785
ENSG00000126070	1	35930718	36072500	1	p34.3	AGO3	6.20935	4.9975	5.76285	5.85238	6.08438	5.63606	5.98779	4.84351	4.65057	4.24644	6.35598	5.76935	6.06574	5.00101	5.33034	5.99858
ENSG00000116863	1	36088892	36093932	1	p34.3	ADPRS	3.86773	5.35555	4.34956	4.70082	5.78646	3.83224	5.42838	5.8347	6.06131	5.77641	5.0061	3.85923	4.47992	4.00256	4.89906	4.72501
ENSG00000054116	1	36136570	36156053	-1	p34.3	TRAPPC3	5.35654	5.32825	5.78855	5.89326	5.76399	5.49996	4.61504	5.17794	5.77201	5.92498	5.59948	5.56235	5.3209	3.68788	5.044	4.76315
ENSG00000116871	1	36155579	36180849	1	p34.3	MAP7D1	7.66715	6.72437	7.6157	8.4478	8.00364	7.32055	7.72036	7.89077	8.20311	8.02501	7.34748	7.27767	7.52509	6.4268	7.68144	6.3052
ENSG00000054118	1	36224432	36305357	1	p34.3	THRAP3	6.55058	6.7053	7.0631	6.55284	7.45368	6.55783	5.91915	7.55313	7.75896	7.28858	6.83062	6.76681	6.58946	6.10584	6.71849	6.78361
ENSG00000214193	1	36306368	36329340	1	p34.3	SH3D21	1.12224	-0.172613	0.351803	1.33153	2.98372	0.922252	0.0715049	0.097332	0.23479	0.863491	1.00608	-0.110465	-1.36766	-0.609381	-0.495271	0.742973
ENSG00000142694	1	36322030	36324154	-1	p34.3	EVA1B	-3.07254	-1.20583	-1.91142	1.12385	0.686063	-1.32757	-2.94046	-0.710715	0.159447	0.873202	-2.45444	-0.313679	-3.02464	-1.9596	-0.886105	-1.82409
ENSG00000196182	1	36339624	36385924	-1	p34.3	STK40	4.79249	4.53287	5.3741	5.48492	6.4264	5.35011	3.34457	6.82535	7.54837	4.48199	4.88404	5.55461	4.98224	4.75504	4.41782	4.9397
ENSG00000181817	1	36391238	36397908	-1	p34.3	LSM10	3.70175	4.54516	4.56152	4.82778	4.75105	3.94381	3.84159	4.39621	5.2122	5.23022	4.49513	4.33363	3.92697	3.04984	3.45978	3.58385
ENSG00000116898	1	36455718	36464384	-1	p34.3	MRPS15	5.12688	5.79805	5.30265	6.34873	4.62009	5.35151	5.75748	5.07579	5.33964	6.85137	6.11419	5.25833	5.33982	4.56072	5.21943	4.92958
ENSG00000119535	1	36466043	36483278	-1	p34.3	CSF3R	3.60511	7.3644	4.4986	6.72079	4.76706	5.9174	3.50633	5.2091	3.67504	6.4253	4.0901	5.98238	4.1751	6.55389	6.4865	5.12778
ENSG00000233621	1	37350934	37474411	-1	p34.3	LINC01137	0.428484	-0.382187	1.11943	0.897092	-0.389053	0.391956	-1.80401	0.939137	0.774635	-5.44911	0.227605	0.396963	-0.0794545	-1.29493	-1.71652	-1.27503
ENSG00000163874	1	37474580	37484377	1	p34.3	ZC3H12A	3.9463	8.19404	4.11948	8.82111	6.69103	4.5354	7.19005	7.60126	7.66435	5.30131	6.14284	5.7488	5.02947	7.07939	7.54805	4.22072
ENSG00000163875	1	37489993	37514766	-1	p34.3	MEAF6	5.62432	5.83187	5.77629	6.28674	5.90337	5.98645	5.0024	5.15817	6.09129	5.42384	6.04383	5.54244	6.12006	4.61824	5.43443	5.70924
ENSG00000163877	1	37534449	37554293	-1	p34.3	SNIP1	3.33388	4.96013	4.07309	5.26834	6.88143	3.47658	6.23123	6.04922	5.9817	5.62732	5.12905	3.32467	4.20954	5.46084	6.04533	4.69523
ENSG00000134697	1	37566816	37595937	-1	p34.3	GNL2	5.51069	5.16166	5.52064	6.62521	5.88559	5.1496	5.7353	6.82343	7.20747	6.76632	6.49373	5.57217	5.63179	5.64021	6.53249	5.11857
ENSG00000116922	1	37681570	37692249	-1	p34.3	C1orf109	3.48874	3.08285	3.42876	3.41978	4.18598	3.32718	3.0021	4.25481	4.4149	4.05872	3.49022	3.85214	3.50726	2.14573	2.52587	3.22582
ENSG00000134690	1	37692481	37709719	1	p34.3	CDCA8	-0.479143	-0.654159	3.25025	1.51519	-0.330668	-0.146154	1.0897	1.46344	2.0708	-0.832642	2.17066	1.391	1.65432	0.517714	2.83878	-0.977257
ENSG00000183317	1	37713880	37765133	-1	p34.3	EPHA10	0.912253	1.05416	-5.88804	5.26634	-2.06788	0.427788	4.30143	1.88556	-0.448612	-1.47214	4.3744	-3.81717	2.3465	0.0536467	3.08057	-5.50115
ENSG00000185090	1	37793847	37801137	1	p34.3	MANEAL	-2.56438	-2.56988	0.561275	-0.583315	-2.39799	-1.24596	-1.86808	-0.823292	1.78502	-0.292245	-1.85916	-0.57573	0.193745	-0.733306	-2.07663	-0.588951
ENSG00000196449	1	37802945	37808208	-1	p34.3	YRDC	4.25095	5.18069	4.26932	5.14585	4.65193	4.37688	4.09391	5.11102	4.9886	3.73974	5.05554	4.86751	5.35288	4.9278	5.12594	4.70515
ENSG00000197982	1	37806979	37809454	1	p34.3	C1orf122	3.84831	4.17276	4.29741	5.12858	3.9334	4.08649	3.49016	3.8533	3.78346	5.33646	4.75081	4.01807	4.02096	3.75007	3.58228	2.94236
ENSG00000188786	1	37809574	37859592	-1	p34.3	MTF1	4.6007	4.17902	4.52756	4.66645	6.41145	4.3092	4.32122	6.64597	6.42221	5.07688	4.61326	4.86201	4.87184	4.45225	5.02675	4.27099
ENSG00000204084	1	37860697	37947057	-1	p34.3	INPP5B	5.49532	5.19094	4.01624	5.00392	5.91823	4.67373	3.89903	4.45983	3.84213	5.01227	5.29415	4.88385	4.38553	2.61454	4.98172	4.58708
ENSG00000183431	1	37956975	37990075	-1	p34.3	SF3A3	6.27115	5.76246	6.33093	6.79279	6.30834	5.8172	5.35543	6.19616	6.73638	6.61849	6.86365	6.07258	6.24399	4.49652	5.46996	5.93408
ENSG00000183386	1	37996770	38005606	-1	p34.3	FHL3	0.637825	1.17972	0.178023	2.87861	2.13253	0.956844	-0.782354	2.03834	2.97558	3.34587	2.10695	1.78545	-0.320749	0.555152	1.45338	0.898196
ENSG00000183520	1	38009258	38024820	1	p34.3	UTP11	2.85357	3.20352	3.51917	4.13373	4.31964	2.76043	3.77376	5.44292	5.49064	4.09894	3.85228	3.18846	3.5379	3.48315	4.44441	3.0741
ENSG00000116954	1	38838198	38859772	-1	p34.3	RRAGC	2.38859	1.67814	3.19255	4.3214	4.8406	3.15283	3.43709	4.26753	6.50509	3.69824	3.88152	3.36955	3.17694	2.12779	3.84909	3.0601
ENSG00000214114	1	38862493	38873368	-1	p34.3	MYCBP	2.20955	1.49448	3.92625	3.04117	3.83454	3.14869	2.07936	3.11301	4.012	1.02902	2.64439	2.5827	2.91997	1.15929	1.68096	2.96643
ENSG00000174574	1	38991276	39006059	1	p34.3	AKIRIN1	6.62468	6.63693	6.89069	7.53136	7.12127	6.51736	7.1765	7.9232	8.28925	6.7673	7.2044	6.84122	6.88428	7.65557	7.35669	6.09552
ENSG00000168653	1	39026318	39034636	1	p34.3	NDUFS5	5.48681	6.13723	6.53056	6.92955	5.3937	5.54264	6.60966	6.1211	6.94996	7.56665	6.66179	5.56623	5.36876	5.74715	5.011	5.42875
ENSG00000127603	1	39081316	39487177	1	p34.3	MACF1	9.51157	6.89644	8.58732	8.0178	9.4263	8.94286	7.13592	8.61639	7.21081	7.8571	10.074	9.56263	8.89287	10.2802	9.22499	9.02122
ENSG00000243970	1	39522280	39559671	-1	p34.3	PPIEL	5.32389	4.82843	0.25782	5.05476	4.78465	4.4802	4.91298	2.66995	2.15585	4.3128	5.16405	4.0344	4.87962	5.59712	1.26417	1.85822
ENSG00000090621	1	39560709	39576790	-1	p34.3	PABPC4	6.94633	6.68843	7.32658	7.93137	7.23168	7.66175	7.35466	7.43705	7.25561	8.1966	7.71193	7.64576	7.19481	7.90301	7.32868	7.50299
ENSG00000116983	1	39678648	39691485	-1	p34.2	HPCAL4	5.26674	0.828058	5.71044	6.3674	7.27149	2.72434	2.21575	9.26413	9.8238	6.8291	3.39386	1.29578	3.18454	5.09073	6.97992	2.20881
ENSG00000084072	1	39692182	39763914	1	p34.2	PPIE	5.18915	4.75585	5.17032	5.5689	6.85622	5.66296	4.85442	4.4093	4.89782	4.65163	5.38931	5.08585	5.63999	6.67918	4.26508	6.09865
ENSG00000116985	1	39757182	39788865	-1	p34.2	BMP8B	1.65844	0.979337	1.1763	1.9383	3.4204	1.57095	1.55639	0.913644	1.78733	2.04065	3.09891	2.47193	2.69827	2.75442	2.20511	1.65495
ENSG00000043514	1	39838110	39883511	-1	p34.2	TRIT1	3.87326	3.6444	3.07426	4.47493	4.73972	3.8737	4.18509	4.24094	4.68649	3.04212	3.76033	3.66308	3.9002	4.0679	4.79805	4.10289
ENSG00000168389	1	39955112	39969968	1	p34.2	MFSD2A	-0.733935	0.21921	0.856144	2.87201	0.0234213	1.63248	2.40194	3.49959	3.22113	0.655863	1.49946	0.63777	-0.892182	1.96446	2.32051	0.196684
ENSG00000131236	1	40040233	40072649	1	p34.2	CAP1	7.14899	5.69308	7.40668	6.88017	5.4658	7.1603	4.96184	6.80388	6.92052	6.51082	7.64282	7.79535	7.3441	5.54849	5.14349	6.92459
ENSG00000131238	1	40072710	40097260	-1	p34.2	PPT1	6.711	6.70746	7.20304	6.96314	3.78884	6.97153	5.76878	6.85272	5.98038	6.58063	6.9775	7.25946	6.25081	7.28665	5.92617	6.55897
ENSG00000117000	1	40161387	40240921	1	p34.2	RLF	5.94564	6.93424	5.82624	6.82544	7.42721	5.37095	7.52472	6.86382	7.4182	6.7673	7.18488	5.80141	6.08198	8.19578	8.1021	5.99009
ENSG00000084073	1	40258041	40294180	1	p34.2	ZMPSTE24	3.42279	4.40405	4.56707	4.42213	4.67796	3.93818	4.90305	5.04517	5.90859	3.33425	4.78123	4.0715	4.64546	5.38688	4.92002	4.33052
ENSG00000049089	1	40300489	40317813	-1	p34.2	COL9A2	2.83142	4.47407	1.19763	4.96201	2.64449	1.3403	3.40534	1.7988	2.62594	5.60162	3.46803	3.46779	2.43629	4.03298	4.12173	2.91949
ENSG00000084070	1	40344850	40423326	1	p34.2	SMAP2	8.34634	8.88358	8.61985	8.87222	9.29385	7.92288	8.25321	8.99644	9.1527	7.58666	9.15642	8.26988	7.55396	8.76287	6.84814	8.35836
ENSG00000187801	1	40450102	40463718	1	p34.2	ZFP69B	1.7105	1.95668	2.63577	1.39342	2.46943	1.41467	2.80302	3.64921	3.77801	0.643823	2.10427	2.01391	1.6578	2.52438	0.125651	2.62856
ENSG00000187815	1	40477290	40496343	1	p34.2	ZFP69	2.43253	2.76898	2.48146	2.89783	2.6292	2.6678	1.69717	0.986986	1.82438	-0.680188	3.67631	3.3796	3.08975	2.25622	0.427006	2.81241
ENSG00000164002	1	40508741	40516038	1	p34.2	EXO5	2.30398	3.04553	2.88237	2.74953	3.30301	1.96077	3.47251	2.50874	3.06427	1.86369	3.45815	1.58752	1.99355	3.35047	1.21885	2.67771
ENSG00000117010	1	40531573	40548167	1	p34.2	ZNF684	1.45606	2.06009	2.02071	1.52733	2.52398	1.40775	2.80923	2.18834	2.25321	1.93854	2.54949	1.34328	1.40373	2.71163	1.20138	1.65671
ENSG00000117016	1	40620680	40665682	-1	p34.2	RIMS3	1.55918	-1.61024	0.347237	-0.766651	-2.08627	2.47849	2.16587	1.10547	0.629961	-0.135629	-0.258786	1.11194	-0.284907	-1.045	-0.34604	1.60952
ENSG00000272145	1	40690380	40692066	-1	p34.2	NFYC-AS1	-0.914408	-1.98518	0.488091	1.58146	1.03365	1.21848	1.79721	-1.58127	-1.24009	-1.1942	0.0758319	-0.77668	-0.513808	1.20266	0.539623	0.597252
ENSG00000066136	1	40691648	40771603	1	p34.2	NFYC	5.35905	5.30797	4.8808	5.29726	4.71794	5.14217	4.4481	5.58883	5.66032	5.62856	5.357	5.22536	5.2671	4.56701	5.04182	5.39348
ENSG00000179862	1	40861054	40862363	-1	p34.2	CITED4	4.29895	4.23445	3.71557	5.57365	0.877253	3.91468	4.0975	1.63651	2.35747	4.20098	5.08492	5.01509	3.34507	2.46619	3.30788	1.89867
ENSG00000171793	1	40979688	41012565	1	p34.2	CTPS1	4.69143	3.70137	5.68021	4.94376	4.16857	4.98537	6.24551	6.1631	5.47542	5.01478	4.91782	4.43314	4.6423	6.54546	6.20902	5.23275
ENSG00000281207	1	41014590	41043890	1	p34.2	SLFNL1-AS1	0.60315	-1.2858	0.405133	0.659958	-0.369149	0.53904	1.05665	-0.847307	-0.674545	0.180726	1.21184	-0.64656	-0.662173	1.04802	0.414258	1.53298
ENSG00000171790	1	41015597	41023237	-1	p34.2	SLFNL1	0.428068	-1.10914	0.687775	0.142782	-0.420463	0.123256	0.360168	-0.637209	-1.33304	-0.115582	0.278553	-0.841164	0.149411	1.17015	0.388543	0.511225
ENSG00000010803	1	41027200	41242154	-1	p34.2	SCMH1	4.80068	5.26165	4.921	4.80909	3.23615	4.76955	4.00645	4.12094	4.04564	4.93856	5.15101	4.56838	4.38665	4.39482	4.49379	3.83037
ENSG00000127124	1	41506365	42035925	-1	p34.2	HIVEP3	3.77995	4.36398	4.66048	3.84171	3.17728	4.03836	2.62045	5.59253	5.03952	4.15416	5.15694	4.35764	5.16815	5.3815	4.17454	5.69273
ENSG00000198815	1	42176539	42335877	-1	p34.2	FOXJ3	7.33572	5.53388	7.22571	8.04286	7.57968	7.45827	7.50476	7.0989	7.30572	7.40333	7.81038	7.13257	7.49734	7.15001	7.0354	6.98324
ENSG00000127125	1	42456117	42473385	1	p34.2	PPCS	4.9889	4.40571	4.89237	5.77346	6.1165	5.04892	4.91456	5.03238	5.18959	3.78892	5.40042	5.17793	4.56096	5.61839	4.31137	5.04428
ENSG00000186409	1	42463221	42657190	1	p34.2	CCDC30	1.92563	0.969185	0.608361	2.51155	1.4438	1.44146	2.05771	1.45223	0.988352	1.41616	2.07344	0.992766	1.91637	2.67633	1.95334	1.86156
ENSG00000171960	1	42658335	42676758	1	p34.2	PPIH	3.47263	3.82619	4.40922	4.41923	3.77709	3.87631	3.85154	3.55613	3.63734	5.44384	4.60315	3.70279	3.6038	3.8505	2.9837	3.35585
ENSG00000065978	1	42682418	42703805	1	p34.2	YBX1	8.73822	9.03101	9.90283	9.65972	8.26675	9.12657	8.98513	9.34147	9.21336	10.2731	10.2994	9.06303	9.41344	10.0526	9.45122	8.61243
ENSG00000117385	1	42746335	42767084	-1	p34.2	P3H1	5.22009	5.36098	5.1045	5.89552	6.07876	5.44618	3.96443	4.39839	3.7649	5.1923	5.54398	5.17103	4.90665	4.57294	4.26164	4.75003
ENSG00000164008	1	42767249	42779491	1	p34.2	C1orf50	2.90918	2.98133	2.57519	1.99427	4.48464	2.8786	4.71042	3.56729	3.33778	4.17229	3.81025	2.38358	3.27921	3.65101	2.63439	2.89563
ENSG00000274386	1	42785007	42816619	1	p34.2	TMEM269	-0.604058	0.585938	0.0604187	0.387909	2.66709	-0.277676	0.503927	-0.950184	0.314115	2.06524	-0.0351942	-0.290671	-1.21536	1.34447	0.636256	-0.35299
ENSG00000177868	1	42807052	42817397	-1	p34.2	SVBP	3.01632	3.98359	3.91636	4.10483	3.84171	3.22245	3.70294	2.69198	3.05347	6.17103	3.85949	3.73152	3.20687	4.25495	4.15221	2.63858
ENSG00000164010	1	42817122	42844991	1	p34.2	ERMAP	3.67021	2.8957	3.07087	4.00637	3.11434	3.16664	2.85989	2.97091	2.60851	3.15013	3.24289	3.00015	2.48348	3.28786	3.33298	3.09003
ENSG00000164011	1	42846573	42852477	1	p34.2	ZNF691	2.11714	1.26629	1.10021	1.37735	1.0819	1.64519	0.603167	0.92396	1.46939	-1.17078	1.16442	1.70113	1.45555	0.890042	0.280568	1.78111
ENSG00000117394	1	42925353	42958893	-1	p34.2	SLC2A1	4.70116	6.24441	5.45035	7.25254	4.67876	5.94775	5.1674	7.27917	7.53087	6.16977	5.91657	5.92293	5.67401	6.25885	7.42089	5.26121
ENSG00000117395	1	43164175	43270936	-1	p34.2	EBNA1BP2	4.57804	3.8621	4.62117	4.8426	4.50322	4.04013	3.37786	5.35552	5.31381	3.99229	4.62973	4.46691	4.36762	3.25604	3.93827	4.31203
ENSG00000117399	1	43358981	43363203	1	p34.2	CDC20	-2.1587	-2.75805	3.01824	1.91372	-2.06146	-1.91383	-1.00035	0.422608	0.298318	-1.2275	2.12462	2.04806	1.08749	0.44281	1.10976	-1.96574
ENSG00000066322	1	43363398	43368074	-1	p34.2	ELOVL1	4.00513	4.05133	4.37242	4.76796	4.85033	4.99452	3.18163	4.76525	4.99528	5.48357	4.09674	4.90799	4.59314	4.18637	3.27951	4.53649
ENSG00000159479	1	43383917	43389808	-1	p34.2	MED8	3.05858	3.53524	3.93156	3.71555	4.68081	3.26734	4.35167	4.18191	4.90239	4.53741	3.09564	3.09129	3.45553	2.55873	3.56196	3.81548
ENSG00000198198	1	43389882	43454247	1	p34.2	SZT2	7.34681	5.62912	6.24454	6.56966	7.66295	6.8726	6.13917	6.16611	4.91889	5.18645	6.87803	6.594	6.65352	5.63474	5.90113	6.98168
ENSG00000066135	1	43650149	43705518	1	p34.2	KDM4A	3.19485	3.42895	3.1911	3.14002	5.39786	3.60803	3.66819	4.62397	4.55568	3.75507	3.67947	2.9846	2.91606	3.37226	3.93965	3.91265
ENSG00000236200	1	43685123	43708138	-1	p34.1	KDM4A-AS1	-0.677822	-0.587229	-1.23713	-1.69725	1.1159	-0.590463	-0.097486	-1.54902	-1.42556	-2.07658	-0.175255	-0.633613	-1.14102	-1.23182	0.076276	-0.0664945
ENSG00000126091	1	43705824	43931165	1	p34.1	ST3GAL3	1.67349	0.963877	1.05077	1.56215	1.27978	0.400433	1.24636	0.851393	0.769815	1.66219	1.67978	0.68437	1.02407	0.301731	0.787886	1.56856
ENSG00000117408	1	43946950	43968022	1	p34.1	IPO13	5.30746	3.64088	5.17363	5.50639	3.8667	4.75718	4.04069	4.17315	4.55015	3.01064	5.03475	4.70985	4.82835	2.85453	4.1797	4.19038
ENSG00000132768	1	43970000	43973369	1	p34.1	DPH2	5.30385	3.63565	5.63937	5.34552	3.37424	4.82755	4.72389	4.58558	4.00606	3.86053	5.36133	4.92947	5.05906	3.27848	4.00535	4.64556
ENSG00000117410	1	43974487	43978295	1	p34.1	ATP6V0B	5.61235	7.05234	6.31843	7.69919	6.68476	6.35702	5.65444	5.95319	6.20965	7.13894	6.8858	6.80131	6.44494	5.90476	6.48599	5.52722
ENSG00000117411	1	43978943	43991170	1	p34.1	B4GALT2	1.5265	2.51146	2.53936	3.10436	1.53664	1.5604	2.5266	2.57474	1.86657	2.13346	4.27123	2.41316	3.17076	1.43703	3.29471	2.6135
ENSG00000159214	1	43991359	43996528	1	p34.1	CCDC24	-2.10626	0.671064	-3.2071	1.0854	-1.41933	-0.736674	-1.0113	-2.90477	-1.32478	0.839793	0.995802	0.344986	-1.70507	-1.32068	-0.576016	0.181073
ENSG00000178028	1	44213455	44220681	1	p34.1	DMAP1	6.18998	6.05118	5.38748	6.73517	6.45061	5.93363	6.31556	4.63599	4.5354	5.85409	6.50841	5.74236	5.88372	6.1761	5.28715	6.33977
ENSG00000117419	1	44221070	44355260	-1	p34.1	ERI3	5.19473	5.47603	5.1784	5.68551	3.82395	4.96929	4.87212	4.47665	3.90213	5.05986	5.65747	4.72345	4.96404	3.99091	4.58957	4.5628
ENSG00000187147	1	44405194	44651724	1	p34.1	RNF220	6.27285	6.15549	6.48883	6.44314	6.85387	6.36743	6.21487	6.0417	6.45755	6.70039	6.44472	6.23681	6.19512	6.46407	5.94782	6.18023
ENSG00000126106	1	44635238	44674481	-1	p34.1	TMEM53	0.325222	0.345523	0.577268	1.39125	1.10722	0.850422	1.37389	1.00478	0.610983	1.1872	0.708328	0.532336	-0.183786	1.32542	0.102235	0.386342
ENSG00000198520	1	44674692	44725591	1	p34.1	ARMH1	6.96256	6.41375	6.29216	7.41736	3.86855	7.00452	8.07951	4.22926	0.347702	6.28964	6.77412	2.11363	4.50626	2.17481	6.00871	4.93171
ENSG00000142945	1	44739818	44767767	1	p34.1	KIF2C	0.0748568	1.11175	3.11068	2.00212	0.674786	-0.602208	0.573839	2.22032	1.16793	0.0924155	1.89283	1.23759	2.43179	2.71784	2.62605	-0.764602
ENSG00000142937	1	44775251	44778779	1	p34.1	RPS8	11.0099	10.7758	11.5713	11.584	9.86172	11.5014	11.361	11.3027	11.1185	12.3044	11.6939	11.2025	11.3063	10.935	11.0487	11.125
ENSG00000200913	1	44776490	44776593	1	p34.1	SNORD46	0.0276068	0.715375	-0.713647	0.26593	-0.27362	-0.4057	-0.52621	-0.415288	-1.2216	0.565749	0.405741	-0.401903	-0.403831	-0.910108	-0.809347	-0.973148
ENSG00000142959	1	44783585	44788170	-1	p34.1	BEST4	-1.49337	-0.736728	-0.879442	0.190602	0.828628	0.00806837	0.402648	-0.503002	-0.955979	2.19797	-0.577136	-1.22844	0.0362259	1.52809	-0.255584	-0.348691
ENSG00000173846	1	44800377	44805990	1	p34.1	PLK3	4.98118	7.60813	5.97066	9.54396	7.12259	5.02963	5.24534	7.23562	8.44309	7.80571	6.51713	6.14946	6.80894	7.41714	7.85331	5.63208
ENSG00000222009	1	44808482	44815585	1	p34.1	BTBD19	0.240454	0.761968	1.79714	4.25511	2.73936	-0.117948	1.65473	3.167	4.8773	2.45345	2.51579	0.965161	2.35145	3.28441	3.21928	0.766477
ENSG00000117425	1	44819844	44843253	-1	p34.1	PTCH2	1.76607	0.525589	2.37681	3.03093	2.8556	1.23013	3.07168	1.25615	1.91941	1.74485	2.52091	1.97809	1.74093	2.96496	1.8775	1.05333
ENSG00000070785	1	44850522	44986722	-1	p34.1	EIF2B3	3.28199	2.94717	4.06752	4.09963	1.47319	2.86666	3.37438	3.45158	3.31306	3.46289	4.06226	3.54889	3.47312	2.66654	2.27332	2.91131
ENSG00000126107	1	45002540	45011324	-1	p34.1	HECTD3	5.23643	5.52047	4.67114	5.45635	5.57296	5.52556	5.77632	4.36251	4.30715	5.24684	5.56999	5.12043	5.12695	4.70035	4.76702	5.73998
ENSG00000126088	1	45010950	45015575	1	p34.1	UROD	5.13432	5.54814	5.33507	5.718	4.82246	5.10474	5.48507	4.26722	3.61832	5.00395	5.29178	5.27642	5.11044	4.08311	4.54886	5.10011
ENSG00000162415	1	45016399	45306209	-1	p34.1	ZSWIM5	2.7802	4.23028	2.60004	4.19416	4.41773	3.88155	5.58436	2.4873	2.36889	1.74975	5.70702	3.65301	4.53069	0.498587	2.875	5.24167
ENSG00000186603	1	45326895	45328710	1	p34.1	HPDL	0.999077	-1.33749	1.69081	0.762486	0.54246	0.960153	0.905825	0.339176	0.530427	0.864213	1.08705	0.810005	1.1852	0.382852	0.76435	-0.742774
ENSG00000132781	1	45329163	45340893	-1	p34.1	MUTYH	5.0745	5.23462	4.84715	5.9892	4.72233	4.68573	5.41743	4.37033	3.94013	5.42754	5.27849	4.74044	4.8343	4.54471	4.67426	5.15032
ENSG00000132773	1	45340052	45343973	1	p34.1	TOE1	4.08493	5.16219	5.20811	5.57289	5.69531	4.49175	6.57126	5.62164	5.22136	5.92558	5.38158	4.85355	4.4578	5.58187	5.5685	5.41317
ENSG00000070759	1	45343883	45491163	-1	p34.1	TESK2	2.97419	3.24755	3.2823	3.6814	3.23653	3.25054	3.25904	3.02206	3.03762	4.16588	4.24165	3.20661	2.94518	3.24295	3.59167	2.99226
ENSG00000280670	1	45493866	45500079	-1	p34.1	CCDC163	0.827307	0.990767	3.48752	2.9266	0.561839	2.46661	-0.34997	2.5397	2.01374	3.74774	0.59557	2.76185	3.46544	2.13212	2.67837	2.55641
ENSG00000132763	1	45500300	45513382	1	p34.1	MMACHC	2.17983	0.472661	1.69392	1.18705	-0.198566	1.05168	0.506636	0.98515	1.11281	0.158581	1.31831	1.95917	1.83608	-1.28165	0.602969	0.759613
ENSG00000117450	1	45510914	45542732	-1	p34.1	PRDX1	3.89615	4.54867	5.39715	5.54229	3.03943	4.41814	3.1031	5.91655	6.05856	4.53891	5.651	5.21051	5.49682	4.39551	3.3726	5.1704
ENSG00000117448	1	45550543	45570049	1	p34.1	AKR1A1	5.65958	5.42907	5.68988	6.24461	3.92302	5.72331	4.49558	5.35356	4.11514	6.33719	5.73239	5.68938	5.32328	5.18427	4.60279	5.13894
ENSG00000132780	1	45583846	45618904	1	p34.1	NASP	6.22813	4.8196	6.51252	7.54727	7.25782	6.4576	5.59094	7.24786	8.01315	6.55409	6.23782	6.17836	5.93899	6.35055	6.68665	5.50199
ENSG00000159588	1	45620044	45624057	-1	p34.1	CCDC17	1.11138	1.70614	1.50309	3.11452	4.58031	0.602546	2.78934	0.799119	1.12315	3.17536	3.71135	1.84358	2.43941	3.374	3.2162	2.60546
ENSG00000159592	1	45627304	45688113	-1	p34.1	GPBP1L1	6.87577	6.46222	7.00542	7.03753	7.55438	6.5894	7.50613	7.28611	7.63586	7.14179	6.93105	6.86616	6.71092	7.24506	6.95385	7.03915
ENSG00000159596	1	45688181	45694436	1	p34.1	TMEM69	3.59063	2.94137	4.25426	4.55423	3.73128	3.61892	3.43571	3.05664	3.68388	1.70067	3.33901	3.75536	3.51278	3.89523	3.02821	3.41824
ENSG00000197429	1	45694324	45750653	-1	p34.1	IPP	3.22261	2.99889	2.92754	2.72757	2.45272	2.46963	3.52903	3.07616	3.20619	2.99402	3.10491	2.87077	3.08823	2.73023	2.40606	3.03082
ENSG00000086015	1	45786987	46036122	1	p34.1	MAST2	4.12799	3.85567	4.39968	4.93264	3.2297	3.81749	3.89645	3.21581	3.7209	3.68036	4.91264	4.05709	3.83906	3.33564	4.08962	3.63203
ENSG00000117461	1	46040140	46133036	-1	p34.1	PIK3R3	1.67708	-1.20962	3.03579	0.278405	1.71096	2.12227	0.709857	2.52227	2.45113	-5.35305	2.47208	-0.0329941	-0.184762	0.515193	-1.12206	0.891337
ENSG00000085998	1	46188682	46220305	-1	p34.1	POMGNT1	5.89701	5.11174	6.16749	5.83594	4.86076	5.66061	5.31979	4.61793	3.94196	4.21009	6.17889	5.61274	5.62278	5.09309	5.10009	5.33867
ENSG00000132128	1	46261196	46303616	-1	p33	LRRC41	5.38588	5.11041	5.04603	5.24554	4.89894	5.71574	3.89083	5.32077	5.79986	4.68143	5.59709	5.10841	4.95619	5.90603	4.2464	5.26666
ENSG00000173660	1	46303698	46316776	1	p33	UQCRH	5.95203	6.15401	7.13742	7.21301	5.02582	6.43562	6.5798	5.81228	5.86594	8.08379	7.02002	6.7821	6.2814	6.68203	5.99185	6.0097
ENSG00000117481	1	46340789	46365152	1	p33	NSUN4	3.75251	4.88434	3.79437	4.9708	3.57939	3.67934	6.07318	5.81526	5.72143	5.21659	4.37346	3.83403	4.05214	5.95925	5.18367	4.48719
ENSG00000117480	1	46394317	46413848	1	p33	FAAH	2.08797	3.22833	3.76834	4.11929	2.6252	3.55786	2.83176	2.32361	3.13791	2.4093	4.54996	2.98063	4.50358	2.24639	5.1921	4.12314
ENSG00000079277	1	46557407	46616843	-1	p33	MKNK1	5.68568	4.62421	5.08725	5.61497	4.68053	4.99983	4.5978	4.41189	3.51694	5.54619	4.98369	4.74977	4.44104	5.0465	4.78443	4.91987
ENSG00000142961	1	46607715	46616884	-1	p33	MOB3C	3.69567	2.34316	3.37848	3.4826	3.1165	3.72158	2.99087	3.95703	3.84193	2.80386	1.99466	3.55288	2.90453	3.25963	2.31513	4.06016
ENSG00000123472	1	46632737	46673867	-1	p33	ATPAF1	4.96183	4.45689	4.95146	4.77025	4.60205	4.97434	3.62491	3.90358	2.98707	2.88534	5.27027	5.15342	4.98951	5.11969	4.08498	4.57611
ENSG00000159658	1	46674659	46719146	-1	p33	EFCAB14	6.36229	6.3792	7.08355	6.12092	6.27193	6.99306	5.89143	7.02693	7.33137	5.95734	6.0252	6.56871	6.82352	6.85005	6.43463	6.9414
ENSG00000123473	1	47250139	47314892	-1	p33	STIL	1.39222	1.61526	3.11115	1.66078	2.53966	1.48202	2.26739	3.40932	3.2134	2.24612	3.34033	2.09439	2.14467	2.73377	3.78485	0.909525
ENSG00000162368	1	47333790	47378839	1	p33	CMPK1	7.14315	7.64194	7.86401	7.78759	6.37504	8.22084	7.16006	6.33508	6.58772	7.31865	8.16043	7.94151	7.31879	7.26946	7.13646	7.45486
ENSG00000237424	1	47432133	47434641	-1	p33	FOXD2-AS1	1.13856	3.52655	1.93123	3.62065	0.78592	1.74273	0.0360857	0.0786862	1.03234	1.19468	1.10854	2.60197	2.04363	2.42628	2.33809	1.66792
ENSG00000186564	1	47438044	47440691	1	p33	FOXD2	-0.944775	0.46285	0.394196	1.52891	-1.14855	0.108489	-0.794341	0.358067	1.29828	-0.784913	-0.822872	1.28302	0.337046	0.15119	-0.0298031	0.467065
ENSG00000132122	1	48295373	48472208	-1	p33	SPATA6	-0.798103	-0.199283	-2.69119	1.22399	-4.143	1.44775	1.37905	-0.205737	-0.959225	1.37416	0.912889	0.475205	-1.23222	-0.520518	-1.26129	0.464886
ENSG00000162373	1	48727519	48776969	-1	p33	BEND5	2.1839	-7.16019	1.89175	1.77099	-3.03189	1.94783	2.56999	1.70806	0.199157	-0.681325	-3.02518	1.18159	-2.15187	2.32301	-0.228472	-1.48268
ENSG00000185104	1	50437028	50960267	-1	p32.3	FAF1	5.27568	5.53609	5.72133	5.86846	4.68649	5.12855	4.84971	5.54851	4.67883	6.17058	6.03873	5.44502	5.33335	5.17404	5.00916	4.51759
ENSG00000123080	1	50960745	50974634	1	p32.3	CDKN2C	-5.40201	-0.398464	2.23869	1.99744	1.57825	1.39684	0.76039	-0.0911396	-0.327104	0.832612	0.610014	0.843396	0.355487	3.09079	-0.757059	0.126209
ENSG00000123091	1	51236273	51273447	1	p32.3	RNF11	4.96376	7.4554	6.05756	7.82707	6.25926	5.92197	7.52663	6.55328	8.01018	7.12582	6.60019	6.03016	5.94253	7.55475	8.14257	5.67669
ENSG00000085832	1	51354263	51519266	-1	p32.3	EPS15	5.9908	5.56803	5.57698	6.4251	8.04011	5.80348	6.11574	5.60211	6.78486	6.01936	6.0514	6.388	5.62232	6.19433	5.6546	6.27359
ENSG00000117859	1	51577179	51798427	1	p32.3	OSBPL9	6.35316	5.70697	6.14199	6.52363	5.14805	6.5717	6.41867	6.15107	7.62528	5.68523	6.19285	5.99743	6.0067	6.22757	6.24551	5.86813
ENSG00000078618	1	51789191	51878937	-1	p32.3	NRDC	7.31902	6.74522	7.66605	8.12701	6.42404	6.98569	6.30824	6.23731	4.6665	5.65562	7.63583	6.94992	7.00539	7.19557	6.81785	6.89901
ENSG00000117862	1	52020131	52055191	-1	p32.3	TXNDC12	2.33186	2.54491	2.95281	2.61663	2.86572	2.5599	0.861833	3.01764	2.97968	2.4725	2.18433	2.11491	1.94156	2.41799	1.30798	1.76092
ENSG00000198841	1	52032103	52033810	-1	p32.3	KTI12	3.05846	1.73559	2.71026	3.76909	3.71887	2.69091	2.87291	2.9462	3.14684	1.86791	3.48698	3.08525	2.81921	2.61547	2.56323	1.73778
ENSG00000134717	1	52056199	52090716	1	p32.3	BTF3L4	5.24371	5.69167	5.43842	5.94925	5.59338	5.24356	6.06287	5.6546	6.32407	6.01381	5.87962	5.38544	5.84723	6.25928	6.42899	5.14323
ENSG00000157077	1	52142089	52348671	1	p32.3	ZFYVE9	3.40125	4.1433	0.579004	3.2232	5.6223	1.61121	0.823676	2.20165	3.34174	2.13041	3.32617	2.53673	2.14715	2.34604	3.72356	-0.606241
ENSG00000154222	1	52345723	52366205	-1	p32.3	CC2D1B	6.29817	4.77703	5.59521	6.06407	6.26693	6.08038	5.0214	5.3601	5.21946	5.23144	6.16366	6.1965	5.77085	6.14801	4.39024	6.33659
ENSG00000085840	1	52372829	52404423	-1	p32.3	ORC1	0.856805	1.53039	3.35956	2.0373	4.97363	0.270549	2.95083	2.98973	2.85852	2.52946	2.74999	2.17065	2.55432	3.90357	3.64354	0.644644
ENSG00000134748	1	52404602	52420836	1	p32.3	PRPF38A	5.72586	5.45078	5.53163	6.39833	5.35231	5.69218	6.61847	6.36833	6.84064	5.35275	5.69689	5.76986	5.57901	6.51393	6.11048	5.80494
ENSG00000134744	1	52408282	52553487	-1	p32.3	TUT4	7.32282	6.47748	6.64774	7.52353	7.81039	6.62948	7.29393	6.84625	7.24298	7.30336	7.32009	6.81068	7.19869	7.57626	7.27553	7.46876
ENSG00000116157	1	52602371	52609051	1	p32.3	GPX7	3.21333	3.90627	4.05833	4.01325	4.20249	3.45745	2.85338	3.22949	4.71078	4.81493	3.44537	3.29372	3.81964	4.59477	2.89818	3.29963
ENSG00000182183	1	52633168	52669683	1	p32.3	SHISAL2A	3.73177	1.56361	3.70145	3.18179	1.89774	3.27238	2.65259	2.9408	3.41822	2.88277	3.40125	2.671	3.9438	2.75924	2.17851	2.46071
ENSG00000162377	1	52684449	52698347	-1	p32.3	COA7	2.35286	-0.282347	2.72507	2.63507	0.647746	2.18696	1.48174	3.09401	4.21709	-1.04081	2.93036	2.65653	3.56606	1.41974	2.85699	2.03075
ENSG00000162378	1	52726453	52827336	1	p32.3	ZYG11B	4.86303	3.98118	4.96689	4.75011	5.07591	4.9921	4.87497	4.07782	4.85122	3.26133	5.7045	5.03532	4.9338	5.17835	4.6588	5.35428
ENSG00000228929	1	52772194	52772648	-1	p32.3	RPS13P2	0.873233	1.56967	1.66623	1.29312	-0.225926	1.54353	1.88759	1.94654	2.93799	4.70659	1.03349	1.70519	0.304786	0.751439	1.23129	0.995398
ENSG00000121310	1	52895910	52927212	-1	p32.3	ECHDC2	6.52238	6.28154	3.7621	5.16281	6.22393	6.10198	7.06277	3.89375	4.47794	5.74523	7.01686	5.47561	5.17799	5.36125	5.50728	6.29928
ENSG00000116171	1	52927276	53051698	1	p32.3	SCP2	5.93302	5.65443	6.2016	6.29206	4.82833	6.05716	5.56219	5.57836	4.94696	5.03049	6.23363	6.00622	6.3331	6.14706	5.35212	6.36417
ENSG00000157184	1	53196792	53214197	1	p32.3	CPT2	2.08	1.90816	1.45774	1.0559	2.70431	1.02225	1.26273	2.28551	2.87468	1.07475	1.36468	1.80015	1.59413	1.27908	1.09292	2.12051
ENSG00000162384	1	53214099	53220634	-1	p32.3	CZIB	5.36097	4.40287	4.89768	5.54999	3.71851	5.42727	4.55069	4.09033	3.5236	4.63483	4.94113	4.98856	5.05058	4.51301	4.07305	4.85185
ENSG00000162385	1	53226900	53238518	-1	p32.3	MAGOH	4.62414	5.0158	5.33603	5.79136	4.04813	4.51156	5.15992	5.39639	5.87306	5.90475	5.36098	4.77277	4.99359	6.12331	5.11948	4.68417
ENSG00000157193	1	53242364	53328469	-1	p32.3	LRP8	4.56171	2.69027	3.97606	3.89915	4.52322	4.21434	4.51482	3.5974	3.56461	4.42847	4.77649	3.66974	3.956	5.41503	4.12765	4.44959
ENSG00000058804	1	53765478	53838463	-1	p32.3	NDC1	4.68635	3.67773	4.6586	4.44657	5.1639	4.27387	4.51224	4.63777	4.81083	3.85986	4.39615	4.45703	4.21365	4.55744	4.28691	4.34115
ENSG00000058799	1	53851719	53889798	-1	p32.3	YIPF1	4.06198	4.13974	3.96179	4.49828	4.02915	3.74267	3.7251	3.50745	3.7843	3.96044	3.90007	3.79761	3.61858	3.54341	3.82126	3.5108
ENSG00000081870	1	53916574	53945699	-1	p32.3	HSPB11	4.19827	4.78834	4.13577	4.86572	4.42929	4.44299	4.565	3.16338	2.63042	4.14442	4.54148	4.49339	3.95139	3.53408	3.71984	4.50296
ENSG00000116212	1	53946085	53968168	1	p32.3	LRRC42	2.80037	3.02508	3.50078	3.60184	3.24564	2.75235	3.41833	3.0589	3.24849	4.27069	3.52418	3.26397	3.43364	2.87442	4.05013	2.46833
ENSG00000116209	1	54026681	54053504	-1	p32.3	TMEM59	6.38631	7.06617	6.69536	7.08929	7.23102	6.63358	6.75646	6.53174	7.25274	6.86409	6.81926	6.7471	6.59606	7.27919	7.14943	6.31248
ENSG00000116205	1	54053584	54112519	1	p32.3	TCEANC2	4.88742	3.28624	4.2291	4.19912	2.42591	4.37214	3.89544	3.58843	3.25945	1.92729	4.53422	4.57566	4.7302	3.58426	2.61141	4.20327
ENSG00000215883	1	54169651	54200036	-1	p32.3	CYB5RL	1.6414	2.13576	2.12768	2.99352	1.85991	2.60413	2.81085	1.61877	0.963583	-0.499879	1.89862	2.58088	3.43793	2.57445	1.45242	2.44671
ENSG00000116221	1	54184041	54225464	1	p32.3	MRPL37	5.05406	5.03621	5.61085	5.67567	4.66302	5.08818	5.12575	5.35334	5.84345	6.32225	6.04768	5.38138	5.42902	5.39307	5.19941	4.6748
ENSG00000157216	1	54225433	54413479	-1	p32.3	SSBP3	7.32222	7.57415	6.69734	7.18862	3.13285	6.39845	5.35356	6.71793	5.18159	6.21303	7.23864	7.1277	7.16884	5.97343	7.0165	6.95046
ENSG00000198711	1	54236440	54239063	1	p32.3	SSBP3-AS1	2.37561	0.916585	1.0737	2.04571	2.75289	1.24673	0.579641	-2.97759	-1.28916	1.76835	1.49535	2.02678	1.29464	1.09673	1.54919	2.14238
ENSG00000006555	1	54779712	54801323	-1	p32.3	TTC22	2.41077	2.07622	2.41945	2.51184	2.18696	2.97457	2.87212	2.18572	1.81964	0.637809	2.75106	2.64984	2.46568	2.0799	2.60834	2.80287
ENSG00000116133	1	54849627	54887195	-1	p32.3	DHCR24	3.20441	3.02268	3.5134	3.27854	3.35726	0.968874	2.79155	3.86872	5.08998	-1.96907	3.38732	1.7459	3.91755	4.81913	2.69706	1.14928
ENSG00000162402	1	55066359	55215364	-1	p32.3	USP24	7.41704	6.41954	7.06048	7.30511	9.88637	6.55882	7.5455	7.32826	7.01669	6.92796	7.88658	7.08004	7.10278	7.89193	7.29079	7.16842
ENSG00000173406	1	56994778	58546734	-1	p32.1	DAB1	2.44654	-1.44587	2.86312	-0.0794619	4.95537	-2.43028	-1.31484	4.20921	1.14304	2.15131	-0.0679194	0.965509	2.13324	0.732537	4.21075	-3.57686
ENSG00000162600	1	58415384	58546802	-1	p32.1	OMA1	3.87213	3.30694	3.93264	4.43223	2.70719	3.62235	2.99792	2.92027	1.99708	1.54081	3.97681	3.85218	3.58203	3.84821	2.90136	3.46482
ENSG00000162601	1	58643440	58700077	-1	p32.1	MYSM1	7.33202	6.70305	6.70543	6.94777	7.35235	7.09235	7.05974	5.77955	5.77424	5.83217	6.94221	7.06983	6.9124	7.64884	6.94124	7.1308
ENSG00000177606	1	58776845	58784048	-1	p32.1	JUN	9.85962	11.4792	11.03	13.9657	8.83618	10.0064	10.4251	9.89688	8.7608	10.3231	10.5418	11.4154	11.6502	12.6224	11.1484	8.87167
ENSG00000172456	1	59296638	59810647	1	p32.1	FGGY	-0.517775	1.02941	0.853074	1.60992	0.267581	0.645549	1.68497	0.441132	0.282353	0.661255	-0.147899	1.08103	-0.35517	-1.89951	-0.907165	-0.663035
ENSG00000134709	1	59814786	59876322	1	p32.1	HOOK1	5.39942	5.23334	5.3845	6.20285	3.57085	4.91255	6.14578	4.40297	5.2075	3.97988	5.64102	4.86574	5.47031	4.3111	7.20908	4.69248
ENSG00000162599	1	60865259	61462788	1	p31.3	NFIA	0.284287	2.28796	-1.06691	2.42652	-1.41436	1.87126	3.2739	1.98405	2.85701	1.4304	3.00066	1.42471	2.20704	0.55687	0.203025	0.487511
ENSG00000162604	1	61681046	61725423	-1	p31.3	TM2D1	4.11923	4.42498	4.00419	4.35074	4.76469	4.2924	5.18101	2.99288	3.57322	2.74078	4.83441	4.03029	4.42746	5.32835	4.47287	4.82768
ENSG00000132849	1	61742477	62178675	1	p31.3	PATJ	5.50782	6.53848	5.49346	6.96177	3.42624	5.30537	6.05799	6.16646	6.418	6.12338	5.98353	5.13115	5.96696	6.40815	6.46428	6.23546
ENSG00000162607	1	62436297	62451804	1	p31.3	USP1	5.46448	5.44882	6.19743	6.14132	5.40533	5.47889	5.50369	6.38915	6.9481	5.91914	6.20633	6.17002	6.3713	5.91621	6.41513	5.77935
ENSG00000116641	1	62454298	62688386	-1	p31.3	DOCK7	4.20239	4.91535	1.82136	4.23626	0.107627	0.798478	3.77644	3.49345	3.78512	3.44074	5.11458	3.32597	3.94243	3.87659	4.85808	0.704844
ENSG00000125703	1	62784132	62865516	1	p31.3	ATG4C	2.79277	2.47052	3.62714	3.78028	-0.52701	2.69582	2.34208	2.29536	1.37788	0.696332	3.55112	3.52078	3.23595	2.02314	1.50715	2.47086
ENSG00000088035	1	63367575	63438553	1	p31.3	ALG6	4.08695	4.26528	4.37764	5.09702	5.5542	4.32821	4.35952	2.90944	2.28592	2.6553	4.58382	4.10205	4.25704	4.79231	3.94192	4.36449
ENSG00000142856	1	63440770	63593721	-1	p31.3	ITGB3BP	4.20567	3.92765	3.84279	4.46612	3.10596	3.62175	3.95634	2.95164	2.41706	2.84253	4.2253	4.33343	4.28448	4.15812	2.84037	3.63571
ENSG00000203965	1	63523372	63572693	1	p31.3	EFCAB7	3.1016	3.01945	2.33697	3.86926	4.35023	2.7553	3.37067	1.89721	2.77047	2.66517	3.15915	2.81472	2.74922	3.23312	2.70374	2.51543
ENSG00000116652	1	63547082	63550636	1	p31.3	DLEU2L	0.581996	-0.151115	-0.729505	-0.561052	1.79009	0.048521	0.824618	-4.26628	-3.74314	-5.55281	0.788517	-0.466085	-0.27308	0.226617	-0.39555	0.254681
ENSG00000079739	1	63593411	63660245	1	p31.3	PGM1	3.8351	4.02878	4.326	4.18464	3.33683	4.16848	3.32247	3.85095	3.49445	4.23624	4.36556	3.6471	4.06163	4.46977	3.33847	3.97156
ENSG00000158966	1	64470129	64693058	1	p31.3	CACHD1	2.84595	4.47386	6.43669	6.01019	-0.200542	5.54189	4.30358	0.718628	4.26139	-1.45679	6.90396	4.7468	5.21107	-1.72898	6.00689	1.6788
ENSG00000162437	1	64745095	64833232	1	p31.3	RAVER2	4.07933	4.41368	3.91389	3.41196	3.86211	3.4302	2.91438	2.48569	3.91091	4.27235	3.96809	3.93082	3.57016	4.52331	4.9609	2.29401
ENSG00000162434	1	64833229	65067754	-1	p31.3	JAK1	8.92654	8.781	9.29199	9.00417	9.32224	8.89657	7.9574	8.37735	9.80642	7.89044	8.99171	8.96591	8.95038	8.3969	8.64685	8.73821
ENSG00000116675	1	65248219	65415871	1	p31.3	DNAJC6	0.917653	1.58031	3.75416	2.11243	-2.23944	-0.370569	0.682156	1.24682	1.85852	0.419363	3.67672	0.500437	2.17444	-5.14758	2.80195	-0.83222
ENSG00000213625	1	65420587	65436007	1	p31.3	LEPROT	5.25306	6.31256	7.05643	6.22293	4.78414	5.04182	5.17221	4.71197	6.17054	5.823	5.98741	5.59167	6.55628	5.34382	7.73273	5.07411
ENSG00000116678	1	65420652	65641559	1	p31.3	LEPR	0.685424	1.42311	4.02214	1.43851	0.146902	1.91044	1.05584	1.61061	1.72189	-0.401165	2.96314	2.31578	3.05189	2.05876	3.09385	2.24849
ENSG00000184588	1	65792514	66374579	1	p31.3	PDE4B	2.57433	2.99021	6.16616	4.96949	4.64665	4.33905	1.43199	8.18015	8.46851	5.56847	4.82954	5.39028	6.40704	3.28594	8.02923	6.32182
ENSG00000152763	1	66812885	66924856	-1	p31.3	DNAI4	0.0761268	0.193548	0.866441	1.49025	-1.22108	0.0129699	-2.08266	-0.156859	-0.402503	-0.658302	-0.299434	-0.495531	1.0663	0.204213	-0.339816	-1.04121
ENSG00000198160	1	66924895	66988619	1	p31.3	MIER1	6.13377	6.06548	6.52168	6.97952	7.6252	6.59137	7.90509	6.71765	6.97427	6.8122	6.98754	6.50675	6.66782	7.7232	7.82802	6.62211
ENSG00000116704	1	66999350	67054148	-1	p31.3	SLC35D1	6.12248	4.03971	5.37462	4.31128	4.33945	4.92676	5.92572	6.84633	6.06112	4.10754	4.9837	4.52144	4.11055	5.27657	5.43355	5.08069
ENSG00000142864	1	67407810	67430415	-1	p31.3	SERBP1	7.53913	7.1967	8.36574	8.20427	6.93409	7.57299	7.54491	8.22634	8.54732	8.54095	8.08179	7.74914	7.80601	7.73847	7.84176	7.60344
ENSG00000116717	1	67685201	67688334	1	p31.3	GADD45A	2.71757	4.71523	4.77994	4.34131	4.09101	2.35656	3.87213	4.89643	3.83111	5.07499	5.0363	4.35958	2.76637	4.97006	5.78873	4.73798
ENSG00000033122	1	69567922	70151945	1	p31.1	LRRC7	0.55661	1.06165	4.08874	5.77223	3.06402	0.9933	6.5492	-1.69247	4.43603	4.12349	2.38259	0.600918	5.65257	3.41298	2.76315	1.43597
ENSG00000066557	1	70144805	70205579	-1	p31.1	LRRC40	3.44088	4.56297	4.00602	4.84074	5.35048	3.58152	5.37523	4.70604	5.58048	4.56033	4.80128	4.01461	4.34187	5.88446	5.38222	3.95339
ENSG00000116754	1	70205682	70253052	1	p31.1	SRSF11	9.12142	9.18505	8.40484	10.1371	11.0874	9.00681	9.97991	7.0504	7.67076	8.28224	9.9335	8.89159	9.0332	10.5978	10.1501	9.48285
ENSG00000118454	1	70258999	70354734	-1	p31.1	ANKRD13C	4.82658	5.12483	5.22226	5.21676	6.23566	4.93417	5.89669	5.86159	5.92453	5.24144	5.41308	5.24401	5.22438	6.26443	5.57844	5.28081
ENSG00000197568	1	70354805	70385339	1	p31.1	HHLA3	0.816761	1.28015	2.10103	1.95381	-1.79387	0.501003	0.40278	1.85015	0.857216	0.759157	0.518151	1.03278	1.51245	0.645653	-0.996545	0.568308
ENSG00000116761	1	70411218	70439851	1	p31.1	CTH	-0.499166	-1.96074	-1.26349	-0.382614	-7.34293	-3.05405	-2.77012	3.4817	3.35121	-0.0682361	0.39964	-0.971072	-1.31132	0.129568	-0.955664	-1.2542
ENSG00000132485	1	71063291	71081289	-1	p31.1	ZRANB2	7.4936	8.29062	6.84351	7.77191	6.76237	8.11102	9.03957	4.83476	5.42565	5.35965	7.55139	7.59026	7.53174	8.26235	7.71541	7.97815
ENSG00000254685	1	74198238	74234086	1	p31.1	FPGT	2.88369	2.4458	1.48069	2.05894	2.24605	2.24096	3.2539	0.481013	1.18496	0.942143	2.55081	2.71536	2.40378	2.85133	2.87618	3.26842
ENSG00000116791	1	74705482	74733408	-1	p31.1	CRYZ	3.29012	3.55184	4.05007	4.50694	2.74023	3.55452	4.3937	2.95788	2.79246	1.30146	2.74113	4.33125	4.20884	1.92466	2.53324	3.16371
ENSG00000162623	1	74733152	74766678	1	p31.1	TYW3	4.39993	5.06978	4.69279	4.84377	4.26776	4.85158	5.50295	5.32699	4.77153	4.60622	4.77386	4.79173	4.88148	5.20138	5.0542	4.52194
ENSG00000117054	1	75724431	75787575	1	p31.1	ACADM	4.69703	3.17429	5.05628	5.45993	3.62033	4.85489	3.09318	3.9443	3.08012	1.7344	4.98165	5.08116	4.6838	5.05347	3.7983	4.58578
ENSG00000137955	1	75786197	75795086	1	p31.1	RABGGTB	6.40188	7.3111	6.7018	7.90344	6.98101	7.48937	8.29212	6.13769	5.38063	7.27499	7.90572	6.94519	7.15313	7.74847	7.064	7.54994
ENSG00000142892	1	77088989	77219430	-1	p31.1	PIGK	4.5922	3.77354	5.802	4.78299	2.92258	5.17403	3.60325	4.54231	3.49502	1.38871	5.09593	4.74625	5.49292	5.37477	3.68563	5.15231
ENSG00000154027	1	77282019	77559966	1	p31.1	AK5	3.96415	7.00946	5.81351	5.4741	-2.20936	1.60857	4.02968	4.83574	5.11964	4.98045	7.71339	4.44687	6.94744	4.9908	5.97325	4.69141
ENSG00000036549	1	77562416	77683419	-1	p31.1	ZZZ3	5.98557	5.70362	6.63636	6.17807	5.27954	6.37539	6.32905	6.56844	5.95506	5.53484	6.69881	6.31863	6.19407	6.96968	6.30441	6.24538
ENSG00000077254	1	77695987	77759852	-1	p31.1	USP33	6.59603	6.45511	6.29208	7.07837	7.23984	6.58551	6.61688	5.26277	5.52	5.94396	6.88384	6.62361	6.43371	6.51252	6.36055	6.56959
ENSG00000180488	1	77779624	77879539	1	p31.1	MIGA1	4.5838	4.22019	4.95198	4.41597	5.28719	4.71461	4.37905	4.09093	4.48797	4.71156	4.85677	4.54076	4.57757	5.2032	4.47475	4.7286
ENSG00000162613	1	77944055	77979110	-1	p31.1	FUBP1	7.86955	7.48817	7.0699	7.96459	7.1462	7.64435	9.22581	7.78439	8.05997	8.2634	7.00898	7.16983	6.96412	8.88699	8.29303	7.6372
ENSG00000162616	1	77979175	78017964	1	p31.1	DNAJB4	2.12208	1.5745	3.55771	6.06113	2.11217	1.42138	4.3688	4.59316	5.67388	2.33946	3.23593	2.58606	3.16752	3.97925	5.32137	2.40294
ENSG00000137959	1	78619902	78646145	1	p31.1	IFI44L	9.24196	2.26051	6.85886	1.44538	0.438433	4.42913	8.86613	5.51815	3.65639	8.24939	4.79582	7.13778	3.51117	6.58016	6.51444	4.24425
ENSG00000137965	1	78649796	78664078	1	p31.1	IFI44	7.43558	5.32266	5.94254	5.28648	3.56494	4.95027	7.93739	5.74474	7.01623	7.0052	4.71067	6.40919	5.20719	6.29725	6.86113	4.8673
ENSG00000142875	1	84078062	84238498	1	p31.1	PRKACB	7.01148	5.01276	7.74258	7.15878	4.89936	7.07218	6.58865	7.45358	7.71276	5.4349	7.34396	7.23914	7.50861	5.56251	6.62651	7.182
ENSG00000117133	1	84479259	84498352	1	p22.3	RPF1	5.39198	6.34453	5.57754	6.54621	4.2065	5.28746	6.90922	6.27076	5.71879	6.51379	6.53887	5.4546	5.65664	5.65383	6.30806	5.39549
ENSG00000174021	1	84498325	84506581	-1	p22.3	GNG5	2.04251	2.34472	3.05552	2.55022	1.45975	2.37224	2.08594	3.49477	4.19115	4.60937	2.05457	2.45705	2.04258	2.34172	1.94336	2.17874
ENSG00000117151	1	84549611	84574480	-1	p22.3	CTBS	2.17538	4.01957	3.02977	3.13456	3.06082	2.92164	3.96693	2.53439	3.08993	3.62992	3.37606	2.98814	3.13653	3.59478	3.50793	3.58419
ENSG00000117155	1	84643706	84690803	-1	p22.3	SSX2IP	3.54261	4.27182	4.37972	4.29007	1.63314	4.14109	4.85273	5.40737	5.96853	2.82666	4.30537	3.3051	3.81283	3.68763	5.15486	4.53622
ENSG00000153898	1	84925583	84997113	-1	p22.3	MCOLN2	-0.752926	-1.32706	-0.913965	-0.624064	2.03668	1.80438	1.34997	2.57715	1.62761	0.761244	5.19872	1.83387	0.920676	3.19067	1.01805	1.71671
ENSG00000055732	1	85018082	85048500	-1	p22.3	MCOLN3	0.237214	-3.91524	-2.50961	-4.11697	-7.01781	5.84243	3.73595	5.08752	5.80725	-0.603531	8.72363	5.65332	7.49165	6.58398	2.25441	5.94144
ENSG00000097096	1	85156889	85201016	-1	p22.3	SYDE2	4.18088	-3.82654	-3.63965	3.37506	-2.25101	0.551171	1.68025	4.91395	5.97466	2.7339	5.50767	3.71501	4.38476	1.96945	3.09681	-0.249905
ENSG00000162642	1	85249953	85259672	-1	p22.3	C1orf52	4.8244	6.01557	4.65706	6.0901	5.48684	4.7279	6.07084	5.94837	6.00083	6.01912	5.74494	4.79491	5.14007	6.27467	6.1021	5.16011
ENSG00000142867	1	85265776	85276632	-1	p22.3	BCL10	4.40057	5.284	5.05985	6.57269	4.54355	3.9832	6.10345	5.65244	5.38627	5.78981	5.4795	5.11533	5.10637	6.51363	5.64121	4.62554
ENSG00000117174	1	85649417	85708433	-1	p22.3	ZNHIT6	4.99244	5.16101	5.24786	4.69468	3.95754	4.7891	5.04934	5.40876	5.28594	4.80337	4.95415	4.91314	5.17766	4.53475	4.78807	4.93328
ENSG00000122417	1	86346824	86396342	-1	p22.3	ODF2L	5.45553	6.60279	5.41971	8.90193	5.68424	7.21443	7.80124	5.36141	4.72036	6.6696	8.44689	7.6164	6.6635	6.06817	6.45897	8.04494
ENSG00000097033	1	86704570	86748184	1	p22.3	SH3GLB1	6.06705	6.69581	6.14351	6.20236	6.1028	6.55281	6.59541	6.3841	7.29667	7.15427	6.21601	6.42599	6.35586	6.57749	6.77654	6.7086
ENSG00000183291	1	86862445	86914424	-1	p22.3	SELENOF	6.39558	6.39263	7.42045	6.93436	4.79434	6.97403	5.78195	7.00911	6.62095	5.9945	6.78805	6.91561	7.23967	6.43968	6.07123	6.83829
ENSG00000153936	1	86914635	87109982	1	p22.3	HS2ST1	4.13502	4.38348	5.01449	3.8316	3.1594	4.13373	3.61717	4.39194	5.73164	0.89428	4.3997	4.37468	4.33999	4.73966	4.23602	4.4632
ENSG00000143013	1	87328880	87348923	1	p22.3	LMO4	4.41893	5.99713	0.427613	4.37303	2.45078	4.7602	4.28008	4.44975	2.94556	4.93166	0.364792	4.20836	1.95986	1.38825	5.49947	2.86498
ENSG00000065243	1	88684222	88836255	1	p22.2	PKN2	6.12653	6.62304	6.30392	6.19344	6.12511	6.20092	6.79416	5.54325	6.08642	5.96798	6.54315	6.2952	6.40788	6.62663	6.75973	6.4086
ENSG00000241975	1	88829102	88829419	1	p22.2	ELOCP19	0.717399	1.08407	0.755097	0.375888	1.1743	0.818967	1.77362	0.286495	1.0537	1.29488	0.656786	0.389402	0.638538	0.959059	0.784312	1.15352
ENSG00000137947	1	88852633	88891944	-1	p22.2	GTF2B	3.77555	6.31941	4.76675	6.66873	5.09814	4.70275	6.83827	8.02922	7.37876	5.99508	4.82148	4.29406	4.9989	6.75907	7.00695	5.21936
ENSG00000137944	1	88935773	88992953	-1	p22.2	KYAT3	4.83008	4.78828	4.88281	4.87461	3.9258	4.95894	3.9847	3.87237	4.06696	5.11677	4.8194	4.75407	4.42717	3.40257	3.9298	4.72662
ENSG00000213516	1	88979456	88992960	-1	p22.2	RBMXL1	4.81458	5.36032	4.59595	4.94893	3.76903	4.8992	6.1887	5.51762	5.66662	4.5468	4.96989	4.54808	5.08856	5.73631	5.6899	5.12217
ENSG00000117226	1	89006679	89022894	-1	p22.2	GBP3	5.05622	4.21551	4.24717	4.2207	5.54162	5.34091	4.04979	5.05756	2.72976	3.6041	3.78531	5.17407	4.4097	4.3717	5.3588	5.03887
ENSG00000117228	1	89051882	89065360	-1	p22.2	GBP1	5.56755	4.65744	5.56099	5.18399	5.59882	5.17782	4.15725	7.96141	4.49462	3.56386	5.32552	6.05705	5.17652	3.65438	6.41468	5.06334
ENSG00000234518	1	89104285	89104767	-1	p22.2	PTGES3P1	1.60881	3.22084	0.980119	0.855363	2.98648	0.025993	0.122479	2.06681	2.82479	0.65221	1.73757	1.64606	0.57911	2.52993	4.4106	1.58165
ENSG00000162645	1	89106132	89150456	-1	p22.2	GBP2	6.88259	8.04511	6.91859	6.56497	7.65999	5.96161	6.33113	8.08451	7.734	7.53545	6.6404	7.37794	5.85961	6.71894	8.81611	7.23358
ENSG00000162654	1	89181144	89198942	-1	p22.2	GBP4	3.10342	3.42562	4.55948	2.37937	5.78697	2.723	0.873271	5.89182	7.47089	3.87502	1.32233	4.29547	4.21264	4.69016	6.55811	5.04801
ENSG00000154451	1	89258950	89272804	-1	p22.2	GBP5	3.72381	4.90599	4.76247	3.00352	5.93779	3.72844	2.0115	8.033	5.11178	4.91331	6.20552	8.5287	3.05946	5.97457	10.4862	7.79099
ENSG00000197147	1	89524829	89597861	1	p22.2	LRRC8B	3.94767	5.52727	4.71868	4.06467	6.64942	4.08954	5.71457	5.93473	6.2514	3.89208	4.67978	4.00098	4.72777	5.21151	6.19132	5.00386
ENSG00000231999	1	89581291	89632916	-1	p22.2	LRRC8C-DT	2.23803	3.19957	2.1342	2.83013	2.0824	2.24798	2.34075	2.48327	3.01383	2.5894	1.41856	1.59035	1.81896	2.20968	2.09775	1.32189
ENSG00000171488	1	89633072	89769903	1	p22.2	LRRC8C	6.28092	5.47369	6.88473	6.2707	7.0891	6.17234	6.63113	7.17393	8.3607	5.13897	6.50963	6.7128	6.68606	5.70892	7.31551	6.81955
ENSG00000272931	1	89820174	89820868	-1	p22.2	LRRC8D-DT	0.25943	-0.223255	1.83427	1.34748	-0.14651	1.25498	0.77378	-1.00778	0.591329	-5.45077	-0.480379	-0.0498741	0.178821	-0.946498	-0.667916	-1.06141
ENSG00000171492	1	89821014	89936611	1	p22.2	LRRC8D	5.14801	4.71953	6.44896	5.27525	4.65634	5.88018	5.22991	4.99486	5.79558	3.07719	5.37229	6.98077	5.11841	4.5023	5.72266	5.64273
ENSG00000162664	1	89995110	90035533	1	p22.2	ZNF326	6.38236	6.81449	5.77736	6.27977	6.48987	5.92416	7.52579	5.88414	6.39112	7.01287	6.36237	5.48848	6.06066	6.96749	7.64157	5.94046
ENSG00000122482	1	90915298	91022272	-1	p22.2	ZNF644	5.13499	5.95389	5.87313	5.41907	4.83675	5.87096	8.26586	7.14405	7.15709	5.3385	5.41679	5.74078	5.57705	7.28094	7.8183	5.93903
ENSG00000097046	1	91500851	91525764	1	p22.1	CDC7	4.19786	3.82653	4.295	3.26359	1.09009	3.73212	3.55146	2.06153	1.60129	3.30519	4.24532	4.39963	3.7733	3.09559	3.15094	3.70499
ENSG00000069702	1	91680343	91906335	-1	p22.1	TGFBR3	0.480211	4.97514	-0.870329	-2.82283	4.2283	1.60281	0.78504	4.16429	5.78826	4.85227	0.116202	3.03099	1.38218	4.43638	3.28848	4.43686
ENSG00000189195	1	92080305	92184725	1	p22.1	BTBD8	3.10145	3.17906	2.59196	2.34185	1.41215	2.30219	1.84181	1.73465	0.925209	-1.4681	3.06216	3.03089	3.46331	2.08378	1.3656	3.01711
ENSG00000174842	1	92246402	92298987	-1	p22.1	GLMN	3.45648	2.85657	3.74108	3.55208	2.29647	2.60422	3.68373	2.83571	2.59904	1.82479	3.74251	2.93174	2.94266	3.63638	3.48249	3.17325
ENSG00000122484	1	92299059	92402056	1	p22.1	RPAP2	6.38297	4.75793	5.2773	4.95126	3.7328	4.97233	4.78521	4.73436	4.55221	5.27587	5.28045	6.02265	5.68809	4.70778	4.82398	5.14327
ENSG00000162676	1	92473043	92486925	-1	p22.1	GFI1	5.35615	3.87799	5.00517	4.29713	5.31559	2.32068	1.39044	3.32942	4.30939	4.94975	5.13152	5.07571	5.2807	4.54308	5.58553	3.47188
ENSG00000067208	1	92508696	92792404	-1	p22.1	EVI5	-2.27788	1.73176	-0.539188	1.32007	0.248815	0.667269	-0.983819	1.60579	1.89033	0.252102	1.85682	0.798684	-0.972017	1.11518	0.683988	1.69831
ENSG00000122406	1	92832013	92841924	1	p22.1	RPL5	10.7878	11.0994	11.5602	10.6761	8.75699	11.2365	10.7255	10.8181	10.8357	11.3301	11.0753	10.8962	10.7028	10.3908	10.8256	10.8568
ENSG00000154511	1	92832737	92961522	-1	p22.1	DIPK1A	2.7041	2.12121	3.79353	3.19717	3.62459	3.49995	2.37489	3.62531	5.23244	2.07891	3.4414	3.57491	4.03234	3.80026	2.79544	3.98928
ENSG00000207523	1	92840719	92840851	1	p22.1	SNORA66	-0.0250303	-1.33659	-0.327599	-0.217064	-1.97463	-0.168291	0.0628207	-1.83727	-0.85891	-0.495614	0.278342	-0.974468	0.207247	-0.697067	-0.637799	-0.5288
ENSG00000143033	1	93079235	93139079	1	p22.1	MTF2	5.40409	5.51438	5.6506	5.30606	5.35318	5.31158	5.7037	5.60249	6.00403	5.54672	5.13052	5.43844	5.29837	5.73521	6.01203	5.30516
ENSG00000117500	1	93149742	93180516	-1	p22.1	TMED5	4.51807	6.85906	5.72012	6.79753	4.432	5.69266	7.2138	5.37076	6.33174	5.80658	5.31911	5.86875	5.96477	6.10939	6.55456	5.98103
ENSG00000122483	1	93179919	93278730	1	p22.1	CCDC18	3.51198	2.49539	3.2947	3.27244	2.31567	2.8408	3.52758	2.10044	1.75161	1.88429	3.50953	3.30319	3.21545	3.05081	2.82577	3.3188
ENSG00000223745	1	93262186	93346025	-1	p22.1	CCDC18-AS1	6.94552	7.16787	4.57688	6.06398	5.51998	6.51031	6.58318	3.26726	1.75053	5.38952	5.23341	6.56511	6.67273	7.67651	6.31066	6.40573
ENSG00000117505	1	93345907	93369493	1	p22.1	DR1	6.32162	6.548	6.43725	6.80893	5.37112	6.61661	7.72935	6.43028	7.12333	6.30942	6.92488	6.64644	6.85033	6.77616	6.79986	6.65487
ENSG00000137942	1	93448118	93554661	1	p22.1	FNBP1L	1.88083	-3.52175	-0.143156	3.37913	-3.50542	-1.34734	3.06221	0.755479	0.651901	-1.30277	2.62793	2.18323	-0.313288	-2.98411	1.9763	-0.972355
ENSG00000137936	1	93561741	93847150	-1	p22.1	BCAR3	-0.586004	0.00430349	0.938299	-0.158706	0.498386	0.65984	1.56601	2.2268	1.71485	2.4109	-0.375307	0.143709	-0.39174	-2.09745	-0.346701	0.288233
ENSG00000067334	1	93866284	93879918	-1	p22.1	DNTTIP2	6.25456	6.91022	6.55287	6.91918	5.22448	5.98812	6.95656	7.33641	7.85796	6.85168	6.91733	6.8704	6.68395	6.31815	6.59665	6.52218
ENSG00000023909	1	93885199	93909456	-1	p22.1	GCLM	2.4686	3.49033	3.96621	3.05518	2.86999	3.70201	3.40363	3.3411	3.85017	3.62034	3.24443	3.18718	4.02709	2.5344	2.7808	4.10917
ENSG00000117528	1	94418389	94518666	1	p21.3	ABCD3	4.91966	3.56578	5.40404	4.89089	3.8067	4.46087	5.11245	4.42791	5.33179	4.2445	5.32885	5.03327	5.27926	4.16843	5.74225	4.91601
ENSG00000117519	1	94896949	94927223	-1	p21.3	CNN3	-5.80982	-7.44801	-3.40983	0.145401	-4.35569	-1.89268	-3.88664	-0.632302	3.41188	-5.6415	-2.66839	-3.86205	-5.63836	-4.89128	2.96379	-3.50499
ENSG00000172339	1	94974405	95072951	-1	p21.3	ALG14	1.49798	1.55233	2.10115	1.04149	-0.420795	1.1037	0.0742369	2.17746	2.11887	0.895306	1.11146	1.30305	1.23148	-0.129261	0.176673	0.585823
ENSG00000122481	1	95234210	95247225	1	p21.3	RWDD3	1.29314	1.50082	0.978454	1.16552	0.535496	1.38104	3.09585	1.1721	1.8975	1.85561	2.12099	1.36087	1.11419	1.6497	1.7979	2.06056
ENSG00000228502	1	96446930	96448318	1	p21.3	EEF1A1P11	1.88432	2.5799	3.17251	1.53868	0.442413	3.02431	2.12296	3.5755	4.20702	6.67378	2.09784	2.88513	0.322999	1.98495	2.2932	2.27982
ENSG00000137970	1	96678874	96679620	-1	p21.3	RPL7P9	3.65191	4.39831	5.02804	3.98125	3.64063	4.12426	4.27176	4.91939	4.71134	6.06937	4.77224	4.21245	4.52967	4.14261	5.13003	4.38783
ENSG00000117569	1	96721665	96823738	1	p21.3	PTBP2	4.33548	5.31482	4.55704	5.38769	6.00736	4.69571	6.81986	4.69852	5.2653	5.32931	5.16547	5.02591	4.90439	6.17532	6.17127	5.1138
ENSG00000188641	1	97077743	97995000	-1	p21.3	DPYD	4.75292	2.77718	6.95967	5.38164	4.10207	5.69303	4.60564	6.28158	5.37383	5.78736	5.69585	5.53999	5.98425	5.35613	5.92729	5.52914
ENSG00000162688	1	99850361	99924023	1	p21.2	AGL	5.11906	4.44743	5.11815	4.60153	3.45851	5.31744	5.49082	4.35545	4.30037	3.19485	4.89513	4.96462	5.10031	4.65538	4.49719	5.40922
ENSG00000117620	1	99969351	100035634	1	p21.2	SLC35A3	5.17476	5.30357	4.49162	4.52272	4.53102	5.10754	5.4869	3.3184	4.68062	4.9166	4.98915	5.0707	5.12866	5.75876	5.57413	5.36352
ENSG00000156875	1	100038095	100083377	1	p21.2	MFSD14A	1.39743	1.41651	2.51029	2.0489	1.97317	1.66865	3.31325	3.78984	4.45017	4.23051	1.67782	1.70846	1.41777	3.59635	3.1778	2.07921
ENSG00000156876	1	100083563	100132955	-1	p21.2	SASS6	2.00913	2.24669	2.57801	1.78288	2.43972	2.26786	2.69893	1.22673	2.27107	1.91233	2.96687	2.59959	2.18117	2.47343	2.434	2.41743
ENSG00000122435	1	100133150	100150498	1	p21.2	TRMT13	4.71833	2.85545	4.09102	4.12522	3.38757	4.61897	4.20532	2.30378	2.34757	1.6214	3.61838	4.43783	4.17288	3.64401	3.32717	5.03036
ENSG00000122477	1	100148448	100178273	-1	p21.2	LRRC39	0.391998	1.28299	1.10012	1.34414	3.0237	0.842185	1.37355	-0.00458073	-0.775042	0.486491	1.16433	0.65946	1.14161	1.24784	1.67913	0.825329
ENSG00000137992	1	100186919	100249834	-1	p21.2	DBT	4.20074	3.68555	3.87099	4.09283	3.36821	3.93733	3.84636	4.55031	4.51963	2.99377	4.07467	4.07649	4.14271	3.59364	3.91954	4.32528
ENSG00000137996	1	100266216	100292769	1	p21.2	RTCA	4.84	5.06374	4.84799	5.19651	5.6683	4.72108	5.55396	5.20257	5.23956	6.09591	5.33718	4.87514	4.66766	5.41069	5.30391	5.08726
ENSG00000079335	1	100345001	100520277	1	p21.2	CDC14A	5.81537	6.80862	6.97442	7.1798	6.58361	6.85866	8.03943	7.13239	7.54249	7.90681	8.18604	7.48555	7.35206	7.90721	7.99258	7.88679
ENSG00000234332	1	100393033	100394026	-1	p21.2	BCAS2P2	-2.72097	-0.219194	-0.920932	-0.0627737	-0.00493682	-0.970936	0.252867	0.694928	-2.6154	1.2778	0.847962	0.0689299	0.394441	1.39797	-0.601877	0.975228
ENSG00000162694	1	100872372	100895179	-1	p21.2	EXTL2	2.50187	2.25132	3.57149	2.84648	2.77551	2.80971	2.05643	2.35225	1.10787	0.623877	3.38833	3.24777	3.51083	1.7449	2.24567	2.21484
ENSG00000162695	1	100896076	100981757	1	p21.2	SLC30A7	5.36943	5.44956	5.00833	4.86986	7.07197	5.10981	6.2486	4.98768	5.28007	4.6489	5.8557	5.48149	5.94424	5.51988	5.44206	5.94906
ENSG00000117543	1	100989623	101026088	-1	p21.2	DPH5	5.27012	4.76408	5.85458	5.40743	3.51283	5.42997	4.85254	4.54538	4.75567	6.95671	4.79619	5.52184	5.34429	4.73098	4.48595	5.15023
ENSG00000170989	1	101236865	101243713	1	p21.2	S1PR1	5.46493	3.68818	6.93584	4.18454	8.03805	6.63505	5.89613	6.78804	8.34278	6.86422	5.36249	6.05542	6.52859	4.39435	5.80447	8.543
ENSG00000185946	1	103525691	103555239	1	p21.1	RNPC3	5.89481	5.77626	4.82659	4.85953	5.18492	6.15869	6.46532	3.20263	3.64733	4.88557	5.36835	5.81618	5.98754	6.3565	6.23164	6.18944
ENSG00000240038	1	103553815	103579534	1	p21.1	AMY2B	4.4724	6.24623	4.28723	5.61132	5.48826	5.48126	5.58789	1.59674	2.26175	2.35289	5.28334	5.54164	5.63044	6.57076	6.17799	5.41147
ENSG00000198890	1	107056674	107067636	1	p13.3	PRMT6	3.06574	2.63002	4.15212	2.41131	2.11926	3.10667	3.69017	4.22438	4.5038	-0.498064	2.74151	3.04579	2.73991	2.90571	3.34465	3.09749
ENSG00000134215	1	107571161	107965180	-1	p13.3	VAV3	0.457724	1.59837	0.73902	3.03272	2.48362	2.61945	1.67697	3.42927	2.86735	2.82429	0.221573	2.20253	1.62474	2.8176	1.5875	2.84015
ENSG00000085491	1	108134043	108200849	-1	p13.3	SLC25A24	2.25149	3.13251	1.77608	2.78261	0.272939	3.33901	3.74817	2.58264	2.60343	4.00202	2.89754	4.28542	3.44644	3.33403	1.58393	4.32472
ENSG00000162636	1	108560089	108644900	1	p13.3	FAM102B	4.86769	3.5692	4.38304	4.78384	8.52986	4.72307	3.90813	5.62991	7.98307	4.82681	4.51474	4.76228	4.73466	6.20419	5.85392	5.28751
ENSG00000162639	1	108648290	108661526	-1	p13.3	HENMT1	4.34133	2.84775	4.99191	4.22071	4.28913	4.03872	3.09389	3.94817	3.08984	1.97323	4.62157	4.37139	4.43618	3.94492	3.45401	3.66743
ENSG00000134186	1	108692310	108702928	1	p13.3	PRPF38B	7.42213	7.34767	7.44727	7.86677	8.34198	7.55052	7.98864	7.39395	7.11044	8.07452	7.72056	7.44421	7.45529	7.65256	7.75468	7.95835
ENSG00000116266	1	108746674	108809523	1	p13.3	STXBP3	5.84705	5.21354	6.11789	5.69721	6.15759	5.58976	4.90875	5.43863	6.56508	5.53996	5.89524	5.78532	5.65497	5.56947	5.52153	5.79033
ENSG00000121957	1	108875350	108934545	1	p13.3	GPSM2	2.55178	1.50073	3.41593	1.20145	-0.0224584	2.4262	2.83903	1.1062	2.53166	1.53305	2.28968	1.85471	2.601	1.47963	0.903258	2.58471
ENSG00000121940	1	108927361	108963504	-1	p13.3	CLCC1	3.26866	2.95881	2.83045	2.82061	0.161004	3.2934	3.30211	2.54747	3.2884	2.2285	2.93694	2.52473	2.7187	2.00157	1.88314	3.91655
ENSG00000085433	1	108970214	109042113	-1	p13.3	WDR47	3.89927	3.54947	4.07814	4.28563	5.07183	3.68055	3.32766	7.17376	7.38232	2.25702	4.19562	3.88689	4.26	4.27806	5.18282	3.74345
ENSG00000197780	1	109062486	109076003	-1	p13.3	TAF13	1.34832	3.62166	2.729	3.68571	3.75291	2.02243	5.04844	3.97677	4.75032	3.24579	3.28862	2.33003	2.81307	4.5981	4.50473	3.12515
ENSG00000215717	1	109090764	109096934	1	p13.3	TMEM167B	5.25604	6.8914	6.21078	6.39852	6.57887	6.01697	6.80076	6.3745	6.85871	7.4477	6.06527	5.7861	6.29751	7.41643	7.19294	6.15302
ENSG00000116299	1	109113679	109206781	1	p13.3	ELAPOR1	1.18461	3.06351	0.974938	1.7563	4.05141	1.27016	0.52107	3.471	3.06466	2.30105	-0.457976	-0.315605	0.0595462	4.08804	1.79139	1.47049
ENSG00000031698	1	109213918	109238182	1	p13.3	SARS1	6.35564	6.35779	6.66651	6.50114	8.45457	6.76578	6.52447	6.34765	6.83429	6.32027	6.20507	6.49999	6.2816	5.56194	5.14577	6.14808
ENSG00000143126	1	109249539	109275751	1	p13.3	CELSR2	5.87096	3.80702	5.90216	4.59271	3.96196	5.75292	3.66567	4.36609	4.36656	3.88892	5.63843	4.12995	4.81959	3.97115	5.78845	4.12368
ENSG00000134222	1	109279556	109283186	-1	p13.3	PSRC1	-0.583927	0.329796	2.26871	1.41577	-1.03055	1.09789	-0.287838	-1.59677	-2.4119	-1.00881	0.271539	1.35901	-0.274077	-0.35407	-0.244717	-0.0775171
ENSG00000134243	1	109309568	109397918	-1	p13.3	SORT1	3.94443	2.69554	5.93531	4.06238	0.182795	5.06125	0.952702	2.44273	0.793447	2.6215	0.735917	3.02888	0.794193	2.07425	2.69366	1.46192
ENSG00000143106	1	109399042	109426448	-1	p13.3	PSMA5	5.30901	5.99405	6.03038	6.28267	5.91379	5.73914	5.28064	6.20037	5.87697	6.05326	5.39465	5.93163	5.59698	5.48486	5.20248	5.42153
ENSG00000162650	1	109483479	109492804	1	p13.3	ATXN7L2	5.05825	3.16648	4.45319	5.31719	4.46715	3.94423	5.61008	5.02916	5.19624	3.94455	4.52446	4.08867	3.80539	5.20419	5.90271	3.87314
ENSG00000174151	1	109494052	109502932	1	p13.3	CYB561D1	5.80329	4.38254	4.71706	4.40333	4.73045	5.39207	4.60921	4.90477	5.18671	3.00055	4.00784	5.30115	5.10531	4.10728	4.31229	5.28786
ENSG00000181754	1	109504178	109509738	-1	p13.3	AMIGO1	5.60873	4.36125	4.69668	4.09805	4.80942	5.25293	4.06408	4.10145	3.923	3.87222	4.09967	5.0799	5.08777	2.9812	3.48799	4.35328
ENSG00000065135	1	109548615	109600195	1	p13.3	GNAI3	5.4083	6.01989	6.09937	6.73231	5.23199	5.85634	6.59934	7.66328	8.26483	6.95742	5.96546	6.06145	6.239	6.67898	6.55786	6.35189
ENSG00000116337	1	109616104	109632051	1	p13.3	AMPD2	6.40411	6.02402	6.24286	7.63273	7.75198	6.77051	5.26409	7.5519	6.83887	7.35123	6.27183	6.7468	6.64122	6.1894	7.16274	6.25225
ENSG00000168765	1	109656099	109674836	1	p13.3	GSTM4	3.8741	2.75954	2.16885	3.92642	2.1357	3.75815	3.02204	3.12271	2.62791	-0.0767571	2.47074	3.16148	-2.28687	2.34178	2.09076	2.32665
ENSG00000213366	1	109668022	109709551	1	p13.3	GSTM2	5.54137	4.60168	3.50116	3.98917	3.4216	5.78227	4.92343	2.31833	2.13396	3.58705	5.13347	3.91734	3.00159	2.0706	6.10298	5.29957
ENSG00000134184	1	109687814	109709039	1	p13.3	GSTM1	2.46934	-7.41254	3.21433	-6.0502	0.400157	2.24062	1.61219	3.94066	3.09859	3.85244	3.24868	-7.92767	-7.93075	2.28766	-6.47419	-7.86077
ENSG00000134202	1	109733932	109741038	-1	p13.3	GSTM3	1.38772	-2.23034	3.66949	1.65503	0.0113894	1.79213	2.75441	3.74493	5.04451	-2.08073	0.106444	2.36118	2.37167	-1.42678	0.915678	-0.47891
ENSG00000184371	1	109910242	109930992	1	p13.3	CSF1	2.24591	1.40507	-1.39677	2.37069	3.96574	2.94227	1.19185	5.58288	4.43983	2.4111	-2.01804	1.92466	2.1304	3.506	3.83259	-1.37135
ENSG00000168710	1	109984765	110023742	1	p13.3	AHCYL1	5.84922	4.70992	5.97325	5.06082	5.37757	5.47236	3.24206	4.86169	4.76823	3.83055	5.47049	5.54604	5.30973	4.43121	4.2621	5.06256
ENSG00000143093	1	110031577	110074641	1	p13.3	STRIP1	6.36482	6.15036	5.70204	5.71765	6.68627	5.76272	6.48796	5.94182	6.68025	6.5476	5.79628	5.6862	5.67225	6.17006	6.67838	5.54134
ENSG00000116396	1	110210314	110283100	1	p13.3	KCNC4	4.90436	2.70518	3.12359	3.48151	3.66734	3.4426	4.50196	2.29694	2.55748	4.02317	3.77968	3.66484	2.72458	3.304	2.93366	3.5101
ENSG00000162775	1	110338506	110346681	1	p13.3	RBM15	5.53413	5.99329	5.29217	5.68539	6.09153	5.36452	6.35115	6.03676	6.05056	6.04426	5.69124	5.96713	5.9301	6.67614	6.54953	5.19358
ENSG00000224699	1	110347116	110443817	1	p13.3	LAMTOR5-AS1	2.16006	1.71054	1.25273	1.4053	2.79812	1.28454	1.68091	0.396275	-0.723321	1.03763	1.40019	1.43925	0.567194	1.21882	0.963646	0.220927
ENSG00000134248	1	110401249	110407942	-1	p13.3	LAMTOR5	4.89185	6.35534	5.14841	5.82519	5.73645	4.80881	6.3604	4.65337	5.78569	6.45281	5.45382	5.278	5.60984	6.14247	6.17852	4.93096
ENSG00000177272	1	110672465	110674940	-1	p13.3	KCNA3	5.12484	3.58342	5.76101	4.51469	5.24525	5.55742	3.99011	5.84735	6.84539	6.26794	4.4068	5.0048	5.74669	5.12015	4.52082	5.73633
ENSG00000143119	1	110871188	110899922	1	p13.3	CD53	8.0916	6.89736	8.60133	7.57686	5.33714	8.04245	6.84143	7.77308	8.4437	7.48904	7.14147	8.25267	7.72691	7.14688	6.75077	7.54857
ENSG00000121931	1	110947190	110963965	-1	p13.3	LRIF1	3.36455	1.91496	3.75924	2.43691	3.71983	3.16075	1.82539	4.49718	4.55021	1.503	2.7218	3.15334	3.74673	2.79414	3.5815	2.65616
ENSG00000156171	1	111117163	111140203	-1	p13.3	DRAM2	5.43568	5.79264	5.7022	5.6934	6.80116	5.60519	5.42096	4.71267	4.75454	5.45951	5.12499	5.67465	5.22289	5.47577	4.80875	5.42823
ENSG00000134255	1	111139627	111185104	1	p13.3	CEPT1	6.26265	4.74095	5.36158	5.10572	7.35207	5.63781	5.03576	3.96998	4.26145	3.46931	5.49538	5.59854	5.32958	5.06962	4.47111	5.92158
ENSG00000162777	1	111185969	111204535	-1	p13.2	DENND2D	8.62223	5.08378	7.42679	6.56323	7.56939	7.23124	5.64512	5.66014	3.78338	4.46154	6.94973	7.69789	6.39805	5.09166	4.2518	6.76842
ENSG00000064886	1	111200771	111243440	1	p13.2	CHI3L2	3.76514	2.1684	1.93785	3.74401	2.6767	1.59845	1.24864	0.77654	0.770118	2.43377	1.55639	2.7978	2.22321	2.20494	2.51907	3.86418
ENSG00000085465	1	111414319	111427735	-1	p13.2	OVGP1	3.74912	3.15012	3.00617	4.89757	7.69348	3.4697	3.49536	2.77778	2.38906	3.80223	4.25534	3.90808	3.62061	4.05397	4.6062	3.28277
ENSG00000116455	1	111439890	111449256	-1	p13.2	WDR77	4.5128	1.82007	4.13213	3.22853	4.61179	3.8837	3.61312	3.04313	2.65148	2.34343	3.83951	3.59126	3.85487	2.05274	2.50797	3.91733
ENSG00000116459	1	111448864	111462773	1	p13.2	ATP5PB	6.42641	6.36688	7.10847	7.04623	6.28761	6.71723	6.38419	6.74298	7.00796	7.66422	6.7304	6.66797	6.73853	5.74164	5.87478	6.41221
ENSG00000143110	1	111473792	111478512	1	p13.2	C1orf162	5.85202	5.35988	6.01022	6.02722	4.19398	5.86012	3.66129	4.87388	3.25985	4.52741	5.17515	6.3595	5.35175	4.05554	4.22978	4.7453
ENSG00000116473	1	111542218	111716691	1	p13.2	RAP1A	6.10432	5.99871	6.54275	6.17347	6.83685	5.92896	5.16899	6.00146	6.46789	6.3674	6.37144	6.9388	6.35537	6.32657	5.91975	6.30702
ENSG00000064703	1	111754832	111775602	1	p13.2	DDX20	5.04466	6.22582	5.72597	6.03195	7.10673	5.40692	6.7262	6.16235	6.4098	6.11801	6.02728	4.76038	5.12571	5.7593	6.5292	5.49776
ENSG00000007341	1	112523514	112620825	-1	p13.2	ST7L	3.2506	3.81141	2.835	3.77294	2.24062	2.14254	3.03682	2.45511	2.50089	2.30994	3.06464	3.16283	2.62257	4.45454	2.82512	2.20392
ENSG00000116489	1	112619805	112671616	1	p13.2	CAPZA1	6.29556	7.09047	6.69639	7.21075	7.82014	6.57681	7.57885	7.39474	8.00675	6.02584	6.80146	6.67682	6.81419	8.01539	7.26493	7.00226
ENSG00000155363	1	112673141	112700746	1	p13.2	MOV10	5.90373	6.29626	4.88586	5.20327	6.08353	5.79493	6.05877	5.33113	4.37483	5.79332	4.78902	5.23944	2.93631	5.34359	4.31571	5.51024
ENSG00000155366	1	112701127	112707434	-1	p13.2	RHOC	1.81906	6.54008	0.925606	4.12561	2.36111	2.36553	1.69978	2.25082	1.78804	6.16039	1.21064	3.77447	0.659451	2.20782	2.30836	2.69472
ENSG00000155380	1	112911847	112957593	-1	p13.2	SLC16A1	2.62123	3.03793	4.58327	5.04352	2.37996	3.52151	6.82313	5.5318	5.86891	3.74561	3.59215	3.03526	3.07762	5.37479	6.17598	2.95508
ENSG00000226419	1	112956415	113047055	1	p13.2	SLC16A1-AS1	2.89213	3.03604	2.62054	3.14165	2.91588	3.32014	3.74207	2.10098	0.711793	3.33474	2.666	2.45077	2.70264	3.59201	2.95263	2.80362
ENSG00000198799	1	113073198	113132260	1	p13.2	LRIG2	5.19308	4.59892	4.79094	5.17688	5.58521	4.92448	4.6222	5.12499	4.57475	4.28378	4.90527	4.89473	4.71637	4.83768	4.95126	4.92293
ENSG00000081026	1	113390515	113685923	1	p13.2	MAGI3	3.13098	-2.86787	1.88154	3.37998	-0.811586	2.07083	6.17639	2.881	3.72718	2.54428	3.25315	1.87445	3.31181	0.420888	3.80366	3.91434
ENSG00000116793	1	113696831	113759489	-1	p13.2	PHTF1	0.648154	2.55787	-1.51797	1.86239	2.77406	1.68662	1.27901	2.95427	3.77097	1.07009	1.47172	2.10499	1.15518	2.44593	2.48761	2.84987
ENSG00000081019	1	113761832	113812476	-1	p13.2	RSBN1	5.91993	6.16359	5.46426	5.60264	5.45747	5.60658	6.10361	6.13367	6.80782	5.58961	5.22657	6.21534	6.14807	5.80124	6.12559	5.6109
ENSG00000134242	1	113813811	113871753	-1	p13.2	PTPN22	5.24978	4.80592	4.6854	5.41746	5.53754	6.09906	5.30618	6.21437	6.04125	5.92139	4.48005	5.91086	5.45949	6.98621	5.9016	5.8292
ENSG00000226167	1	113856635	113901237	1	p13.2	AP4B1-AS1	-0.766401	-0.591843	-0.0352111	-0.697691	1.05764	0.555461	1.3343	0.737893	0.753699	0.165412	0.279831	-0.0736113	-0.0288747	1.53644	0.528609	1.35624
ENSG00000188761	1	113876816	113887581	-1	p13.2	BCL2L15	-0.0758417	-0.360307	-0.414569	-1.69369	1.06721	-1.1237	0.214126	-0.0130749	-0.155841	1.59944	-0.497963	-0.189795	0.0517619	1.13313	0.323789	0.525904
ENSG00000134262	1	113894194	113905201	-1	p13.2	AP4B1	5.1184	5.11645	4.35794	5.05869	5.00613	5.05764	5.58486	4.71647	4.83012	5.59065	4.74424	4.58949	4.71668	5.76487	5.22867	5.5268
ENSG00000118655	1	113905213	113914086	1	p13.2	DCLRE1B	2.86889	2.79153	3.24292	3.16474	3.70369	2.83031	3.21862	4.50424	4.91616	4.12525	3.93537	3.75612	3.21437	3.43102	3.28	2.05457
ENSG00000163349	1	113929324	113977869	1	p13.2	HIPK1	8.00203	7.58561	7.3348	8.74827	8.42284	8.04971	9.01232	9.34809	9.93845	8.90899	6.92997	7.61471	7.55886	9.46405	9.62409	8.02768
ENSG00000197323	1	114392790	114511203	-1	p13.2	TRIM33	6.94861	6.32216	6.58441	6.4983	6.57442	6.51973	6.99988	6.47408	6.37437	6.36296	7.12186	7.0133	7.03968	7.11397	6.53649	7.20943
ENSG00000116752	1	114567557	114581629	-1	p13.2	BCAS2	5.2863	6.89295	5.4881	6.87681	3.80139	4.69094	7.31886	6.6023	7.10138	6.17699	6.78593	5.97985	6.3541	7.10556	6.29365	5.5325
ENSG00000213281	1	114704469	114716771	-1	p13.2	NRAS	5.92533	6.51008	6.78203	6.62855	4.69296	6.16654	6.93555	6.84448	7.50306	6.21393	6.55237	6.1539	6.43196	7.40344	7.21586	6.33505
ENSG00000009307	1	114716913	114758676	-1	p13.2	CSDE1	9.19295	9.41796	9.22702	9.03624	8.66145	9.57218	10.0629	9.36108	10.1923	9.65812	9.33277	9.22697	9.18427	9.88146	9.95082	9.21895
ENSG00000052723	1	114769479	114780685	-1	p13.2	SIKE1	6.00273	5.21687	5.33103	5.33593	5.14166	5.62214	6.07647	5.7225	6.13753	5.47154	6.19581	6.0285	6.63634	5.85024	5.55745	5.65315
ENSG00000134198	1	115048011	115089503	-1	p13.2	TSPAN2	3.20987	2.42043	0.47832	4.03619	2.15972	2.19611	0.328145	5.42356	6.01675	2.91735	2.4547	1.80743	5.26256	3.21485	3.65972	4.58821
ENSG00000173218	1	115641970	115698224	1	p13.1	VANGL1	2.89522	2.16148	0.925221	-2.77625	-1.44377	1.52718	1.42153	3.41049	3.61462	-0.746211	2.11481	2.02578	3.53901	1.49644	1.89567	2.30762
ENSG00000163393	1	115976513	116070054	1	p13.1	SLC22A15	0.816141	1.11112	0.0267007	1.12373	0.0251748	0.775621	-2.73745	0.708658	0.623303	-0.068231	-0.932291	1.12023	-0.569687	-0.168603	0.582224	0.664317
ENSG00000163399	1	116372668	116410261	1	p13.1	ATP1A1	8.31422	8.0444	8.85061	7.44376	7.50234	8.26176	6.74881	9.85	10.1626	7.83059	7.37355	8.18466	8.58915	7.69227	8.36746	8.23839
ENSG00000203865	1	116378437	116421301	-1	p13.1	ATP1A1-AS1	0.540921	0.402109	0.570557	0.836237	0.81562	-0.616398	0.116031	-0.373521	0.3314	1.31092	-0.781826	0.0215707	-0.764597	0.173674	1.7535	-0.0211664
ENSG00000116815	1	116514534	116571039	-1	p13.1	CD58	0.483518	2.33834	0.359709	2.02905	1.25734	1.73551	-0.515812	2.76131	3.7294	1.93339	-0.348236	2.7572	1.69387	1.45435	1.67355	2.27623
ENSG00000116824	1	116754430	116769229	1	p13.1	CD2	7.07334	0.570196	7.16242	6.0813	5.98575	6.78126	5.24729	6.53801	7.445	7.70855	5.71577	7.17742	6.23555	4.60116	5.61169	6.90404
ENSG00000134247	1	116909916	116990353	1	p13.1	PTGFRN	1.37342	3.61784	0.480818	-2.08831	-1.37359	-1.0176	-2.7339	1.07602	2.88953	2.18633	-0.754534	0.113039	0.716185	-4.59619	3.43427	0.970626
ENSG00000116830	1	117060326	117107453	1	p13.1	TTF2	5.00334	5.26205	5.08031	5.47735	3.39241	4.9335	5.47962	4.51939	3.94631	5.11314	4.97052	4.5667	4.49937	5.08507	5.24604	5.16809
ENSG00000134253	1	117111060	117122587	-1	p13.1	TRIM45	1.162	-1.85382	-1.30676	4.18778	-1.2133	1.29072	1.38363	2.30139	3.06688	0.96108	1.79458	0.823959	2.95545	0.245724	2.16889	0.00395354
ENSG00000198162	1	117367449	117528872	1	p12	MAN1A2	5.98397	6.05703	6.19541	5.30616	4.82466	6.41215	6.10661	5.91092	5.82342	5.2774	5.94915	6.43368	6.38429	5.73891	5.77676	6.21464
ENSG00000183508	1	117606048	117628389	1	p12	TENT5C	2.03567	5.16513	8.7063	5.95584	3.26299	2.75365	5.23735	7.86877	8.19162	5.88381	5.70036	5.92862	5.94507	7.19188	8.93268	8.31295
ENSG00000196505	1	117863485	117929621	-1	p12	GDAP2	3.42316	3.68677	3.46819	3.34227	3.28088	3.22504	5.00619	4.52523	5.10153	3.69527	3.58987	3.41137	3.6678	4.38755	4.2598	4.29942
ENSG00000065183	1	117929720	117966543	1	p12	WDR3	4.78977	4.13806	5.16706	3.94291	2.95317	4.48593	3.62414	5.18435	5.58337	4.32819	4.44089	4.41473	4.82118	3.77887	3.77732	4.59849
ENSG00000116874	1	119031216	119140654	-1	p12	WARS2	1.34422	1.0393	1.71413	2.67773	0.664229	1.50348	2.66498	4.90786	6.03227	3.32503	1.47392	1.46352	1.78632	2.50224	2.27736	2.33246
ENSG00000231365	1	119140391	119275973	1	p12	WARS2-AS1	3.11606	2.50875	1.20457	2.65015	0.345884	2.09429	2.68921	2.12378	1.3252	0.928329	2.19298	2.0351	2.72963	2.33078	1.7679	2.66193
ENSG00000092621	1	119648411	119744218	1	p12	PHGDH	5.4743	2.75367	6.03694	4.02965	1.65492	4.45553	3.35083	2.37558	0.213053	3.03926	3.418	2.14986	-5.16014	1.49211	3.79564	-0.384517
ENSG00000134250	1	119911553	120100779	-1	p12	NOTCH2	6.21604	5.03704	6.14514	5.39557	4.5229	6.75645	5.25089	6.84673	7.11571	5.94237	5.46453	6.32181	5.67874	5.89265	5.57451	6.66362
ENSG00000265808	1	120150898	120176520	-1	p12	SEC22B	5.40349	5.24711	4.9603	5.04518	5.18544	5.47313	6.65437	5.24062	5.80883	4.0241	4.95317	5.21194	5.29092	6.13146	5.04046	5.69611
ENSG00000270231	1	120419850	120467739	1	p11.2	NBPF8	5.56743	5.2762	5.43916	4.4935	5.25483	5.14384	3.96759	4.00699	4.36309	5.08588	4.68283	4.82581	6.02216	5.34843	5.53581	5.43082
ENSG00000270392	1	120432204	120434052	-1	p11.2	PFN1P2	0.137802	-0.318588	-0.218859	-2.60006	1.91905	-1.14838	-1.23963	-2.90231	0.55187	-1.41985	-0.898711	1.66727	-0.641321	-0.701559	-1.12394	0.307935
ENSG00000275131	1	120489860	120701289	-1	p11.2	PDE4DIPP2	5.26694	3.9421	4.4342	3.96592	6.52805	2.78878	3.01639	3.39535	3.19395	1.56466	4.52153	4.59562	5.50366	4.20953	4.07713	4.90472
ENSG00000273136	1	120723949	120842110	1	p11.2	NBPF26	4.39925	3.16298	4.26811	2.74906	4.49935	3.60518	4.61058	2.62376	4.51133	3.96985	4.32946	4.37487	4.26526	4.15992	3.87776	4.24277
ENSG00000226067	1	120913184	121009291	1	p11.2	LINC00623	2.54409	2.03984	3.89272	2.40474	1.38308	3.04565	2.04332	2.58119	3.62792	2.4448	2.83977	2.9679	3.24999	2.52773	2.19383	2.28749
ENSG00000171943	1	121184811	121392874	1	p11.2	SRGAP2C	0.755162	3.89745	2.2209	2.78199	2.37727	1.77768	2.77491	2.88213	1.59208	1.88852	3.15405	2.43653	3.10022	2.90714	4.14217	3.48932
ENSG00000231752	1	121519112	121575702	1	p11.2	EMBP1	1.79258	3.03705	1.3248	1.95227	-0.461466	2.92394	2.24838	2.61759	2.0942	3.49395	3.01497	2.63861	2.79176	1.68473	1.29079	2.83831
ENSG00000266338	1	144421386	144461674	-1	q21.1	NBPF15	5.23336	4.78554	5.92175	4.54686	6.54194	5.73796	5.09159	4.49992	4.20708	4.74519	6.10821	5.26023	5.18295	5.69851	3.22979	5.64519
ENSG00000196369	1	144887265	145095528	-1	q21.1	SRGAP2B	-0.94616	1.24185	0.0807581	0.793945	1.49185	0.0548676	0.503191	1.26727	0.703694	-0.0321244	1.14	0.117816	0.731838	0.786727	0.51826	1.41585
ENSG00000272419	1	145164099	145216058	-1	q21.1	LINC01145	4.22291	0.934464	3.8114	3.72235	1.55552	3.47503	2.71612	1.42751	0.76682	0.221191	2.25011	2.70204	3.22952	2.53892	1.67423	2.28576
ENSG00000162825	1	145289900	145405778	-1	q21.1	NBPF20	2.05509	2.14293	2.74962	1.20502	2.1038	2.2128	3.04094	2.03715	1.3051	2.763	3.54371	1.73726	2.40333	2.62095	1.24138	2.64513
ENSG00000272150	1	145572345	145607858	-1	q21.1	NBPF25P	-0.268046	-0.552166	-0.592592	-1.64033	0.267768	-0.194571	-0.175832	-1.10477	-1.02779	-0.0342452	0.211258	-0.35371	-0.440278	-2.09182	-1.71857	-0.0984104
ENSG00000117262	1	145607988	145670650	1	q21.1	GPR89A	2.45636	2.13695	3.08762	2.3778	2.97119	2.05856	2.54963	2.51757	3.05138	1.78623	2.46311	2.23982	2.19578	2.23103	2.1856	2.77796
ENSG00000117281	1	145719471	145739288	1	q21.1	CD160	1.16445	-1.58156	-0.416871	-1.30466	1.54311	1.15713	-0.50732	0.235072	-1.69196	-0.275261	-0.790209	0.969909	0.604264	-0.882865	0.00600681	1.87853
ENSG00000265491	1	145738868	145824095	-1	q21.1	RNF115	5.92309	6.05516	5.38192	5.81699	6.44823	5.56412	5.42503	5.45572	5.40505	6.73318	5.81261	5.87326	5.67281	5.45822	5.89648	5.65019
ENSG00000186141	1	145824088	145844402	1	q21.1	POLR3C	4.82487	4.17345	4.28489	4.4099	4.74009	4.4011	3.96018	5.08222	4.98587	5.40262	4.5812	4.58329	4.53458	4.13706	4.0655	4.44785
ENSG00000186364	1	145845630	145848954	1	q21.1	NUDT17	2.28858	2.05785	1.49131	1.76168	2.49097	2.17063	0.750009	0.986407	1.003	2.11291	1.94887	1.27572	1.78262	1.95376	2.19061	0.379934
ENSG00000131788	1	145848522	145859836	-1	q21.1	PIAS3	4.07561	3.14581	4.0388	3.29658	4.85951	4.15326	4.63943	3.44288	3.51831	4.16547	3.85324	3.99608	3.70185	4.26741	3.2956	3.96061
ENSG00000143127	1	145891208	145910111	-1	q21.1	ITGA10	0.724186	-0.99929	2.40109	1.58686	0.796836	-0.094995	0.0307525	-0.447161	-0.214422	-1.22612	0.735958	2.11618	1.67698	0.873845	1.04129	1.19909
ENSG00000131779	1	145911350	145918717	-1	q21.1	PEX11B	4.0377	3.44808	3.52459	3.09397	5.0334	3.76231	4.33508	3.43421	4.51295	2.33086	3.38851	3.63051	3.74068	3.08958	3.7127	3.80493
ENSG00000265241	1	145917714	145927678	-1	q21.1	RBM8A	5.91416	5.56997	6.12824	6.2026	4.73852	5.55344	5.55984	6.89387	7.19233	5.52361	5.6743	5.61949	5.8945	6.1388	6.14199	5.45551
ENSG00000211451	1	145919013	145925341	1	q21.1	GNRHR2	0.817313	-1.84055	0.655597	-0.0570295	-1.13427	0.0822066	-1.50219	-1.0472	-0.584789	-5.51019	-0.482503	-0.196109	0.131627	-0.686225	-1.38371	-1.14759
ENSG00000271601	1	145933423	145958017	-1	q21.1	LIX1L	4.84274	5.04574	5.7598	4.64605	5.6512	5.50621	5.45675	5.0934	5.62952	4.0006	5.48684	5.11022	5.90806	4.2882	3.80845	5.54404
ENSG00000272031	1	145959441	145964575	-1	q21.1	ANKRD34A	1.23761	-0.626292	0.428571	-0.0641574	0.699964	0.200596	0.590792	0.588273	-1.09419	0.161201	1.01	0.56695	1.65269	2.07045	0.372516	0.874709
ENSG00000121851	1	145964690	145978848	1	q21.1	POLR3GL	4.59148	4.62765	4.62654	4.59263	4.12223	4.20876	3.68656	4.1031	2.83085	4.12613	4.6997	4.76771	4.6508	4.77097	3.93562	4.56208
ENSG00000265972	1	145992435	145996579	-1	q21.1	TXNIP	11.5372	14.9718	10.8005	10.4504	7.87762	11.7909	9.06293	7.64592	8.27104	8.39908	11.8682	11.7606	10.4779	7.96426	9.06831	9.96113
ENSG00000271425	1	146064711	146229000	-1	q21.1	NBPF10	1.36758	1.09586	1.80205	0.656534	2.17275	1.32025	1.13769	1.7171	0.964989	2.42428	2.0199	1.77356	0.866449	2.64803	1.28738	2.22066
ENSG00000277406	1	146321214	146401647	-1	q21.1	SEC22B4P	2.68478	1.17474	1.75793	1.45271	-1.16461	2.06277	2.3993	1.09616	-1.8998	-1.60654	1.40215	1.66681	1.74687	-0.171802	-1.07225	2.18788
ENSG00000268043	1	146938744	146996202	1	q21.1	NBPF12	5.37508	4.97021	5.13025	4.99861	6.68896	5.14727	5.55985	4.93904	5.56312	4.97794	5.29341	5.07953	5.38985	5.86624	5.2804	5.86701
ENSG00000131791	1	147155106	147172550	-1	q21.1	PRKAB2	5.59018	4.83726	4.87013	4.92656	5.43584	4.85295	5.54408	3.56771	4.05337	2.81191	5.48387	5.32515	5.79125	4.97023	5.19336	4.96239
ENSG00000180867	1	147172744	147179622	1	q21.1	PDIA3P1	1.94925	1.89673	0.845284	2.13706	2.25536	1.09912	2.01225	1.84224	0.624346	1.9084	0.848269	1.58117	2.17967	1.88647	1.17228	1.46694
ENSG00000131781	1	147175351	147243050	-1	q21.1	FMO5	0.693302	1.86457	-0.254744	1.81924	2.73527	1.87174	2.11725	0.426168	-0.69491	-1.12895	0.277077	1.45515	1.23302	0.90939	1.07529	1.59088
ENSG00000131778	1	147242654	147295765	1	q21.1	CHD1L	6.55665	5.80937	5.83274	6.55295	5.79046	6.03289	6.05791	5.28686	4.245	5.22168	6.36233	5.91645	5.56846	5.87648	5.7327	5.57828
ENSG00000278811	1	147258885	147517875	-1	q21.2	LINC00624	1.45156	-1.52113	0.80479	-0.655863	1.26088	0.89194	0.382033	-3.15369	-1.44284	-1.38954	0.943832	-0.578768	0.328221	0.194945	0.0304948	1.37114
ENSG00000116128	1	147541501	147626216	1	q21.2	BCL9	5.74559	3.53466	5.5748	3.63572	3.51106	4.95602	3.58704	4.71254	3.84483	2.99998	3.7547	4.84019	4.76216	4.63383	5.18577	4.50664
ENSG00000162836	1	147629652	147670524	-1	q21.2	ACP6	4.47551	5.01814	4.28976	3.61528	3.00653	4.55253	3.73106	2.67359	2.14165	3.00722	4.36772	3.83743	4.44464	2.86561	3.23402	4.14938
ENSG00000188092	1	147928393	147993592	1	q21.2	GPR89B	3.29582	2.84451	3.51383	3.27375	3.7931	2.93893	2.89941	2.35136	2.50925	1.86731	3.04547	2.9085	2.98985	2.50419	2.59451	3.30563
ENSG00000215859	1	147993862	148014956	-1	q21.2	PDZK1P1	0.351116	-1.62897	0.017364	-0.570123	1.06557	-0.0829802	0.170836	-0.864969	-2.89905	-2.73032	-0.0250337	0.282951	0.330571	-0.509127	-0.125974	0.45934
ENSG00000263956	1	148102046	148152322	-1	q21.2	NBPF11	5.39097	6.14023	4.75983	4.9175	5.85139	4.85269	4.99486	4.07695	4.57659	4.61558	5.01103	5.00598	5.01343	5.54487	5.05108	4.95818
ENSG00000274020	1	148290889	148519604	-1	q21.2	LINC01138	3.15963	1.8872	1.77182	2.70086	1.03831	2.45906	1.7727	0.231253	0.122168	0.964312	1.56107	1.84235	1.45884	0.904445	1.53153	1.84304
ENSG00000231551	1	148402516	148432545	1	q21.2	PDE4DIPP6	2.91716	0.109465	1.49442	1.73279	0.281199	1.81081	0.390486	1.23644	0.330126	-0.920106	0.515119	1.95552	1.48259	1.11915	0.653515	1.46936
ENSG00000274210	1	148522601	148522765	1	q21.2	RNVU1-27	-1.13919	4.01944	-2.10346	4.49839	-2.33074	-2.60239	-2.58629	-1.04412	0.229799	4.07838	0.637346	0.935726	1.53302	3.40161	0.217326	-3.6984
ENSG00000270629	1	148531385	148679742	-1	q21.2	NBPF14	3.53533	3.12254	2.94667	3.38503	3.33628	2.25107	3.37619	2.99088	2.97404	4.43468	3.45957	3.44145	2.80335	4.40821	3.91996	3.25571
ENSG00000178104	1	148808181	149048286	1	q21.2	PDE4DIP	6.40966	2.51254	4.79628	4.65168	6.01505	3.70733	2.07329	2.5665	4.21837	-1.54829	4.24086	4.71006	5.34905	3.65998	2.8227	4.39853
ENSG00000269713	1	149054027	149103561	-1	q21.2	NBPF9	3.92948	4.51774	4.24882	3.12885	7.13461	4.26439	4.58686	3.52123	4.10975	4.4054	5.17936	3.2344	3.97008	5.4343	3.45755	4.73928
ENSG00000271383	1	149475045	149556361	1	q21.2	NBPF19	7.00833	4.74073	6.52725	6.36471	6.17205	6.46176	7.40797	5.61163	3.34034	5.52809	6.74562	6.42186	7.22125	6.20629	5.56458	6.54748
ENSG00000277147	1	149606334	149705716	1	q21.2	LINC00869	3.92842	2.41638	3.49807	4.21689	2.52722	4.63883	3.54208	3.18226	2.84001	2.52466	3.72998	3.91807	4.47366	3.44883	3.35786	3.88108
ENSG00000206828	1	149636766	149636929	1	q21.2	RNVU1-30	-0.862266	4.52271	-1.74914	3.99741	-1.92927	-1.10312	-1.14395	-0.267788	-0.183151	2.31051	0.693783	1.00385	2.02906	5.35009	3.83026	-0.795242
ENSG00000203814	1	149782689	149812373	-1	q21.2	H2BC18	-1.09306	1.17793	1.64774	4.35822	-1.29705	-2.26525	-5.06998	0.484668	-0.660652	1.29187	-0.305782	0.567621	1.55833	0.763938	1.73252	-2.70013
ENSG00000220323	1	149842875	149846486	1	q21.2	H2BC19P	1.82116	2.76148	1.88877	3.5755	0.143949	2.41536	1.73031	-0.298076	-0.120046	-1.86128	1.21989	1.2144	1.55264	1.7138	1.37586	-0.406585
ENSG00000261716	1	149844498	149850937	-1	q21.2	H2BC20P	4.52539	4.42104	3.22328	4.94982	2.20097	3.83379	3.02963	1.28104	0.415444	0.987975	3.1132	3.26133	3.71621	4.15143	3.55403	1.66872
ENSG00000184678	1	149884459	149886652	-1	q21.2	H2BC21	3.69329	6.20208	4.89411	6.23162	1.46376	3.41704	2.51746	4.68021	4.70343	3.71072	3.26327	5.24245	6.04577	6.19403	6.48743	2.66719
ENSG00000184260	1	149886918	149887411	1	q21.2	H2AC20	-0.259676	2.50184	1.45914	4.68908	-1.64915	-2.51321	-1.11539	0.912685	1.48761	1.77741	1.11035	2.74396	1.88048	1.79483	1.15017	-1.67764
ENSG00000178096	1	149887890	149900798	1	q21.2	BOLA1	2.34664	2.36356	3.30714	2.87815	2.52965	2.17454	2.58576	2.06625	2.84113	3.05374	2.3452	2.73602	2.92909	0.774445	1.77558	2.56211
ENSG00000159164	1	149903318	149917844	-1	q21.2	SV2A	3.4718	0.548019	3.83825	1.1254	4.00687	2.55496	3.88862	1.78385	1.8218	3.537	2.27473	1.20037	1.57902	5.81975	2.2982	0.59566
ENSG00000143368	1	149923317	149927803	-1	q21.2	SF3B4	5.14312	5.21781	5.74413	6.34614	5.22751	5.32401	5.91506	6.77659	7.0466	6.82102	5.8463	5.32995	5.92141	5.6428	5.50467	5.45995
ENSG00000014914	1	149928651	149936879	-1	q21.2	MTMR11	0.154113	1.93753	0.143835	2.59716	0.780501	1.82493	0.425119	2.41161	-0.0948308	0.227004	0.657186	2.52716	1.22921	2.48668	2.08099	0.823506
ENSG00000264522	1	149937812	150010726	-1	q21.2	OTUD7B	2.1081	3.28914	1.81349	2.63994	3.74398	2.19005	2.45099	2.08853	2.95895	3.17309	3.41155	3.59951	3.91613	3.52791	2.58144	3.44978
ENSG00000136631	1	150067279	150145329	1	q21.2	VPS45	5.4209	3.70417	4.80959	5.09079	3.67448	4.99362	4.13334	2.9443	1.45646	2.40938	4.9464	4.81331	4.75293	3.83412	3.51983	4.75455
ENSG00000023902	1	150149183	150164720	1	q21.2	PLEKHO1	5.66717	5.28741	6.17021	6.42272	7.20091	6.99103	3.82897	6.68017	5.88996	7.24356	6.64996	6.80436	6.07585	5.96067	5.35404	5.37049
ENSG00000143401	1	150218417	150236156	-1	q21.2	ANP32E	5.28025	5.65436	6.79422	6.01142	5.10606	5.59883	5.56447	5.5235	5.82505	6.21133	6.18784	6.28553	6.37262	6.06902	5.39659	6.2886
ENSG00000118298	1	150257251	150265078	1	q21.2	CA14	1.36617	2.48323	0.822214	1.49866	4.37691	2.00535	2.02236	2.08979	2.63679	4.44286	2.1189	1.08168	1.72464	3.6461	2.92965	0.662582
ENSG00000117362	1	150265399	150269580	-1	q21.2	APH1A	6.73445	7.70847	7.04012	6.95391	6.50295	6.94909	5.9066	6.8523	6.64947	7.89507	6.32144	6.68737	6.63925	6.84399	6.07312	6.46371
ENSG00000118292	1	150268200	150280916	1	q21.2	C1orf54	-1.52052	1.50543	-0.309049	1.76002	0.425542	0.0194819	0.806823	1.02978	1.55818	2.97228	-0.233005	-0.251525	0.0653642	0.811624	-0.11834	-0.607936
ENSG00000159208	1	150282543	150287093	1	q21.2	CIART	-0.541403	0.501364	0.67282	-0.795023	-1.22601	-0.883955	0.109615	1.29156	2.11147	0.126734	3.9068	1.0836	-1.57859	-1.36449	2.77299	-2.54631
ENSG00000266472	1	150293861	150308979	1	q21.2	MRPS21	5.76082	5.50267	6.26549	6.12533	4.94361	5.68479	5.52442	5.19907	4.52702	6.38526	5.76352	5.74167	5.67419	5.73916	4.56527	5.66273
ENSG00000117360	1	150321479	150353233	1	q21.2	PRPF3	6.83599	6.98785	5.62765	6.36579	6.60631	7.3526	6.93236	5.55731	5.6017	6.44189	5.94033	6.03387	5.83786	6.98326	5.89076	6.27425
ENSG00000163125	1	150363091	150476566	1	q21.2	RPRD2	6.20512	5.14224	6.57247	5.00032	6.02597	6.43243	5.9736	6.69193	7.24447	6.03648	5.39506	6.17964	6.3223	5.53662	6.48037	6.20163
ENSG00000143374	1	150487364	150507609	1	q21.2	TARS2	4.87063	3.78555	4.00754	4.32259	4.83458	4.03693	4.21052	3.68627	3.87225	3.40779	3.58661	4.36706	4.31291	4.19742	3.8713	4.13042
ENSG00000143382	1	150549369	150560937	1	q21.2	ADAMTSL4	1.07042	2.28036	2.26833	2.55442	1.49755	2.29718	0.503519	1.51485	0.769892	1.77303	-0.493651	2.87699	1.28175	1.66133	0.945227	3.3702
ENSG00000143384	1	150560895	150579738	-1	q21.2	MCL1	9.56051	9.94427	9.45421	10.8662	10.217	9.76014	9.40809	11.1386	11.3282	7.72657	9.14065	10.1592	9.42412	10.6447	11.2097	9.77085
ENSG00000143420	1	150600851	150629612	-1	q21.3	ENSA	7.02083	7.20635	7.48989	7.31162	6.19533	7.02937	7.22615	7.72316	7.79664	7.7299	6.70274	7.02632	6.89746	7.75671	7.38702	7.05267
ENSG00000143457	1	150646230	150697154	-1	q21.3	GOLPH3L	3.43062	2.03032	3.68935	3.04926	3.46561	3.08267	1.44568	4.41766	4.67029	1.14362	2.12289	3.33403	3.47458	1.89668	2.42295	2.51982
ENSG00000163131	1	150730079	150765957	-1	q21.3	CTSS	5.83487	7.89102	7.04343	8.26025	5.26774	8.74546	5.44201	7.61743	6.11552	8.25875	5.55909	8.63442	6.57771	6.95245	6.63892	7.03736
ENSG00000143387	1	150794880	150809577	-1	q21.3	CTSK	3.04223	4.67086	2.88808	3.35351	5.33503	3.06469	3.54651	1.60135	1.62445	3.42189	3.91858	3.44546	3.54632	4.07498	4.08177	2.81468
ENSG00000143437	1	150809713	150876708	-1	q21.3	ARNT	5.98467	5.16052	5.22309	4.81796	6.13701	5.48111	4.99236	5.68119	5.49238	4.44981	5.64674	5.67014	5.51579	4.96092	4.51012	5.7697
ENSG00000143379	1	150926263	150964744	1	q21.3	SETDB1	5.71057	4.67856	5.10188	5.23419	6.31714	5.45997	5.20102	4.66084	4.30444	5.4536	4.94036	5.2335	5.07169	5.05202	4.575	5.29832
ENSG00000143418	1	150960583	150975003	-1	q21.3	CERS2	5.43341	5.66757	6.29926	4.9652	5.21282	6.17508	4.48784	6.07086	6.41773	6.22628	5.52835	6.08408	5.79444	4.79383	5.24248	5.68245
ENSG00000143412	1	150982249	150995634	1	q21.3	ANXA9	1.28416	0.731567	3.4524	2.88335	0.613284	2.65608	0.094372	2.67128	2.57941	1.08633	2.32994	0.726924	2.87273	0.12308	2.92	2.93336
ENSG00000143409	1	150996086	151008375	-1	q21.3	MINDY1	3.69991	3.28454	5.34694	4.38602	2.83109	4.62121	2.21769	5.11914	4.976	3.12783	4.06667	3.01547	4.82632	1.70332	4.58752	4.78725
ENSG00000143363	1	151008420	151035713	1	q21.3	PRUNE1	4.90811	4.15037	4.91196	3.61353	5.778	4.22225	2.54665	6.08796	6.14276	5.59233	3.87418	4.0539	4.99367	2.69663	4.06838	3.6832
ENSG00000163141	1	151036321	151047720	1	q21.3	BNIPL	0.628624	0.0131185	-0.195758	0.592442	1.79477	-0.13128	-1.63195	0.106969	-0.872041	-1.10164	-0.192425	-1.5257	1.37636	-2.4603	-1.45437	-1.28574
ENSG00000143443	1	151047751	151051986	1	q21.3	C1orf56	0.425434	1.01453	0.41756	1.62145	-0.875137	0.76648	-0.399182	0.0715105	0.851982	0.0947688	-0.285382	0.498758	1.11527	-0.078758	-0.748944	-0.317121
ENSG00000197622	1	151050971	151070325	-1	q21.3	CDC42SE1	9.1226	9.1866	8.20354	8.43061	8.85475	9.6884	8.84352	8.047	7.56877	7.82032	8.93697	8.7825	9.0563	8.35926	7.99673	8.87684
ENSG00000213190	1	151060397	151069544	1	q21.3	MLLT11	4.78188	4.31594	4.27364	4.74354	4.2081	5.17494	4.38003	3.29419	2.301	3.37918	3.81289	4.1476	4.68356	4.73337	3.4599	4.81221
ENSG00000143458	1	151070578	151125542	1	q21.3	GABPB2	6.40047	5.64906	6.1303	4.815	3.45477	6.03601	5.91706	5.32057	4.45337	4.22454	5.40746	5.64663	5.65565	4.92076	6.01998	6.36745
ENSG00000143434	1	151131685	151146664	-1	q21.3	SEMA6C	3.79586	1.68501	2.94002	3.34846	3.74102	2.40373	0.631167	2.61861	1.35455	5.12982	3.28524	1.74243	2.13076	0.826	3.9663	2.05162
ENSG00000163154	1	151156649	151159749	1	q21.3	TNFAIP8L2	1.14232	-0.0570261	2.58756	2.24752	0.524332	1.52346	-0.301554	1.08809	0.625437	1.08955	0.0695303	1.4892	1.89273	-1.15167	-0.888509	1.31226
ENSG00000163156	1	151156664	151170296	1	q21.3	SCNM1	4.29209	3.76844	3.81871	4.88683	5.46498	3.68633	4.28068	4.20941	4.53316	6.41437	4.19417	4.14665	4.2631	3.68099	4.06627	4.03403
ENSG00000163155	1	151159748	151165948	-1	q21.3	LYSMD1	1.27801	-0.961428	1.29044	1.15857	2.80132	2.13037	-0.504842	1.12585	2.18216	0.356539	-0.0848858	0.756926	1.37615	-1.04085	-0.629985	0.16678
ENSG00000163159	1	151176304	151195321	-1	q21.3	VPS72	4.67451	3.78932	4.57472	4.14989	3.75865	3.96592	2.74619	4.15398	4.23198	3.21052	3.7702	4.53524	4.28428	2.7381	2.85968	3.69879
ENSG00000143398	1	151197949	151249536	1	q21.3	PIP5K1A	5.44404	4.89432	5.90061	5.10359	6.44561	5.39985	5.39196	6.36578	6.36537	5.0922	5.49952	5.51812	5.36685	4.94638	5.39076	5.55278
ENSG00000159352	1	151254709	151267479	1	q21.3	PSMD4	6.22288	5.46707	6.52632	6.49379	5.51982	6.00256	5.10745	5.6735	5.27122	6.13288	6.21449	6.28234	6.06553	4.40913	4.80805	5.88543
ENSG00000143373	1	151281618	151292176	1	q21.3	ZNF687	5.47232	5.78002	4.68751	4.59342	5.9439	5.96752	5.3562	5.25502	5.02838	5.30747	5.10114	5.41202	5.24995	4.99322	5.1239	5.26699
ENSG00000143393	1	151291797	151327715	-1	q21.3	PI4KB	7.07723	6.79901	6.61968	5.93809	6.59058	6.69498	6.54923	6.55483	6.5414	6.83417	6.58886	6.51659	6.24556	5.76167	6.81976	6.59661
ENSG00000143390	1	151340640	151347326	-1	q21.3	RFX5	6.20536	5.34559	5.66273	6.22883	5.56879	6.58821	6.80845	5.64169	5.02277	5.11949	6.00642	6.26962	5.51962	6.44203	5.64612	6.08062
ENSG00000159377	1	151399560	151401937	1	q21.3	PSMB4	7.21616	8.47162	7.83942	8.06195	8.37661	7.52969	8.39767	7.2499	7.73338	7.70618	7.84418	7.56952	7.55056	7.734	8.09445	7.27916
ENSG00000143442	1	151402724	151459494	-1	q21.3	POGZ	7.11673	6.73584	6.8978	6.37841	6.91849	6.73444	6.9469	6.93934	6.73395	6.54485	6.77596	7.09029	6.5954	6.71147	7.20113	6.61819
ENSG00000143367	1	151540305	151583583	1	q21.3	TUFT1	-1.23346	4.7801	0.914605	2.5492	2.30415	-0.918635	3.9566	4.84056	5.72571	2.40749	2.45399	-0.168133	0.481272	2.5872	4.95229	-1.5118
ENSG00000143376	1	151612006	151699091	1	q21.3	SNX27	5.08359	4.12329	4.8073	4.3878	4.80116	4.50413	3.84834	4.07413	4.73741	2.65321	4.84583	5.02575	4.72346	3.96843	4.15069	4.6957
ENSG00000143436	1	151759647	151763496	-1	q21.3	MRPL9	5.09099	5.75056	4.82472	5.44119	5.60244	4.85515	6.15164	4.61762	5.76985	6.21688	5.77955	5.13367	5.05576	5.06556	5.12643	4.89004
ENSG00000182134	1	151770107	151791416	-1	q21.3	TDRKH	3.00294	0.964957	3.10033	0.575995	0.64127	2.84055	1.58872	2.57059	1.91619	1.16248	2.1966	2.05932	2.41917	1.60151	0.794563	2.607
ENSG00000159445	1	151870866	151909637	-1	q21.3	THEM4	6.189	3.72198	6.19882	5.66664	6.03287	6.04657	4.4272	4.6093	4.37412	4.06167	5.41785	5.85333	6.19296	4.15353	4.55637	5.27859
ENSG00000197747	1	151982915	151993859	-1	q21.3	S100A10	5.34196	6.90942	6.17588	9.17535	6.95957	6.86399	6.72646	7.65832	8.12331	8.35586	7.77784	7.02106	7.15048	6.50099	6.45345	7.59344
ENSG00000163191	1	152032506	152047907	-1	q21.3	S100A11	1.86324	4.85116	3.99476	6.7036	5.30867	4.71378	1.6606	6.94545	8.61205	6.16519	2.89385	5.31047	5.36314	4.44425	4.40594	5.48777
ENSG00000163220	1	153357854	153361023	1	q21.3	S100A9	4.6766	9.71629	7.38891	9.60637	2.97123	8.09338	3.88484	7.0516	4.35692	8.94403	4.99359	7.71481	5.20243	7.2795	7.31146	5.99563
ENSG00000163221	1	153373711	153375621	-1	q21.3	S100A12	-0.70973	5.22954	3.18202	4.73925	-0.959308	2.94172	-1.47849	2.87771	0.808975	4.24488	0.547721	2.34953	0.197286	2.10367	2.59291	1.11526
ENSG00000143546	1	153390032	153391073	-1	q21.3	S100A8	2.69631	8.59209	6.1278	8.7479	2.04341	6.19582	2.25931	5.62761	2.70688	6.78888	3.54356	5.97236	3.41219	5.53148	5.95609	4.87518
ENSG00000197956	1	153534599	153536244	-1	q21.3	S100A6	6.05234	7.37721	6.83532	8.5299	5.68375	7.7384	7.40753	7.46995	5.91353	9.20597	7.40533	8.04524	7.27933	8.07033	7.00483	7.65886
ENSG00000196154	1	153543613	153550136	-1	q21.3	S100A4	4.77098	7.16324	5.46378	8.14008	4.6413	7.16632	5.19384	7.33886	5.61672	9.68204	6.57925	8.35152	7.21202	7.45016	7.03796	6.97955
ENSG00000189171	1	153618787	153631360	-1	q21.3	S100A13	-0.998865	-0.143003	-1.8333	1.00084	0.844025	-0.129932	-0.337994	-1.56857	-1.33167	0.998299	0.440193	0.309739	-0.560904	0.699027	0.362557	0.357672
ENSG00000160679	1	153633982	153646306	1	q21.3	CHTOP	6.3343	6.6692	6.64563	7.14964	6.91127	7.01484	7.70951	6.78327	6.92226	7.12323	6.29858	6.49353	6.80831	6.95035	7.2593	6.95362
ENSG00000143553	1	153658703	153661852	1	q21.3	SNAPIN	3.51856	2.41495	4.02323	3.6031	2.72679	3.7193	2.02743	3.99371	4.33214	2.37994	3.60959	3.88556	3.64026	2.80166	2.27014	3.17159
ENSG00000143621	1	153661788	153671028	-1	q21.3	ILF2	7.04655	8.03904	7.30279	7.83921	6.82248	6.95538	7.80501	8.21554	8.00101	8.10809	7.40932	7.1111	7.34283	7.50087	8.05794	6.8881
ENSG00000143624	1	153728050	153774808	1	q21.3	INTS3	7.73406	6.60124	6.69636	6.30808	4.95081	7.35178	6.33689	5.5093	4.26367	4.55908	7.04494	6.74904	6.39272	5.29096	5.64253	6.55471
ENSG00000143554	1	153774354	153780157	1	q21.3	SLC27A3	3.46854	3.63407	2.12096	4.71207	2.39535	4.3995	3.21365	2.15456	2.23325	2.85023	3.88202	4.41912	3.11862	2.81819	2.52704	3.52464
ENSG00000143614	1	153789030	153923360	-1	q21.3	GATAD2B	6.80491	5.39261	6.4388	5.77527	6.87849	5.84854	5.09329	5.98737	5.53248	6.44891	6.5045	6.14186	6.40423	5.54732	5.49298	6.39754
ENSG00000198837	1	153929501	153946718	-1	q21.3	DENND4B	8.21478	6.34138	7.61123	7.73963	7.92235	8.0091	7.01622	7.22846	6.04987	6.55092	7.88823	7.73807	7.52822	7.74728	6.91604	7.71736
ENSG00000160741	1	153947669	153958615	-1	q21.3	CRTC2	6.487	7.17607	6.00726	7.04342	8.59094	6.58289	6.5781	6.37468	6.61425	8.12909	6.66178	6.66984	6.62633	6.71323	6.48017	6.22765
ENSG00000143578	1	153967534	153974361	1	q21.3	CREB3L4	3.51644	4.12482	2.77013	3.03818	1.41822	3.26214	1.85104	2.40757	1.38156	3.3239	2.50779	3.47966	2.57684	1.72093	1.985	2.06085
ENSG00000143543	1	153974269	153977674	-1	q21.3	JTB	3.22474	4.66138	3.31872	3.66232	3.98639	3.29298	3.79875	3.39066	3.28651	5.58423	3.51566	3.45648	3.12314	3.56784	3.60789	3.28572
ENSG00000177954	1	153990762	153992155	1	q21.3	RPS27	11.1377	11.3723	11.4338	11.0571	10.6099	11.456	11.155	11.033	11.4127	12.125	10.8865	11.2707	10.8772	10.2349	10.6873	10.9816
ENSG00000143549	1	154155304	154194648	-1	q21.3	TPM3	8.50957	8.43283	8.37194	8.73138	7.58043	8.45017	7.82294	7.84237	8.76835	9.00819	8.79246	9.05684	8.45524	8.18402	7.76189	8.38028
ENSG00000143612	1	154206696	154220637	-1	q21.3	C1orf43	5.39887	6.73729	6.69012	6.21243	6.56743	6.27681	6.03241	6.581	7.8461	8.041	6.20495	6.49361	6.13489	6.33534	6.41574	6.09323
ENSG00000143569	1	154220179	154271510	1	q21.3	UBAP2L	7.58455	7.24909	7.10198	7.16033	8.26382	7.1028	7.72401	6.79529	8.04371	7.70268	7.36332	7.25715	7.25	8.00444	7.8746	7.014
ENSG00000143575	1	154272589	154275875	1	q21.3	HAX1	5.25806	5.93241	6.27776	5.90484	5.21363	6.01638	6.15185	4.93114	5.4772	6.02806	5.55972	6.15082	5.9967	4.7154	4.60369	5.52093
ENSG00000143515	1	154325525	154351304	1	q21.3	ATP8B2	8.21066	4.40497	8.74658	7.44458	7.80186	8.60683	7.05131	6.71212	6.355	5.06452	8.27555	8.87424	8.69923	7.47228	5.79699	7.52387
ENSG00000160712	1	154405193	154469450	1	q21.3	IL6R	5.9078	4.56012	6.41973	3.95966	4.86578	5.64982	5.12511	6.92923	8.10053	3.75464	6.10326	6.54566	6.9821	5.35182	5.46398	6.82994
ENSG00000160714	1	154548577	154559028	-1	q21.3	UBE2Q1	6.09868	6.05307	6.27876	5.67433	6.5644	6.53046	5.88087	5.596	6.77164	6.89988	5.87096	6.42107	6.12837	6.47666	5.87389	5.99614
ENSG00000160710	1	154581695	154628013	-1	q21.3	ADAR	9.49919	8.05735	8.4315	7.54204	9.51894	8.5208	9.35022	8.54608	8.80815	8.157	8.05043	8.48484	8.40474	8.91328	8.62565	8.56654
ENSG00000163344	1	154924740	154936719	-1	q21.3	PMVK	3.88002	3.74273	4.81642	4.37714	3.12319	3.67612	3.12001	3.70678	4.46877	5.54588	4.26834	4.03107	4.66423	4.079	4.1195	3.66424
ENSG00000163346	1	154944076	154956123	-1	q21.3	PBXIP1	8.09239	8.13748	7.17295	9.0702	11.1513	7.77515	6.36915	8.69349	10.0355	9.52603	7.611	8.01921	8.86267	8.67004	9.39791	7.92496
ENSG00000163348	1	154957026	154963853	-1	q21.3	PYGO2	5.02657	3.06464	4.73298	4.29682	7.15078	4.99896	3.27225	5.11782	6.95726	5.47961	3.70538	4.8912	5.16628	4.12876	4.59502	4.39353
ENSG00000160691	1	154962298	154974395	-1	q21.3	SHC1	5.36488	5.74002	5.46752	5.36536	7.03491	5.66602	6.03771	5.4861	6.28212	7.0037	6.13302	5.90977	6.43513	5.83877	5.92605	6.07101
ENSG00000173207	1	154974653	154979251	1	q21.3	CKS1B	1.87399	2.0045	3.34743	2.41207	2.00532	2.06125	1.56236	2.66295	2.93189	2.19253	2.58038	2.89862	2.88709	3.4078	2.72894	2.05637
ENSG00000160688	1	154983338	154993111	1	q21.3	FLAD1	5.01931	4.51157	4.82882	5.08729	5.50795	4.98316	4.13754	3.68705	4.03952	5.00771	4.71892	5.18786	4.93243	3.86575	3.95521	4.75371
ENSG00000160685	1	155002630	155018522	1	q21.3	ZBTB7B	2.24022	5.43443	2.77576	5.1617	4.71254	5.15518	4.24625	4.82689	4.33593	5.65793	5.38624	6.64379	6.09452	6.02154	5.21319	6.09187
ENSG00000163354	1	155018520	155033781	-1	q21.3	DCST2	-1.55399	1.03845	-2.10933	0.0394578	0.862348	-0.00517835	0.954584	-2.50498	-0.711049	-0.494703	0.797186	-0.00405989	-0.745272	-0.244166	-0.956111	0.513334
ENSG00000143537	1	155050566	155062775	1	q21.3	ADAM15	4.62775	4.72984	4.24009	5.93667	4.10256	4.86981	3.27129	5.10774	4.11938	5.99967	5.36753	5.28414	5.21431	5.74074	5.03567	4.96306
ENSG00000243364	1	155063737	155069553	1	q21.3	EFNA4	-0.99165	-1.13359	1.1927	1.25356	0.560539	1.17396	-1.37283	1.53998	2.2369	-0.508478	0.636819	1.11999	1.11747	-1.39244	-0.97042	0.404562
ENSG00000169242	1	155127876	155134899	1	q22	EFNA1	-2.4887	-2.92392	-2.59463	1.40505	-7.34	-8.00638	0.239833	-0.198473	2.43762	1.64733	-0.452843	0.452934	0.993653	-1.10059	-1.32473	-0.18239
ENSG00000169241	1	155135344	155138857	1	q22	SLC50A1	4.03255	4.12188	4.12171	5.3224	4.55938	4.24422	4.06932	4.02856	3.34062	4.47251	4.48357	4.56384	4.39884	4.03072	3.59346	3.84757
ENSG00000179085	1	155139891	155140595	-1	q22	DPM3	2.56204	3.32655	3.59492	3.06676	2.44258	2.85508	2.06254	3.13919	2.13713	4.15355	2.42793	2.49469	3.27892	2.5398	2.69855	2.36683
ENSG00000163463	1	155169408	155173475	-1	q22	KRTCAP2	2.03684	0.413876	2.34663	2.21777	4.53403	2.04721	3.06462	1.51105	1.41628	2.60319	2.13523	1.88199	1.75607	1.8223	2.22275	2.79733
ENSG00000163462	1	155173787	155184971	1	q22	TRIM46	3.14559	-0.637031	2.80138	4.44928	4.39726	3.56937	3.8029	3.14967	0.947313	2.65295	4.59166	2.11919	4.81129	3.50646	2.57747	3.97814
ENSG00000185499	1	155185824	155192916	-1	q22	MUC1	1.17525	1.87689	-0.380472	4.76032	3.97401	0.143232	1.17795	1.99356	2.34474	0.969265	1.40488	0.00438949	3.21644	3.74744	2.63646	0.109166
ENSG00000231064	1	155195004	155205495	1	q22	THBS3-AS1	0.162445	-0.27558	-1.07509	2.05759	2.90756	-0.532173	0.732925	0.130868	1.86393	-1.78375	0.520656	-1.28963	0.968166	1.40621	-0.068121	0.462176
ENSG00000169231	1	155195588	155209051	-1	q22	THBS3	4.59144	5.12766	3.61454	6.35329	5.81898	4.21278	5.21594	4.06021	3.84653	4.73619	5.13252	3.71615	5.5701	5.9683	4.92824	4.72335
ENSG00000173171	1	155208695	155213824	1	q22	MTX1	3.23443	3.40759	3.30969	4.66272	4.55599	3.1606	3.69038	3.53526	4.10752	4.7675	3.80332	3.30444	4.03456	4.33849	3.19956	3.14145
ENSG00000160766	1	155213821	155227422	-1	q22	GBAP1	1.65822	0.884461	0.990391	2.88851	1.31899	2.51183	2.01476	2.63957	1.87298	2.51776	2.4744	2.0386	2.82837	2.56886	1.23772	2.7926
ENSG00000236675	1	155230975	155234325	1	q22	MTX1P1	-0.117698	-0.114688	-0.154787	0.190154	1.32228	0.359994	-0.820351	1.38456	-0.271213	-0.29518	0.0491036	0.0688682	0.971125	-0.379631	-1.44425	-0.660093
ENSG00000177628	1	155234452	155244699	-1	q22	GBA	3.37335	3.42143	3.74854	3.24972	3.87232	3.5072	1.78231	3.88651	2.87172	3.23115	3.08541	3.5316	3.48715	2.89964	1.87001	3.29321
ENSG00000160767	1	155247205	155255483	-1	q22	FAM189B	4.50265	3.74122	4.74323	3.90835	2.03344	4.55984	3.55148	4.17829	3.20401	4.80454	4.65619	4.36349	4.15903	3.24416	4.00179	3.786
ENSG00000116521	1	155255979	155262430	-1	q22	SCAMP3	5.61082	4.95431	5.9561	5.62798	6.51778	5.43028	5.91296	5.61571	5.60629	6.64159	5.58532	5.32207	5.47508	5.01539	4.86946	5.00857
ENSG00000176444	1	155262868	155278491	-1	q22	CLK2	6.9448	5.58548	6.25459	6.20599	7.17	6.11243	6.09518	4.95885	4.87121	4.8417	6.34396	6.13981	5.72312	5.71031	5.34154	5.77494
ENSG00000143630	1	155277463	155289848	1	q22	HCN3	1.359	1.99687	1.95495	0.646698	1.31918	2.21359	0.599944	0.695165	1.10073	2.03693	1.95788	1.47405	1.58903	0.503483	0.703974	1.60049
ENSG00000160752	1	155308748	155320666	1	q22	FDPS	4.71787	4.61363	4.92186	4.76035	4.75881	4.34572	4.30219	4.17796	4.0813	4.72463	4.62692	4.72616	4.74606	5.0812	4.06532	4.48531
ENSG00000225855	1	155316863	155324176	-1	q22	RUSC1-AS1	2.408	2.57667	1.71585	2.18343	3.46102	2.47406	2.9427	0.443389	0.265049	1.87348	2.84658	1.86003	2.20405	2.86783	2.3906	2.65563
ENSG00000160753	1	155320894	155331114	1	q22	RUSC1	4.00761	3.52422	4.4142	4.74346	4.1142	4.16356	3.86113	3.51323	3.45406	4.51987	4.91089	4.25297	4.63052	3.42344	3.54643	4.42639
ENSG00000116539	1	155335268	155563162	-1	q22	ASH1L	7.20096	5.91732	6.74606	6.23941	7.25971	7.02873	7.60673	5.62577	5.15824	5.74063	6.97876	6.55574	6.76875	7.01341	6.60056	7.42838
ENSG00000235919	1	155562042	155563944	1	q22	ASH1L-AS1	1.58684	2.18382	1.87031	3.23009	3.14011	1.92297	4.00076	1.06506	1.5527	1.27766	1.54514	1.48075	1.62588	3.76566	2.19333	1.65983
ENSG00000125459	1	155610205	155614951	1	q22	MSTO1	4.36254	3.98639	4.22539	4.22745	5.14607	3.85633	3.90242	3.04702	2.86367	3.18893	3.82164	3.69434	3.63707	2.6548	3.07766	3.85498
ENSG00000163374	1	155659443	155689000	-1	q22	YY1AP1	5.69684	5.70702	5.33188	5.7331	7.07302	5.28913	6.52592	5.91815	6.46907	6.7538	5.40874	5.71451	5.44454	6.77669	6.39082	5.07407
ENSG00000132676	1	155687960	155739010	1	q22	DAP3	6.99756	6.7877	7.46037	7.16417	6.15938	7.09576	6.65381	6.5407	6.44537	8.27546	7.20994	7.08892	6.81746	6.44091	6.38442	6.81466
ENSG00000203761	1	155745829	155750137	1	q22	MSTO2P	3.83317	2.81227	3.59999	3.32779	4.68334	3.70091	3.84468	1.58779	1.9931	3.38047	2.96031	3.07826	3.21907	1.64632	2.691	3.32808
ENSG00000116580	1	155749659	155859400	-1	q22	GON4L	7.08495	5.83241	6.47951	6.73007	7.6357	6.61588	6.03443	6.24654	5.86739	6.52299	6.69743	6.68697	6.63528	6.08264	5.87624	6.75651
ENSG00000132718	1	155859567	155885199	1	q22	SYT11	-0.537037	-0.192844	2.05891	0.997525	6.18281	1.91644	3.02374	3.36687	2.51965	0.936337	-1.82997	2.35298	-0.349239	6.33405	0.768979	2.62515
ENSG00000143622	1	155897808	155911404	-1	q22	RIT1	4.15099	5.21969	5.07005	6.22804	5.74525	4.93226	6.27814	5.93431	6.64104	5.93131	5.58545	4.82271	5.22386	6.12635	5.88972	4.91103
ENSG00000132680	1	155913045	155934413	-1	q22	KHDC4	6.82051	5.49238	4.69287	6.31387	6.20661	6.42596	6.5868	4.46398	4.84472	4.25986	5.03254	5.3054	5.16325	6.32691	6.13815	5.87112
ENSG00000116584	1	155946851	156007070	-1	q22	ARHGEF2	6.42166	5.71081	6.83637	6.828	6.47273	6.93178	4.76436	5.96433	5.47171	6.45289	6.10584	7.18436	6.89926	5.21624	5.55781	6.50057
ENSG00000163479	1	156009048	156020951	-1	q22	SSR2	6.78786	7.89158	7.53277	7.64558	6.08258	7.60171	7.37747	7.07081	7.16738	9.57015	6.98439	7.64735	7.22771	6.57936	6.36091	7.19131
ENSG00000160803	1	156035299	156053798	-1	q22	UBQLN4	5.35853	4.60948	5.69078	5.05383	4.55404	5.38932	3.98953	4.92014	4.60377	4.58797	5.67063	5.27717	5.4686	5.1828	4.62182	5.08749
ENSG00000116586	1	156054782	156058506	1	q22	LAMTOR2	3.70048	3.72291	4.83523	4.45968	4.0373	4.26857	2.63922	3.93365	3.40694	3.72469	4.2068	4.12213	4.26726	3.97307	3.9018	3.35563
ENSG00000132698	1	156061160	156070504	1	q22	RAB25	5.16987	4.99846	5.54618	5.13627	4.52875	3.91719	3.44301	4.04535	4.85673	0.0891831	4.23028	-2.08992	3.74	5.00409	4.81526	-4.28462
ENSG00000160789	1	156082573	156140081	1	q22	LMNA	3.04747	5.58553	1.9238	8.23755	9.83389	1.87507	4.79602	11.5877	12.4066	10.3746	3.6664	3.6024	3.75787	9.37927	10.1942	4.34535
ENSG00000196189	1	156147366	156177752	1	q22	SEMA4A	2.11747	3.468	2.09213	4.34922	6.47415	3.37756	0.781103	4.35993	1.96956	3.39151	1.80464	3.95968	1.91874	3.3232	3.34877	2.24464
ENSG00000160785	1	156193932	156212796	1	q22	SLC25A44	4.74515	4.33586	4.16515	3.96095	6.01639	4.24513	5.74873	6.61772	6.39464	4.04643	3.6696	4.1579	4.50596	6.33011	6.2378	4.65853
ENSG00000160783	1	156212993	156240042	1	q22	PMF1	3.75585	4.5657	3.61669	4.3817	4.56474	3.48686	4.97038	4.36093	5.27183	6.18318	3.93338	3.28194	3.08786	5.07211	4.98886	3.80807
ENSG00000160781	1	156243320	156248117	-1	q22	PAQR6	1.78498	1.85397	0.989554	1.84914	4.90078	1.87988	2.38401	0.919361	0.735525	2.84897	1.59971	1.28485	0.976546	3.89749	3.07279	0.440446
ENSG00000198952	1	156249224	156282825	-1	q22	SMG5	6.92734	6.22075	6.70532	6.32864	6.88408	6.44922	6.75758	6.85983	6.97008	6.37419	6.7934	6.53897	6.20629	6.94958	6.73501	6.52642
ENSG00000163472	1	156282935	156293185	1	q22	TMEM79	2.898	1.82293	3.2737	1.81969	1.82967	2.68137	1.58236	1.88241	1.6301	1.00409	2.48987	2.6328	2.56384	2.02812	0.478567	2.34036
ENSG00000198715	1	156290089	156295689	-1	q22	GLMP	2.79918	3.56427	3.40491	2.45608	3.3092	3.47193	3.22944	3.13384	2.86053	3.35238	2.59651	3.2002	2.29839	2.32879	1.54647	3.26813
ENSG00000163468	1	156308968	156367873	-1	q22	CCT3	7.93032	5.60072	8.0878	7.27337	4.80283	7.42934	6.52643	7.20898	7.00326	7.3374	7.67726	7.64413	7.10573	6.06196	5.92618	6.91385
ENSG00000116604	1	156463727	156500779	-1	q22	MEF2D	6.5898	7.5737	6.43039	7.10994	7.46003	6.9852	7.71547	8.05157	7.94894	7.99467	7.10937	6.80267	7.11506	8.61805	8.37601	7.06135
ENSG00000187862	1	156579723	156587719	1	q22	TTC24	5.30659	0.522702	3.55965	1.50487	4.18687	4.90704	1.95466	0.0388173	-1.31407	-2.9249	1.99363	-0.718487	-1.61229	-0.940818	-1.32448	0.0386248
ENSG00000163382	1	156591756	156609507	1	q22	NAXE	4.86463	4.79003	5.59371	4.66448	4.03302	4.997	4.08099	4.99397	3.97176	5.9833	5.05489	4.92025	4.69115	4.46353	4.42152	4.31805
ENSG00000160818	1	156594301	156601496	-1	q23.1	GPATCH4	4.83397	3.85173	5.02476	4.5959	3.7351	4.37958	4.86053	5.5694	4.91078	3.96669	4.30287	4.55799	4.66667	4.84788	3.50387	4.9712
ENSG00000143320	1	156699606	156705816	-1	q23.1	CRABP2	-0.972561	0.583775	0.165669	0.173847	1.98655	-0.012489	1.37716	-1.08233	0.902816	2.59347	1.51989	-2.0299	-1.01517	1.10198	1.61387	-0.386526
ENSG00000143319	1	156721891	156728766	-1	q23.1	ISG20L2	4.57717	5.45498	4.81693	4.81271	4.97809	4.77326	5.17047	6.38105	6.53823	5.80329	4.58045	5.22821	5.10675	5.80227	5.31596	5.39886
ENSG00000143303	1	156728442	156736960	1	q23.1	RRNAD1	2.80832	2.88817	2.10175	4.01557	3.15019	3.30351	3.09537	2.7405	2.46165	2.19679	2.79608	3.63441	2.68271	3.72593	2.88599	3.65961
ENSG00000143314	1	156737303	156741590	-1	q23.1	MRPL24	4.39442	3.50411	4.74418	4.24804	2.18376	4.16484	3.40728	3.56757	2.75922	3.81066	4.53904	4.69907	5.06073	3.21939	2.44681	4.34774
ENSG00000143321	1	156742109	156766925	-1	q23.1	HDGF	6.71394	7.11717	7.61705	7.25047	6.70323	7.05668	5.85075	6.99255	6.89137	8.08421	6.72456	7.38775	7.41182	6.50519	6.91777	6.45492
ENSG00000143294	1	156750610	156800815	1	q23.1	PRCC	5.37292	5.38632	5.25545	5.39142	6.2195	5.22347	5.88319	6.52544	6.50316	6.70443	5.42236	5.20244	5.41416	5.89564	6.03611	5.36254
ENSG00000027869	1	156806243	156816848	-1	q23.1	SH2D2A	4.25037	5.61784	3.84579	3.65582	4.76895	3.44436	4.26339	7.19857	6.2256	6.25529	3.13408	4.11342	3.38944	5.60373	5.45141	5.16004
ENSG00000132694	1	156934840	157045742	-1	q23.1	ARHGEF11	3.52929	3.89536	4.98006	4.82074	6.01593	4.54475	3.51128	4.54475	2.75907	2.79811	5.57568	5.17767	5.66715	4.59715	4.4032	5.39501
ENSG00000117036	1	157121191	157138474	-1	q23.1	ETV3	4.07607	5.9128	5.71346	5.23488	5.94821	4.56085	5.64485	8.14613	9.42027	5.54906	5.18163	5.14446	6.3343	5.82239	7.44714	6.28505
ENSG00000160856	1	157674321	157700769	-1	q23.1	FCRL3	-0.192297	-2.32858	-1.37494	-3.80521	6.89778	0.76265	-1.1765	1.84272	1.20099	-0.410982	-0.0384878	2.80569	1.09058	5.13922	-1.5686	2.91517
ENSG00000158473	1	158178030	158186427	1	q23.1	CD1D	0.816531	3.49567	1.79581	3.59156	3.15232	3.16445	0.715068	1.57916	0.643434	2.36745	2.06739	3.3579	1.71306	2.62443	2.47508	1.83038
ENSG00000158481	1	158289923	158294774	1	q23.1	CD1C	1.78995	1.24275	2.97699	2.04703	-1.84733	2.47695	1.03663	3.84416	0.929024	1.99222	2.24869	3.70054	2.15602	1.66807	1.38949	1.61365
ENSG00000163563	1	158831351	158849506	1	q23.1	MNDA	1.32634	3.10236	3.83667	2.76216	-0.747038	4.90259	-0.997544	2.14417	0.546525	2.34527	-0.22422	4.61395	1.74612	1.15201	1.25516	2.66022
ENSG00000163564	1	158930796	158977059	1	q23.1	PYHIN1	3.56578	2.6769	3.21285	2.56382	5.17699	1.97301	1.96211	2.92566	0.66154	0.856306	2.94239	4.87871	1.00643	3.99484	3.1221	4.39699
ENSG00000163565	1	158999968	159055155	1	q23.1	IFI16	7.40123	5.65052	6.93691	6.1942	6.66795	5.89904	5.86403	7.66699	6.45947	5.48367	5.82094	7.143	6.11603	6.39339	6.4694	6.5187
ENSG00000158716	1	159780932	159782543	1	q23.2	DUSP23	2.62802	2.77065	2.96968	3.11035	2.09838	2.95468	2.29214	2.39635	1.90852	3.43666	3.4318	3.5634	3.26338	2.67983	2.24772	2.25617
ENSG00000213085	1	159872364	159900165	-1	q23.2	CFAP45	-0.872389	1.77965	-0.231316	0.176233	5.32976	-2.28092	1.76859	1.42771	1.85826	4.90532	1.05905	-0.0850053	-0.276764	1.29567	2.9658	0.744136
ENSG00000158710	1	159918107	159925507	-1	q23.2	TAGLN2	8.13865	9.09475	8.51033	9.74669	9.68529	8.43102	8.06257	10.3299	11.009	10.1907	8.54485	8.65203	9.69241	8.987	8.91574	8.79773
ENSG00000143315	1	160024953	160031990	-1	q23.2	PIGM	4.39738	3.36243	2.45378	2.98744	3.80117	3.46712	2.99842	2.25995	2.80751	1.14018	2.3575	3.54947	3.52245	2.70875	2.89952	3.08349
ENSG00000162729	1	160091340	160098943	-1	q23.2	IGSF8	6.34179	5.27909	6.56734	5.17933	5.19201	6.74543	4.92827	5.32168	4.81037	4.04741	5.75542	6.0185	5.61193	4.69637	5.2832	5.00675
ENSG00000162734	1	160205380	160215376	1	q23.2	PEA15	4.65967	5.17548	4.45129	6.01638	4.65113	5.1889	4.06674	6.15026	7.02538	6.2999	4.91647	5.87472	4.53522	5.67781	5.75447	4.94268
ENSG00000132716	1	160215715	160262549	-1	q23.2	DCAF8	6.89134	6.66046	5.92908	6.64179	7.69851	7.07937	7.25026	5.50751	5.38439	5.65082	6.35054	6.46531	6.41396	6.90257	7.01862	6.89925
ENSG00000162735	1	160276807	160286348	-1	q23.2	PEX19	4.93495	4.8385	5.08796	4.22575	5.09032	5.2515	4.5827	4.72448	5.06101	4.58286	4.67493	4.78004	4.90093	4.83994	3.88983	4.91894
ENSG00000122218	1	160288594	160343273	-1	q23.2	COPA	6.63669	6.49631	6.75232	6.23773	8.27711	6.53547	6.73357	7.67549	8.06631	7.06022	6.61201	6.52986	6.52114	7.24224	6.54835	6.6777
ENSG00000162736	1	160343316	160358952	1	q23.2	NCSTN	5.96367	5.66828	6.14316	5.45726	6.51491	6.09758	5.49354	5.93287	5.82292	5.1844	5.57611	5.82514	5.94108	6.63312	5.41083	6.13595
ENSG00000162739	1	160485030	160523262	-1	q23.3	SLAMF6	3.8381	4.00185	5.85176	3.3917	6.17746	4.43786	0.150167	3.3621	1.97072	1.08034	3.45701	5.62164	4.98556	3.61621	2.83716	6.09096
ENSG00000066294	1	160541095	160579516	-1	q23.3	CD84	1.65841	4.27085	2.6163	3.07157	8.50065	3.64815	0.279811	2.94985	1.49761	3.11976	1.46339	3.80204	1.39532	5.74129	3.336	6.512
ENSG00000117090	1	160608106	160647295	-1	q23.3	SLAMF1	-0.481814	8.6566	-0.451724	-2.24386	7.0496	0.0613435	-0.983244	6.37031	7.04109	4.6462	5.66966	2.82215	3.14601	5.8455	7.2346	4.36815
ENSG00000117091	1	160678746	160711831	-1	q23.3	CD48	6.56115	5.1642	7.55059	4.73962	4.59622	7.92074	5.5311	6.92008	6.562	9.80785	6.74638	7.67984	5.56427	5.49534	5.61774	7.10904
ENSG00000026751	1	160739057	160754821	1	q23.3	SLAMF7	0.927232	-0.589657	0.834264	1.39685	3.36069	2.10411	-0.477766	4.273	4.06338	1.31229	-1.48874	4.65202	1.39749	0.892138	0.225838	3.67971
ENSG00000122224	1	160796074	160828261	1	q23.3	LY9	6.67884	5.46167	6.93077	6.41148	5.4248	6.57561	6.29064	5.57723	6.61796	6.04914	6.61242	6.97449	6.18773	5.67816	6.33678	6.10357
ENSG00000122223	1	160830160	160862887	-1	q23.3	CD244	2.60843	1.81445	2.46427	2.5001	2.81717	3.79727	1.34758	3.05926	2.292	2.60089	1.50213	3.7026	1.60868	2.70546	1.8048	3.77661
ENSG00000158769	1	160995211	161021343	-1	q23.3	F11R	3.62053	5.45619	4.47707	4.51157	4.79796	4.27521	3.80011	4.41053	6.35776	4.24185	3.39	3.45567	4.89196	4.83131	5.54878	3.85623
ENSG00000215845	1	161037631	161038977	-1	q23.3	TSTD1	5.06004	5.01112	4.98993	4.62672	3.88344	4.61752	4.41398	3.9126	3.31887	5.57989	4.32195	4.44952	4.40243	3.57148	4.3403	3.99698
ENSG00000158773	1	161039251	161045977	-1	q23.3	USF1	5.90386	6.72355	5.42549	7.25875	8.48133	6.33069	5.98285	5.32758	5.33088	7.427	5.65247	6.17096	5.89431	5.71351	7.30213	5.80249
ENSG00000186517	1	161046946	161069970	-1	q23.3	ARHGAP30	8.84845	6.67891	8.70522	7.67356	7.3225	8.73523	6.33052	7.70902	6.4823	7.07722	8.26209	8.80587	8.46464	6.91108	6.57742	7.92425
ENSG00000143256	1	161100556	161118055	-1	q23.3	PFDN2	3.21161	4.3626	4.28262	5.18665	4.3262	3.07734	5.36044	4.9431	5.33829	6.29111	4.36543	3.9617	4.20851	5.45997	5.87317	3.29609
ENSG00000158793	1	161118086	161125445	1	q23.3	NIT1	4.17934	3.27634	3.57771	4.47089	4.30793	4.2261	3.08537	3.07931	2.88562	3.16153	4.13615	4.12589	3.29827	3.0815	2.62874	4.01184
ENSG00000158796	1	161120974	161132688	-1	q23.3	DEDD	4.2159	4.74801	4.54502	5.06829	6.11252	4.57084	5.04675	5.0861	5.70924	6.14581	4.71641	4.53094	4.63684	5.60699	4.94835	4.30989
ENSG00000143222	1	161152776	161158856	1	q23.3	UFC1	5.72891	6.28059	6.55117	8.14225	6.40811	6.31722	6.49833	6.65139	7.3336	8.3787	6.25563	6.37887	6.13257	6.63988	6.90878	5.83272
ENSG00000143258	1	161159450	161165723	1	q23.3	USP21	6.12248	5.69686	5.45485	6.68981	7.4994	5.61522	5.66381	4.74027	4.99792	5.67899	5.6974	5.76052	5.64936	5.78273	6.0217	5.2092
ENSG00000143224	1	161166056	161178013	1	q23.3	PPOX	5.24956	4.84869	4.33935	5.64441	4.53013	5.10447	4.85045	3.46549	2.67286	4.18464	4.52865	4.48796	4.55405	3.81034	4.06819	5.00745
ENSG00000158850	1	161171310	161177968	-1	q23.3	B4GALT3	5.91226	5.80902	5.57045	6.10972	7.22029	5.4807	5.08164	5.37896	6.31325	5.88575	5.52372	5.61075	5.65019	5.81314	6.75697	4.82755
ENSG00000158859	1	161184302	161199054	-1	q23.3	ADAMTS4	1.55283	-0.323084	1.06741	1.89365	4.48038	0.800716	-1.21606	1.5917	1.46404	-2.11095	3.02409	1.77051	3.02149	4.23583	1.16298	-1.03659
ENSG00000158864	1	161197104	161214723	1	q23.3	NDUFS2	6.26628	5.95585	6.67269	6.15406	6.56138	5.99507	5.80345	5.66688	5.61817	5.73797	6.08347	5.96941	5.99534	5.26523	5.73799	5.78191
ENSG00000158869	1	161215234	161220699	1	q23.3	FCER1G	2.69834	5.28806	4.4332	6.49969	3.042	5.87775	1.94656	6.00459	3.40792	5.29019	4.55201	6.12515	2.83335	4.13142	3.99303	4.29168
ENSG00000158882	1	161225939	161230746	1	q23.3	TOMM40L	3.18141	2.11732	3.26581	3.06277	2.70117	2.87303	2.63462	2.9481	2.27046	2.49125	3.24406	3.03643	2.78679	3.63458	2.67309	2.70031
ENSG00000158887	1	161304735	161309968	-1	q23.3	MPZ	1.15719	2.09711	0.30383	1.98507	1.69445	1.74921	1.24073	0.853167	0.00242751	0.920805	-0.109708	0.481566	0.813032	0.420297	1.68725	-0.584426
ENSG00000143252	1	161314381	161363206	1	q23.3	SDHC	5.87795	5.0365	5.83735	4.87055	3.91685	5.84352	4.40983	5.13383	5.07317	3.52895	5.24112	5.31172	5.67253	4.44711	4.71718	5.50522
ENSG00000143226	1	161505430	161524013	1	q23.3	FCGR2A	0.789747	3.46667	2.75132	3.99456	2.08955	3.4692	0.292829	3.24896	1.75558	3.34017	0.88235	4.16188	1.1505	2.26214	2.13688	2.58903
ENSG00000203747	1	161541759	161550737	-1	q23.3	FCGR3A	1.79459	3.22329	3.22615	5.89113	1.96278	4.75188	0.392772	3.95284	1.92128	2.15904	0.125444	6.21636	2.72642	2.47472	1.04411	5.33484
ENSG00000244682	1	161581339	161605662	1	q23.3	FCGR2C	0.838627	0.730205	0.581424	1.31234	1.9457	1.18766	1.26661	1.21129	-0.244371	1.52536	1.52114	4.0442	1.58807	1.07942	1.52961	2.59685
ENSG00000225217	1	161606291	161608217	1	q23.3	HSPA7	0.394118	0.350741	0.718516	0.745348	1.69254	0.619037	0.861006	-0.526897	-1.02466	1.66231	1.40885	2.57683	1.23802	0.0324969	1.35044	1.2337
ENSG00000081721	1	161749758	161757238	1	q23.3	DUSP12	4.11507	3.80922	3.86843	4.44346	3.90788	4.04532	3.88925	4.22263	4.61724	4.59285	3.61427	4.32738	4.27149	3.74191	3.98069	3.90494
ENSG00000118217	1	161766298	161977574	1	q23.3	ATF6	5.69859	5.23739	6.17334	5.04871	5.31157	5.76453	5.5016	5.96061	6.2705	5.44478	5.20849	5.76496	5.73461	5.24079	5.05869	5.41451
ENSG00000152332	1	162497251	162529631	1	q23.3	UHMK1	7.02096	7.11554	7.63223	6.6462	7.74047	7.68222	8.39331	7.20677	8.13737	6.02614	7.80639	7.40096	8.03807	7.62894	7.62609	7.79553
ENSG00000117143	1	162561506	162599842	1	q23.3	UAP1	3.88721	4.62736	4.32375	4.49145	4.05043	3.64511	5.5865	6.0656	7.06823	5.95998	4.20447	4.27681	4.02127	5.27062	5.97489	3.62147
ENSG00000162733	1	162631373	162787405	1	q23.3	DDR2	-1.95125	-0.504771	0.463307	-0.700793	3.16797	-1.36625	0.114431	0.245644	2.0677	0.577661	-0.101392	-0.112598	-1.12405	-1.19067	-0.0830706	-0.680211
ENSG00000132196	1	162790702	162812823	1	q23.3	HSD17B7	3.55694	3.44769	3.19774	4.09562	4.89345	3.54586	3.25908	3.66745	3.11868	3.10586	3.35488	3.10484	3.05373	2.77014	4.0637	3.70129
ENSG00000143228	1	163266576	163355764	1	q23.3	NUF2	-0.421927	2.21919	3.31809	1.69758	1.30093	0.699672	1.99029	0.6835	0.579384	-0.566926	1.68822	1.46566	1.44501	1.55999	2.94698	0.704916
ENSG00000143198	1	165631213	165661796	1	q24.1	MGST3	3.55856	4.20501	4.774	3.47333	2.29434	4.08684	3.72225	3.91845	3.24094	4.50439	4.06818	3.93922	3.64522	2.79386	3.35264	4.13409
ENSG00000143149	1	165662216	165698863	-1	q24.1	ALDH9A1	4.49924	5.21466	5.34303	5.55393	4.67381	5.26376	5.27904	5.67734	6.52528	5.48747	4.82379	4.70784	5.13388	3.9815	5.09715	4.81259
ENSG00000143183	1	165724293	165827755	-1	q24.1	TMCO1	4.59608	4.47083	5.95003	5.11004	5.18057	5.25241	5.35138	5.64635	6.27686	4.88147	4.68133	5.14938	5.78704	4.45778	4.50752	5.17709
ENSG00000143179	1	165827614	165911618	1	q24.1	UCK2	1.81641	0.728059	-0.134984	0.82714	-0.42703	0.947263	-0.712626	3.04774	2.17145	1.50681	1.56914	2.24308	0.32568	1.28229	2.59552	0.605006
ENSG00000143157	1	166839447	166856359	1	q24.1	POGK	5.85096	4.87269	5.76138	5.20862	4.43244	6.26408	5.72791	5.91167	6.80898	4.22977	5.29775	6.20268	6.22303	5.32657	4.96894	6.37606
ENSG00000152382	1	166856510	166876264	-1	q24.1	TADA1	4.26602	5.28836	4.33225	4.61826	5.33833	4.22348	5.46729	4.09018	4.70875	4.59175	5.2719	4.30884	5.02788	4.87555	5.77225	4.59017
ENSG00000143195	1	166895711	166975540	-1	q24.1	ILDR2	-0.890879	2.17514	1.7407	-0.193959	4.53347	-2.55258	0.12501	-1.29082	1.33217	-1.29517	-2.75577	-1.02175	0.761741	-1.2736	1.76092	-2.44162
ENSG00000143167	1	167052836	167166479	-1	q24.1	GPA33	1.11036	5.15289	5.53317	3.4702	4.21985	-0.766891	-4.60461	1.42972	4.36631	-2.80058	2.00666	2.86943	6.19717	2.93933	2.52449	2.48925
ENSG00000143190	1	167220876	167427345	1	q24.2	POU2F1	4.91615	4.46242	4.68765	4.94926	7.45658	4.60013	5.60988	5.41535	5.72382	5.87368	5.29384	4.85422	5.08324	6.10718	5.60176	5.56437
ENSG00000198821	1	167430640	167518610	-1	q24.2	CD247	7.64855	9.41967	7.69338	7.76228	9.66191	7.55897	8.13574	7.9407	7.79171	8.47214	7.60065	7.40769	7.97387	6.13746	7.581	8.80181
ENSG00000143162	1	167529117	167553805	-1	q24.2	CREG1	4.35287	6.75562	4.54138	5.47128	3.13813	5.25084	4.13039	4.39609	5.66868	5.21349	4.17458	5.01174	3.38272	4.1506	5.47168	3.8023
ENSG00000198771	1	167630093	167708696	1	q24.2	RCSD1	7.64742	7.43827	7.26972	7.08371	6.92823	7.27864	5.4673	6.70931	5.42559	7.17944	7.67038	7.64526	7.77685	6.61713	6.79714	6.72921
ENSG00000197965	1	167721192	167791919	1	q24.2	MPZL1	3.38862	2.454	4.84814	2.91972	1.37494	3.48224	1.45775	3.1221	3.45814	2.86474	3.81988	3.90963	3.54834	1.57462	3.29321	3.13411
ENSG00000143158	1	167916675	167937072	-1	q24.2	MPC2	4.23871	5.13389	5.27099	6.14389	5.32978	4.16348	5.75482	6.00346	6.75368	6.16686	4.87074	4.79796	4.8212	5.8881	6.60648	3.81807
ENSG00000143164	1	167935783	168075843	1	q24.2	DCAF6	3.95201	4.73159	5.11669	5.42127	5.30024	4.68676	5.18251	5.21716	4.7902	4.60075	5.64345	5.26008	5.19586	5.79896	5.28532	4.92851
ENSG00000143155	1	168178962	168202109	1	q24.2	TIPRL	5.58349	5.39593	5.54313	5.92017	5.88562	5.30475	5.55187	5.37996	5.62243	5.81575	5.37472	5.46871	5.31068	5.36389	6.15229	4.85643
ENSG00000213064	1	168225938	168253021	1	q24.2	SFT2D2	6.15057	6.51073	5.72448	5.80446	6.86313	6.03497	7.50925	6.30666	6.64416	6.23196	6.17385	6.11877	6.40432	6.82161	7.16215	6.61415
ENSG00000143178	1	168280877	168314426	1	q24.2	TBX19	1.56265	0.733226	0.968355	1.44641	3.11658	0.858607	0.829794	1.41979	1.0472	1.11456	2.10623	1.84181	0.917497	0.291967	0.534177	2.14992
ENSG00000143153	1	169105697	169132722	1	q24.2	ATP1B1	0.895055	-1.22837	2.50065	6.88001	-0.295995	0.372819	0.19646	6.44195	7.09239	2.50064	-0.418571	1.87296	4.94206	4.4734	5.86699	-0.0114233
ENSG00000143156	1	169132531	169367948	-1	q24.2	NME7	1.62845	2.05305	2.19553	2.45341	2.16024	0.718861	1.73298	2.37499	1.95571	1.112	1.89777	1.72745	2.10987	1.13222	1.20231	1.44803
ENSG00000117475	1	169367970	169396540	1	q24.2	BLZF1	3.66299	3.66338	4.26667	3.57391	5.55646	3.74606	4.96112	4.57058	4.80765	3.42759	3.54177	3.69692	3.54289	5.07508	4.71909	4.1044
ENSG00000117479	1	169463909	169485944	-1	q24.2	SLC19A2	3.07313	2.46084	3.50666	3.31115	2.49857	2.45909	3.80106	4.56719	4.24757	1.43846	3.67213	2.40135	2.68287	2.90123	4.63866	2.85173
ENSG00000198734	1	169511951	169586588	-1	q24.2	F5	1.12763	2.13093	5.02938	1.12721	5.79215	2.14247	-0.497085	2.63299	1.7056	1.81705	0.962289	1.53001	3.39319	1.97656	3.70557	1.25886
ENSG00000174175	1	169588849	169630193	-1	q24.2	SELP	0.112343	-1.59893	0.968147	-2.63552	3.03141	-0.0881289	-3.44414	0.169056	0.27725	0.048886	0.287641	0.965135	-0.62921	2.96247	-0.634999	0.359547
ENSG00000000460	1	169662007	169854080	1	q24.2	C1orf112	3.70335	2.19849	4.73963	2.21575	4.18581	2.98895	2.4368	1.67098	1.08842	1.2828	4.24268	3.44338	3.48247	3.0947	3.16092	3.30903
ENSG00000188404	1	169690665	169711702	-1	q24.2	SELL	8.91929	6.30352	9.46518	6.83772	6.48558	8.62567	5.81684	8.25113	5.43633	7.06309	7.15169	9.06419	8.18645	7.16596	5.47429	8.50228
ENSG00000171806	1	169792529	169794963	-1	q24.2	METTL18	1.95317	1.83131	2.33531	2.69258	3.12185	2.45588	3.33351	2.21165	2.72524	1.99618	1.99044	2.50471	2.30894	2.14908	1.11949	2.76567
ENSG00000000457	1	169849631	169894267	-1	q24.2	SCYL3	5.05712	3.30116	4.80286	3.66416	4.45036	4.49035	3.55685	4.72767	4.27197	2.74313	3.97136	4.56908	4.38443	3.55871	3.7953	4.33303
ENSG00000075945	1	169921326	170085208	-1	q24.2	KIFAP3	3.1116	4.30886	3.87193	3.91701	5.5463	3.42956	5.18291	4.61751	4.36586	4.60609	3.81406	3.51358	3.49248	4.41523	5.00144	4.0079
ENSG00000120370	1	170532131	170553834	1	q24.2	GORAB	3.27266	4.1874	3.05009	4.40563	6.42397	4.13007	6.1309	4.46611	3.33144	3.89554	3.50323	3.88514	3.50512	5.94317	4.2871	4.01657
ENSG00000076258	1	171314183	171342084	1	q24.3	FMO4	1.47603	1.43573	0.708785	0.997708	-2.6274	1.09635	0.492424	0.808002	-2.01148	0.175191	0.322493	1.01842	1.06716	0.027846	-0.843433	0.953268
ENSG00000117523	1	171485530	171593511	1	q24.3	PRRC2C	8.9122	8.04141	8.20709	7.96342	9.7948	8.51756	9.63026	9.42465	9.83785	8.41465	8.288	8.31338	8.37723	9.62038	9.35993	8.6881
ENSG00000117533	1	171700160	171742074	-1	q24.3	VAMP4	5.45253	5.66673	5.5964	5.47059	6.76041	5.89595	5.21006	4.09333	4.1543	4.57289	5.64514	5.9345	5.80036	6.25545	5.18811	5.64785
ENSG00000010165	1	171781660	171814023	1	q24.3	EEF1AKNMT	3.86873	1.64944	4.31016	3.04266	3.23654	3.25532	2.23056	4.27707	4.63616	2.74267	2.3711	3.81959	3.87286	2.32694	3.56249	2.69478
ENSG00000197959	1	171841498	172418466	1	q24.3	DNM3	1.70128	1.91323	1.53833	1.67471	2.17756	1.07514	1.0942	1.55179	1.29088	-0.0656278	1.57446	1.09097	2.11588	7.6937	2.00955	0.733218
ENSG00000135845	1	172370189	172444086	-1	q24.3	PIGC	4.5774	4.88824	4.60904	4.73534	5.27269	4.56339	5.16776	4.27126	4.60483	5.17683	4.55118	4.77172	4.71857	4.66595	4.45238	4.79646
ENSG00000094975	1	172532349	172611833	1	q24.3	SUCO	5.96506	6.55593	5.99687	6.06286	6.90324	5.7466	7.99027	6.17733	6.77394	5.28103	6.20316	6.12057	5.97834	7.96992	8.39026	5.97207
ENSG00000203739	1	173417793	173489407	-1	q25.1	PRDX6-AS1	0.98903	0.260167	0.334373	1.54472	2.17029	0.414842	0.928974	0.0349643	0.0678163	-0.982314	0.742748	1.33757	0.434035	1.45995	-0.0335514	0.571504
ENSG00000117592	1	173477330	173488815	1	q25.1	PRDX6	6.19613	6.02528	6.59896	6.9873	5.35347	5.98447	5.50549	5.92442	6.02629	7.59749	6.04345	6.57431	6.01266	6.97268	5.97749	5.14532
ENSG00000076321	1	173714941	173786692	1	q25.1	KLHL20	4.19761	4.27332	4.22186	3.74024	5.53636	4.42638	4.57653	4.07854	4.48389	5.09424	4.39985	4.45204	4.61384	4.75358	4.51059	4.47211
ENSG00000120334	1	173799550	173824883	-1	q25.1	CENPL	1.23282	3.0089	2.82758	2.14897	3.03983	2.03752	3.41649	2.8929	3.22549	4.38612	2.6269	2.52566	2.55057	3.40393	3.85389	1.92885
ENSG00000117593	1	173824653	173858808	1	q25.1	DARS2	3.17011	2.00916	3.94932	2.10024	1.8875	2.87322	2.17555	2.83166	1.76469	2.04988	3.09174	3.48168	3.50195	2.22055	2.35519	3.09767
ENSG00000234741	1	173858559	173868882	-1	q25.1	GAS5	8.41739	9.014	9.18512	9.15324	6.47356	8.18456	9.02454	8.25995	7.9371	10.0665	8.47622	8.63449	8.25659	7.76083	8.49328	8.28065
ENSG00000185278	1	173868082	173903549	1	q25.1	ZBTB37	6.87451	4.98673	5.34993	5.35976	5.79483	6.04184	6.52672	4.0978	3.46302	4.02807	5.1311	6.20511	6.37345	6.71571	5.56815	6.75916
ENSG00000135870	1	173931084	174022357	-1	q25.1	RC3H1	6.26414	5.7563	6.06992	5.67728	6.39687	5.60408	6.05967	5.87765	6.61852	6.00304	6.06202	6.37512	6.13415	6.24687	6.82196	5.79821
ENSG00000152061	1	174159410	174995308	1	q25.1	RABGAP1L	6.15538	6.58677	6.43282	6.59385	6.28108	5.43416	5.83216	6.07215	6.36003	6.14925	6.57911	6.43997	7.02219	6.64268	6.46705	5.97426
ENSG00000116161	1	174999163	175012027	1	q25.1	CACYBP	5.85954	5.41412	5.6254	6.20968	4.87187	5.16522	5.61493	5.43453	5.98064	6.69233	6.37912	6.34439	5.33205	4.34599	5.60769	4.35085
ENSG00000120333	1	175010789	175023425	-1	q25.1	MRPS14	4.1513	2.48101	4.35644	3.9098	4.14111	3.77352	4.97121	3.60693	4.1285	2.1674	3.00406	3.45943	3.32399	3.00291	3.0766	3.72631
ENSG00000235750	1	175156986	175192999	-1	q25.1	KIAA0040	4.49631	3.84345	4.82926	3.44304	3.96215	5.56289	3.4885	4.51466	5.25517	3.83961	4.30944	6.02087	4.67554	4.27584	3.14791	4.79404
ENSG00000143207	1	175944831	176207286	-1	q25.2	COP1	4.60147	4.87549	4.9886	4.66434	5.74483	4.90183	5.57845	5.69964	5.21445	4.9434	3.68371	4.97267	4.26925	4.92954	4.99268	4.61302
ENSG00000273062	1	178724306	178726285	-1	q25.2	RALGPS2-AS1	0.25894	1.11127	1.72191	4.53558	0.480539	0.740787	4.05463	0.82795	1.13132	3.18703	2.009	1.19862	1.56488	-1.7956	3.47556	1.6562
ENSG00000116191	1	178725147	178921841	1	q25.2	RALGPS2	5.09453	5.65679	5.36808	6.59069	4.31591	5.94274	6.6177	4.53171	5.1381	4.67603	5.30076	5.41858	6.98744	1.41908	5.11471	6.57728
ENSG00000116199	1	179025804	179076567	1	q25.2	FAM20B	5.22038	4.68456	5.66986	4.26345	5.62411	5.13528	4.22516	5.27654	5.03717	4.4632	3.86372	5.36372	5.30231	5.00121	4.77684	5.14821
ENSG00000186283	1	179082070	179098023	1	q25.2	TOR3A	4.75544	5.15085	4.7908	6.11656	6.58143	5.41852	4.33717	4.67502	5.84203	5.92177	3.64209	5.35937	4.45454	5.14366	5.57146	4.51098
ENSG00000143322	1	179099330	179229684	-1	q25.2	ABL2	5.3373	4.54808	4.76376	3.87301	4.87442	4.77962	4.62407	5.34813	4.71551	4.00542	4.26355	5.08471	4.83881	4.88067	4.55414	5.29628
ENSG00000057252	1	179293714	179358680	1	q25.2	SOAT1	4.84643	5.12684	5.13209	5.44632	6.60809	5.38151	5.90927	5.90214	5.87783	4.93637	3.7425	5.20479	5.21409	5.00277	5.79662	5.49033
ENSG00000169905	1	179839967	179877803	-1	q25.2	TOR1AIP2	6.05906	6.30119	5.79669	6.70076	6.2854	5.21908	7.60789	6.60425	6.94332	5.78539	5.70661	6.26576	6.49177	7.69403	7.19613	5.74238
ENSG00000143337	1	179882042	179920077	1	q25.2	TOR1AIP1	4.86689	7.11009	5.5604	6.70681	6.92488	5.58052	8.21588	7.6469	8.74423	6.86315	5.5399	5.52166	5.72242	8.31832	8.17221	5.66591
ENSG00000135837	1	179954773	180114875	1	q25.2	CEP350	6.63912	5.51829	6.98648	5.82092	7.1015	6.66247	6.14045	6.99869	7.03075	6.46083	5.82414	6.65298	6.63601	6.57197	6.02259	6.93162
ENSG00000116260	1	180154869	180204030	1	q25.2	QSOX1	4.59052	4.98418	4.47612	5.36962	5.47604	5.06708	4.35873	5.30798	5.9459	5.13009	3.5806	5.1175	4.08191	5.5562	5.36357	4.23606
ENSG00000121454	1	180230264	180278984	1	q25.2	LHX4	2.85537	0.186389	1.68416	0.618038	0.650326	1.94776	2.38169	-0.170066	0.511237	-0.554008	-0.497374	1.59073	1.98259	0.291385	0.936203	2.12466
ENSG00000230124	1	180269653	180502954	-1	q25.3	ACBD6	5.76996	5.57137	5.59336	5.83291	4.16612	5.54694	5.64969	5.01279	4.30233	5.83911	4.71268	5.54413	5.79084	4.99038	4.86772	5.1996
ENSG00000143324	1	180632022	180890279	1	q25.3	XPR1	4.0097	3.92017	4.3593	3.90669	5.36639	4.06078	4.87551	5.40374	6.39854	4.42589	3.69632	4.2658	4.63928	5.3664	4.95922	4.52282
ENSG00000135823	1	180972712	181023121	-1	q25.3	STX6	4.71085	4.33012	5.00579	4.26649	6.47639	4.87133	3.50504	5.6202	6.57891	2.70055	3.52963	4.73897	4.63563	4.16826	4.28784	4.76671
ENSG00000153029	1	181033374	181061938	1	q25.3	MR1	5.29281	5.28502	4.89877	4.12115	4.89765	5.3883	4.78871	5.85502	5.48712	4.54188	3.31527	5.24912	5.10185	5.60691	5.88261	5.4066
ENSG00000162783	1	181088700	181092900	1	q25.3	IER5	5.28649	6.51958	6.47669	9.4938	6.9919	4.9091	6.99227	8.61021	8.53977	7.1798	4.47349	7.18318	5.48292	7.90415	6.72016	4.11711
ENSG00000135821	1	182378098	182392206	-1	q25.3	GLUL	4.46536	6.60833	4.58713	8.6571	3.83278	5.26744	2.63701	7.28788	7.15201	6.79837	4.2437	6.46077	6.93636	5.91448	6.91887	5.51224
ENSG00000135828	1	182573634	182589256	-1	q25.3	RNASEL	3.5145	3.17887	2.97625	1.78849	3.29084	3.51326	0.90874	2.81543	2.61659	0.982097	1.78703	3.818	3.19849	1.74349	0.91093	3.09155
ENSG00000143333	1	182598623	182604389	-1	q25.3	RGS16	-3.24325	-3.15183	-2.21608	2.11654	1.49443	-5.61201	-1.07937	3.48965	4.00272	1.75145	-0.228007	0.0305782	-1.63045	-0.27881	2.35801	1.39139
ENSG00000135838	1	182789293	182830384	1	q25.3	NPL	1.34599	2.25958	2.41001	4.2862	-1.13295	2.7722	1.85429	1.89598	2.16505	1.24083	1.77783	2.95361	2.62575	1.6066	1.778	2.00772
ENSG00000135829	1	182839347	182887982	1	q25.3	DHX9	7.77364	8.11657	8.04924	8.10609	8.38288	7.44094	8.98806	9.00357	9.52037	8.40268	6.94253	7.62261	7.86034	8.90494	9.26506	7.87464
ENSG00000232860	1	183460874	183472265	-1	q25.3	SMG7-AS1	0.399009	-0.581914	0.0763229	1.72144	-1.01035	-0.914849	-0.820896	0.337341	0.490223	1.09975	-1.68037	-0.538479	0.00928593	0.414519	-0.241757	-0.205148
ENSG00000116698	1	183472216	183598246	1	q25.3	SMG7	6.89699	6.58091	6.87053	6.45317	7.11851	6.54251	6.8162	6.96871	6.75468	7.52575	5.82688	6.5104	6.88727	6.34625	7.13255	6.87595
ENSG00000116701	1	183555562	183590876	-1	q25.3	NCF2	2.62801	5.72672	4.41858	5.80142	4.7984	5.55185	2.11252	5.8585	5.34457	5.40336	2.81553	5.74922	4.52391	5.23613	5.47927	4.35033
ENSG00000162704	1	183620846	183635783	-1	q25.3	ARPC5	6.80756	5.26135	7.18393	6.77227	5.81757	6.95412	4.79304	6.53827	6.95671	4.80471	5.4727	7.47121	6.87397	5.52159	5.61799	7.12536
ENSG00000143344	1	183636085	183928532	1	q25.3	RGL1	1.73939	1.24978	2.22982	1.94899	2.06773	0.943489	1.61809	2.8117	3.12123	1.23718	0.684217	1.35844	2.201	1.03618	2.9076	1.02015
ENSG00000198860	1	184051651	184123978	1	q25.3	TSEN15	5.63612	4.61423	6.19898	5.29564	5.43591	5.3938	5.88489	5.05171	5.43589	4.69186	4.16209	5.25379	6.18192	4.88873	5.28345	5.21494
ENSG00000116667	1	184387029	184629019	1	q25.3	C1orf21	2.6795	-0.105585	-1.56333	1.12397	0.972475	0.0694314	-2.15966	2.08051	-2.05296	-0.116432	-1.44073	2.09718	-0.207255	0.284579	1.91601	5.56934
ENSG00000116406	1	184690237	184754907	-1	q25.3	EDEM3	6.08562	6.11344	6.38115	5.22825	5.75152	5.72149	5.3581	6.47419	5.95608	4.34208	5.35656	6.4468	6.77316	6.46037	6.6611	6.89742
ENSG00000135842	1	184790724	184974508	-1	q25.3	NIBAN1	3.04256	4.91668	4.56053	4.01475	6.21084	3.14821	3.70716	5.2688	3.89542	5.92799	4.33287	4.33224	5.13196	6.09884	5.75626	5.08439
ENSG00000121481	1	185045526	185102603	1	q25.3	RNF2	4.20738	4.07364	4.8272	4.09142	3.6055	4.08681	4.3072	4.84633	5.89728	4.37215	2.87773	3.91839	4.41634	3.1898	4.5876	3.98118
ENSG00000121486	1	185118101	185157072	-1	q25.3	TRMT1L	3.68998	3.2286	3.11997	4.37238	3.17468	3.17937	2.9336	3.27189	3.51619	1.85109	2.94046	3.72302	3.70207	3.35427	2.75609	3.87196
ENSG00000116668	1	185157080	185291781	1	q25.3	SWT1	3.37732	2.76301	2.94611	3.62368	4.11182	2.35653	3.31307	2.97178	2.86189	3.60793	2.27005	3.8419	4.14467	4.38116	4.14196	3.39245
ENSG00000116679	1	185296388	185317273	-1	q25.3	IVNS1ABP	7.41717	8.24683	8.10393	8.15529	8.81452	6.60787	7.44599	9.13795	9.38864	8.27124	6.05438	7.61449	8.1418	9.26855	9.92615	7.97332
ENSG00000047410	1	186311652	186375693	-1	q31.1	TPR	8.24769	6.823	8.34746	7.36691	9.2306	7.3952	7.45066	7.36352	7.45259	6.63276	6.31331	7.82015	7.61764	8.1131	7.68192	8.20003
ENSG00000157181	1	186375838	186421378	1	q31.1	ODR4	4.71481	5.58429	4.86125	5.03905	5.3484	4.59195	6.45283	5.42638	5.6726	5.35757	4.37536	4.97506	5.03353	6.37322	6.75836	4.75318
ENSG00000073756	1	186671791	186680922	-1	q31.1	PTGS2	-1.46198	1.56518	1.60317	1.11464	-1.60639	0.370178	-0.965723	4.40947	2.12429	1.56882	-3.58588	0.918773	-0.316082	-1.97041	1.65934	2.97323
ENSG00000090104	1	192575763	192580024	1	q31.2	RGS1	3.63797	3.40439	5.47001	9.81431	9.39102	1.38722	7.06474	7.5704	8.31122	6.88638	6.36508	7.89031	2.09625	5.58552	9.58835	7.30478
ENSG00000231767	1	192716132	192716653	1	q31.2	RPS27AP5	0.3318	1.58304	2.42622	0.939762	0.142318	1.0877	1.93978	1.54686	2.35426	3.56068	1.36804	1.47055	0.505623	0.0706267	1.0564	0.986638
ENSG00000116741	1	192809039	192812275	1	q31.2	RGS2	5.60275	4.86285	6.57218	6.98542	3.72993	6.36433	7.53116	6.50366	5.46808	7.37882	5.75465	6.64669	3.88401	4.8707	6.56037	6.4595
ENSG00000116750	1	193012250	193060080	-1	q31.2	UCHL5	4.42772	3.92952	4.89079	4.6315	4.71925	4.4528	4.28416	3.95105	4.42958	3.77786	3.72735	4.58956	4.63666	4.24318	3.65253	4.72147
ENSG00000116747	1	193059454	193091777	1	q31.2	RO60	4.86243	5.31276	5.02541	4.56534	6.38403	5.1707	6.44652	5.31331	6.01682	6.0614	4.32598	5.10411	5.25461	5.64153	6.21658	5.61294
ENSG00000023572	1	193090866	193106114	-1	q31.2	GLRX2	2.92735	3.47375	2.57653	3.2428	3.50503	3.62111	4.26567	2.79124	3.77823	2.96062	2.4306	3.19915	4.15542	3.41553	3.82243	3.5384
ENSG00000134371	1	193121983	193254815	1	q31.2	CDC73	4.45353	4.95189	5.38121	5.1883	4.79599	5.383	6.50367	6.04943	6.2565	6.08959	4.4902	5.45198	5.44624	5.05882	5.94265	5.6514
ENSG00000233057	1	194188967	194190342	1	q31.3	EEF1A1P14	-0.686179	0.277418	1.25079	-0.799689	-0.72085	0.0838515	-0.677486	0.795873	2.32869	3.62883	0.969856	1.40889	-0.344645	3.73452	0.379232	-0.457128
ENSG00000000971	1	196652043	196747504	1	q31.3	CFH	-3.51876	2.69587	5.33139	3.92274	-2.5419	7.67339	8.15612	4.7934	-1.56046	6.10513	-0.385789	3.17865	5.29	-1.25395	0.572676	4.59316
ENSG00000066279	1	197084121	197146694	-1	q31.3	ASPM	0.463863	0.660848	4.7218	2.55078	1.58456	0.22939	2.62495	1.79886	-0.520049	-1.04656	2.63267	3.04976	3.52468	3.32796	4.05468	0.950243
ENSG00000177888	1	197153682	197201293	-1	q31.3	ZBTB41	3.8974	5.24181	4.52685	3.53837	5.13381	4.60202	4.48654	4.6714	4.72241	3.93467	3.72134	4.67849	4.88021	4.93856	5.67804	5.19692
ENSG00000213047	1	197504748	197775696	-1	q31.3	DENND1B	4.74349	5.10036	4.46925	3.86999	3.99287	4.9837	5.91593	4.71879	5.3082	4.18031	3.77128	5.23672	5.61909	4.9652	5.93782	5.98549
ENSG00000151414	1	198156994	198322420	1	q31.3	NEK7	5.40889	6.01064	6.1136	5.61868	6.73121	6.11831	4.94956	5.54743	4.83268	4.73606	4.91777	6.50525	6.38526	3.8498	5.70301	6.25218
ENSG00000081237	1	198638457	198757476	1	q31.3	PTPRC	10.2255	8.78546	10.1615	8.4355	11.3533	10.3201	8.77794	9.63671	8.76224	8.3252	8.88476	10.5798	10.3172	9.22184	9.54502	10.3969
ENSG00000162702	1	200404940	200410056	-1	q32.1	ZNF281	5.5579	4.57683	5.54734	4.88592	5.39315	5.23844	5.50094	5.414	5.83428	3.75802	6.37538	5.8771	5.36775	4.49627	5.35413	4.21988
ENSG00000118193	1	200551497	200620751	-1	q32.1	KIF14	-0.524012	-2.80717	2.71714	0.938038	-0.162673	-1.91734	-0.540967	0.113328	0.350611	-2.19633	0.859992	0.741935	0.670193	0.593052	2.27714	-1.75151
ENSG00000118197	1	200623896	200669907	-1	q32.1	DDX59	4.59916	4.92699	3.49731	4.29935	4.5764	4.40866	4.49788	4.322	4.51101	5.26187	3.91753	4.5733	4.31782	4.17242	4.84583	4.31084
ENSG00000118200	1	200739558	200860704	1	q32.1	CAMSAP2	2.16897	3.03015	4.43676	1.89021	2.37422	3.4588	4.46153	2.85174	4.01255	3.59177	2.48337	3.09	0.236094	-0.507346	1.78284	3.52162
ENSG00000116852	1	200969390	201023714	-1	q32.1	KIF21B	7.80461	7.3566	7.26317	6.83608	9.68777	7.53755	7.05084	7.32393	7.25459	6.33861	7.10493	7.38547	7.56271	7.18057	6.78436	7.75893
ENSG00000116857	1	201134772	201171574	-1	q32.1	TMEM9	4.62697	4.50651	4.44451	4.13193	4.34848	4.1897	4.06656	3.83686	3.6824	5.27079	4.35661	4.13374	4.06094	3.394	4.29715	3.57954
ENSG00000159176	1	201483530	201509456	-1	q32.1	CSRP1	5.05073	5.87437	4.40012	5.29638	3.86178	5.4843	7.07721	5.22242	6.28497	4.96985	5.13611	5.46821	5.04998	4.62071	5.16148	5.53552
ENSG00000223396	1	201518703	201584367	1	q32.1	RPS10P7	2.65915	1.84865	0.83362	1.98807	1.13031	1.7876	2.91845	0.836965	0.534148	0.79359	1.42649	1.69414	2.01292	1.46206	1.61519	1.67329
ENSG00000134369	1	201622885	201826969	1	q32.1	NAV1	2.91915	3.34755	1.91424	3.01422	4.86879	2.70578	3.45663	3.28785	2.70421	1.91288	3.41307	2.46399	1.72514	3.30607	2.42695	2.68936
ENSG00000198700	1	201829149	201884291	1	q32.1	IPO9	6.94018	4.42879	6.42925	5.55736	6.3558	6.35834	5.71805	5.73368	4.95712	4.92322	6.13711	6.39026	6.06652	5.66569	5.38918	6.21516
ENSG00000134375	1	201955503	201970664	1	q32.1	TIMM17A	4.52611	5.09688	4.67896	5.73215	5.9416	4.6821	6.36264	5.99157	6.20728	5.77067	5.52489	4.97401	5.30788	6.05199	6.26595	5.37159
ENSG00000176393	1	201982372	202006147	1	q32.1	RNPEP	4.20534	4.65825	4.3433	5.05795	6.41077	5.00256	4.11973	4.38707	4.23755	5.86861	4.42695	4.78185	4.28582	3.98596	4.76918	4.54036
ENSG00000234678	1	201995696	202010463	-1	q32.1	ELF3-AS1	1.01505	1.62469	0.0499171	0.179648	5.27468	1.53785	2.3684	-0.920672	-0.961941	3.66751	1.58423	1.21839	1.19365	1.77355	2.12112	1.97189
ENSG00000163435	1	202007945	202017183	1	q32.1	ELF3	-0.564378	0.133557	-2.59512	-0.265713	2.87836	-0.974243	-0.19395	-2.51987	-1.22356	2.93666	0.585909	-0.11726	-0.816503	-0.240141	0.750392	-0.94114
ENSG00000143862	1	202133404	202144743	-1	q32.1	ARL8A	3.93001	4.32723	3.75936	5.06352	5.31993	4.68661	4.6245	4.53134	5.46411	5.99197	4.56122	4.59056	4.38194	5.23017	5.00734	4.6899
ENSG00000143851	1	202147013	202161588	-1	q32.1	PTPN7	5.26971	5.58041	4.44908	5.61432	8.22693	5.20719	6.97288	5.3438	5.49138	6.88515	5.56384	5.8245	4.62046	7.16618	5.40336	5.84333
ENSG00000077152	1	202331657	202341980	-1	q32.1	UBE2T	0.719314	-1.44961	3.02898	1.21604	0.810992	0.563119	0.906755	1.3816	1.2022	-0.181362	1.7187	1.68773	1.86223	0.124295	1.09771	0.698978
ENSG00000077157	1	202348699	202592706	1	q32.1	PPP1R12B	5.11212	3.4516	4.59478	4.11963	4.39619	4.37405	5.03885	4.59507	4.01199	3.97404	4.94742	4.57268	4.88008	4.183	4.6595	4.76635
ENSG00000117139	1	202724495	202808487	-1	q32.1	KDM5B	5.75839	4.97254	4.77001	5.09572	7.34302	5.28202	6.9793	5.14001	5.48788	5.26907	5.50875	4.61068	0.997715	5.33493	6.39137	5.45298
ENSG00000183155	1	202878282	202889149	-1	q32.1	RABIF	2.99571	1.34754	3.02674	3.58378	2.35924	3.1094	3.99024	4.64309	5.88261	3.93449	2.79812	3.49146	3.44423	3.34818	3.51228	3.36637
ENSG00000117153	1	202891116	202928636	-1	q32.1	KLHL12	5.3645	5.05894	5.28051	4.51062	5.25248	5.27782	5.6994	6.02732	6.03154	4.30033	4.74217	5.01792	4.96018	5.39891	5.73431	4.97291
ENSG00000159346	1	202940826	202958572	-1	q32.1	ADIPOR1	5.60444	7.33588	6.65449	6.608	6.98124	6.38241	7.08977	7.17546	7.6392	8.23256	6.06138	6.23251	6.38159	6.89202	7.32861	6.29938
ENSG00000159348	1	202961873	202967275	-1	q32.1	CYB5R1	4.61337	3.10888	3.95288	4.25972	5.4257	4.05396	3.95783	4.26526	4.20746	4.07605	3.74916	4.25542	3.76234	3.64543	3.29082	3.76974
ENSG00000163444	1	203007374	203024848	1	q32.1	TMEM183A	6.07796	7.35911	6.51017	6.6971	7.29428	6.28894	7.57464	6.10789	6.53656	7.9768	7.13921	6.42162	6.51051	7.06434	7.37104	5.92109
ENSG00000143847	1	203026498	203078740	1	q32.1	PPFIA4	-0.138387	-1.60256	0.330722	-0.14021	-0.0189826	0.756541	-0.0791765	0.0668046	-1.2602	-1.68456	1.18016	0.704187	-0.325333	-0.39882	0.18399	-0.322592
ENSG00000159388	1	203305491	203309602	1	q32.1	BTG2	6.90199	6.82942	8.66231	9.09329	6.30189	8.26197	6.84679	9.06915	9.02102	7.60381	7.94951	8.80007	9.52437	7.69134	7.65615	8.52917
ENSG00000058668	1	203626787	203744081	1	q32.1	ATP2B4	5.67502	6.3365	6.35087	6.6399	7.2901	6.26819	5.06009	7.06124	6.52203	4.34186	6.86544	6.96005	7.53179	6.52643	5.93097	8.1102
ENSG00000122188	1	203765177	203776372	1	q32.1	LAX1	4.31542	1.23957	3.45319	3.40134	5.88261	6.21474	2.10944	5.42795	6.35637	1.60926	2.09598	4.17183	3.40772	3.64579	3.84567	3.59386
ENSG00000182004	1	203861599	203871152	1	q32.1	SNRPE	5.15018	5.82111	6.22529	5.72257	3.67043	5.5678	5.97238	5.15699	5.38325	5.86822	5.57962	5.5677	5.62207	5.3529	5.42486	5.21445
ENSG00000143845	1	204131062	204152044	-1	q32.1	ETNK2	1.17829	2.70517	-2.36447	-0.694974	-0.00660695	0.0590479	1.97341	2.21637	3.0651	4.67411	-0.953025	-2.56406	-7.7385	-0.652243	1.52261	-2.01367
ENSG00000143850	1	204218853	204377665	-1	q32.1	PLEKHA6	2.40699	2.48792	-2.20432	1.70291	1.44811	0.544644	-3.56517	0.267272	3.84228	-2.20457	-0.564687	-1.85313	2.41041	2.02245	1.58444	-1.53415
ENSG00000158615	1	204403381	204411817	-1	q32.1	PPP1R15B	7.0845	7.63406	7.16823	10.081	8.43667	7.04998	7.9475	9.42209	9.11047	6.41301	7.34267	7.95627	7.43354	9.74936	8.94643	6.92313
ENSG00000133056	1	204422628	204494805	-1	q32.1	PIK3C2B	5.21736	5.08275	4.25332	3.92686	7.09845	4.99818	4.24373	5.27285	5.78122	4.99777	4.08244	4.92394	5.21747	4.32977	5.17238	4.73123
ENSG00000198625	1	204516379	204558120	1	q32.1	MDM4	8.45483	8.41179	7.10503	7.63343	8.61577	7.77497	8.38756	5.73031	5.70579	8.35107	8.07733	7.82791	8.06118	8.19666	8.6202	7.84655
ENSG00000170382	1	204617170	204685738	-1	q32.1	LRRN2	3.31602	1.52903	1.8825	1.52633	4.64115	2.37665	2.61345	0.472866	-0.269824	-1.10184	0.800592	2.47332	2.52402	2.13028	3.4748	2.95264
ENSG00000174529	1	205083129	205084460	-1	q32.1	TMEM81	0.177989	0.747233	0.197799	-0.357117	0.626688	-2.09761	0.49742	1.38811	2.11294	-0.195192	-0.0457784	0.00784334	-0.293153	-0.077963	0.220938	-1.33372
ENSG00000117222	1	205086142	205122015	-1	q32.1	RBBP5	4.26473	4.20487	4.59949	3.79585	5.73067	4.03645	5.64923	6.66052	7.07142	5.19387	3.9001	4.03715	4.44127	4.11804	5.50045	4.20327
ENSG00000133059	1	205142505	205211702	-1	q32.1	DSTYK	5.17171	5.16819	4.86262	4.26398	6.99961	5.12207	5.72047	5.33516	5.75314	5.39116	4.92359	4.87182	5.34796	5.22185	6.16606	5.20643
ENSG00000133069	1	205227946	205285632	1	q32.1	TMCC2	2.76576	1.81696	3.73803	5.60462	5.30434	5.16535	2.23225	1.16848	0.684482	1.18298	3.46133	4.09623	3.11	2.56181	2.89236	3.58986
ENSG00000163545	1	205302063	205321745	-1	q32.1	NUAK2	4.49698	2.78172	1.82505	3.08667	4.21583	3.53464	2.50104	4.18175	5.51051	3.87922	2.11625	3.77522	2.91415	2.60479	4.03091	3.31782
ENSG00000235363	1	205351247	205351471	1	q32.1	SNRPGP10	-1.23968	0.0838726	1.38428	0.369952	0.145818	-0.729918	1.40795	2.1433	2.57472	1.69193	0.32957	0.0331923	0.579674	0.98933	0.678982	0.453914
ENSG00000117266	1	205504596	205532793	1	q32.1	CDK18	3.23811	1.17521	2.28721	2.91893	2.56413	3.15702	2.50516	2.87472	1.59619	0.970999	2.58392	2.49694	1.32219	2.29522	1.96598	2.01741
ENSG00000174514	1	205568885	205602918	1	q32.1	MFSD4A	1.22983	0.676043	0.0327511	0.0626654	2.28759	0.372586	1.12946	0.454124	0.0943103	0.440008	0.38001	0.721048	0.540966	0.426507	1.15699	1.33139
ENSG00000158711	1	205597556	205632011	-1	q32.1	ELK4	7.35933	6.41235	6.66146	6.65552	7.48794	7.07787	7.95122	6.73344	6.78645	6.74017	6.71229	6.66479	7.18856	6.94641	6.99659	7.73893
ENSG00000069275	1	205712822	205750182	-1	q32.1	NUCKS1	6.95568	7.18927	7.46055	6.69681	6.74654	7.54696	6.8479	6.72815	6.91976	7.24132	6.70018	6.83866	6.98704	6.5602	7.36169	6.90161
ENSG00000117280	1	205767986	205775482	-1	q32.1	RAB29	5.01744	3.31377	5.86026	4.28471	4.3243	5.15464	3.47071	6.41538	6.28467	4.02775	5.41558	5.70046	5.03011	4.01888	4.21811	5.56864
ENSG00000133065	1	205789094	205813748	-1	q32.1	SLC41A1	5.07572	5.00592	5.56709	4.65009	6.59906	5.65005	5.28182	5.52938	6.24311	5.42361	5.02585	5.16324	4.99174	5.27635	5.1881	4.74492
ENSG00000266028	1	206203346	206464436	1	q32.1	SRGAP2	3.80325	5.96942	4.13238	4.68048	4.53712	4.21817	3.89899	4.18548	2.43978	3.86723	4.48397	4.56417	3.78942	4.62704	5.03047	4.68445
ENSG00000263528	1	206470476	206496889	1	q32.1	IKBKE	5.30581	4.64201	4.51665	4.70443	5.95966	4.51784	4.08489	4.72786	3.73184	4.14723	4.89485	5.27361	3.90884	5.8497	4.0227	5.21575
ENSG00000266094	1	206507531	206589448	1	q32.1	RASSF5	7.92335	7.4572	8.1782	6.9184	7.9251	8.14449	6.78192	7.90601	8.40723	7.38682	7.33718	8.1072	7.93303	7.47865	6.98776	7.87408
ENSG00000143486	1	206571292	206612465	-1	q32.1	EIF2D	6.80167	6.54114	6.84263	6.18665	4.60132	6.82653	6.54782	6.17145	6.23882	7.21021	6.35827	6.39444	6.45916	5.5047	6.1675	6.38874
ENSG00000162889	1	206684905	206734281	1	q32.1	MAPKAPK2	6.32755	7.99662	6.87715	7.04795	8.07962	7.17265	7.48869	7.63588	8.28911	8.41868	7.30078	7.34123	6.53932	7.67958	8.50529	7.1338
ENSG00000162892	1	206897443	206904139	1	q32.1	IL24	5.27119	4.4109	5.27088	3.68343	5.48002	4.20341	2.26311	4.03816	5.05688	3.97616	3.76293	4.68542	4.84619	4.27536	3.45206	4.14298
ENSG00000162894	1	206903317	206923247	-1	q32.1	FCMR	8.29923	6.65945	8.26937	6.35967	6.84177	6.99863	4.57474	7.30386	7.81583	6.76173	6.38625	7.51931	7.54859	6.14597	5.35953	6.7043
ENSG00000123836	1	207034366	207081024	1	q32.1	PFKFB2	3.89579	2.81614	4.3256	4.47308	2.90844	3.07084	3.35909	3.62124	5.05377	2.49649	3.6176	2.90933	3.98923	3.311	4.88555	2.65379
ENSG00000180667	1	207043849	207052980	-1	q32.1	YOD1	6.13746	6.66095	5.94297	6.50091	6.4362	6.13624	7.99719	4.1516	4.37019	4.59367	6.65043	6.22611	6.59192	6.83471	6.93067	5.56297
ENSG00000196352	1	207321532	207386804	1	q32.2	CD55	6.66548	8.11136	8.75873	7.86269	7.02794	7.39861	7.09074	9.30838	9.0581	8.4699	6.81576	6.17469	7.50439	8.02269	8.24834	7.1637
ENSG00000117322	1	207454230	207489895	1	q32.2	CR2	5.0975	-6.9131	6.55066	4.61592	0.400762	8.01239	5.86233	5.04886	4.45692	2.3018	6.33522	5.25592	6.76175	2.3408	5.24422	4.84162
ENSG00000203710	1	207496147	207641765	1	q32.2	CR1	0.810047	3.20819	5.65502	6.18213	-3.15209	7.47873	7.40836	7.51375	6.71081	6.90907	6.587	5.09633	6.81869	4.62901	6.30204	6.83202
ENSG00000117335	1	207752054	207795513	1	q32.2	CD46	7.88874	8.05255	7.76024	7.44775	8.4996	8.21549	7.76134	7.19364	6.89661	6.39083	7.96883	8.20454	8.10352	7.45161	7.84852	8.3941
ENSG00000203709	1	207801518	207879115	-1	q32.2	MIR29B2CHG	2.11906	4.38689	3.30018	4.52293	1.25058	2.9105	5.82386	1.25199	3.03903	2.88481	4.45157	3.40729	3.55449	0.470934	4.58123	4.35515
ENSG00000123689	1	209675412	209676390	1	q32.2	G0S2	-0.897323	5.35364	2.12075	5.32721	-0.776331	1.40475	0.630391	1.80191	2.17686	5.14952	-0.840902	2.76945	-3.64085	1.20919	5.14843	0.926505
ENSG00000009790	1	209756032	209782320	1	q32.2	TRAF3IP3	8.72431	6.98914	7.33387	7.51735	7.00357	8.02232	7.39005	5.75337	3.47979	5.16759	7.33978	7.76468	7.62141	6.51936	6.6734	7.75374
ENSG00000162757	1	209779208	209784559	-1	q32.2	C1orf74	0.669126	2.07535	0.134366	0.234237	1.69113	0.648633	0.213762	0.812576	1.8268	-2.11547	-0.769742	0.620506	0.194143	-0.981491	0.284594	0.101867
ENSG00000117595	1	209785617	209806175	-1	q32.2	IRF6	1.45625	5.88531	0.0186539	1.69118	-2.14878	-3.82087	-2.6296	3.83368	7.19696	-2.21079	-0.161727	0.666813	4.10759	-0.191913	2.49877	-2.43965
ENSG00000117597	1	209827972	209857565	1	q32.2	UTP25	5.19158	3.88947	4.55344	3.32593	3.83522	4.91163	5.10479	4.97018	5.11363	3.49901	4.39145	4.72266	5.58742	3.54138	4.74156	5.13142
ENSG00000054392	1	210328252	210676296	1	q32.2	HHAT	0.718415	3.11776	1.45891	1.02356	0.739129	1.62044	2.20083	2.44871	1.56378	1.5748	1.88982	2.02196	1.58722	1.08057	2.06293	2.02246
ENSG00000117625	1	211258377	211316385	1	q32.2	RCOR3	6.01823	5.74459	5.89847	6.06262	7.69285	6.02674	6.03111	5.34685	4.59213	5.77979	6.0749	6.01344	6.14209	6.5021	6.24356	6.168
ENSG00000082512	1	211326615	211374946	1	q32.3	TRAF5	6.95017	5.15702	4.93873	6.30579	7.25244	6.85219	5.55876	5.1272	3.83182	4.92542	6.11875	7.12038	6.2753	4.46298	4.0924	6.95596
ENSG00000153363	1	211382736	211435570	1	q32.3	LINC00467	2.35284	1.23898	0.966959	1.55954	2.32089	0.714011	0.331617	-0.405603	-0.527009	-0.27812	0.921604	1.6674	1.33214	1.03074	0.352533	0.576513
ENSG00000170385	1	211571568	211579161	-1	q32.3	SLC30A1	3.13832	4.45122	3.9379	4.82521	4.42414	4.45271	3.94316	4.87391	6.66473	3.04961	4.14199	4.31771	4.44275	3.65446	5.56576	3.42873
ENSG00000123684	1	211743457	211830763	-1	q32.3	LPGAT1	4.50118	5.17563	6.82706	5.11164	5.24778	6.1955	4.51002	4.97759	5.28005	4.70654	4.72424	5.59224	5.05112	4.77128	6.16555	6.22892
ENSG00000143493	1	211940399	212035557	-1	q32.3	INTS7	3.68662	3.02598	4.0137	3.46716	1.53926	3.17926	3.65262	3.83172	2.84131	2.62877	3.69523	3.66074	3.25655	3.46838	2.76143	3.85695
ENSG00000143476	1	212035553	212107400	1	q32.3	DTL	0.308677	0.3271	3.99192	0.87483	-0.797379	-0.395693	2.23413	3.12546	2.07108	0.0468961	2.43331	1.81859	2.8608	3.35911	3.87755	0.275224
ENSG00000220749	1	212051524	212052006	-1	q32.3	RPL21P28	1.05896	2.34492	2.67133	2.06733	1.56149	1.9819	2.26081	2.21395	2.88421	4.86686	1.97622	1.63897	1.68262	0.684809	1.89784	1.63211
ENSG00000066027	1	212285410	212361853	1	q32.3	PPP2R5A	6.44672	7.42491	6.04353	6.32266	6.53967	6.35632	7.49702	6.17086	7.99505	6.9956	5.94719	6.5898	5.78255	6.22344	7.73576	5.89846
ENSG00000065600	1	212363928	212414901	-1	q32.3	PACC1	2.63114	1.69471	3.57455	3.31993	2.62641	3.51118	2.50447	2.44455	2.5322	2.87115	2.96566	2.84535	2.88937	2.46491	2.24504	1.99977
ENSG00000117691	1	212432920	212446379	1	q32.3	NENF	3.87063	4.89313	4.64271	4.18682	3.10225	3.79922	3.91237	3.9971	4.56617	6.51534	3.90957	4.13393	3.30886	3.43846	4.38011	3.15089
ENSG00000162772	1	212565334	212620777	1	q32.3	ATF3	0.086673	4.29296	3.36735	6.4643	2.40185	0.482159	4.51401	7.71779	7.44454	5.27515	2.66835	3.85358	-1.04004	6.12715	7.77148	1.52425
ENSG00000117697	1	212726153	212791782	-1	q32.3	NSL1	4.23075	3.65374	4.73839	4.21308	3.46734	4.49173	4.14997	4.10406	4.74429	4.7375	4.15509	4.44333	4.3575	2.96844	4.02178	3.89369
ENSG00000203705	1	212791828	212816830	1	q32.3	TATDN3	3.32561	4.24682	3.90113	3.1769	4.26601	4.48289	3.38996	3.24858	3.5265	3.81318	3.81668	3.72573	3.70236	2.90994	3.40301	3.33307
ENSG00000162769	1	212858275	212899363	1	q32.3	FLVCR1	3.5511	2.39429	2.6147	3.12754	5.16722	3.44588	3.76798	2.27909	2.37819	2.82711	3.38004	3.22462	3.809	3.7149	3.65882	3.33544
ENSG00000174606	1	212992182	213015867	-1	q32.3	ANGEL2	5.91267	5.7955	5.01812	5.27866	7.15323	5.30041	6.19606	5.03788	5.32313	6.54875	5.6869	5.85501	5.66579	5.76856	5.79388	5.69762
ENSG00000136643	1	213051233	213274774	1	q32.3	RPS6KC1	3.39101	3.26317	3.94028	2.95929	2.90183	3.3332	3.73356	3.59441	3.30768	2.85067	3.7234	3.77676	3.25653	4.14684	3.74964	3.73582
ENSG00000143499	1	214281102	214337131	1	q32.3	SMYD2	5.77042	4.95664	5.24888	5.95713	1.59609	5.67808	5.59906	4.35055	3.98938	4.81393	5.94014	5.80163	5.81085	5.34714	5.02663	5.71376
ENSG00000117724	1	214603195	214664571	1	q41	CENPF	2.77799	0.877871	5.14105	2.75733	3.64506	2.49376	2.73384	3.77992	4.81905	1.42235	4.03901	3.95159	4.15285	4.00958	5.62591	2.66354
ENSG00000136636	1	215567304	215621807	1	q41	KCTD3	4.02787	4.20058	1.79103	2.08022	-2.95441	2.88177	3.49873	1.51124	1.40199	1.98562	3.44474	4.03384	2.97024	2.43357	3.07378	3.05152
ENSG00000092978	1	217426992	217631090	-1	q41	GPATCH2	3.58596	4.46342	3.64396	4.06963	6.08556	3.99117	4.6983	5.98489	6.31881	3.29116	3.65412	3.55593	4.0523	4.36031	4.35369	4.54331
ENSG00000067533	1	218285293	218337983	1	q41	RRP15	4.39177	4.33858	4.57992	4.23314	3.17921	4.41076	5.61443	5.3206	5.22789	4.76686	4.26429	4.32342	5.04675	5.18234	5.45947	4.70132
ENSG00000143353	1	219173869	219212865	1	q41	LYPLAL1	2.96945	2.74519	2.58618	2.54296	3.30108	2.78168	3.3252	2.03565	2.14226	1.5932	2.67814	2.85516	2.85946	3.01276	2.94166	3.22588
ENSG00000136628	1	219968600	220046530	-1	q41	EPRS1	6.93771	5.16701	7.47186	6.48984	6.75111	6.9095	7.17555	6.5201	6.62829	5.54944	6.50961	6.7804	7.0373	5.59538	5.756	6.43125
ENSG00000162813	1	220057482	220090462	-1	q41	BPNT1	3.82438	1.05955	4.77732	3.38414	2.7369	4.19056	1.63377	3.43602	3.73136	1.12634	3.53911	3.74616	3.93487	2.21802	1.99815	3.09348
ENSG00000067704	1	220094132	220148041	1	q41	IARS2	6.62826	5.49594	7.02727	5.99046	6.08896	6.70785	4.8924	5.75947	5.93106	6.27457	6.37102	6.80832	6.56794	4.98699	5.35646	6.18741
ENSG00000118873	1	220148293	220272453	-1	q41	RAB3GAP2	6.18773	5.75221	6.12851	5.78849	6.60392	5.91555	6.32135	6.18316	5.74041	6.26666	6.10137	5.956	6.11573	6.18346	6.00055	5.95615
ENSG00000218283	1	220253570	220254536	1	q41	MORF4L1P1	2.3916	3.54377	2.32832	2.09341	2.79654	2.1422	3.50052	3.96256	4.81727	5.07886	2.62211	2.37774	2.41284	3.19779	3.27293	2.25914
ENSG00000162817	1	220690363	220699153	1	q41	C1orf115	2.16393	-7.34955	-3.3765	-0.335624	-0.0211838	0.225667	-2.59796	1.93193	4.08735	-1.82899	1.95554	1.32481	1.42861	-0.759898	1.64181	-1.52824
ENSG00000143507	1	221701424	221742089	-1	q41	DUSP10	5.31533	6.65668	6.80613	9.11969	7.18914	4.54054	7.14217	7.76254	8.59871	6.11163	5.74196	5.46664	5.95867	7.16463	9.48794	3.83285
ENSG00000143498	1	222557902	222589933	-1	q41	TAF1A	2.12957	1.50539	2.07692	1.90916	3.25526	1.77319	1.72436	3.27233	3.64687	2.36712	2.04165	1.79615	1.61896	1.02951	1.79352	1.56015
ENSG00000154305	1	222618097	222668007	1	q41	MIA3	6.50474	5.28474	6.37315	6.26418	7.41146	6.3927	6.82252	6.5811	8.55683	6.58002	6.25727	6.31992	6.37523	5.94108	6.96776	6.00204
ENSG00000186063	1	222668013	222713210	-1	q41	AIDA	4.82152	3.99742	5.56356	4.63635	4.5977	4.98355	3.75199	4.59581	6.21619	3.58893	5.6329	5.38301	5.33053	4.09287	4.11738	4.79092
ENSG00000162819	1	222712553	222735196	1	q41	BROX	4.85921	6.02586	4.56306	5.37099	7.19001	4.98485	6.26408	5.05997	5.56806	5.58698	5.64064	5.1782	5.56701	6.24948	5.7964	5.9865
ENSG00000154309	1	222815022	223005995	1	q41	DISP1	1.06555	0.652796	0.643915	0.870934	0.451694	1.39234	0.51033	0.258533	-1.08587	-3.03061	1.68418	1.16638	1.41601	0.0520544	-0.294002	1.39971
ENSG00000187554	1	223109404	223143248	-1	q41	TLR5	3.11086	2.23932	2.76383	-0.277028	-3.0367	3.13819	-0.668623	2.24004	4.59965	0.779702	0.924518	2.53752	0.104004	-0.850849	-0.0411768	3.43218
ENSG00000143502	1	223220819	223364233	-1	q41	SUSD4	6.5363	6.2318	5.99317	1.98095	-4.63624	6.33683	5.37582	5.7058	5.36826	8.64721	5.6195	4.68689	5.11539	0.619186	4.74385	6.7838
ENSG00000162909	1	223701593	223776018	1	q41	CAPN2	6.46171	7.78189	6.12978	6.4953	7.96895	7.92344	7.00331	7.80662	6.51547	8.05522	7.29967	7.98793	6.99135	7.97055	7.26878	8.60524
ENSG00000143514	1	223779893	223845954	-1	q41	TP53BP2	5.50967	6.44726	5.56845	6.32723	7.12442	5.14801	7.61846	7.68773	9.02804	7.6268	5.78563	5.69318	5.47861	6.97018	8.46798	5.44945
ENSG00000272645	1	223951394	223992594	-1	q42.11	GTF2IP20	4.66751	3.08594	3.65083	4.70628	2.5853	3.81348	3.55025	2.99967	2.5713	2.35773	3.56936	3.42228	3.90199	2.95909	3.20929	3.63489
ENSG00000185495	1	223992743	224010612	1	q42.11	SEPTIN7P13	2.85706	2.81322	1.80738	3.99231	4.0047	3.66471	4.9697	0.76852	1.9878	4.07548	3.45042	3.39798	3.20255	4.1957	4.16169	3.63163
ENSG00000143756	1	224114111	224162047	1	q42.11	FBXO28	4.88417	5.68618	4.91189	4.3732	5.42658	5.04966	5.6165	5.87672	6.08454	5.33712	5.24298	5.21039	5.53132	5.3212	5.2965	5.07167
ENSG00000143753	1	224175756	224193441	1	q42.11	DEGS1	4.49109	5.08971	5.81825	5.43348	5.53678	5.49043	5.29225	6.49644	7.78336	5.29385	5.27437	5.38745	5.84342	5.52565	6.54615	5.28734
ENSG00000143748	1	224227334	224330189	-1	q42.11	NVL	4.78839	3.89213	4.72638	4.45933	4.72329	4.18207	4.29203	4.11038	3.85787	4.27694	4.70992	4.42325	4.45889	4.12437	3.64331	4.67628
ENSG00000143771	1	224356858	224379459	1	q42.11	CNIH4	4.03384	5.3489	4.78049	4.31888	5.37134	4.23336	4.56087	4.34914	5.46603	4.44902	3.97672	3.75064	4.10653	4.01678	3.87625	4.58398
ENSG00000162923	1	224385146	224437033	-1	q42.12	WDR26	7.26986	8.05792	6.99224	8.19266	9.21747	7.74761	8.54337	7.54179	9.262	8.28452	7.61592	7.377	7.47592	9.05865	8.2224	7.91775
ENSG00000143815	1	225401502	225428925	-1	q42.12	LBR	6.29288	6.56218	6.96909	6.04667	6.61624	6.51572	6.54851	6.26244	6.87269	6.58513	7.01973	6.52473	6.43184	6.77112	6.86076	6.58117
ENSG00000143742	1	225777813	225790468	1	q42.12	SRP9	5.81866	5.83135	6.88213	6.38517	6.62131	6.66312	6.11755	5.20879	5.88732	5.13294	6.08106	6.50772	6.70461	6.74109	6.04579	6.69998
ENSG00000143819	1	225810124	225845563	1	q42.12	EPHX1	5.13517	2.87177	3.84026	2.7943	5.02624	4.72375	3.39634	4.45473	4.30376	3.80319	4.21346	4.56531	4.19581	4.13722	3.65334	4.78206
ENSG00000196187	1	225845536	225882380	-1	q42.12	TMEM63A	9.32545	5.76253	8.25962	7.06706	7.24165	8.39126	7.02332	7.48576	5.76655	6.33399	7.92166	8.37382	7.77481	6.44336	6.08162	8.20818
ENSG00000143811	1	225919877	225924340	-1	q42.12	PYCR2	6.47353	3.21318	6.10111	5.81754	5.02473	5.50583	3.8937	4.99184	4.63463	4.20462	5.49279	5.57681	5.95271	3.62946	4.22359	5.38011
ENSG00000143751	1	225982702	225999343	-1	q42.12	SDE2	4.67691	5.62283	5.22876	6.26957	6.47952	5.96119	6.76633	7.53844	7.57998	5.56274	5.21483	5.19761	5.3558	7.16291	6.52557	5.93623
ENSG00000163041	1	226061851	226072019	1	q42.12	H3-3A	6.46977	6.17391	7.10127	6.65397	6.01902	6.59298	6.2649	7.0714	8.22404	7.41318	6.77684	7.06162	6.67083	7.07852	6.67172	6.30906
ENSG00000182827	1	226144679	226186741	-1	q42.12	ACBD3	4.45978	4.56156	4.55388	4.93106	5.57369	4.54848	6.08612	5.98024	6.56823	5.97941	4.55454	4.88021	4.99303	5.17405	5.67056	4.84565
ENSG00000183814	1	226231149	226309869	-1	q42.12	LIN9	2.14756	0.63462	2.99383	2.3086	2.19868	2.24173	2.40044	1.91815	2.31644	0.963084	2.31404	3.0531	2.17016	0.575936	2.21002	1.71717
ENSG00000143799	1	226360210	226408154	-1	q42.12	PARP1	7.60103	4.53259	8.07318	5.92758	6.56845	8.67624	5.32963	6.29116	6.37845	5.42024	6.6338	7.46586	6.7535	5.66522	5.25377	7.33271
ENSG00000143772	1	226631690	226739323	-1	q42.12	ITPKB	8.82037	8.35806	7.96842	6.78776	7.04568	8.79528	7.08445	7.46732	9.0742	7.53496	8.33199	8.13243	7.74013	7.96968	6.97314	8.51585
ENSG00000163050	1	226940286	226987544	1	q42.13	COQ8A	6.66833	6.65914	6.3062	6.37287	6.64802	6.1224	6.56139	5.90742	6.56566	6.31444	6.11624	6.12972	6.21221	5.89339	6.89703	5.65794
ENSG00000143776	1	226989865	227318502	-1	q42.13	CDC42BPA	4.99762	-2.07378	-3.35372	1.92641	-3.83334	-0.413629	0.225523	1.9904	2.43401	-1.36841	-3.11606	-1.43181	-4.11928	-2.89225	3.17851	-2.36711
ENSG00000181450	1	227563543	227677443	1	q42.13	ZNF678	4.5494	3.6178	4.19832	2.87476	3.87235	4.44008	4.23971	2.82214	2.2924	0.871511	3.61705	4.44485	4.42618	3.91111	3.58215	4.15291
ENSG00000143740	1	227728200	227781826	1	q42.13	SNAP47	4.16535	3.33607	4.25234	4.41346	3.34584	3.96195	2.69806	3.17523	4.15486	4.63918	3.97878	4.27332	4.05112	3.46665	2.96742	3.59013
ENSG00000081692	1	227730425	227735411	-1	q42.13	JMJD4	1.60329	0.776	1.69922	1.50165	1.75966	1.31312	0.343116	1.79747	1.19022	-0.593764	1.24351	1.54942	1.02118	1.13079	-0.258513	1.31849
ENSG00000143761	1	228082660	228099212	1	q42.13	ARF1	7.31733	8.98482	8.23033	8.45192	8.22161	8.04953	8.65799	8.96788	9.58367	9.4698	7.8948	7.91154	8.32839	8.99223	9.07578	8.00234
ENSG00000143793	1	228100726	228105411	-1	q42.13	C1orf35	4.60816	5.63351	4.14159	5.34025	5.63449	4.11099	4.33507	3.8473	4.16962	6.28234	4.82674	4.50536	4.5875	4.3736	4.6992	3.9781
ENSG00000162910	1	228106679	228109312	-1	q42.13	MRPL55	5.28305	6.45172	4.69815	5.76186	5.77466	4.41372	5.52738	4.06655	4.41594	6.70904	5.64597	5.63036	4.89248	4.73213	4.24773	4.69893
ENSG00000143774	1	228139962	228148984	1	q42.13	GUK1	7.81004	7.52774	8.01413	8.36745	7.74512	8.02652	7.54852	7.68448	7.32286	8.34939	7.46446	7.53151	7.86433	7.95624	7.61453	7.24739
ENSG00000181873	1	228165804	228182257	1	q42.13	IBA57	4.67311	3.63594	4.12314	4.04062	4.07675	4.1975	6.23517	5.99947	5.73499	4.65272	2.7947	2.95341	3.89764	4.54815	5.78029	4.92547
ENSG00000162913	1	228203503	228213664	-1	q42.13	OBSCN-AS1	1.31851	0.316141	-2.0864	0.192904	0.416936	1.10683	-0.101477	-1.86262	-2.63122	-2.29467	1.27598	0.0296375	-1.00657	-2.40834	-1.34255	1.7567
ENSG00000154358	1	228208044	228378876	1	q42.13	OBSCN	9.02854	6.84741	6.43383	7.10178	5.89355	7.42506	7.71192	6.15622	5.79697	6.45003	7.64431	8.12984	6.50872	3.76336	7.35802	8.1926
ENSG00000154370	1	228393673	228406835	-1	q42.13	TRIM11	4.93363	5.71577	4.60826	5.6571	6.15484	5.24287	4.71836	4.72947	4.46435	5.77315	4.88554	5.03453	5.17594	5.37414	5.00555	4.97783
ENSG00000162931	1	228407935	228416861	-1	q42.13	TRIM17	1.57503	0.298657	-2.71004	1.07776	-2.10616	-0.523275	-2.10221	-2.07095	-3.74844	0.533469	-0.443394	-0.296525	-0.680224	-1.73453	-0.489824	0.102843
ENSG00000181218	1	228456979	228457873	-1	q42.13	H2AW	3.4845	5.25967	4.82138	4.90626	1.6127	2.6737	2.51564	4.4015	2.94784	4.07946	3.97052	4.45354	5.11397	4.20274	5.57271	2.57829
ENSG00000168159	1	228487382	228496188	1	q42.13	RNF187	6.25121	5.58809	6.20363	6.26717	4.16732	6.01337	3.66902	5.47389	4.94973	5.58418	6.01048	6.0166	6.30627	4.40274	4.22391	4.94543
ENSG00000116574	1	228735479	228746664	1	q42.13	RHOU	0.694863	2.83433	0.659039	2.116	-0.703411	1.79608	-0.643374	2.07375	2.12118	2.84623	-0.113428	2.66489	5.55223	2.05923	4.22311	0.461854
ENSG00000168118	1	229271062	229305894	1	q42.13	RAB4A	3.77627	4.53082	5.22649	4.94752	4.18694	4.50107	3.4299	4.65093	4.0656	6.12442	4.31874	4.53254	4.29512	4.02132	4.41742	1.28814
ENSG00000154429	1	229321011	229343294	-1	q42.13	CCSAP	3.53847	6.57892	4.18495	6.16422	6.49152	4.70777	6.24898	6.14411	4.60255	6.57379	5.91142	4.17667	3.43055	6.77322	7.38038	4.41421
ENSG00000069248	1	229440259	229508341	-1	q42.13	NUP133	5.57366	6.4643	5.7501	5.13547	7.04041	5.74714	6.51477	6.15355	6.401	5.79667	5.56898	5.59529	5.5702	5.876	6.05064	5.63405
ENSG00000135776	1	229516582	229558707	-1	q42.13	ABCB10	4.79589	4.30978	5.10995	4.87736	6.14025	4.77332	4.49781	4.06635	4.28601	4.53078	5.52925	5.45213	4.93256	5.55955	4.57312	4.83117
ENSG00000135801	1	229593121	229626047	-1	q42.13	TAF5L	4.62659	5.22577	4.62002	4.36353	5.79421	4.7316	5.63859	5.9284	6.6755	4.99519	4.61954	4.99584	4.99413	6.12341	5.82529	4.81717
ENSG00000135763	1	229626247	229660200	1	q42.13	URB2	4.84996	3.6672	4.75428	3.3	3.69461	4.11648	4.02544	5.16972	5.59584	3.83546	4.13589	4.21525	4.31557	4.26302	4.86185	3.9742
ENSG00000143641	1	230057990	230282122	1	q42.13	GALNT2	5.34644	4.06399	5.09805	7.31307	4.43838	5.09984	3.45599	4.93887	5.17353	3.36445	4.13732	4.34467	3.90524	4.99182	4.48438	3.81316
ENSG00000135775	1	230642481	230693982	1	q42.2	COG2	5.72247	4.71231	5.28799	4.94882	5.57918	5.20047	4.25497	5.20499	4.48619	5.02819	5.43884	5.49691	5.29791	4.43815	4.74765	5.25769
ENSG00000119280	1	230837119	230869589	-1	q42.2	C1orf198	2.86949	3.19169	3.16204	2.74842	0.495148	1.64954	2.52599	3.98161	5.31375	2.26211	2.64667	2.20776	0.810796	1.85063	2.92768	1.16667
ENSG00000143643	1	230906243	230978875	-1	q42.2	TTC13	5.81458	4.56188	5.53246	5.95305	4.87225	5.94841	5.77588	4.05109	3.62445	3.32081	6.33636	5.78755	5.40499	4.47696	4.74972	6.20147
ENSG00000173409	1	230978981	231000733	1	q42.2	ARV1	3.50461	1.86293	3.81533	3.19527	2.47962	2.80217	1.2276	1.77565	2.2029	-0.878783	2.76896	3.06534	2.58318	1.08444	0.265066	2.1864
ENSG00000182118	1	231018958	231040254	-1	q42.2	FAM89A	-0.552058	-0.355527	1.20348	0.556937	-3.15835	1.21275	-0.636445	0.44298	1.87743	-2.25036	-0.637916	0.166046	-3.3979	-2.25844	-1.20719	0.56335
ENSG00000143633	1	231223763	231241187	-1	q42.2	C1orf131	3.2436	3.95581	3.60085	3.07063	4.21359	3.22919	3.83389	3.95036	4.57835	3.22399	2.91061	3.47166	3.78288	3.07775	4.64825	3.70737
ENSG00000116906	1	231241207	231277973	1	q42.2	GNPAT	5.64837	5.14758	5.47592	5.41485	6.4015	5.24216	4.56395	4.83966	4.81863	4.57604	5.60489	5.48587	5.38343	5.25565	4.93555	5.38365
ENSG00000116903	1	231332753	231337852	-1	q42.2	EXOC8	5.39474	6.09492	6.12861	5.83829	5.42605	5.48597	6.03534	5.63066	6.05319	4.33732	5.62257	5.83458	5.87133	5.49539	6.20922	5.85226
ENSG00000010072	1	231337104	231355023	1	q42.2	SPRTN	2.39834	4.34943	3.46947	3.4942	4.76131	3.27811	5.57869	5.28672	5.50137	4.83934	4.00289	3.60921	3.46997	4.50918	5.02648	3.81018
ENSG00000135766	1	231363751	231422287	-1	q42.2	EGLN1	5.6755	4.92824	5.9214	5.08949	5.23599	6.27924	4.31423	5.04734	6.27225	5.08858	5.39081	5.84054	5.65057	4.55946	5.04705	5.56339
ENSG00000116918	1	231528541	231566524	1	q42.2	TSNAX	4.10917	3.66131	4.7439	4.86447	5.46639	4.50499	3.75468	3.56769	4.47668	3.42883	4.34343	4.36913	5.12265	3.97454	3.77932	4.11038
ENSG00000162946	1	231626790	232041272	1	q42.2	DISC1	3.77929	2.83686	1.43836	3.83738	3.2032	2.5783	2.99795	4.24575	5.40248	3.13421	3.65016	3.90925	4.86352	3.56008	3.93565	3.5143
ENSG00000116991	1	232397965	232630571	-1	q42.2	SIPA1L2	1.35241	6.80828	0.961163	3.19027	6.05335	6.46289	7.46527	2.67357	1.63152	2.9126	3.97801	2.85127	0.00344152	1.44678	6.70951	5.97558
ENSG00000212916	1	232805416	232809929	1	q42.2	MAP10	1.81693	-1.50155	3.4337	-0.135359	2.75682	2.41441	1.09291	0.841423	0.732006	-0.539983	0.541474	2.20313	1.3658	0.183873	1.86263	1.00214
ENSG00000135778	1	232950605	232983882	1	q42.2	NTPCR	5.19574	3.82927	4.5063	3.54518	3.23845	4.53455	4.09193	3.35123	2.47442	3.77948	4.27035	4.97875	4.85075	3.58298	3.97283	4.32221
ENSG00000135749	1	232983435	233295725	-1	q42.2	PCNX2	6.53436	6.31653	5.82016	6.34425	6.89948	5.99521	6.43016	5.34847	4.76851	6.25194	5.72687	6.25223	5.61833	5.92521	5.75056	5.52934
ENSG00000231940	1	233288868	233289447	-1	q42.2	RPS7P3	0.036972	1.07523	-0.781099	1.579	1.45966	-0.144302	1.43785	-1.57835	-0.885944	-1.05778	0.0577285	0.0144255	0.573038	-0.060203	1.07117	-1.24322
ENSG00000143674	1	233327724	233385148	1	q42.2	MAP3K21	3.04239	1.06067	1.08727	2.32406	-1.37403	0.734463	0.985622	1.68507	1.80107	2.46863	2.14736	2.32036	0.815742	0.530569	2.0458	0.354265
ENSG00000231663	1	234372807	234373593	-1	q42.2	COA6-AS1	1.73679	3.27883	0.800847	2.90261	2.15258	1.637	2.43053	0.958844	0.963292	2.87647	1.58249	1.24513	1.14552	2.92649	2.17723	1.0057
ENSG00000168275	1	234373456	234385080	1	q42.2	COA6	1.56601	3.21626	2.94031	3.95369	3.12243	2.4415	3.83206	2.5566	3.00139	4.74886	3.23075	2.9002	2.18668	2.61303	2.69277	2.62537
ENSG00000059588	1	234391313	234479179	-1	q42.2	TARBP1	7.9559	6.17706	6.86477	6.65976	7.29474	7.08863	6.85505	5.74729	4.44789	6.3067	6.80678	6.50995	6.66127	6.49711	6.6024	6.44793
ENSG00000168264	1	234604269	234610178	-1	q42.3	IRF2BP2	7.06685	7.92096	7.30982	8.61017	7.02754	7.05412	8.51069	7.94243	8.43995	8.05606	6.81216	8.11672	6.93257	8.86627	8.88228	7.89052
ENSG00000173726	1	235109341	235128837	-1	q42.3	TOMM20	7.43544	8.23831	7.78112	7.73417	7.01633	7.77398	8.08515	7.67362	8.30179	8.68407	7.86838	7.65403	7.55201	7.96814	8.26837	7.29124
ENSG00000188739	1	235131183	235161283	-1	q42.3	RBM34	0.744181	3.08213	0.719519	1.63827	2.78029	0.660268	3.17753	0.1622	1.41434	3.02896	2.01838	1.36822	1.26958	2.95768	2.32276	2.52447
ENSG00000054267	1	235131634	235328219	-1	q42.3	ARID4B	6.74991	6.93599	6.72885	6.5058	8.74365	6.51812	8.09401	7.98116	8.32766	7.21485	6.81251	7.09045	6.74989	8.18869	8.09662	7.23854
ENSG00000152904	1	235327350	235344532	1	q42.3	GGPS1	2.25561	2.26499	3.23134	3.04679	4.01269	2.23424	2.07258	3.4987	3.59933	3.39181	2.22147	2.61942	2.52697	3.16062	3.32245	3.00934
ENSG00000285053	1	235328570	235448952	1	q42.3	TBCE	1.05412	0.949631	1.10245	1.29302	1.97647	0.338895	1.23853	0.477016	1.58287	-1.596	0.992077	1.26223	0.514582	2.2735	1.78508	0.809818
ENSG00000284770	1	235367360	235452443	1	q42.3	TBCE	2.58381	1.43326	2.49226	1.75269	2.63652	2.28083	1.933	1.24372	2.30212	-1.46392	2.52578	2.418	2.27904	2.16372	2.41565	2.26451
ENSG00000162885	1	235447190	235504452	-1	q42.3	B3GALNT2	2.6516	1.78562	2.69268	0.608051	1.75785	1.78972	2.12902	2.63774	3.11192	2.34664	2.67963	2.6594	2.03317	2.14703	2.35235	1.79296
ENSG00000143669	1	235661041	235883640	-1	q42.3	LYST	6.29872	6.13361	5.58565	6.24022	7.72464	6.70474	5.71341	4.84404	4.88697	5.11825	6.05529	5.81805	6.13903	6.39713	6.07021	6.66981
ENSG00000077585	1	236142505	236221865	1	q42.3	GPR137B	-0.337154	2.58401	0.904108	2.12631	3.60233	1.43034	2.11934	2.84469	3.79488	2.21213	0.860756	1.69893	-2.09086	2.22808	1.92327	1.0332
ENSG00000086619	1	236215101	236281958	-1	q42.3	ERO1B	3.72902	5.28387	3.2513	4.25518	5.89831	4.41151	4.6712	4.24454	4.93179	4.09852	3.50537	3.65597	3.8392	4.03025	5.24303	4.32905
ENSG00000116977	1	236518000	236552981	1	q43	LGALS8	6.66013	6.38346	6.5994	5.95925	7.83225	6.26116	6.88311	5.99255	6.16896	6.4023	6.294	6.36829	6.37081	6.51949	7.12837	7.05601
ENSG00000119285	1	236549005	236604516	-1	q43	HEATR1	6.06112	4.97501	6.02144	5.07133	5.36618	5.69177	6.66637	6.15736	5.695	5.07867	5.5885	5.80068	5.67122	5.95826	5.63216	6.22331
ENSG00000116984	1	236795260	236921278	1	q43	MTR	6.72563	6.27922	6.26807	5.92482	6.90175	6.35631	7.36264	6.22619	6.35638	5.63052	6.40506	6.53654	6.84201	6.31527	6.63833	6.69009
ENSG00000233355	1	239703381	239770130	-1	q43	CHRM3-AS2	4.6017	3.42671	1.77375	5.08223	3.11318	5.57874	5.42765	3.56714	4.10446	5.07486	5.1375	4.51398	5.58733	6.50803	5.29386	5.55834
ENSG00000180875	1	240489573	240612155	-1	q43	GREM2	-0.671801	-7.38051	4.60406	0.875294	-4.26147	-1.46385	-0.0795613	2.28264	2.84779	-1.86393	-5.50789	0.635654	2.02839	1.80587	3.78858	-1.22758
ENSG00000091483	1	241497511	241519799	-1	q43	FH	4.68306	4.19321	5.26544	4.5201	1.19014	4.57084	3.53473	4.65824	5.24163	4.17963	4.50097	4.90715	4.52322	2.08606	4.07034	4.09382
ENSG00000054277	1	241590102	241677376	-1	q43	OPN3	1.41218	-2.20404	2.39295	0.953158	-2.71954	0.697487	-1.17065	0.987441	0.432876	-1.9588	0.499067	0.465256	1.18592	-1.7036	-0.675566	1.22263
ENSG00000203668	1	241628851	241640369	-1	q43	CHML	5.69363	4.11402	5.6842	5.04242	1.45303	5.60226	5.69718	3.92761	4.74621	1.77041	5.4343	5.97282	5.88508	4.26278	5.46733	5.64007
ENSG00000174371	1	241847967	241895148	1	q43	EXO1	-1.01554	-1.02876	2.41884	-0.650212	-2.5008	-1.68361	0.661353	2.38892	1.06627	-0.39008	0.883276	0.510486	0.916483	0.665381	1.989	-1.27139
ENSG00000214837	1	243056307	243101744	-1	q43	LINC01347	0.682142	-1.13431	-0.887653	1.19179	1.88122	-0.202655	0.769225	0.305624	0.761978	0.315698	0.170414	-0.713273	-0.103936	1.04803	-0.686647	1.48117
ENSG00000143702	1	243124428	243255348	-1	q43	CEP170	5.02919	4.94977	4.75043	4.51921	5.62975	4.96165	5.28571	4.32108	4.4816	4.96254	5.11524	5.31714	5.0362	5.09389	4.42579	5.4286
ENSG00000054282	1	243256034	243500091	1	q43	SDCCAG8	4.2112	4.59586	3.71628	4.62277	4.19772	3.60599	3.74248	3.96214	3.28758	4.18897	4.6587	4.46943	4.4816	3.86761	3.74843	4.3318
ENSG00000117020	1	243488233	243851079	-1	q44	AKT3	4.21274	4.08264	4.48872	5.06172	6.43773	6.24271	7.05658	5.0182	2.83359	4.86172	4.91341	5.77147	4.58046	5.30865	4.09692	6.78519
ENSG00000179456	1	244048939	244057476	1	q44	ZBTB18	5.10132	5.26989	6.2695	5.6813	6.51377	5.98387	6.91245	5.91689	6.40976	4.79469	5.35326	5.47486	5.11073	5.02437	5.31771	6.0621
ENSG00000035687	1	244408494	244451909	-1	q44	ADSS2	5.68086	5.18069	6.37618	5.26753	6.65849	5.84659	5.2017	5.78334	6.18144	4.89787	5.74689	5.83909	5.90098	5.08501	4.63367	5.97579
ENSG00000179397	1	244454377	244641177	1	q44	CATSPERE	1.70303	1.63913	1.35028	1.00422	2.62101	1.28273	2.18064	0.662205	-0.991921	-0.332401	0.919847	1.15399	0.71077	-0.201334	0.314155	-0.193843
ENSG00000121644	1	244653103	244709033	1	q44	DESI2	4.61299	5.03078	5.17541	4.18237	6.27416	4.76685	4.89143	5.56025	6.43317	3.81877	4.54595	4.81599	5.13335	4.95694	5.37136	4.65408
ENSG00000203667	1	244835616	244845057	1	q44	COX20	2.61778	0.944935	1.28877	1.19001	0.939991	1.55064	1.42338	0.631981	0.618246	0.888512	1.56987	1.43493	0.659652	0.915308	0.512115	1.53464
ENSG00000153187	1	244840638	244864560	-1	q44	HNRNPU	9.32459	8.93688	8.76611	10.1816	9.94247	8.71689	9.72327	9.23281	10.0645	9.04115	9.20351	9.2458	9.31835	9.89531	10.0014	8.96698
ENSG00000203666	1	244969705	245127164	1	q44	EFCAB2	0.814414	2.2966	-0.265923	2.43214	0.21237	-0.105437	2.82579	-0.285799	0.739618	0.00628203	0.436341	0.713439	1.26146	1.16487	1.37257	-0.399389
ENSG00000185420	1	245749342	246507312	-1	q44	SMYD3	3.57508	3.97002	3.52298	3.51183	3.33196	3.24948	3.65049	3.8459	3.62713	4.67706	4.05959	3.36787	3.16866	3.68626	2.9837	2.74486
ENSG00000162851	1	246540561	246566261	-1	q44	TFB2M	3.01918	4.42915	3.08795	3.22062	4.2192	3.07157	4.77956	4.1931	4.65255	3.8524	3.70661	3.31079	3.73799	5.6883	4.64553	3.33484
ENSG00000162852	1	246566444	246668595	1	q44	CNST	5.9993	6.65713	6.59908	6.63808	7.27999	6.13577	5.88238	6.73378	7.13718	6.47315	6.82019	5.77598	7.07938	6.99363	5.47578	6.05176
ENSG00000143653	1	246724409	246768137	1	q44	SCCPDH	5.41324	4.37837	4.93743	4.85411	3.29015	4.63173	3.68244	4.47505	3.26276	5.48875	5.25602	5.00111	3.47671	3.55165	3.43784	2.11646
ENSG00000153207	1	246839098	246931948	-1	q44	AHCTF1	6.1707	6.16141	6.49658	6.31364	7.76589	6.03968	7.94103	7.13087	7.48202	6.74612	6.5279	6.44039	6.35678	7.46153	8.15089	6.49731
ENSG00000277462	1	247034637	247078811	-1	q44	ZNF670	-1.31331	-0.113349	-0.95039	-1.40725	1.21039	0.15374	-0.718835	0.849468	1.32427	-3.1884	-1.31974	-0.168309	0.00135965	-2.98834	-0.0965255	0.182929
ENSG00000188295	1	247099962	247104372	-1	q44	ZNF669	2.18765	2.73549	3.72165	2.65413	3.56178	3.02437	3.28917	3.17351	3.29422	3.26665	3.11845	3.11624	3.14761	2.85142	2.73376	3.00959
ENSG00000196418	1	247121975	247172020	-1	q44	ZNF124	2.2817	2.30177	2.54742	1.35644	1.74014	2.69509	3.25283	4.25517	3.93962	0.82381	1.05139	1.51066	2.34073	1.81647	2.53595	3.12216
ENSG00000227671	1	247189851	247210856	-1	q44	ZNF731P	6.19653	6.12185	5.29343	6.68897	6.96119	6.78789	6.88327	3.38743	3.07773	5.08753	5.57391	6.0624	5.70108	6.02453	6.04722	6.88991
ENSG00000162714	1	247297412	247331867	-1	q44	ZNF496	6.40025	5.4104	5.51665	5.23815	3.75502	5.74641	3.28141	4.28461	3.65931	5.8449	3.4182	4.7708	0.645252	4.3735	4.4683	2.88542
ENSG00000162711	1	247416156	247449108	1	q44	NLRP3	1.29905	3.82166	2.80219	6.14861	3.02617	2.74345	1.5909	4.96795	4.38188	3.72615	0.898727	2.99347	1.26134	3.93582	4.42217	2.52196
ENSG00000175137	1	248810446	248825915	-1	q44	SH3BP5L	4.42185	2.88684	4.18535	3.89435	6.12589	3.91714	3.99614	5.26325	5.15294	4.8906	3.88041	4.09157	4.25743	4.1771	4.48785	4.35218
ENSG00000171161	1	248838210	248849517	1	q44	ZNF672	3.75111	4.33352	4.37615	2.90262	4.9086	4.13592	2.49869	4.56587	4.3865	3.43833	2.76891	3.9706	3.77481	4.21258	2.92961	4.51422
ENSG00000171163	1	248850006	248859144	-1	q44	ZNF692	6.5771	5.17616	5.37316	6.02706	4.63029	5.70937	5.36857	3.78382	2.34384	4.83166	6.11745	5.70502	5.55594	4.14915	4.3654	5.97968
ENSG00000185220	1	248906196	248919946	1	q44	PGBD2	2.00899	-1.30284	0.747812	0.124012	-1.47118	2.63315	-0.456605	1.14503	1.86627	-1.21231	-0.856178	2.83886	1.74931	-1.52164	-0.721822	1.69535
ENSG00000035115	2	217730	266398	-1	p25.3	SH3YL1	6.17761	8.0003	6.52633	7.21907	4.10927	7.00536	6.43038	5.54573	6.01207	5.50685	6.5074	6.08159	7.14508	4.73772	5.88986	6.22381
ENSG00000143727	2	264140	278283	1	p25.3	ACP1	6.58771	7.04891	6.67444	6.33322	5.47605	6.75455	6.89941	6.08904	6.55282	7.20342	6.51906	6.72876	6.61344	6.88149	6.47651	6.32276
ENSG00000151353	2	663877	677406	-1	p25.3	TMEM18	4.57195	5.00653	5.03509	4.21425	3.3361	5.1777	5.94434	5.2592	5.19276	5.36276	4.11524	4.58418	4.55861	5.19065	5.19173	5.58165
ENSG00000032389	2	3188925	3377830	-1	p25.3	EIPR1	5.00278	3.8357	5.12168	4.57768	2.91747	4.57458	4.19661	4.47392	3.16292	4.05812	4.21397	4.4371	4.54661	4.03709	3.55279	4.35149
ENSG00000171853	2	3379675	3485094	1	p25.3	TRAPPC12	6.17578	4.60558	5.51644	5.27527	4.49794	5.47559	4.99201	4.54832	3.53298	4.60183	5.31943	5.4115	5.43777	4.35867	4.27375	5.50563
ENSG00000182551	2	3497366	3519531	-1	p25.3	ADI1	4.65596	6.3598	4.84193	5.47351	5.09854	4.89143	6.58218	5.74924	5.98304	6.67507	5.74521	5.83695	5.74033	6.63725	6.31357	5.99218
ENSG00000171865	2	3541430	3558333	-1	p25.3	RNASEH1	4.13856	4.54804	4.56255	4.05944	3.99801	4.3206	4.95714	4.89831	4.9968	5.27754	3.90175	3.89994	4.22088	4.93344	4.51887	4.63578
ENSG00000234171	2	3558474	3564842	1	p25.3	RNASEH1-AS1	2.21757	0.925084	2.69207	2.00922	-0.656698	1.61334	0.610616	1.98093	1.52823	-0.186507	1.47928	2.52185	1.59171	1.60182	1.22947	0.870585
ENSG00000171863	2	3575260	3580920	1	p25.3	RPS7	10.0931	10.2015	10.7708	10.2382	8.44585	10.5616	10.3026	10.0992	10.2547	11.5488	10.307	10.311	9.98771	9.81078	10.0341	9.87748
ENSG00000225964	2	6819463	6840464	-1	p25.2	NRIR	-0.0501243	-1.70677	-0.10568	-1.43722	-3.26003	-2.12851	0.518377	-0.675151	-2.91034	-0.140498	-2.50213	-0.00390327	-1.97061	-1.59616	0.623706	-0.710096
ENSG00000134326	2	6840570	6866635	-1	p25.2	CMPK2	3.67151	2.39514	3.01305	1.45546	-0.000117007	3.22242	3.81555	5.45414	4.115	4.34788	1.73777	3.29961	2.03838	2.04237	3.43142	2.69184
ENSG00000134321	2	6865557	6898239	1	p25.2	RSAD2	4.31695	1.93152	2.753	0.985082	0.391562	2.29118	3.03954	6.05613	8.46786	2.84033	1.19079	2.77013	1.46766	2.08137	3.32997	2.27626
ENSG00000228203	2	6911754	6918734	-1	p25.1	GRASLND	0.0538489	1.08484	2.8498	2.92702	-7.01098	2.37246	0.791481	3.06529	2.48053	2.70627	2.62643	2.83221	1.69832	-1.84936	3.26279	2.52604
ENSG00000151692	2	6917412	7068286	1	p25.1	RNF144A	5.28994	6.44963	6.35495	4.32724	-0.695626	6.45269	5.73679	6.65306	5.65849	5.87476	7.06044	6.43449	6.02562	3.33332	5.91022	7.20276
ENSG00000235576	2	7725801	7730705	1	p25.1	LINC01871	3.54556	3.97676	5.51245	2.61632	-2.78237	-1.35602	1.90644	0.400659	-6.1249	0.82298	0.654304	0.386766	-2.98907	-1.39318	1.64782	4.08592
ENSG00000115738	2	8678845	8684461	1	p25.1	ID2	5.89257	8.56927	7.28931	7.15616	2.10318	5.98754	7.0507	5.75626	6.46753	5.61991	7.83512	7.59952	4.07746	5.97867	7.37606	6.85621
ENSG00000134313	2	8721081	8837630	-1	p25.1	KIDINS220	7.1335	6.06875	7.04141	5.90374	5.30896	6.54561	6.30346	6.75539	7.11573	5.938	6.28147	6.85795	6.64224	6.06152	6.82822	6.56554
ENSG00000143797	2	8852690	9003709	-1	p25.1	MBOAT2	2.29817	6.5247	1.82747	1.62038	-2.57704	1.85239	2.5424	0.989598	2.0055	2.19101	0.918913	2.6858	-0.421393	5.11139	3.95458	0.238314
ENSG00000119185	2	9403475	9423528	-1	p25.1	ITGB1BP1	5.42818	5.58688	5.89682	5.78016	3.44994	5.36491	5.30298	4.98088	4.16235	5.79191	5.48622	5.61847	5.48622	5.64566	5.71477	5.09342
ENSG00000119203	2	9423651	9473101	1	p25.1	CPSF3	4.28403	4.5911	4.71115	4.96985	4.28494	4.51352	3.95301	4.47443	4.34546	4.46876	4.56084	4.57947	4.47513	3.96072	4.19205	4.27794
ENSG00000134330	2	9473658	9496543	1	p25.1	IAH1	3.49288	4.16968	3.82627	3.61988	2.338	4.42588	4.67973	3.78694	4.18225	5.93745	4.42154	4.45882	3.81366	4.16226	2.77694	4.46994
ENSG00000151694	2	9488486	9556732	-1	p25.1	ADAM17	4.82348	4.1779	4.39638	4.27147	4.94004	4.58708	4.73528	5.19205	5.03741	4.12606	4.31955	4.59311	4.56742	5.10422	5.11831	4.72197
ENSG00000134308	2	9583967	9630997	-1	p25.1	YWHAQ	7.10618	6.97782	7.41835	7.46617	4.39374	7.11071	6.17632	7.6267	8.00919	6.46277	7.3264	7.39282	6.87944	6.97828	7.07034	6.51135
ENSG00000115750	2	9843443	9934416	1	p25.1	TAF1B	3.03631	3.571	4.094	2.84375	2.87572	3.27233	4.06158	3.55207	3.86987	2.72422	3.91176	3.53162	3.54788	3.10447	3.33998	3.62223
ENSG00000172059	2	10042849	10054836	1	p25.1	KLF11	3.18569	4.38683	3.63249	4.14721	1.33409	4.5709	4.00964	4.71782	6.66215	4.46117	5.15496	6.03779	5.24379	4.49954	4.17385	5.2388
ENSG00000171848	2	10120698	10211725	1	p25.1	RRM2	-1.22532	0.0235858	3.91347	1.14052	-1.82199	-2.05912	0.547797	1.83706	-2.0799	-2.08801	1.60159	2.44518	2.51125	2.81465	3.46849	0.173423
ENSG00000115756	2	10302889	10427617	1	p25.1	HPCAL1	5.56803	5.63948	5.4496	5.63122	5.12825	5.64577	4.10664	5.54118	5.60325	5.23855	5.08803	5.53415	6.29128	5.14227	4.99693	5.79896
ENSG00000115758	2	10439968	10448327	-1	p25.1	ODC1	7.24636	6.12027	7.08544	7.90175	6.23595	5.93019	6.5748	8.90693	9.19918	7.68683	7.09001	6.84794	7.29389	7.52376	8.37264	6.21583
ENSG00000257135	2	10448689	10457693	1	p25.1	ODC1-DT	0.688932	-0.603401	0.0502636	0.887552	-0.296088	0.466641	-0.419131	-0.95683	-1.05695	-0.00613185	-0.0647101	0.369366	-0.399531	0.748042	-1.45758	-0.00797433
ENSG00000115761	2	10570754	10689987	-1	p25.1	NOL10	4.37775	4.47005	4.7062	4.39902	3.13533	3.86286	4.88857	4.99526	5.24418	5.92328	4.86115	4.2962	4.48949	4.45574	4.93045	3.81571
ENSG00000143882	2	10721100	10785110	1	p25.1	ATP6V1C2	-1.41668	-0.609033	-0.78725	0.584305	-0.4902	-0.807399	2.44153	-0.507296	-0.474422	-0.111817	-0.803033	-0.979596	-0.464245	-0.01286	1.27894	0.175104
ENSG00000143870	2	10783391	10837977	-1	p25.1	PDIA6	5.87788	5.65977	6.32391	5.29743	2.7093	5.51106	5.09307	6.60264	5.56124	6.41153	5.53276	6.09641	5.51026	4.35319	5.2777	5.1615
ENSG00000162976	2	11155198	11178870	1	p25.1	SLC66A3	4.84411	4.71889	4.53869	4.69873	1.30043	5.11528	3.79525	4.4832	3.51079	4.03615	4.89241	5.18859	4.34033	3.14181	4.4863	5.20699
ENSG00000134318	2	11179759	11348330	-1	p25.1	ROCK2	5.18181	4.14352	3.73248	4.46889	3.80579	4.6312	4.91637	3.67447	2.39639	1.90142	5.39492	5.19959	5.20455	3.72395	4.64396	5.26327
ENSG00000169016	2	11444375	11466177	-1	p25.1	E2F6	3.00258	3.39542	3.37006	2.0897	1.30918	2.62893	3.02837	3.95932	4.78768	2.47155	2.98642	3.09921	3.32449	2.1561	3.7768	2.39624
ENSG00000134324	2	11677595	11827409	1	p25.1	LPIN1	6.70716	6.71808	5.87037	6.46399	7.19173	6.57265	6.03508	6.63779	7.47415	5.66356	5.99604	6.47527	6.37578	5.98411	7.16628	6.96785
ENSG00000071575	2	12716910	12742734	1	p24.3	TRIB2	6.66887	8.28193	6.89863	6.23876	6.9163	6.35613	6.88984	6.74474	6.80575	6.50161	8.35413	7.20881	8.45171	8.75207	9.04691	9.0171
ENSG00000151779	2	15166914	15561334	-1	p24.3	NBAS	5.30603	4.94878	5.60004	4.81197	3.98259	4.94322	5.1969	6.09187	5.20086	5.01813	5.48288	5.36797	5.20399	4.87548	5.01212	5.22863
ENSG00000079785	2	15591178	15634346	1	p24.3	DDX1	5.69804	6.03321	5.944	5.30095	4.66955	5.39878	6.1879	5.91656	6.46402	6.34151	5.77767	5.58787	5.57976	5.70666	5.78418	5.12466
ENSG00000197872	2	16549459	16666331	-1	p24.2	CYRIA	0.628325	3.19998	1.75912	3.07552	2.43527	2.97864	1.07334	4.60816	3.77964	3.80909	1.03845	3.42356	1.07023	3.09993	2.45269	2.97698
ENSG00000163029	2	17663812	17800242	-1	p24.2	SMC6	5.47932	4.38177	5.44469	5.36111	3.25469	5.12316	5.03894	4.3398	3.39297	3.6654	5.83386	5.60037	5.27078	5.46224	4.88396	5.19045
ENSG00000178295	2	17753858	17788946	1	p24.2	GEN1	3.1701	4.97716	3.00618	3.34693	2.59004	3.3178	4.05712	2.36825	2.45889	2.15562	3.65016	3.32327	2.88692	4.42629	4.27544	3.73344
ENSG00000240857	2	18554723	18560679	-1	p24.2	RDH14	3.50745	3.68019	3.32547	3.2871	3.12133	3.79204	2.85335	3.14783	3.73882	3.65787	3.23303	3.26285	3.29285	2.52576	3.01382	2.93597
ENSG00000228784	2	19868860	19885047	1	p24.1	LINC00954	4.19874	2.18334	2.06479	2.65596	0.720267	4.27617	3.27641	1.10173	0.325282	0.926173	2.63516	2.26336	0.610445	-3.21877	3.02052	3.0662
ENSG00000183891	2	19896631	19901983	-1	p24.1	TTC32	4.55241	5.55828	4.09271	4.80787	4.44536	5.27058	5.47937	2.37977	2.58727	3.411	4.61971	4.64357	4.88658	5.40541	5.43724	4.47989
ENSG00000118965	2	19910263	19990105	-1	p24.1	WDR35	4.35492	4.23839	3.163	3.56066	3.74691	4.02946	3.89352	3.50303	4.83244	3.79765	3.7152	3.33224	4.1153	3.58379	3.95469	3.79917
ENSG00000068697	2	20032650	20051628	-1	p24.1	LAPTM4A	4.34367	7.06207	5.67705	5.80514	4.05263	5.41693	5.76347	6.07695	7.18806	5.47322	5.29948	5.41474	5.19098	6.62714	6.25282	5.91075
ENSG00000055917	2	20248691	20352234	-1	p24.1	PUM2	6.84866	6.84393	7.23403	6.88581	7.15009	7.28421	7.21165	7.44457	7.71618	7.16817	7.19105	7.12399	7.20234	7.54927	7.26749	7.44032
ENSG00000143878	2	20447074	20449440	1	p24.1	RHOB	6.81465	6.05003	7.57043	9.36104	1.56147	5.24351	7.13203	4.54093	6.33366	8.82496	6.73447	6.74779	2.9885	10.114	5.61391	3.6167
ENSG00000118960	2	20560448	20651130	-1	p24.1	HS1BP3	3.89629	4.23614	3.88527	4.11467	2.72909	4.02042	3.55287	3.72826	3.90683	5.20126	3.43373	3.92098	3.80263	3.28891	3.7649	3.61543
ENSG00000118961	2	20684014	20823130	-1	p24.1	LDAH	4.38383	4.60866	3.9119	3.89446	0.636188	3.87559	4.17184	3.8482	1.95967	2.10054	4.30314	4.46201	4.63623	3.15644	3.5639	4.07336
ENSG00000119771	2	23385179	23708611	1	p24.1	KLHL29	-0.557474	2.09998	0.774438	3.19799	3.00743	1.78413	1.61101	1.29488	0.0981056	1.18816	1.65145	0.0305173	-1.49219	0.779243	4.55863	2.3366
ENSG00000119778	2	23748664	23927123	-1	p23.3	ATAD2B	5.45923	4.69167	5.0377	5.02809	4.79601	4.93976	5.59314	5.894	5.30232	4.40564	4.89117	5.09031	4.92257	5.2584	5.12963	5.23166
ENSG00000173960	2	23927285	24004909	1	p23.3	UBXN2A	3.69884	5.2513	4.09272	4.03225	1.8862	3.75074	4.78626	4.99492	5.86541	4.55117	3.78118	4.01134	3.83748	5.17231	5.30236	3.18577
ENSG00000163026	2	24029347	24049575	-1	p23.3	WDCP	3.09177	0.699279	2.32015	1.15194	2.3625	2.27371	2.74726	3.05146	3.73457	0.49452	1.21148	2.50704	2.39585	0.431324	1.44177	2.42572
ENSG00000115128	2	24067586	24076373	-1	p23.3	SF3B6	5.23046	6.09854	6.00243	6.26733	3.65833	5.2204	6.5622	5.7897	6.24172	6.8695	5.89679	5.62089	5.43309	6.22587	6.20133	5.08098
ENSG00000219626	2	24076526	24169640	1	p23.3	FAM228B	2.83929	2.33928	1.8211	1.07371	-0.185996	2.0793	2.43733	1.66525	1.39706	3.38297	1.97231	2.70817	1.93451	2.6553	1.99151	1.63871
ENSG00000115129	2	24077433	24085861	-1	p23.3	TP53I3	1.84035	1.49653	1.44681	4.04679	-1.19432	1.97619	1.96614	0.519647	0.86469	0.722621	1.46722	2.20585	0.976559	1.1146	1.37315	1.29399
ENSG00000198399	2	24202864	24360536	-1	p23.3	ITSN2	7.25238	6.55042	6.7413	6.70172	7.00174	6.86155	7.32016	6.59947	7.35401	6.85411	6.78979	7.1524	7.09212	6.44419	7.14808	6.96642
ENSG00000084676	2	24491254	24770702	1	p23.3	NCOA1	6.65171	6.26278	6.14612	5.99122	5.32282	6.29893	5.9518	6.58111	6.27676	6.04754	6.18162	6.09064	6.16014	5.38577	6.619	6.40774
ENSG00000184924	2	24789728	24793391	-1	p23.3	PTRHD1	2.80186	2.82834	2.81075	2.93461	0.62496	2.85972	3.47333	3.1447	3.52778	4.62624	2.83993	2.83165	2.7038	1.77248	3.25956	2.35352
ENSG00000138092	2	24793136	24822376	1	p23.3	CENPO	2.12886	2.25976	2.45048	1.77756	1.03401	2.04088	3.47016	2.81917	2.83062	1.84555	2.84752	2.12722	2.65114	1.89909	3.09568	2.63561
ENSG00000138031	2	24819169	24920237	-1	p23.3	ADCY3	4.77153	3.691	4.18344	5.28493	4.71304	5.03301	3.98708	5.52064	3.98588	3.54019	5.50172	4.86113	4.95597	3.68597	4.92685	5.48072
ENSG00000115137	2	24943636	24972094	-1	p23.3	DNAJC27	4.09396	4.52738	4.03597	3.90962	4.4927	3.39349	4.52991	5.25482	5.87679	4.40133	4.31568	3.66997	4.11025	4.75655	5.92923	3.91642
ENSG00000115138	2	25160853	25168903	-1	p23.3	POMC	-5.60522	-3.57139	3.86605	4.26213	-4.95454	1.91908	1.08713	3.95509	-2.92769	1.67546	-3.66416	-1.56609	3.35096	2.62003	1.544	1.80131
ENSG00000119772	2	25227855	25342590	-1	p23.3	DNMT3A	8.10624	7.42449	7.10143	6.54067	5.69248	8.19321	7.21689	6.20309	4.28671	6.82771	7.5626	7.68276	7.18269	5.26944	6.52977	7.51772
ENSG00000235072	2	25369136	25375845	-1	p23.3	ARNILA	0.400694	0.435747	0.165406	-0.232232	-0.0196836	0.166807	0.518971	0.746535	-0.161971	0.374699	0.956223	0.596067	0.811397	-0.238717	0.582084	0.300983
ENSG00000138101	2	25377198	25673647	-1	p23.3	DTNB	3.9142	3.78872	3.95672	3.37995	2.62633	3.26302	3.12419	4.00521	3.29495	4.43797	3.79236	3.82159	3.18414	2.77225	3.51809	3.15406
ENSG00000143970	2	25733753	25878487	-1	p23.3	ASXL2	5.75797	3.43235	6.12612	4.87337	4.063	6.03843	5.34469	5.01983	4.73946	2.44676	5.7728	6.08503	6.27115	3.74033	4.16856	6.4235
ENSG00000084731	2	25926598	25982749	-1	p23.3	KIF3C	2.09132	1.33755	3.12747	1.65988	-0.869363	2.84147	0.891251	3.14267	3.73437	-5.18409	2.11839	1.61051	1.45201	1.66491	1.41907	1.88259
ENSG00000084733	2	26034084	26137454	1	p23.3	RAB10	5.83313	4.66172	6.67435	5.96538	3.71018	5.80985	4.83473	6.014	6.23206	4.86913	5.43802	6.19332	6.2194	3.84237	5.10679	5.5587
ENSG00000157833	2	26173088	26189663	1	p23.3	GAREM2	0.115096	1.77878	-2.35847	-1.96521	-2.1902	1.57177	1.81451	2.02628	2.13799	-1.25662	-0.0605877	1.90628	-0.543679	-2.32936	0.716472	1.3691
ENSG00000084754	2	26190635	26244672	-1	p23.3	HADHA	7.27667	6.8999	7.94654	7.41968	4.52918	7.77669	6.51348	7.08444	7.21847	8.72231	7.34582	7.54025	7.0419	5.10398	6.67704	7.26381
ENSG00000138029	2	26243170	26290465	1	p23.3	HADHB	5.48663	5.54953	6.06573	5.96031	4.68625	6.00669	5.36342	5.24802	5.6814	5.75684	5.71716	6.08565	5.4391	4.78286	5.23483	6.03337
ENSG00000173567	2	26308173	26346817	-1	p23.3	ADGRF3	0.387488	-0.358941	0.712539	-0.0643566	-1.85837	1.34496	0.412476	0.614927	0.572953	-1.4909	0.361649	0.237958	0.28966	-0.874157	1.02603	0.350239
ENSG00000138018	2	26308547	26395891	1	p23.3	SELENOI	5.02607	5.04773	5.32579	4.63019	5.20249	5.70016	5.56543	6.17654	6.22349	4.94986	5.04479	5.0968	5.53447	5.42982	6.49398	6.11871
ENSG00000213699	2	26764284	26781231	1	p23.3	SLC35F6	2.64151	4.69015	3.30365	3.45527	3.34033	3.13072	4.00505	4.64772	4.57573	5.44809	3.44446	2.93356	2.79044	3.16368	3.70976	3.44038
ENSG00000084764	2	26970637	27027219	1	p23.3	MAPRE3	1.67517	2.45846	-0.622975	4.73784	3.77552	2.42166	1.85646	3.86865	6.38074	4.30059	3.20492	1.01861	3.4579	3.52369	2.81907	2.11656
ENSG00000119777	2	27032910	27041694	1	p23.3	TMEM214	5.433	4.59845	5.14622	5.81412	4.42492	5.12548	4.55868	5.16687	4.98717	4.15871	5.2679	5.25142	5.28139	3.12165	3.88952	4.9332
ENSG00000084693	2	27042364	27070622	1	p23.3	AGBL5	4.44035	4.86124	3.85083	3.62168	3.09998	3.82324	3.38489	3.2747	4.0734	5.216	3.84962	3.78827	4.20062	4.03245	4.41516	3.44204
ENSG00000228474	2	27070472	27071654	-1	p23.3	OST4	5.62392	5.61964	6.43132	5.80976	3.65245	6.06226	6.29666	5.82344	5.51922	7.72561	6.10542	6.21853	5.61463	5.72849	4.85042	5.87324
ENSG00000138080	2	27078615	27086403	1	p23.3	EMILIN1	1.70603	-1.61858	-0.785678	-0.856051	-1.94635	1.28602	-1.82277	-1.00287	-0.418293	-0.606413	-0.710261	0.822136	-0.219251	-0.114476	-1.78393	-0.384228
ENSG00000138030	2	27086747	27100762	1	p23.3	KHK	0.967701	-2.37136	1.23988	0.428419	-2.96805	0.626545	-0.000306992	0.36878	0.572966	0.668265	1.06411	1.00958	-0.900702	-0.174804	-0.640867	0.650807
ENSG00000143994	2	27123789	27130812	1	p23.3	ABHD1	1.31557	-2.26087	0.51116	0.55302	-2.0389	-1.65649	0.268849	0.12943	-0.659456	0.497216	1.33005	0.0560232	-1.01896	1.19233	-0.735754	-1.03392
ENSG00000138073	2	27130756	27134666	-1	p23.3	PREB	5.33271	4.00757	5.19151	5.10954	4.22865	4.91238	3.74277	5.03151	5.04807	4.16503	4.86197	5.27638	4.65264	4.38341	3.07204	4.88971
ENSG00000138074	2	27199587	27212958	-1	p23.3	SLC5A6	5.66933	6.86769	6.05833	5.16168	4.54258	5.5645	8.09675	6.44994	6.95208	5.91477	6.64069	5.46211	5.01763	7.96096	7.14401	6.8106
ENSG00000138085	2	27212027	27217178	1	p23.3	ATRAID	5.73523	6.29517	5.84706	5.80874	4.68762	5.56126	5.2715	5.2855	4.9387	6.44112	5.77551	5.99965	5.82207	5.34027	5.26594	5.20999
ENSG00000084774	2	27217369	27243943	1	p23.3	CAD	7.15481	4.21611	7.44701	5.471	3.86232	6.45197	4.89178	5.88312	4.18874	4.71929	6.55815	6.58554	6.56839	5.10049	4.61376	6.38899
ENSG00000163794	2	27307400	27308445	-1	p23.3	UCN	0.813004	0.50026	0.236693	0.936783	0.818315	0.222637	0.651819	-0.853458	-1.58291	1.0901	0.0795998	-0.222677	-0.151407	0.171887	-0.338053	-0.32039
ENSG00000115204	2	27309492	27325680	-1	p23.3	MPV17	5.56749	4.94523	5.13529	4.73261	4.16609	5.12741	4.92674	4.34386	2.96868	4.56815	4.5495	4.83919	4.8718	4.70493	4.24201	5.14633
ENSG00000115207	2	27325849	27357034	-1	p23.3	GTF3C2	5.43782	5.26907	5.35863	5.28883	5.13613	5.63659	5.36873	5.70918	5.54988	5.18088	5.31184	5.20798	5.26885	5.32997	5.07602	5.63937
ENSG00000115211	2	27364352	27370457	-1	p23.3	EIF2B4	5.1126	5.03778	4.73834	5.45793	5.77808	4.90629	5.06127	4.02791	4.41495	4.76994	5.10394	4.95718	4.6086	4.68631	4.54151	4.71839
ENSG00000115234	2	27370496	27377535	1	p23.3	SNX17	6.41229	6.04663	6.52407	6.07324	5.75781	6.63269	5.12497	5.77882	6.03363	6.53993	6.32836	6.54242	6.32619	5.47782	4.77358	6.19604
ENSG00000163795	2	27377235	27380790	-1	p23.3	ZNF513	4.44529	4.47877	3.5689	4.11983	3.64364	4.66783	5.20773	3.20021	3.71691	4.46682	4.63913	3.89447	3.89376	4.35495	4.06804	4.2173
ENSG00000115241	2	27381195	27409591	-1	p23.3	PPM1G	6.28523	5.84372	6.71087	6.62456	6.06112	6.41305	5.94177	6.62726	7.23729	7.44209	6.81	6.54601	6.63952	5.96929	6.47428	5.93001
ENSG00000115216	2	27427790	27442259	1	p23.3	NRBP1	5.84148	6.89156	5.64556	6.36592	6.50568	6.40619	6.84863	6.99184	8.04856	7.19994	6.904	6.81749	5.81206	6.85291	6.25323	6.35089
ENSG00000157992	2	27442366	27446481	1	p23.3	KRTCAP3	2.46737	2.69875	2.64629	2.8267	2.0887	3.61846	2.51564	3.07469	2.34165	1.56671	2.80378	1.39305	4.1581	1.57096	3.8892	1.09061
ENSG00000138002	2	27444377	27489805	-1	p23.3	IFT172	4.33166	4.23025	3.63728	3.83588	2.80868	3.6201	4.22787	2.8627	2.85561	2.81062	3.897	3.42687	3.7694	3.84411	4.2515	3.68977
ENSG00000243943	2	27582969	27623217	1	p23.3	ZNF512	5.3951	4.46926	4.09636	4.37481	3.55729	5.32186	4.66056	3.39004	2.70816	1.14884	3.958	4.64798	4.12689	3.75263	3.77798	4.162
ENSG00000198522	2	27628247	27651511	1	p23.3	GPN1	4.1012	4.57433	4.53418	4.52389	3.88149	4.3255	4.95448	5.88228	6.8811	5.93457	4.55647	4.43239	4.62109	5.92342	5.54324	4.39971
ENSG00000119760	2	27650809	27663840	-1	p23.3	SUPT7L	5.93757	6.06877	5.94022	6.59657	5.77522	6.30883	7.3984	5.81134	6.25197	5.95833	6.53304	6.47193	6.49979	6.72613	6.7894	6.46297
ENSG00000163798	2	27663471	27694976	1	p23.3	SLC4A1AP	4.95459	4.59753	4.59631	4.83257	4.15115	4.5983	5.26097	4.7638	5.56508	4.57938	4.97817	4.59588	4.86612	4.6255	4.84171	4.61409
ENSG00000243147	2	27771717	27988087	1	p23.2	MRPL33	3.88589	4.08698	4.83628	4.22993	3.36662	4.30603	4.65362	3.90032	4.44974	5.65147	4.24343	4.30747	4.28951	4.66575	3.85371	4.09254
ENSG00000171174	2	27781379	27890681	-1	p23.2	RBKS	-0.0756995	1.13363	1.5603	1.87478	-2.14724	-0.764406	2.72248	3.10623	3.61397	1.31775	1.00967	0.140936	0.909543	3.51536	1.4589	0.870177
ENSG00000158019	2	27889941	28338901	1	p23.2	BABAM2	3.3687	4.40712	3.75267	4.34289	3.07661	3.3173	3.96346	4.44284	4.32613	5.09753	4.16361	3.27722	3.77481	5.00689	3.72657	3.49562
ENSG00000075426	2	28392448	28417317	1	p23.2	FOSL2	3.18412	7.2585	6.5445	6.85089	3.69204	5.7042	7.79456	9.84962	9.6578	8.46176	4.5522	5.15538	5.51159	8.24057	7.9624	8.77912
ENSG00000163803	2	28457145	28644142	1	p23.2	PLB1	-0.577871	1.37545	0.764556	2.51262	-2.52824	1.3664	-0.595293	2.69996	3.61416	1.55396	-0.348745	1.65585	1.22066	4.11117	2.27369	-0.132901
ENSG00000213639	2	28751640	28802940	1	p23.2	PPP1CB	5.69738	8.34471	6.9433	7.54037	6.7507	6.52741	8.82201	8.9968	10.1773	7.88407	7.64403	6.70847	7.6775	10.0175	9.94324	7.74891
ENSG00000163806	2	28782517	28850611	1	p23.2	SPDYA	-0.931656	0.296008	0.142241	-0.328194	-0.108607	-0.475992	2.45186	0.218088	0.586846	1.50511	0.640462	-0.609617	0.201076	2.332	2.01604	1.37838
ENSG00000171103	2	28849821	28870309	-1	p23.2	TRMT61B	3.48656	4.2046	3.57666	3.58251	2.67461	3.30035	4.62908	2.78215	3.96832	4.78577	3.82854	3.83322	3.49229	4.10364	3.50157	3.1445
ENSG00000163811	2	28894667	28948219	1	p23.2	WDR43	6.45848	6.60452	6.77418	6.32586	4.95734	6.12281	7.47957	7.23346	6.94113	7.41347	6.78225	6.11711	6.49483	7.11379	7.54226	6.14451
ENSG00000189350	2	28956611	29052230	1	p23.2	TOGARAM2	0.38897	1.88841	0.945288	0.65941	1.15066	1.42267	-0.745243	1.33055	0.0623544	1.63474	0.000484658	0.916231	0.0466865	2.07769	1.06098	1.64005
ENSG00000115295	2	29097705	29189643	1	p23.2	CLIP4	4.55554	5.52958	4.83988	4.31284	5.00797	5.4638	5.00443	4.86555	4.00444	4.38782	4.54689	4.01371	4.00724	4.86647	4.3934	5.49678
ENSG00000119801	2	30146941	30160533	1	p23.1	YPEL5	6.30462	8.61495	8.68879	10.4935	8.30237	6.9847	8.69808	10.6762	11.1286	9.56745	8.60684	8.19354	8.08967	10.55	10.6044	9.24713
ENSG00000213626	2	30231534	30323730	1	p23.1	LBH	8.19554	6.47292	8.28577	6.13524	5.35009	7.20514	5.45829	7.96089	8.75777	4.74392	6.33043	7.27128	6.6563	5.15949	6.98539	6.54387
ENSG00000172954	2	30447226	30644225	1	p23.1	LCLAT1	3.86373	3.66527	4.99337	2.89791	1.30047	3.49774	3.38279	4.20405	3.90693	2.84442	4.30472	4.21358	3.8515	3.03407	3.2465	4.71317
ENSG00000013016	2	31234152	31269451	1	p23.1	EHD3	1.25169	-0.731501	-0.198345	-1.11773	-2.41682	1.16271	-0.00137349	0.825574	1.04151	-0.312931	1.27989	1.4603	-2.76411	-1.84263	-0.968175	0.929073
ENSG00000162959	2	31865060	32011230	-1	p22.3	MEMO1	1.71405	1.86637	2.21227	0.7543	0.449393	2.39996	1.3672	1.85864	1.02239	2.72501	1.39399	2.02032	1.10743	1.3482	0.660136	1.52944
ENSG00000162961	2	31867809	32039805	-1	p22.3	DPY30	3.34575	2.79838	4.43974	4.37052	1.64545	3.44248	3.11665	3.45321	4.27547	3.56903	4.55519	4.05043	4.09984	3.1486	2.38738	3.64529
ENSG00000021574	2	32063556	32157637	1	p22.3	SPAST	4.34497	3.43492	5.14993	4.18699	3.65527	4.96124	3.37459	3.93612	5.03979	3.53928	4.25607	4.5323	4.91304	3.80608	4.20255	4.55949
ENSG00000152683	2	32165841	32224379	1	p22.3	SLC30A6	4.00069	3.9831	4.13763	3.59078	3.82596	4.37774	3.69477	3.86338	3.79953	2.54707	3.78281	4.12072	3.98618	3.79431	2.76234	4.57374
ENSG00000119820	2	32277904	32316594	1	p22.3	YIPF4	4.99173	4.14513	4.75702	5.1726	4.70428	5.31455	4.77741	5.04097	5.38783	3.73112	3.95235	4.61987	4.34157	4.41892	4.02427	5.33969
ENSG00000115760	2	32357028	32618899	1	p22.3	BIRC6	8.30628	6.21353	8.00414	6.54482	7.73749	7.65094	7.71243	7.63143	7.13051	6.86987	7.41045	7.69264	7.10218	7.42707	7.01487	7.57941
ENSG00000018699	2	32628032	32821051	1	p22.3	TTC27	4.48134	4.13946	4.70319	4.47007	0.345144	4.22245	4.03439	4.63585	4.29798	3.22294	4.4486	4.9413	4.67452	3.47814	3.70509	4.21131
ENSG00000152689	2	33436324	33564750	1	p22.3	RASGRP3	0.0803838	-0.229889	-0.00685304	-0.248469	0.86287	0.621428	2.57121	3.89158	3.31656	1.55717	-0.56843	1.91943	-0.336599	1.87856	2.23045	1.90291
ENSG00000119812	2	33583660	33599382	-1	p22.3	FAM98A	3.8446	2.6111	3.32025	3.92874	2.82994	3.74578	5.85092	4.42258	4.90998	2.06114	3.28916	3.47574	3.33824	3.33539	3.99843	4.04439
ENSG00000150938	2	36355778	36551135	1	p22.2	CRIM1	1.87888	6.06097	-0.144466	0.442235	-1.18992	1.46397	1.82224	1.2974	1.59366	1.31032	0.860655	1.06643	0.274475	2.96724	3.40993	1.9322
ENSG00000171055	2	36531805	36646087	-1	p22.2	FEZ2	2.33602	2.39777	1.83459	2.66706	1.79151	2.95247	4.20338	2.76212	2.68751	1.69994	2.22931	2.98568	1.70654	3.3384	3.29811	3.39438
ENSG00000115808	2	36837698	36966536	-1	p22.2	STRN	5.67324	6.27059	6.0584	5.88785	5.29368	5.82589	6.03562	5.50048	5.38289	5.66535	6.40985	6.03234	6.15465	5.86762	6.16855	5.93563
ENSG00000008869	2	36968383	37084372	-1	p22.2	HEATR5B	6.216	6.05909	6.08776	5.41286	5.31341	5.96716	6.58188	6.00145	4.57443	4.5282	6.45183	6.06204	6.07145	5.85181	5.91151	6.59826
ENSG00000152133	2	37084451	37099244	1	p22.2	GPATCH11	3.14268	1.29426	3.5499	2.85728	3.72803	3.6326	3.01731	4.3191	5.66408	3.09513	2.69356	3.49579	3.7275	2.38306	3.49455	3.18615
ENSG00000055332	2	37099210	37157522	-1	p22.2	EIF2AK2	6.98575	5.32675	6.7043	4.93729	4.32248	6.23855	7.74943	7.64564	6.2803	6.90204	6.20575	6.53377	5.58976	6.86552	6.3833	5.60259
ENSG00000218739	2	37196488	37216193	1	p22.2	CEBPZOS	4.63099	5.18157	4.77433	4.66341	4.24099	5.16733	5.13643	3.52911	3.51881	3.76557	5.05562	5.07979	5.09358	5.45704	4.88878	4.89795
ENSG00000115816	2	37201612	37231596	-1	p22.2	CEBPZ	5.046	5.6945	5.11739	4.72852	4.89338	4.85636	6.20646	6.41253	6.7925	5.80867	5.52153	5.33403	5.26398	6.67868	5.65667	5.19906
ENSG00000003509	2	37231631	37253403	1	p22.2	NDUFAF7	4.01071	3.78525	3.38902	2.69388	4.30352	3.82175	4.52128	3.22457	3.46174	3.72473	3.71521	3.56198	3.36105	4.30124	3.62773	4.41504
ENSG00000115825	2	37250502	37324833	-1	p22.2	PRKD3	2.02725	2.7134	5.00265	5.52212	3.07425	5.92533	7.57058	5.59024	6.70766	6.28391	6.00496	5.38182	2.53695	3.77437	3.02045	6.01947
ENSG00000163171	2	37641882	37738468	-1	p22.2	CDC42EP3	5.25181	4.79699	5.30234	6.66487	3.50096	5.85166	4.09715	6.46259	7.52582	7.51307	2.41697	5.89169	5.52892	5.74965	7.08724	5.43233
ENSG00000115841	2	37923187	38067142	1	p22.2	RMDN2	0.38351	2.10627	1.12015	1.47145	-3.01619	2.35309	1.80913	-0.336245	0.264121	1.50688	1.57558	1.45045	1.07587	-0.0778628	0.55346	1.59374
ENSG00000119787	2	38293954	38377285	-1	p22.1	ATL2	4.85148	5.81958	5.02363	5.45215	5.46129	5.11215	6.13823	5.72396	6.38235	5.18541	5.93027	5.85572	5.66103	6.79697	7.27454	5.63341
ENSG00000213553	2	38481851	38482804	1	p22.1	RPLP0P6	3.42886	3.77896	4.45962	3.5373	2.4619	4.23997	4.10885	4.5571	5.04583	7.14599	3.92807	3.72016	3.79077	2.97829	4.44728	3.91024
ENSG00000143889	2	38561969	38603586	-1	p22.1	HNRNPLL	3.54115	5.76075	4.63635	4.05428	4.35918	4.04806	-0.250473	3.89727	5.20733	5.64869	4.70002	5.29285	4.56142	4.27644	5.37138	5.3465
ENSG00000143891	2	38666081	38741237	1	p22.1	GALM	2.96172	4.6394	3.81513	3.91108	1.06341	3.58514	2.02087	3.5643	2.82878	3.75927	4.44158	4.43226	3.93672	2.58762	3.17634	4.64662
ENSG00000115875	2	38743599	38751494	-1	p22.1	SRSF7	7.80334	8.58845	8.17353	10.0152	7.76703	7.46407	8.90973	8.67658	8.31879	8.09085	8.16116	8.55614	8.06849	8.04396	8.08781	8.32592
ENSG00000152147	2	38751534	38785002	1	p22.1	GEMIN6	2.27657	0.459285	2.63582	1.87238	0.618845	1.75403	1.55194	2.48873	2.89064	1.09951	1.64771	1.89581	2.13102	0.963348	1.21468	1.61275
ENSG00000163214	2	38797729	38875934	-1	p22.1	DHX57	3.93792	3.7297	3.37362	3.93417	4.12984	3.81671	4.69083	4.33573	4.5643	4.04859	3.82295	3.7534	3.96799	4.85904	5.24726	3.75456
ENSG00000188010	2	38875962	38929072	1	p22.1	MORN2	-0.32302	-0.15204	1.16678	1.32699	1.38757	-1.20286	-0.0279612	2.01351	2.49052	2.09571	0.581664	-0.946378	-0.871107	0.746298	1.41574	-0.450616
ENSG00000115904	2	38981549	39124345	-1	p22.1	SOS1	6.31519	4.81695	6.41084	5.11705	5.43211	6.33872	4.92368	5.76646	5.0146	5.63276	7.40972	7.06172	5.94185	6.66251	6.77555	7.09229
ENSG00000011566	2	39249266	39437301	-1	p22.1	MAP4K3	4.50455	5.56277	4.28041	4.6632	4.6124	4.11266	5.52328	3.88458	4.0419	2.88619	5.04312	4.25287	4.65354	4.73764	5.28332	4.57836
ENSG00000231312	2	39436530	39665343	1	p22.1	MAP4K3-DT	0.987069	2.31997	1.87094	1.63895	0.65107	1.20995	1.86877	1.11389	0.299669	1.97615	0.644152	0.84025	0.975612	0.571854	-0.523518	0.927615
ENSG00000138050	2	39736060	39779267	-1	p22.1	THUMPD2	4.19525	5.52656	3.5605	4.47252	5.2781	3.68997	6.62091	4.2992	4.15768	5.80818	5.10539	4.0859	4.10127	5.62156	6.37189	4.39623
ENSG00000183023	2	40097270	40611053	-1	p22.1	SLC8A1	-1.45557	1.23697	1.22587	1.63427	0.103968	1.51959	-1.12287	2.72442	-0.839563	1.3657	1.23424	2.03899	3.71973	0.671841	0.666932	0.524362
ENSG00000143924	2	42169353	42332548	1	p21	EML4	7.31806	7.74609	6.42105	6.34977	8.45502	7.34629	7.66053	7.56865	8.19273	8.95307	7.09988	7.54942	6.86752	8.17226	8.33752	7.83971
ENSG00000115944	2	42333546	42425088	-1	p21	COX7A2L	6.05447	6.70233	7.18972	6.24678	4.34768	6.70947	5.83886	5.61486	5.90463	7.23245	6.22689	6.57249	6.24538	5.64901	5.77412	5.82597
ENSG00000057935	2	42494569	42756947	1	p21	MTA3	5.35396	5.61143	5.37362	4.65925	1.61891	5.01383	4.64254	5.21391	4.01782	3.87295	5.49636	5.01299	4.59432	4.14805	4.76688	5.73979
ENSG00000152518	2	43222402	43226606	-1	p21	ZFP36L2	8.5591	11.2031	9.00736	9.35244	8.05877	9.6909	8.40579	9.39754	10.0495	7.72793	9.52061	9.88215	9.51738	9.5928	8.90919	10.5284
ENSG00000279873	2	43227210	43228855	1	p21	LINC01126	0.60649	0.617405	-0.385712	2.49535	0.542893	-0.309472	0.579303	-1.36016	0.0733893	-0.531832	0.479793	0.187821	0.0750687	1.65593	-0.241333	0.668003
ENSG00000115970	2	43230851	43596038	-1	p21	THADA	5.49945	5.96424	5.9413	5.90643	4.2403	5.61071	5.79192	6.0563	5.22759	5.32968	5.6978	5.5058	5.61495	5.7375	5.90765	5.89765
ENSG00000152527	2	43637260	43767987	1	p21	PLEKHH2	-0.35988	-7.35427	-3.07325	-0.212426	-1.77952	-0.433321	-0.0276452	-0.760941	1.11013	-0.0428706	0.821935	0.223506	1.20861	0.236271	-1.01815	-2.59055
ENSG00000138036	2	43774039	43810010	1	p21	DYNC2LI1	1.40533	2.61409	-0.19131	2.06626	-0.588017	1.31925	2.19355	1.04983	1.23336	0.470357	2.24292	2.33373	1.92726	2.13903	1.3111	1.94181
ENSG00000138095	2	43886224	43996226	-1	p21	LRPPRC	7.22893	6.50772	7.57263	6.71807	5.42597	7.11625	6.86624	6.95427	7.06009	6.70135	6.95985	6.90386	6.98282	6.42498	6.70355	6.53655
ENSG00000138032	2	44167969	44244384	1	p21	PPM1B	3.15776	5.60539	3.99899	4.71116	5.51078	4.27696	6.29014	4.3831	5.13314	5.04408	4.51127	3.79818	4.44463	6.05987	6.44366	5.02306
ENSG00000138078	2	44316281	44361862	-1	p21	PREPL	4.73934	3.3438	4.25717	3.94765	4.47267	4.42488	5.3635	4.16313	5.84545	1.63717	3.10684	4.1387	3.85637	4.85018	5.59296	4.18359
ENSG00000143919	2	44361947	44772592	1	p21	CAMKMT	2.13386	2.76966	2.48888	2.87055	2.05365	1.64435	3.10244	2.80111	2.60749	2.90343	3.20847	2.00074	2.88735	2.61124	2.60783	2.26889
ENSG00000068784	2	45388680	45612165	-1	p21	SRBD1	3.75468	3.13268	4.16701	4.38315	3.05561	3.41544	3.08909	3.3564	1.42798	2.16506	3.85123	4.33218	4.06367	3.38348	2.98551	3.50062
ENSG00000171132	2	45651345	46187990	1	p21	PRKCE	3.41521	4.10114	3.13633	3.13684	3.24908	2.6699	3.43444	3.71405	3.73566	4.42361	2.99214	3.49465	2.66805	3.58136	3.79466	2.33124
ENSG00000116016	2	46293667	46386697	1	p21	EPAS1	-4.32382	3.88579	-2.53712	-1.64065	-1.4438	-0.0775607	2.59913	1.42049	6.89817	1.15291	-2.05262	-1.23655	-3.61685	1.2475	2.33304	-1.65798
ENSG00000250565	2	46490750	46542577	-1	p21	ATP6V1E2	3.01688	2.11851	3.63312	2.39621	0.860181	3.17197	2.9438	2.61231	2.46469	1.81998	3.27185	2.69134	3.54993	2.65213	2.62725	2.83829
ENSG00000119729	2	46541806	46584688	1	p21	RHOQ	4.05134	3.60571	3.67424	4.52904	3.16917	5.11171	4.81876	3.89006	5.28768	3.53809	3.54796	4.19281	4.03221	4.11241	4.17103	4.44179
ENSG00000151665	2	46580937	46617055	-1	p21	PIGF	3.00293	1.21731	2.70341	1.7253	-0.6108	2.95662	2.42868	0.883372	0.342268	-0.947618	2.21169	2.33472	2.55473	1.82537	1.74131	2.83041
ENSG00000119878	2	46616416	46630176	1	p21	CRIPT	2.20246	2.07761	2.08686	1.94146	3.28031	2.08525	3.84885	3.15338	4.01017	3.57214	2.24401	2.28925	2.1468	2.72814	2.47874	3.01217
ENSG00000171150	2	46698952	46780245	1	p21	SOCS5	4.39895	4.4731	3.94413	4.10204	3.89619	4.6514	6.41254	4.19365	4.75419	3.90233	4.1662	4.63209	4.5954	5.0225	5.19188	3.64553
ENSG00000180398	2	46901870	46941855	-1	p21	MCFD2	5.11167	5.86546	5.54093	5.18291	4.96779	6.12738	5.87149	6.2547	6.51059	6.10594	4.93981	5.52649	5.3193	5.1809	5.97137	5.44572
ENSG00000068724	2	46916157	47076137	1	p21	TTC7A	5.76046	5.257	5.98124	5.83363	5.10604	5.60961	4.93241	6.31039	6.00697	6.60121	5.61702	6.16432	5.03314	5.19791	5.47001	5.90282
ENSG00000143933	2	47160083	47176921	-1	p21	CALM2	6.42902	7.09117	7.54813	6.8715	6.05162	7.60098	7.16241	8.31705	8.7599	6.08658	6.11494	6.49883	7.1707	6.40736	6.81118	7.50124
ENSG00000095002	2	47403067	47663146	1	p21	MSH2	5.74436	4.71673	6.12747	5.26249	2.2824	4.51283	3.45305	3.87072	4.32169	3.94742	4.98664	5.19925	5.10743	3.77731	3.72287	4.15015
ENSG00000116062	2	47695530	47810063	1	p16.3	MSH6	5.60581	5.88312	5.08361	5.17402	4.74549	5.21471	6.27804	6.35294	6.64741	5.91719	5.45353	5.65331	5.16412	5.55429	6.44776	5.34463
ENSG00000138081	2	47789316	47906498	-1	p16.3	FBXO11	6.19664	5.50288	5.84704	5.17679	5.83174	5.94191	6.29263	6.52876	7.19252	5.88063	5.87849	5.94607	5.94142	5.99118	6.8861	5.98665
ENSG00000170802	2	48314637	48379295	1	p16.3	FOXN2	5.13011	5.23196	5.56528	6.18525	6.18278	5.71754	5.11858	6.63746	7.39414	6.13037	5.98242	5.94491	5.94127	5.7824	7.31185	5.73263
ENSG00000162869	2	48440598	48515391	1	p16.3	PPP1R21	5.75548	5.24362	4.89236	5.40865	3.82171	5.35762	4.72824	4.47621	3.89263	4.13283	5.08575	5.45648	4.57211	4.0015	4.41996	5.20395
ENSG00000243244	2	48529383	48598513	1	p16.3	STON1	-0.235866	4.02653	1.19971	0.366971	2.70817	1.36473	1.70287	0.703765	-0.922919	2.19991	1.32931	0.451266	0.670405	1.29159	0.746036	2.13579
ENSG00000115239	2	53532672	53860160	-1	p16.2	ASB3	0.54661	0.809379	0.491227	1.04382	1.39669	-0.50768	1.52716	0.0852578	0.102429	-0.50487	0.448635	0.149666	0.690035	0.928532	0.785144	0.593381
ENSG00000143942	2	53767804	53775196	1	p16.2	CHAC2	-0.253018	-3.45836	1.61859	1.22663	-0.967696	0.610268	1.41706	2.8692	3.07064	-0.800178	1.21159	1.20038	0.630245	0.0477648	0.216917	0.524058
ENSG00000068912	2	53787044	53818819	1	p16.2	ERLEC1	4.03685	5.01013	4.89965	4.50029	4.72326	5.3509	5.41217	4.99342	6.04695	4.66172	3.93177	4.81624	4.79863	5.23948	4.9068	5.13779
ENSG00000119737	2	53852912	53859967	-1	p16.2	GPR75	1.12716	-1.52614	0.617397	-0.699848	1.1174	0.240715	-0.0348303	0.828578	1.01407	0.30713	0.384399	0.206012	1.17926	2.153	1.31454	-0.0111008
ENSG00000068878	2	53864069	53970993	-1	p16.2	PSME4	6.87295	5.48419	6.07392	6.15427	6.70809	5.66675	7.02329	7.21237	7.3471	6.17988	6.63005	6.16433	6.17792	7.89006	8.19843	6.07763
ENSG00000170634	2	53970838	54305300	1	p16.2	ACYP2	3.27108	2.78107	3.96125	3.45104	1.49204	2.88246	4.11566	3.30549	2.48166	4.34899	3.79819	2.96761	2.88752	2.66345	3.28595	2.95379
ENSG00000115306	2	54456317	54671446	1	p16.2	SPTBN1	8.62738	8.70641	8.35945	6.7146	7.30145	7.90341	9.21286	8.73539	9.94669	7.87302	7.55209	8.18762	8.17883	9.39149	9.21223	8.31837
ENSG00000214595	2	54723499	54972025	1	p16.1	EML6	2.17959	-3.95555	1.83888	2.56427	0.662739	0.905846	2.99623	0.645141	0.811072	-1.5887	2.12369	0.0303472	0.153071	1.59345	2.01941	1.38643
ENSG00000115310	2	54972187	55112621	-1	p16.1	RTN4	6.00633	6.1493	7.20629	7.57328	5.58784	6.19893	6.71518	6.69286	7.5033	6.43278	6.60457	6.79289	6.50181	6.15448	7.08955	6.29702
ENSG00000162994	2	55172547	55232563	-1	p16.1	CLHC1	1.96788	1.80788	1.25188	1.84657	0.653133	1.63849	1.20009	0.423473	0.244901	1.95434	1.00795	1.37558	1.61798	1.90764	1.60015	0.825768
ENSG00000227799	2	55224280	55225908	1	p16.1	CDPF1P1	0.630919	-0.482775	0.250627	-0.314267	-0.391397	0.46245	-1.36128	-0.770444	-1.03361	-3.18366	0.120476	-0.0462113	0.233614	-0.561986	-1.34579	-0.92708
ENSG00000143947	2	55231903	55235853	1	p16.1	RPS27A	10.5337	10.7122	11.068	10.7514	9.31304	10.9655	10.9678	10.4239	10.8096	11.6977	10.7304	10.8346	10.74	10.0288	10.5261	10.7069
ENSG00000085760	2	55236595	55269347	-1	p16.1	MTIF2	5.03658	4.79295	4.50126	5.51528	4.33105	4.83166	4.35852	4.2432	3.2843	4.42499	5.17936	5.43943	4.84397	4.35009	4.11701	5.28401
ENSG00000162997	2	55282319	55284522	1	p16.1	PRORSD1P	1.56651	2.14924	0.297124	2.54088	0.223895	1.45142	2.12234	-1.07145	0.639327	-1.58774	1.3033	1.12526	2.26844	1.84861	0.27968	0.861491
ENSG00000115355	2	55287842	55419895	-1	p16.1	CCDC88A	5.94578	4.52815	5.65793	4.73392	4.76428	5.25662	5.52229	4.53004	4.03657	4.4609	5.3718	5.55205	4.95506	3.96165	4.95595	4.52971
ENSG00000163001	2	55519604	55545079	1	p16.1	CFAP36	3.78156	5.96907	3.49734	4.555	4.63549	4.46328	4.38363	4.36074	4.80769	6.63135	5.11193	4.32376	4.93815	5.04451	4.95461	4.81639
ENSG00000275052	2	55547292	55618880	-1	p16.1	PPP4R3B	7.01969	6.28168	6.93073	7.25115	7.51183	6.86755	7.34561	6.80614	7.33098	6.46521	6.60128	6.92305	6.86925	7.371	6.99892	7.14434
ENSG00000138035	2	55634061	55693863	-1	p16.1	PNPT1	6.18875	3.33271	6.07914	4.53771	3.12557	5.2793	4.80181	5.02569	4.59615	4.92858	5.30958	5.34398	5.28215	4.8008	4.80581	4.95879
ENSG00000028116	2	57907629	58159920	1	p16.1	VRK2	3.65738	3.5362	2.67051	3.03733	2.41951	3.34041	3.38594	3.75291	4.07325	4.21682	3.21611	3.92443	3.00444	2.9576	3.06512	3.51431
ENSG00000115392	2	58159243	58241372	-1	p16.1	FANCL	2.19703	2.61802	1.66429	1.63515	2.17059	1.76531	1.57545	1.09152	1.15476	0.382259	1.75716	2.4117	2.059	1.99106	2.42151	1.93958
ENSG00000233426	2	58251440	58252525	1	p16.1	EIF3FP3	1.22281	2.26281	0.605498	0.847249	0.833248	2.0721	1.67057	2.20353	1.69883	5.12348	1.07782	1.07038	0.927349	0.105491	1.50206	1.86997
ENSG00000119866	2	60450520	60554467	-1	p16.1	BCL11A	-1.56701	-0.0575006	-0.00906198	-0.592228	0.59106	1.19262	0.060899	1.51905	1.29178	3.63912	-0.902206	2.05869	0.884539	1.14074	1.1178	1.9096
ENSG00000115421	2	60756253	60802086	1	p16.1	PAPOLG	4.62462	4.30484	4.67882	3.73944	5.8194	4.34873	5.21796	5.83558	5.87511	3.64878	4.20767	4.39465	4.34932	4.76655	5.08018	4.58602
ENSG00000162924	2	60881521	60931612	1	p16.1	REL	4.93916	4.66555	4.96364	5.24932	6.61716	4.84803	7.41574	8.60663	8.37628	4.96758	4.82838	4.91148	5.50421	6.57171	6.69077	5.87241
ENSG00000237522	2	60936819	60938049	-1	p16.1	NONOP2	1.06601	-1.12542	0.636678	-0.238233	3.25633	0.588558	1.28491	3.58206	3.10937	0.877541	0.666724	0.911348	1.05684	1.44507	1.578	1.41956
ENSG00000232713	2	60938204	60938604	-1	p16.1	RPS12P3	-0.289717	-2.10902	-0.711911	-1.76132	1.85402	-0.910383	0.265256	2.27868	1.85537	-1.10239	-0.566202	-0.431391	-0.157154	0.0937264	0.354158	-0.184763
ENSG00000162927	2	60940222	61018259	-1	p15	PUS10	2.47509	2.32352	2.59029	2.38014	5.14526	2.3906	3.13279	3.12922	3.03227	1.35395	2.64243	2.6901	2.93796	3.59805	3.77654	3.3267
ENSG00000162928	2	61017225	61051990	1	p15	PEX13	3.61786	3.58251	3.59227	2.38557	4.5164	4.07745	4.00198	4.53854	4.95319	3.35292	3.82654	3.90278	4.14511	3.87618	4.19568	3.74138
ENSG00000162929	2	61065871	61138034	1	p15	KIAA1841	1.67221	1.73161	2.42927	1.85296	-0.340123	0.849753	0.88158	1.94776	2.35856	-0.0447553	2.21721	1.82754	2.26998	0.87886	1.29093	3.00451
ENSG00000173209	2	61177418	61191203	1	p15	AHSA2P	7.81201	7.76168	5.98607	7.25754	6.13092	7.72132	7.55238	4.73062	4.00273	5.64132	6.98688	7.08804	6.46821	6.68769	6.18726	7.71444
ENSG00000115464	2	61187463	61471087	-1	p15	USP34	8.19194	5.91173	7.9763	6.21727	7.8465	7.63229	7.38702	7.26069	7.12043	6.12782	7.30828	7.59736	7.36206	7.43068	6.99622	7.55026
ENSG00000270820	2	61471188	61484130	1	p15	USP34-DT	0.510291	0.576362	0.314485	1.13084	-0.19805	-0.71547	-0.3784	-0.310244	-0.472803	-1.08213	-1.26436	0.083399	0.00456934	0.371341	-0.553358	-0.0773786
ENSG00000082898	2	61476032	61538741	-1	p15	XPO1	8.30146	6.21822	7.74146	6.82519	7.39346	7.34708	7.24926	6.15643	6.00029	4.60372	7.52967	7.55735	7.3583	7.25263	7.54937	7.52614
ENSG00000170264	2	61824848	61854143	-1	p15	FAM161A	2.02663	1.81307	2.21494	2.44995	-1.30549	1.50833	1.05544	-0.357759	0.54752	0.468464	1.49003	1.94776	1.48563	0.790528	1.30779	0.692641
ENSG00000115484	2	61868085	61888671	-1	p15	CCT4	6.74291	7.0427	7.37924	7.10083	5.7533	6.46001	6.79103	7.27303	7.28831	7.77494	7.08455	7.01017	6.5206	6.36705	6.6759	6.31149
ENSG00000173163	2	61888724	62147247	1	p15	COMMD1	2.40478	3.80147	3.18384	3.62046	1.36759	2.32986	3.25331	3.48627	2.75657	4.63842	3.40775	2.8542	2.6993	2.81844	1.59756	2.47663
ENSG00000170340	2	62196115	62224731	1	p15	B3GNT2	4.75402	6.08447	5.38311	6.60731	6.39913	5.17151	6.25532	6.02306	6.1417	3.51562	5.91613	6.24221	5.16013	6.09316	6.52787	5.39275
ENSG00000115504	2	62673851	63046487	1	p15	EHBP1	4.41334	3.75305	4.35363	4.00331	3.19552	3.94238	4.0805	5.05978	4.07094	3.6548	4.29932	4.28524	4.42678	4.25768	4.90071	4.01427
ENSG00000143951	2	63119559	63827843	-1	p15	WDPCP	2.99995	3.25967	2.46831	2.41719	2.4564	2.49514	3.3974	3.14529	3.48998	3.61107	2.99053	3.04304	2.59162	2.92286	2.763	2.44345
ENSG00000014641	2	63588609	63607197	1	p15	MDH1	6.22468	6.43837	6.89059	6.42287	6.93263	6.15458	7.02259	6.1575	6.64792	6.5378	6.56032	6.26265	6.22897	6.05841	5.97629	6.15991
ENSG00000169764	2	63840952	63891562	1	p15	UGP2	6.36148	6.02944	6.48057	5.56062	4.30102	5.93962	4.51529	5.32741	5.03703	5.90772	7.05936	6.63356	5.63903	5.60526	6.38239	6.05481
ENSG00000143952	2	63892146	64019428	-1	p14	VPS54	5.29781	5.17984	4.54472	5.02714	6.33112	4.68522	4.26459	4.23341	4.27084	3.63951	5.39218	5.23696	5.22493	5.20791	5.86278	4.72032
ENSG00000197329	2	64092652	64144420	-1	p14	PELI1	4.70717	10.4636	5.65221	9.47639	8.75004	3.72934	8.74291	7.39705	8.98778	5.85986	9.121	5.61083	6.79363	9.37979	10.5047	7.5733
ENSG00000119862	2	64453969	64461381	1	p14	LGALSL	0.278488	1.55285	0.165845	0.643651	-2.3106	-2.23457	-0.459526	-1.11206	2.43324	-0.860026	-0.259929	-0.558821	-0.759779	-3.74768	1.00888	-1.17103
ENSG00000119844	2	64524305	64593005	1	p14	AFTPH	6.18276	5.74502	6.08043	5.79714	7.10719	5.77889	5.57605	6.20056	6.90831	5.93851	5.59733	6.40887	6.23233	5.40061	5.79262	5.63357
ENSG00000179833	2	64631621	64751005	-1	p14	SERTAD2	5.70705	6.73172	6.31003	7.48878	6.30321	6.16122	5.41129	6.158	6.82386	5.81243	6.45377	6.27836	6.2177	5.6159	6.88636	5.9074
ENSG00000115902	2	64988477	65023865	1	p14	SLC1A4	1.48699	2.4014	2.21491	1.49207	1.55586	1.24756	0.387082	4.95643	5.33405	1.41852	0.956201	3.25797	1.23799	3.13581	1.72713	2.12133
ENSG00000011523	2	65056366	65087004	1	p14	CEP68	6.40283	5.88073	5.48542	4.42885	5.50172	4.90819	3.73181	5.13769	5.41995	6.51514	5.14562	5.87668	5.75385	3.35603	4.67599	5.78484
ENSG00000138069	2	65070696	65130331	-1	p14	RAB1A	4.84665	6.50515	5.41386	6.82049	6.00777	5.37266	6.86243	6.71645	7.12958	5.33757	5.49633	5.42165	5.72237	6.92006	7.32244	5.73707
ENSG00000138071	2	65227788	65271253	1	p14	ACTR2	8.07349	7.50312	8.75277	7.91094	7.98124	8.16945	6.842	8.20111	8.26886	7.29947	8.31946	8.38758	8.34453	7.8607	6.93907	8.40231
ENSG00000198369	2	65310851	65432637	-1	p14	SPRED2	0.543411	2.23353	1.00766	0.363778	1.61748	0.48021	2.70232	3.61535	5.3287	0.788087	0.479474	1.88216	0.124945	1.87571	4.26573	0.318832
ENSG00000143971	2	67397322	67412089	1	p14	ETAA1	4.67323	4.83487	4.34192	3.90118	6.12354	4.79026	4.86379	3.03869	3.02065	2.89234	5.053	5.0001	4.77779	4.86523	5.18751	4.56754
ENSG00000197223	2	68041130	68110948	-1	p14	C1D	3.24507	5.07138	4.36078	4.31343	4.44943	3.85123	5.70709	4.33991	4.69419	4.34973	4.67104	3.95112	4.49281	5.6154	5.57591	4.25535
ENSG00000243667	2	68122936	68157549	-1	p14	WDR92	1.20399	-0.349317	1.07588	0.336415	0.990835	0.501877	-0.0521621	0.315889	0.559266	-3.85456	-0.806456	0.334699	0.624166	-0.978884	-1.97633	-0.192812
ENSG00000115946	2	68157888	68176238	1	p14	PNO1	3.65049	5.33202	4.38173	4.80192	4.56079	3.81273	5.67633	5.3999	5.78766	5.18134	4.90332	3.86149	4.58609	5.51558	5.52684	4.53781
ENSG00000221823	2	68178857	68256237	-1	p14	PPP3R1	3.60808	5.07056	5.23801	5.12163	5.88182	4.65937	5.46854	5.57613	5.79803	5.71054	4.41964	4.36334	4.80887	5.44046	5.98439	5.09736
ENSG00000115956	2	68365282	68397453	1	p14	PLEK	4.06143	5.60102	5.19751	8.0307	3.2443	5.79901	3.80878	6.33435	5.26407	5.64293	2.55894	6.18261	3.84568	6.31796	6.72269	5.62087
ENSG00000204923	2	68459422	68467294	-1	p13.3	FBXO48	1.62321	1.13921	1.48542	1.66565	1.72481	2.39353	1.72749	2.8668	2.56819	0.358667	0.11864	1.77568	2.06028	1.86153	2.45473	2.82538
ENSG00000169621	2	68467572	68655862	1	p13.3	APLF	1.78393	1.82395	2.30643	2.67511	0.885955	0.887861	1.75881	1.99592	0.684538	1.12313	2.5042	2.02071	2.37415	1.9378	2.07991	1.94365
ENSG00000163219	2	68679601	68826833	1	p13.3	ARHGAP25	6.56764	5.05294	5.49403	5.73769	6.33391	6.30592	5.10957	5.24511	4.94238	5.22099	5.92346	6.40994	6.22491	5.47822	4.85027	6.41757
ENSG00000198380	2	69319780	69387250	-1	p13.3	GFPT1	4.14186	4.64128	4.78896	4.7221	4.86725	6.41817	6.07426	5.33578	5.98869	5.03664	5.76151	4.99914	5.46841	5.36194	5.22458	6.06837
ENSG00000169599	2	69396113	69437628	-1	p13.3	NFU1	3.82068	3.85041	3.75571	3.98264	5.127	3.76166	3.72503	3.30932	3.79958	4.69704	3.58728	4.13874	3.60738	4.42158	3.48484	3.54788
ENSG00000115977	2	69457997	69674349	-1	p13.3	AAK1	7.71078	6.1399	7.41737	6.58186	8.59497	7.50704	7.84377	7.2285	6.11049	6.74213	8.12167	7.3767	7.60209	6.81257	7.13105	8.30983
ENSG00000196975	2	69644425	69827112	1	p13.3	ANXA4	1.99334	3.79864	2.21073	3.41896	2.22935	3.97356	2.62371	3.55759	0.686068	1.10774	2.22723	3.99809	3.28768	2.57726	3.10968	4.31566
ENSG00000087338	2	69829660	69881384	1	p13.3	GMCL1	4.61799	3.74799	5.37212	4.90375	6.76006	4.98242	4.66646	3.93928	4.83387	4.0901	4.92869	5.00371	5.1201	5.69795	4.63465	4.7509
ENSG00000124380	2	69893956	69905575	1	p13.3	SNRNP27	3.59499	5.12865	4.13023	4.51488	4.49423	4.69496	6.1004	4.25952	5.20868	5.5591	4.45399	4.24491	4.12204	4.23517	4.53702	4.70748
ENSG00000059728	2	69897688	69942945	1	p13.3	MXD1	4.93754	6.3829	5.11303	7.65599	4.30722	4.68637	7.5903	6.40609	7.51171	4.90337	6.35627	5.45217	5.71597	5.76161	7.47959	5.9928
ENSG00000244617	2	69960089	69961631	-1	p13.3	ASPRV1	0.853632	1.24235	1.19705	1.0529	1.91079	0.496206	0.924801	0.977004	0.812919	-0.225022	1.13977	0.914326	0.0809922	0.366092	0.925283	0.361262
ENSG00000179818	2	69960104	70103220	-1	p13.3	PCBP1-AS1	5.32425	5.23595	5.00573	5.61779	3.86336	5.39376	5.19261	4.41756	4.5918	4.84427	4.59078	5.22964	5.02913	4.90521	5.35333	4.70825
ENSG00000169564	2	70087477	70089203	1	p13.3	PCBP1	6.83613	6.38225	6.84429	6.66726	4.46777	7.09196	6.0573	6.74413	7.41033	7.73751	6.44301	6.79902	6.80794	5.32752	5.99866	6.34819
ENSG00000115998	2	70149885	70248615	-1	p13.3	C2orf42	3.58526	2.62944	2.71973	2.72717	3.71645	2.46902	3.3738	3.67118	4.10102	3.09279	3.05596	2.92288	2.94669	3.9951	3.58893	3.10675
ENSG00000116001	2	70209444	70248660	-1	p13.3	TIA1	7.09878	5.93298	7.13652	6.54972	6.39379	7.37932	5.96691	5.0878	4.9378	5.34464	6.54909	6.92823	6.59783	5.11929	5.85852	7.13016
ENSG00000116005	2	70257386	70281185	1	p13.3	PCYOX1	4.01213	2.60887	4.83287	2.61517	2.51085	4.62851	3.49914	4.0121	5.54367	3.56439	3.85885	4.42759	4.32374	2.19688	2.56712	4.03493
ENSG00000143977	2	70281362	70293740	-1	p13.3	SNRPG	3.63054	4.23466	5.37517	5.1646	3.98913	4.27773	5.4794	5.3627	5.45344	5.52887	4.69073	4.56682	4.94688	5.55317	5.16279	4.4406
ENSG00000035141	2	70295975	70302090	-1	p13.3	FAM136A	5.97341	6.22889	5.81199	6.63237	6.4053	6.11923	6.38572	4.31232	4.85172	6.03362	6.15569	5.38349	5.18848	5.71554	5.95229	5.59392
ENSG00000163235	2	70447284	70554193	-1	p13.3	TGFA	-1.05896	2.35553	2.10199	0.609428	-4.87014	-0.345314	-3.57198	2.8484	4.74954	-0.736031	0.600296	0.895093	3.22394	1.92515	2.53871	1.8456
ENSG00000075340	2	70607618	70768225	-1	p13.3	ADD2	2.75639	2.51706	-2.79238	0.243478	-4.95081	-0.187836	3.51215	0.429068	1.8023	-0.796786	-2.89174	1.20521	-3.71975	-1.99448	-1.36813	-0.743835
ENSG00000144043	2	70985942	70994873	-1	p13.3	TEX261	6.40808	6.07204	6.52627	5.01088	5.34672	6.06388	5.2983	5.69366	5.72687	5.3455	5.4761	5.59019	6.10118	5.4712	5.65039	5.43989
ENSG00000124357	2	71064344	71079808	1	p13.3	NAGK	6.00152	5.27818	4.83108	5.62763	5.9074	5.94229	5.93449	4.72047	4.46088	4.81861	5.35441	5.96354	4.86006	5.11158	4.73994	6.05254
ENSG00000124370	2	71109684	71130239	-1	p13.3	MCEE	2.44751	1.81211	1.99803	2.32487	2.11681	2.3517	2.07939	2.1295	1.75322	2.96154	2.27065	2.67126	2.21426	1.94944	1.90348	2.10069
ENSG00000124383	2	71130632	71150101	1	p13.3	MPHOSPH10	5.06131	5.1743	5.19137	5.348	5.15446	4.84836	5.93341	5.82593	6.28523	5.23046	5.19168	5.17078	5.77377	4.35945	5.01345	5.31639
ENSG00000124374	2	71182738	71227103	-1	p13.3	PAIP2B	3.74338	3.59925	3.36921	3.09308	1.03923	4.11192	3.14704	2.00833	2.99993	-0.0760531	4.17212	3.58998	4.25042	1.89266	3.42393	3.09949
ENSG00000075292	2	71276561	71435069	1	p13.3	ZNF638	7.32141	6.83541	7.02301	7.14504	6.83475	6.8481	6.50063	5.74297	4.93052	5.37293	6.9591	7.13333	6.90697	5.9103	6.05889	6.93072
ENSG00000135636	2	71453561	71686763	1	p13.2	DYSF	3.7138	3.26513	4.38323	3.28	-0.727924	6.88301	-2.65068	3.00771	-0.311676	2.78281	-0.031021	3.74525	-1.25287	1.48214	2.07217	0.546858
ENSG00000144036	2	72175984	72826041	-1	p13.2	EXOC6B	4.25346	4.70562	4.26099	3.78007	3.60395	3.38619	4.43809	4.87138	4.19032	4.49644	4.67987	4.11142	4.11019	3.93297	4.38044	3.9242
ENSG00000144040	2	72942036	73075619	-1	p13.2	SFXN5	3.43418	3.56613	3.93836	3.83994	1.16449	4.59468	2.94515	2.77712	2.94825	3.42032	3.2976	3.07777	3.30633	2.13153	3.48665	2.33848
ENSG00000135631	2	73073382	73156721	-1	p13.2	RAB11FIP5	1.79749	2.27336	3.22953	3.02218	-0.0146663	0.714056	2.58442	3.02134	4.43728	4.95481	4.28082	2.6566	3.5748	-0.0127512	4.09617	3.45397
ENSG00000135632	2	73214222	73227221	1	p13.2	SMYD5	4.98448	5.43052	4.83428	4.61595	3.82912	4.80653	5.66656	5.20398	5.2866	5.20475	4.93342	5.14082	5.30619	4.5566	4.81826	5.02238
ENSG00000135617	2	73228010	73233239	-1	p13.2	PRADC1	2.23655	1.73083	3.12967	1.98459	0.550237	2.35353	1.64555	1.94778	2.50281	2.70512	1.8586	2.15117	2.38379	1.54536	1.66447	1.29636
ENSG00000135624	2	73233420	73253021	1	p13.2	CCT7	7.26528	6.15323	7.9438	7.02227	5.36303	7.16145	5.74849	7.22385	7.1185	7.52024	7.07838	7.2677	6.94081	5.38267	6.09582	6.8967
ENSG00000163013	2	73254682	73284478	-1	p13.2	FBXO41	7.06847	5.61433	6.44014	5.77543	6.48682	7.27355	6.0844	5.53322	4.00472	3.92694	6.82159	6.18489	5.75101	6.14781	4.6406	4.90961
ENSG00000116127	2	73385758	73625166	1	p13.1	ALMS1	6.03102	4.82183	5.63619	4.58661	5.51133	5.21093	5.98977	5.70164	5.41801	5.94731	5.4306	5.17213	4.87628	5.10448	5.51746	5.42068
ENSG00000230002	2	73456764	73459482	1	p13.1	ALMS1-IT1	-1.6398	2.64384	-0.310686	1.20962	2.36742	-0.488035	2.63653	0.00097229	1.98639	2.51626	0.736261	-0.878381	0.244875	2.37662	2.99058	0.475352
ENSG00000144034	2	73729104	73737400	-1	p13.1	TPRKB	3.7394	4.41582	4.05784	4.34606	4.59919	3.98548	4.78463	2.90036	3.66809	4.69662	4.08889	4.44536	3.70678	3.66241	3.80354	3.83576
ENSG00000144048	2	73762184	73780157	-1	p13.1	DUSP11	3.24891	5.55615	4.1494	4.40162	4.97775	3.52377	5.85404	5.06026	6.18646	5.75952	4.27098	3.76671	4.50336	4.27607	4.85583	4.41543
ENSG00000124356	2	73828916	73873659	1	p13.1	STAMBP	5.15099	4.88056	4.83538	4.91033	5.27424	5.0897	4.31415	4.23601	3.68772	3.86995	5.25109	5.32064	4.79457	4.64413	3.95644	5.21254
ENSG00000114956	2	73926826	73958961	1	p13.1	DGUOK	4.97014	4.5349	4.78359	4.7526	4.89088	4.66023	4.12139	5.06453	4.71949	4.74523	4.567	4.52899	4.47145	5.03976	4.01876	4.57039
ENSG00000237883	2	73947322	73981441	-1	p13.1	DGUOK-AS1	0.794027	0.281688	0.289561	-0.358997	2.0454	0.652832	0.833707	-0.538547	-0.0517481	-1.29849	-0.134849	0.24656	0.835406	1.1183	0.907204	1.13669
ENSG00000187605	2	73984910	74108176	1	p13.1	TET3	6.20976	4.92398	6.69474	5.4956	6.97916	6.59644	6.07883	6.01608	5.74262	5.30835	6.14579	6.11326	5.85739	6.97431	5.92925	5.89199
ENSG00000257800	2	74120680	74123218	1	p13.1	FNBP1P1	2.47272	0.591483	0.383145	-0.526689	1.38395	1.79235	0.281949	0.304153	0.13529	0.00825888	-0.154985	1.19807	2.20689	2.20091	0.992832	0.822302
ENSG00000163170	2	74135400	74147912	-1	p13.1	BOLA3	3.10774	2.49289	4.06197	2.58412	0.235883	2.55119	2.75608	3.05436	3.09004	3.73864	3.17809	3.27226	3.07377	3.39764	2.68055	2.72638
ENSG00000114978	2	74152528	74178898	-1	p13.1	MOB1A	6.47212	7.91899	6.77723	6.91777	7.22424	7.43572	8.15154	7.64179	8.39	7.29029	7.29332	7.35378	7.42207	7.80921	7.53127	7.59115
ENSG00000065911	2	74186172	74217565	1	p13.1	MTHFD2	3.17365	3.6453	5.13664	4.46462	5.52269	3.98357	4.94402	6.45362	5.91896	4.72455	3.80296	4.38796	4.38091	5.92271	5.0358	4.80807
ENSG00000188687	2	74216242	74343414	-1	p13.1	SLC4A5	1.46887	-0.0902917	0.988995	0.962729	3.65976	0.672151	2.1671	1.21132	0.748266	0.116283	1.44787	1.03057	1.96025	1.88747	0.589574	1.73087
ENSG00000204843	2	74361154	74392087	-1	p13.1	DCTN1	6.90334	5.75434	7.01233	6.44699	5.40059	6.67744	5.43601	6.05339	5.48663	5.76097	6.43588	6.63019	6.675	5.73211	5.29576	6.06778
ENSG00000005448	2	74421678	74425755	1	p13.1	WDR54	3.75886	4.05607	3.76201	4.99266	5.93062	3.5209	3.23577	3.81409	3.38307	4.8435	4.59943	3.69375	4.70653	4.49707	3.45594	3.53166
ENSG00000115274	2	74455087	74457944	1	p13.1	INO80B	0.0931101	-0.156734	-0.731477	0.159714	2.15819	0.562742	0.800438	-0.638249	-1.13467	-0.260742	-0.207119	-0.752462	0.292893	0.842499	-0.493059	0.683477
ENSG00000239779	2	74458400	74460891	1	p13.1	WBP1	4.64903	3.97367	2.79755	3.98454	6.07168	4.57136	4.67678	2.28248	1.57022	3.39534	3.4974	3.35662	4.06621	5.19687	3.81036	4.35461
ENSG00000115275	2	74461057	74465410	-1	p13.1	MOGS	6.1396	6.30163	5.50644	5.14349	5.70724	6.3649	5.64425	5.18094	5.14728	5.09419	5.63584	6.06213	6.26566	5.5615	4.59239	6.48213
ENSG00000204822	2	74471982	74472687	-1	p13.1	MRPL53	-0.309191	-1.38136	0.0167726	-0.896576	0.784432	-0.713613	-2.33885	-0.81091	-2.16156	-2.7323	-0.0132893	0.210163	-0.450613	-0.862721	-2.35347	-0.815908
ENSG00000135637	2	74471986	74483408	-1	p13.1	CCDC142	2.88272	1.84335	2.29778	1.80608	3.27246	2.24113	0.415621	1.4318	0.916519	0.864864	2.63853	3.13156	2.19727	1.93861	0.0478082	2.04876
ENSG00000115282	2	74483073	74494559	1	p13.1	TTC31	6.20859	4.93766	4.94753	4.98673	4.69148	5.41393	5.14508	4.10614	3.26883	3.16674	4.89558	5.16929	4.96054	4.21633	3.78408	5.26339
ENSG00000115289	2	74505043	74507695	-1	p13.1	PCGF1	2.14062	3.04644	3.48319	3.50374	4.18729	3.00612	4.76112	3.76301	4.12668	4.16034	2.91841	2.86796	3.54486	3.78477	3.31997	3.51833
ENSG00000115307	2	74526645	74529760	-1	p13.1	AUP1	7.09324	7.24713	6.7917	8.182	7.81449	6.63474	7.56116	6.50898	6.52159	7.20832	7.33628	7.2763	7.10445	7.35523	6.87488	7.08067
ENSG00000115317	2	74529725	74533332	1	p13.1	HTRA2	4.05942	3.88452	3.72799	3.78487	4.01528	3.54804	3.30246	2.72923	2.75237	4.41119	3.88743	4.17469	3.64241	3.89424	2.87208	3.29834
ENSG00000115325	2	74549026	74557551	1	p13.1	DOK1	2.14883	3.27184	2.54527	2.84334	3.11661	2.89142	2.53616	3.39854	2.97561	2.31411	1.43139	3.00267	2.0664	1.77237	1.17321	3.08159
ENSG00000135622	2	74654228	74683853	1	p13.1	SEMA4F	3.75313	2.07388	3.13001	2.1168	3.86888	3.25422	2.94729	2.65461	2.9753	1.88556	2.8101	2.76123	2.79993	2.88171	1.54728	2.91501
ENSG00000159399	2	74834127	74893359	1	p12	HK2	4.45467	3.25619	5.55558	5.61135	4.29405	4.75407	4.34987	6.47616	6.26201	4.89976	4.46135	4.28927	4.40083	5.58399	5.76279	3.02054
ENSG00000204792	2	74918148	74938418	1	p12	LINC01291	1.25041	-7.64003	3.69823	-7.83835	1.01327	-5.95537	0.585765	1.54689	-6.01794	0.156312	-0.252116	1.0622	2.24196	0.12939	0.420168	1.17358
ENSG00000115350	2	74958643	74970128	1	p12	POLE4	4.46093	4.13866	5.11133	4.73662	3.23754	3.68647	3.8661	4.48163	3.92925	5.64895	4.47744	4.20753	4.06356	4.15741	4.2631	4.2177
ENSG00000115364	2	75646783	75690851	1	p12	MRPL19	3.47664	3.7847	3.98774	3.84978	3.49666	3.7012	4.8643	4.31319	5.00605	4.69935	4.23091	3.84847	4.15864	3.52105	3.71389	3.97156
ENSG00000005436	2	75652000	75710985	-1	p12	GCFC2	5.68797	5.05379	5.09163	5.36792	4.57368	4.95452	5.24087	4.10232	3.32308	5.30975	5.51602	5.22177	5.12706	4.55507	4.5442	4.09651
ENSG00000163541	2	84423528	84460045	-1	p11.2	SUCLG1	5.71683	5.70966	5.8766	5.97143	6.16271	5.59424	6.2732	4.84388	5.26252	5.92858	5.77853	5.73918	5.43719	5.34281	5.9538	5.13899
ENSG00000115423	2	84516455	84819589	1	p11.2	DNAH6	1.03005	-0.341588	0.220611	3.06443	2.4314	-0.445936	1.71448	1.1065	2.60111	-0.776495	-0.232949	0.279157	3.65022	1.83939	1.57429	2.43107
ENSG00000186854	2	84821650	84907008	-1	p11.2	TRABD2A	8.18447	3.16403	6.73518	6.58332	4.10243	7.37958	6.99992	3.74023	5.12944	4.18478	7.49547	7.88503	7.48977	5.86719	6.62209	7.88084
ENSG00000034510	2	84905656	84906671	1	p11.2	TMSB10	9.47011	9.22114	10.4362	10.2826	9.43952	9.30268	9.81435	9.2469	8.94425	9.36132	9.91011	10.2333	9.74002	10.7432	8.82335	9.71904
ENSG00000176407	2	84971093	85059472	1	p11.2	KCMF1	5.64822	6.49044	5.8023	5.88844	6.46047	5.95361	6.25624	6.07547	6.3689	7.65851	5.95468	5.89288	5.87093	6.33917	6.60572	5.74142
ENSG00000152284	2	85133392	85310387	1	p11.2	TCF7L1	0.21389	1.77845	-1.23637	1.05075	1.68913	0.13574	0.189191	-4.31566	0.366706	2.00745	1.04887	0.620431	0.461302	-0.0151755	1.07567	-1.05003
ENSG00000152291	2	85318020	85328296	-1	p11.2	TGOLN2	8.50772	8.52622	7.53307	7.49774	8.8409	8.56104	8.27876	7.47754	7.57578	7.36666	7.66832	8.32478	7.93857	7.79932	7.46987	7.83849
ENSG00000042445	2	85341955	85354531	-1	p11.2	RETSAT	4.81088	4.51034	4.74306	4.58304	5.87832	4.92746	5.04084	5.03092	5.47007	3.86355	5.03269	4.54511	5.00907	4.47287	4.71947	5.12752
ENSG00000115459	2	85354394	85391752	1	p11.2	ELMOD3	5.52666	5.05425	4.39893	5.04174	4.92985	5.04201	4.84833	3.67132	3.38388	4.58313	5.13025	4.64123	4.72891	4.48835	4.45159	5.30953
ENSG00000042493	2	85394753	85418432	-1	p11.2	CAPG	3.67785	5.56726	2.84316	4.78208	2.30708	5.02843	3.19824	4.59837	3.40146	4.84863	3.12013	5.10496	3.74398	3.78893	4.24499	6.12545
ENSG00000168906	2	85539168	85545281	1	p11.2	MAT2A	7.69578	8.06817	6.52499	6.2828	4.7384	7.58167	6.54657	6.58227	7.64018	4.39298	6.15841	6.99264	6.84151	5.45819	6.10748	7.65231
ENSG00000115486	2	85544720	85561547	-1	p11.2	GGCX	4.41239	3.3087	3.9059	3.26974	3.74568	3.99617	3.91552	3.71182	4.41585	3.48147	3.96701	4.07337	3.5007	3.43367	3.3645	3.77463
ENSG00000118640	2	85561562	85582031	1	p11.2	VAMP8	5.35526	5.7533	5.56495	6.63306	4.89441	5.45358	4.60899	5.63303	5.24875	6.97722	5.60393	5.80485	6.21806	5.50787	4.48577	5.77741
ENSG00000168899	2	85584431	85593406	1	p11.2	VAMP5	2.34859	2.85671	2.97258	3.5362	4.13184	3.53652	2.45596	3.42799	2.59748	5.15057	2.61961	3.29952	1.71614	3.17616	2.78873	3.03432
ENSG00000168894	2	85595725	85597708	1	p11.2	RNF181	3.97986	4.69919	4.36081	4.77302	4.37445	4.13942	4.2138	4.37951	4.58374	6.43079	3.82844	4.26624	3.88755	3.77921	3.53507	3.43463
ENSG00000168890	2	85598547	85603196	-1	p11.2	TMEM150A	2.73959	2.29213	3.23732	3.15435	3.66117	3.45051	2.71628	2.80571	2.84852	3.16948	3.35061	2.68351	3.08738	2.00076	2.28067	3.37591
ENSG00000168883	2	85602856	85649283	1	p11.2	USP39	5.7007	5.9324	5.90494	5.79654	6.28403	5.52387	5.85341	6.10658	6.47294	7.25906	6.11371	5.73324	5.78281	5.69822	5.67869	5.12409
ENSG00000168887	2	85605254	85612066	-1	p11.2	C2orf68	5.58106	4.42004	4.15062	4.14014	5.51324	5.30579	4.22996	3.54017	3.6905	3.22126	4.29048	4.75108	4.75374	4.61413	3.84425	4.99418
ENSG00000115523	2	85685175	85698852	1	p11.2	GNLY	3.53318	5.76796	1.66967	-0.444076	6.27458	5.1841	4.47827	5.75017	2.56284	3.45167	3.65642	6.34448	3.94553	4.38863	3.2099	7.66825
ENSG00000115525	2	85837120	85905199	-1	p11.2	ST3GAL5	5.05029	5.48839	4.97441	4.25735	4.82228	4.8546	2.61113	4.10046	5.79039	6.2427	4.56182	4.96511	3.89113	3.71264	4.73815	3.81027
ENSG00000068654	2	86020216	86106155	-1	p11.2	POLR1A	6.04826	4.45547	6.15141	4.49052	5.31525	5.39206	5.89109	6.16777	6.01391	5.32346	5.65695	5.47908	5.82756	5.68252	5.14899	5.82884
ENSG00000132300	2	86106223	86142157	1	p11.2	PTCD3	7.46069	7.08954	7.10107	6.86515	7.25407	7.16343	7.55765	6.17224	6.1672	5.21142	6.96767	7.15611	6.70015	7.10896	7.12211	6.96279
ENSG00000132305	2	86143932	86195472	-1	p11.2	IMMT	5.84025	5.24172	6.47071	6.09971	5.84602	5.66321	5.23745	5.98959	5.43006	6.0865	5.80979	5.83911	5.96561	5.11608	5.49495	5.41414
ENSG00000132313	2	86199355	86213790	1	p11.2	MRPL35	3.67711	2.80668	3.98551	3.73535	4.0182	3.62849	4.41238	4.16609	4.82497	3.27743	2.96386	3.61066	3.52917	2.73342	2.94265	3.44925
ENSG00000115548	2	86440647	86492716	1	p11.2	KDM3A	7.44499	8.29224	7.07575	7.50182	8.73904	7.28888	8.11188	7.79062	8.40734	7.63419	7.27134	7.43396	7.78763	8.1662	8.75934	7.39903
ENSG00000115561	2	86503430	86563479	-1	p11.2	CHMP3	5.17153	6.18261	5.79175	5.03094	3.54596	5.30949	5.34441	5.18052	5.62541	5.99997	4.72248	4.88201	5.20557	4.48782	5.21817	5.09189
ENSG00000239305	2	86603398	86623866	-1	p11.2	RNF103	5.21348	6.51001	4.79053	6.07259	6.98472	5.07925	6.70954	4.96463	5.51787	5.07005	5.39362	4.52597	5.55063	6.7677	7.15272	5.22929
ENSG00000153561	2	86720291	86778041	1	p11.2	RMND5A	6.74676	5.76812	6.89934	5.90294	5.54851	6.68809	6.14748	6.90315	7.17653	5.40217	6.05847	6.25442	6.29139	6.23897	7.34755	5.58949
ENSG00000153563	2	86784610	86808396	-1	p11.2	CD8A	9.34669	1.91335	9.18342	0.76168	3.36357	9.80563	0.315999	8.92488	0.210017	2.2934	0.854052	5.19163	1.03832	2.76334	0.852212	4.33371
ENSG00000172116	2	86815339	86861924	-1	p11.2	CD8B	8.38465	4.43903	9.20108	2.13612	-0.478786	9.5118	-1.15166	7.62951	-0.475786	0.694493	2.64367	5.04836	-3.06661	-0.0548735	-0.237314	1.58498
ENSG00000285793	2	87030675	87076429	-1	p11.2	ANAPC1P2	0.519771	0.589544	0.62982	-0.16637	-0.414336	1.30722	0.163079	0.85529	0.754868	0.874382	0.696866	1.11284	-0.920887	-1.52357	-0.0222367	-0.946826
ENSG00000222041	2	87454781	87636740	1	p11.2	CYTOR	2.02386	1.58124	2.12246	1.18325	4.15202	1.4692	2.11057	2.00127	2.3057	1.14629	4.25533	4.43619	3.38014	3.86525	3.77013	2.73757
ENSG00000172086	2	88027205	88064252	-1	p11.2	KRCC1	4.33496	3.68056	3.95051	4.67567	2.61889	4.40581	2.80853	3.86176	3.83623	2.06532	4.4916	4.76856	4.95099	3.60434	3.61936	3.88831
ENSG00000172071	2	88556741	88691518	-1	p11.2	EIF2AK3	4.84645	5.55257	4.49608	5.29665	6.25716	4.71967	7.7982	5.71683	6.18761	4.1255	4.65088	4.68715	4.62258	6.31365	7.26079	4.67103
ENSG00000234028	2	88627539	88631821	1	p11.2	EIF2AK3-DT	2.03084	3.00128	1.86965	3.06774	3.56167	2.42085	4.06559	0.746058	1.48218	1.16276	1.18145	1.81108	2.05973	3.18482	2.98092	0.688064
ENSG00000153574	2	88691673	88750929	1	p11.2	RPIA	5.323	5.45881	5.94533	4.98904	4.5053	5.40986	5.28416	5.02576	5.4395	5.71313	5.10992	5.30764	4.97634	5.57251	5.4174	4.64055
ENSG00000230006	2	88765807	88806612	1	p11.2	ANKRD36BP2	3.54249	0.890427	2.52886	3.19182	-1.27039	5.48787	3.46425	-2.97577	0.820406	-5.31302	-0.384111	6.24747	-2.14078	-0.359255	-3.19839	5.19989
ENSG00000211592	2	88857161	88857683	-1	p11.2	IGKC	4.35976	0.151718	4.75103	1.59038	1.29424	3.14791	2.77399	5.44886	5.74349	6.43017	3.1155	9.41474	3.77314	3.49381	3.51151	5.63727
ENSG00000172005	2	95025677	95053992	1	q11.1	MAL	5.05403	5.91669	6.28444	7.84891	4.27145	6.78908	6.32021	6.06341	4.76687	7.65526	5.09612	6.00166	6.38595	7.39898	4.63298	6.57311
ENSG00000144029	2	95085369	95149434	-1	q11.1	MRPS5	6.10206	5.14751	6.14873	6.12542	5.81079	5.55993	4.88637	4.81742	4.27944	6.14108	6.02448	5.79957	5.89358	4.55878	4.8747	5.37639
ENSG00000144026	2	95145000	95165413	-1	q11.1	ZNF514	6.03295	4.70763	3.98101	3.87604	3.27083	5.69125	3.91038	3.22043	2.94661	3.25949	3.88183	4.99351	4.30649	3.99682	4.62947	4.79854
ENSG00000275111	2	95165432	95184317	1	q11.1	ZNF2	1.12451	-2.00928	1.34021	-0.160322	-0.972146	0.125129	-1.35006	2.36719	2.57935	-3.06463	0.0620843	1.53138	0.812333	-1.94853	-1.24382	0.304901
ENSG00000115042	2	95402708	95416616	1	q11.1	FAHD2A	5.41791	4.99165	4.45745	3.9938	4.27745	4.58548	4.95052	3.54569	2.73396	4.89522	4.30469	4.2032	4.29654	4.23465	4.25167	4.57034
ENSG00000232931	2	95807052	95835003	-1	q11.1	LINC00342	4.96706	4.66039	3.80905	3.5084	4.5328	4.70059	6.17206	1.37593	0.112794	3.07094	5.17654	4.32285	4.46819	5.48526	4.05156	5.43603
ENSG00000174501	2	95836919	95991831	-1	q11.1	ANKRD36C	4.97216	3.87367	4.32636	3.89726	4.21246	4.23057	5.87626	3.2137	2.61433	4.05039	4.51248	4.21945	4.22804	5.03725	4.13898	5.04525
ENSG00000231584	2	96010551	96023380	1	q11.2	FAHD2CP	2.51467	2.2082	1.53884	0.374275	2.50734	1.96349	4.03896	1.70053	2.1037	2.87805	1.76782	1.14415	2.07901	2.63546	0.719081	2.02959
ENSG00000186281	2	96021946	96039451	-1	q11.2	GPAT2	-1.52007	-0.559478	-1.65647	-2.54183	0.121698	-2.4123	1.07625	3.00676	-0.482216	-0.160139	-1.27727	-0.11316	-1.83395	2.84702	0.63617	-2.67006
ENSG00000158050	2	96143169	96145440	-1	q11.2	DUSP2	4.46136	8.85444	5.67411	10.0419	5.57059	5.66037	6.97941	8.50249	8.27908	7.69211	6.99837	7.3444	7.57284	8.75686	7.62598	7.30477
ENSG00000084090	2	96184859	96208827	-1	q11.2	STARD7	6.52668	5.74849	6.7975	5.99501	6.86512	6.3568	7.4683	7.20824	7.33963	5.83887	6.11003	6.59838	6.16228	5.91049	6.3333	6.25266
ENSG00000204685	2	96208403	96243353	1	q11.2	STARD7-AS1	1.7963	0.857805	1.47662	1.39194	2.07572	1.24076	0.918861	1.68006	1.41786	0.74539	0.49018	1.31139	1.78271	1.53732	0.799307	1.16365
ENSG00000135956	2	96248514	96265997	-1	q11.2	TMEM127	4.99794	6.33839	5.563	5.05931	6.35779	5.9188	5.72251	7.12559	7.33275	6.13513	5.26461	5.66782	5.84854	6.66515	6.20656	6.18225
ENSG00000144021	2	96266159	96274173	1	q11.2	CIAO1	6.50884	6.38287	6.00737	6.24798	7.65791	6.39052	6.36184	5.98468	6.11076	7.22902	6.47596	6.42413	6.5908	6.32314	5.94195	6.60896
ENSG00000144028	2	96274338	96321271	-1	q11.2	SNRNP200	8.77594	8.53754	8.4458	8.07397	9.58369	8.32715	9.05722	8.1247	8.58976	8.01164	8.16476	8.10305	8.09444	8.74398	8.46129	8.20328
ENSG00000198885	2	96325317	96330517	1	q11.2	ITPRIPL1	1.57448	0.950049	1.86651	1.40589	-0.00286747	1.46785	-0.113894	1.81487	0.596534	2.83756	1.45572	1.10413	1.2807	2.96184	1.14631	1.44916
ENSG00000121152	2	96335766	96377091	1	q11.2	NCAPH	-1.53769	-0.183452	3.16017	0.294755	0.586471	-1.20405	0.725815	1.42897	1.86307	1.67999	1.1223	1.63788	1.23033	4.5283	2.37088	-0.376268
ENSG00000196843	2	96536743	96552634	1	q11.2	ARID5A	5.60946	8.52943	6.11482	5.39188	7.9087	4.83474	7.87492	7.70621	9.42948	9.15958	5.39702	5.58584	5.09591	8.50334	8.26492	7.77857
ENSG00000114982	2	96593170	96642787	-1	q11.2	KANSL3	6.54343	6.40591	6.06473	6.6962	8.1471	6.20627	6.22064	6.41158	6.49408	7.17986	6.64679	6.36046	6.09728	6.91508	6.67883	6.03543
ENSG00000114988	2	96705929	96740064	-1	q11.2	LMAN2L	3.17136	2.06487	3.58499	2.13883	4.01307	2.46631	0.841244	2.64451	2.7442	4.0365	2.80992	3.04651	2.74063	1.18489	0.79621	2.51694
ENSG00000158158	2	96760902	96811874	1	q11.2	CNNM4	3.53011	3.2761	3.38541	2.97522	4.79442	2.99076	3.10676	4.80905	5.59073	3.51235	3.70923	3.45396	3.28492	4.10011	3.855	2.98645
ENSG00000168763	2	96816245	96835382	1	q11.2	CNNM3	5.00196	4.36031	4.96569	3.89642	6.06287	5.19755	3.82991	4.66319	4.37627	5.0972	4.94242	4.71442	4.66457	4.658	3.6795	5.28316
ENSG00000163126	2	96824526	96857934	-1	q11.2	ANKRD23	0.907286	0.839972	0.256793	0.0964344	1.64826	0.268444	0.367543	-0.61919	-1.35782	-1.31265	0.716681	0.0738711	0.632097	0.128028	-0.504416	0.842815
ENSG00000213337	2	96836611	96858016	-1	q11.2	ANKRD39	1.87857	2.83305	2.23279	1.66617	3.02325	2.11098	1.79883	1.72571	2.37355	4.45173	2.66723	1.82588	1.84045	2.83342	1.96208	2.53007
ENSG00000168758	2	96859718	96870757	-1	q11.2	SEMA4C	5.74586	5.08677	5.75606	5.09275	6.32138	6.20597	4.36701	5.97295	5.96902	4.69612	6.50554	5.0054	5.83137	4.28412	5.47161	5.93007
ENSG00000144199	2	97083583	97094882	-1	q11.2	FAHD2B	4.01485	1.60168	3.18225	2.15599	2.37469	3.25491	4.74302	2.21367	2.57995	3.71871	3.70423	2.95229	3.46623	2.75106	2.73585	2.77649
ENSG00000135976	2	97113153	97264521	1	q11.2	ANKRD36	5.168	4.86043	4.62529	4.22422	5.66855	4.99112	6.21291	3.8955	3.30452	4.90124	5.19506	5.09882	4.40673	4.91164	4.59647	5.46183
ENSG00000196912	2	97492663	97589965	-1	q11.2	ANKRD36B	4.3755	4.12884	3.45382	3.60445	4.72683	3.27439	5.31409	3.14433	3.34354	4.09472	3.8134	3.43847	3.11264	4.76608	3.69994	4.85195
ENSG00000135940	2	97646062	97648383	1	q11.2	COX5B	6.06946	6.55851	6.67046	6.84089	5.71177	5.98398	6.24203	6.05956	6.03821	8.10311	6.2336	6.36638	6.0647	5.67413	5.83325	5.85253
ENSG00000115073	2	97655939	97664044	-1	q11.2	ACTR1B	6.90628	6.36266	6.57382	6.43529	7.11445	6.44248	7.01639	5.87353	5.85357	6.25384	6.63415	6.65422	6.79324	6.85109	5.92902	6.1809
ENSG00000228486	2	97664217	97703064	1	q11.2	C2orf92	2.7594	1.758	0.761876	3.47168	2.74907	2.32565	2.41045	0.824925	1.3525	1.81118	1.98252	1.99456	0.862722	2.01135	2.23437	2.42555
ENSG00000115085	2	97713576	97739862	1	q11.2	ZAP70	10.1662	9.51971	9.03826	9.57172	10.7542	9.26744	9.63239	7.87455	7.04213	7.51355	9.25235	9.23213	9.07909	9.33846	9.52263	9.49167
ENSG00000075568	2	97756333	97995948	-1	q11.2	TMEM131	6.55927	5.8221	6.47924	6.09051	6.98132	6.16753	6.32508	6.40984	5.81181	5.32987	6.11011	6.34892	6.2799	6.23582	6.43627	6.3426
ENSG00000040933	2	98444854	98594392	1	q11.2	INPP4A	8.7735	6.57856	7.73825	7.07795	6.03999	8.19966	6.84179	7.34144	5.69398	6.44861	7.68701	8.20821	7.51984	6.82477	7.30976	8.30125
ENSG00000183513	2	98599314	98608515	-1	q11.2	COA5	5.47631	5.40387	4.03912	4.50419	5.97834	5.31374	5.7435	2.70548	3.38334	3.55288	4.73442	4.90403	4.87633	5.36877	5.22979	5.15675
ENSG00000115446	2	98608579	98618515	1	q11.2	UNC50	4.91816	4.85933	3.90999	4.09077	4.68057	5.11488	4.82291	2.99224	4.0831	2.99118	3.91372	4.57822	4.64	4.34338	4.17184	4.50969
ENSG00000071073	2	98619106	98731132	-1	q11.2	MGAT4A	8.17442	7.98256	8.33753	6.87203	4.51429	7.93127	7.48959	7.98564	7.34536	7.33023	7.91344	7.82807	8.26433	6.90263	9.04098	8.65935
ENSG00000226791	2	98761098	98775361	-1	q11.2	LINC02611	0.628891	0.717454	1.75167	-0.189945	-1.76025	0.50842	0.559886	0.293996	0.125643	1.73127	-0.184376	-0.432391	0.749936	0.862287	0.828684	0.534153
ENSG00000135951	2	98997261	99154964	-1	q11.2	TSGA10	3.45746	2.2786	2.93777	2.74427	1.58779	3.35483	3.04801	2.62691	2.39382	2.77696	1.8819	2.81653	2.21122	3.8319	3.4071	2.95956
ENSG00000273045	2	99141707	99151669	1	q11.2	C2orf15	-1.26065	0.0604321	0.721958	-0.198556	-0.792229	-0.579714	-0.407935	0.500307	1.25706	-0.70653	0.615794	-0.165347	1.10358	-1.87757	0.0435257	-0.764282
ENSG00000144182	2	99154955	99163157	1	q11.2	LIPT1	1.71471	2.38177	1.93278	2.73134	3.08396	1.94711	3.44594	2.26187	2.51323	3.70009	1.58378	1.8244	2.40656	2.222	2.52966	1.99366
ENSG00000158411	2	99161427	99181058	-1	q11.2	MITD1	4.93258	4.03591	4.74936	4.77701	5.58254	4.96183	4.09789	3.63547	3.00375	2.98495	4.39338	5.08525	4.24934	3.70952	4.32689	5.0255
ENSG00000185414	2	99181152	99199561	1	q11.2	MRPL30	3.63878	3.51087	3.81389	3.53316	3.62951	3.75361	3.39798	4.01711	4.48266	4.27207	3.92166	3.83276	3.57705	2.62712	2.741	3.65038
ENSG00000144214	2	99284238	99304742	-1	q11.2	LYG1	0.656237	1.11992	1.51613	2.23061	2.08376	0.406598	1.04584	0.681559	-2.43629	0.44587	1.53053	1.04344	0.842582	0.652849	0.668842	1.40077
ENSG00000115514	2	99318982	99340702	-1	q11.2	TXNDC9	2.79637	2.376	3.43757	3.59339	3.97925	3.12307	3.90787	4.05312	4.96478	3.5341	3.67339	3.13347	3.38422	2.66115	3.02536	3.15622
ENSG00000158417	2	99337371	99401326	1	q11.2	EIF5B	5.96891	5.25593	6.72101	6.47668	6.30256	6.17869	6.32519	6.52729	6.87793	6.06599	6.31392	6.36522	5.85749	5.93467	5.59654	6.46365
ENSG00000135945	2	99400475	99490035	-1	q11.2	REV1	6.16499	5.87863	5.51321	5.42313	7.05996	5.86265	5.90706	4.8643	4.65289	4.61694	5.81509	6.32148	5.6929	5.77576	5.49181	5.87474
ENSG00000144218	2	99545419	100192428	-1	q11.2	AFF3	-0.568251	4.57769	-0.339832	0.22739	4.71702	0.246493	-0.616509	3.23019	2.83203	5.11507	0.215329	1.94476	0.52524	1.33606	0.681919	1.66167
ENSG00000115526	2	100391860	100417668	-1	q11.2	CHST10	3.38153	3.4118	1.77494	1.9984	2.75539	2.3927	2.18925	2.27788	2.73993	1.65905	2.10636	3.00787	-1.09383	0.598587	2.75748	0.51383
ENSG00000115539	2	100562993	100576739	1	q11.2	PDCL3	3.58938	5.16775	4.39591	4.06718	1.39902	3.72985	4.67486	4.71512	6.07158	5.27076	4.66232	4.36137	3.98322	3.87559	4.85283	4.47089
ENSG00000170485	2	100820139	100996829	1	q11.2	NPAS2	2.83527	4.31737	0.959689	2.44256	2.51224	5.35436	-2.33373	2.38543	5.12693	4.3929	3.78764	3.38675	-0.951478	-0.161016	4.83333	1.29723
ENSG00000071082	2	101002229	101024032	1	q11.2	RPL31	10.2126	10.6022	11.0687	10.5399	9.04029	10.9475	10.9315	10.2602	10.4594	11.8476	10.5768	10.8663	10.0951	9.50919	10.1349	10.2189
ENSG00000204634	2	101007228	101252866	-1	q11.2	TBC1D8	1.3639	2.25451	1.59858	2.81135	6.97693	2.06976	0.288624	2.62194	0.997496	2.00077	1.63865	3.02756	1.17403	2.52306	2.99484	1.82631
ENSG00000158435	2	101252886	101270316	1	q11.2	CNOT11	6.39781	5.77948	6.09933	6.00077	6.29939	5.94929	5.98792	5.61693	6.03299	5.46763	5.86954	6.1477	6.1085	5.96728	5.93037	5.7308
ENSG00000163162	2	101271219	101308701	-1	q11.2	RNF149	5.84049	7.45582	6.32063	6.96884	7.49497	6.32508	6.88872	6.48096	8.72681	7.00074	6.70288	6.7299	7.00122	6.43812	7.0095	7.91711
ENSG00000212283	2	101272936	101273049	-1	q11.2	SNORD89	-1.94351	1.69528	-1.2712	-0.164501	0.630433	-1.65365	0.221009	-0.926264	0.495888	2.21499	-1.14326	-0.892602	-0.135316	-0.0875428	0.597709	0.669421
ENSG00000071054	2	101696850	101894689	1	q11.2	MAP4K4	7.99537	8.18448	7.79972	7.15871	7.24235	7.57524	7.74933	7.75204	7.50924	7.20219	7.81281	7.84136	7.94606	8.04451	8.22035	7.8109
ENSG00000115604	2	102311529	102398777	1	q12.1	IL18R1	1.55649	5.58649	2.09647	0.637203	2.55767	1.48095	-0.570534	1.59658	1.5818	3.84444	-0.0959	1.83628	1.24742	0.150531	5.2337	1.61273
ENSG00000115607	2	102418689	102452565	1	q12.1	IL18RAP	-0.567932	3.08224	0.503988	0.644874	3.08688	1.52665	0.0929542	1.47128	0.641901	-2.1248	0.179632	1.82656	1.75394	0.528993	3.49484	3.3059
ENSG00000135953	2	102714630	102736888	-1	q12.1	MFSD9	3.59204	3.59269	3.1359	2.51377	4.18405	3.2837	2.97737	3.51525	4.26931	1.6251	2.1436	3.28459	2.95435	2.72454	2.9245	2.72292
ENSG00000170417	2	102736905	103019900	1	q12.1	TMEM182	0.579612	0.230878	1.22286	0.420313	-2.47155	1.33768	0.678224	1.58461	0.944586	-2.23575	0.687659	1.12702	1.354	0.00799383	-0.654333	0.9141
ENSG00000135972	2	105038069	105099960	1	q12.1	MRPS9	3.82281	3.97913	3.61036	4.16525	2.96922	3.73792	3.87872	3.93148	3.76174	3.98953	3.91458	3.57646	3.95494	3.47117	5.07681	3.57843
ENSG00000135966	2	105264391	105329735	-1	q12.2	TGFBRAP1	6.0727	4.7276	5.784	4.71937	5.38712	5.96194	4.53371	5.28163	5.99828	5.17127	5.61036	5.89299	5.7332	5.29822	4.97167	5.57641
ENSG00000272994	2	105334027	105337475	-1	q12.2	C2orf49-DT	3.56503	2.81468	2.57774	3.54682	3.00735	3.33162	3.43102	0.622159	1.59338	2.4409	3.72139	2.75361	3.57296	3.17826	3.79247	2.64796
ENSG00000135974	2	105337532	105349211	1	q12.2	C2orf49	4.71697	4.65188	4.63073	4.44328	5.76959	5.01729	6.02209	5.46219	5.98764	4.88471	4.74197	4.94788	4.89243	5.09197	5.33079	5.10923
ENSG00000115641	2	105357712	105438513	-1	q12.2	FHL2	2.30303	0.55185	1.44313	1.47176	2.86383	-0.308281	0.697377	1.88613	1.66722	2.55392	2.18408	1.73135	0.77034	1.13734	3.07143	-0.34856
ENSG00000071051	2	105744912	105894274	1	q12.2	NCK2	7.45835	6.2177	7.86101	6.24428	5.24892	7.38596	5.32892	5.93361	6.21974	4.17626	7.34982	6.72531	7.19735	6.03149	6.07717	6.48774
ENSG00000115652	2	106093308	106194301	-1	q12.2	UXS1	6.27576	4.37675	6.73129	5.11819	5.32483	6.06105	4.12252	5.50484	5.6236	4.47007	5.8272	5.3742	5.7435	5.4576	5.84436	5.00755
ENSG00000214199	2	106697331	106698676	-1	q12.2	EEF1A1P12	1.44373	1.8115	2.30783	1.00098	0.111306	1.9676	1.45442	2.85579	3.12797	5.76326	1.54234	2.0365	0.023324	0.993512	1.51216	1.4563
ENSG00000135968	2	108449191	108509415	1	q12.3	GCC2	7.08355	7.91665	6.85234	6.08304	7.42753	6.7331	6.683	6.35403	7.29331	6.35444	7.04575	6.87236	5.90695	6.04473	5.94795	6.86127
ENSG00000169756	2	108534355	108687246	1	q12.3	LIMS1	5.48203	4.99655	6.07479	6.51586	2.5491	4.4378	3.31099	5.31439	6.05834	4.1075	4.12053	4.96393	6.9679	3.91879	5.36153	6.9214
ENSG00000153201	2	108719482	108785809	1	q13	RANBP2	7.15172	7.55592	7.16299	6.7373	7.76206	6.71214	9.53727	8.92397	9.686	7.96227	7.48236	7.03819	7.02942	8.98274	9.1181	6.96989
ENSG00000163006	2	108786757	108885477	1	q13	CCDC138	2.72683	1.83514	3.01051	2.40157	0.6279	3.11241	2.50997	2.35116	2.2067	1.36808	2.83429	2.47623	1.97284	2.02086	1.14613	2.22768
ENSG00000135960	2	108894471	108989372	-1	q13	EDAR	3.6541	5.31586	5.426	3.84683	-1.98255	5.72339	4.78455	3.23355	2.32546	0.431484	-2.16232	-0.754297	5.30954	-0.223284	4.41249	4.15233
ENSG00000172985	2	109129205	109504634	1	q13	SH3RF3	2.42567	4.65806	1.35816	1.75217	4.29605	1.08986	2.5241	1.33796	3.56083	-1.13652	-0.724792	1.84355	-1.78103	2.6193	3.21746	-3.39655
ENSG00000175701	2	110211529	110245420	-1	q13	MTLN	1.33171	1.11412	2.96568	1.59539	0.692326	1.78602	2.58586	2.45608	1.0697	0.750927	2.28688	2.18367	1.94271	0.846445	0.376572	1.87814
ENSG00000169679	2	110637528	110678063	-1	q13	BUB1	1.29478	2.15443	3.88581	1.98336	2.41625	1.44781	2.9843	1.97496	2.9188	1.64768	1.82933	2.73959	1.63013	1.45247	3.17181	0.703957
ENSG00000172965	2	111006015	111523376	-1	q13	MIR4435-2HG	-0.168127	-0.152617	-0.672525	-1.15767	0.329988	-0.2957	0.201211	-0.276305	-1.07743	-0.330722	-0.0536259	0.679193	-1.21211	0.417835	2.32402	0.665022
ENSG00000153094	2	111119378	111168445	1	q13	BCL2L11	3.71802	4.77446	4.90267	3.46924	5.16157	5.37087	4.17946	5.94266	6.65902	4.36252	5.49679	4.308	4.37412	5.16532	7.0292	4.15754
ENSG00000153107	2	111611639	111884690	-1	q13	ANAPC1	5.75076	4.53749	5.82945	4.93059	4.68477	5.44868	5.47571	5.60244	5.14068	4.67641	5.30958	5.35719	5.15661	5.27523	4.80891	5.20455
ENSG00000153214	2	112055269	112119318	1	q13	TMEM87B	4.64055	5.19504	4.85213	5.46911	4.63459	5.97535	5.37789	4.39705	5.23849	4.31912	5.43498	5.4186	5.8999	5.12926	5.09962	5.77211
ENSG00000144152	2	112138385	112188218	1	q13	FBLN7	2.60854	3.6553	2.02582	1.14947	3.80638	1.52472	-0.0724162	3.01113	5.84412	3.76526	1.67337	2.25933	3.08609	3.83862	1.79805	2.82054
ENSG00000144161	2	112211529	112255136	-1	q14.1	ZC3H8	5.48511	4.13463	4.68275	4.52636	4.20245	4.94917	4.44238	4.40541	4.6189	3.97808	4.7646	5.08893	5.12384	5.28545	4.80664	4.91003
ENSG00000188177	2	112275597	112340063	1	q14.1	ZC3H6	5.02818	4.83426	4.54605	4.10778	5.51923	4.90366	4.95494	4.27255	3.53234	4.38782	4.60681	4.60765	5.46912	4.51288	4.54108	5.80899
ENSG00000169629	2	112368369	112434488	-1	q14.1	RGPD8	1.52182	3.46257	0.980792	2.39731	-0.360184	1.31078	3.41805	3.24474	4.57764	4.08916	2.3041	1.54523	2.38765	3.02027	4.43397	0.824796
ENSG00000114999	2	112482156	112541739	1	q14.1	TTL	5.38915	4.42747	5.63775	4.16141	4.18982	5.04161	3.98824	4.13929	4.58422	2.67698	4.82849	5.02041	4.71554	4.68254	4.66345	4.45443
ENSG00000125630	2	112541915	112579818	1	q14.1	POLR1B	4.85543	2.66155	4.68716	4.20444	2.82804	4.23497	4.25764	5.24239	5.43906	3.70628	4.15689	4.42227	4.66393	4.48742	3.9184	4.15017
ENSG00000125611	2	112584240	112589275	1	q14.1	CHCHD5	2.41559	3.87746	3.50618	3.24387	2.66931	2.72966	3.14195	3.49001	3.23706	5.16465	2.54837	2.80269	3.00064	2.82214	2.78971	2.60314
ENSG00000144136	2	112645939	112663825	1	q14.1	SLC20A1	6.05391	7.84753	6.78549	7.67666	5.40012	5.81794	6.80986	7.39606	7.15199	6.01933	6.04085	6.04749	5.86827	6.44883	7.06674	6.88887
ENSG00000169607	2	112736349	112764664	-1	q14.1	CKAP2L	-2.01834	-2.21637	3.38389	0.667061	-2.48979	-2.03246	0.544674	0.848729	-0.521836	-3.01406	1.99027	1.08145	1.89658	0.924043	3.01532	-0.732202
ENSG00000125538	2	112829751	112836816	-1	q14.1	IL1B	-2.57075	-1.42766	1.79315	8.01429	2.16078	-0.650266	2.18448	8.01189	5.36971	5.66047	-1.68829	2.37779	-1.67972	1.47032	3.82726	4.00022
ENSG00000136689	2	113107214	113134016	1	q14.1	IL1RN	-1.39373	2.29402	0.932218	2.9765	-0.560168	1.757	-1.174	5.00077	3.81501	2.37998	-1.54656	1.78808	-0.38988	0.353018	1.88187	-0.0389083
ENSG00000125637	2	113157325	113209396	1	q14.1	PSD4	8.21449	5.96846	7.6506	6.63967	6.98617	7.64422	6.23895	6.34389	5.07265	5.84208	7.23371	7.93339	7.04481	6.86806	5.63019	7.92446
ENSG00000189223	2	113211421	113276581	1	q14.1	PAX8-AS1	5.41737	-0.606234	5.60814	4.65229	-1.79379	1.8989	0.391609	3.5366	3.47503	3.15152	0.119661	0.285018	-0.371065	3.71559	4.74551	0.75315
ENSG00000125618	2	113215997	113278921	-1	q14.1	PAX8	1.74136	-3.76574	2.36532	0.702894	-3.15834	-4.43627	-5.2891	1.61725	1.50515	2.13845	-3.36718	-3.71254	-3.45175	0.472104	0.877795	-1.80739
ENSG00000136682	2	113437691	113496204	1	q14.1	CBWD2	4.30475	4.32859	4.45653	4.52675	3.33239	4.42854	4.61866	3.71046	4.19458	3.48993	4.70943	3.98581	4.51922	4.48333	4.52533	3.87723
ENSG00000146556	2	113588550	113599043	1	q14.1	WASH2P	3.61123	4.42672	2.54593	4.09777	4.83621	2.78521	3.18473	2.30601	2.65076	4.19758	3.38189	3.39534	3.42005	4.29249	3.92748	3.77164
ENSG00000236397	2	113599036	113601261	-1	q14.1	DDX11L2	0.513799	0.492103	1.506	0.245766	-4.40813	-0.592948	0.900287	1.00846	-0.0912986	-2.22753	0.898114	-1.49694	1.89636	-0.141869	2.64219	2.28942
ENSG00000240356	2	113610502	113627090	-1	q14.1	RPL23AP7	0.415179	-0.593304	1.08182	-0.312364	-2.72392	-0.0692048	0.463393	0.421924	1.81969	-1.02922	-0.817942	0.415792	0.993356	-0.0945934	-0.44825	0.844697
ENSG00000144134	2	113627229	113643396	1	q14.1	RABL2A	4.82581	4.78865	2.82524	3.52348	2.28538	3.90721	3.80983	2.66361	2.03773	3.53173	4.0682	3.77207	2.95754	3.43195	3.59312	4.23391
ENSG00000115084	2	113705011	113756693	-1	q14.1	SLC35F5	3.7048	3.7459	3.45865	2.78832	3.53709	4.03792	4.42222	3.13436	4.66067	2.00505	3.13979	3.62115	3.38906	3.71847	3.56486	3.86596
ENSG00000115091	2	113890063	113962596	1	q14.1	ACTR3	7.42826	7.19038	8.44738	8.24433	6.55174	7.91328	8.44952	7.63846	7.71114	7.23415	8.16976	8.50227	8.26529	7.80735	8.10552	8.03387
ENSG00000088205	2	117814691	117832377	1	q14.1	DDX18	6.80809	6.84634	7.38239	6.13161	6.4389	6.85635	8.29537	7.75048	8.16507	6.87825	7.0597	6.88276	7.19506	7.00677	6.98041	7.32469
ENSG00000125633	2	117915478	118014133	-1	q14.1	CCDC93	6.06554	6.05741	5.84958	5.55572	6.30331	5.90565	6.8474	6.52445	6.55213	6.38528	6.16468	6.21549	6.44198	6.90676	6.13076	6.01526
ENSG00000125629	2	118088452	118110997	1	q14.1	INSIG2	3.91726	3.20042	4.24548	3.82597	4.09771	3.99036	3.27984	3.48255	3.68411	2.82209	3.86693	4.0029	4.22414	2.89855	3.44709	4.21656
ENSG00000186132	2	119302225	119366834	-1	q14.2	C2orf76	0.8858	1.31671	2.01844	2.06545	-0.811825	1.01228	1.18051	1.32188	0.902567	0.433703	1.32212	1.28657	1.61419	0.763014	0.436849	1.33327
ENSG00000155368	2	119366924	119372550	1	q14.2	DBI	4.87209	4.95064	6.03057	5.92962	3.95833	5.5265	5.25934	5.98495	4.85233	5.67338	5.32692	5.73241	5.497	5.6835	5.22378	5.22318
ENSG00000144120	2	119679167	119686507	1	q14.2	TMEM177	2.43641	0.0255798	2.11476	0.128117	-1.95641	2.1811	1.27483	1.43692	2.36539	-0.189807	1.10819	1.01571	0.88065	-1.34899	0.110007	1.68753
ENSG00000088179	2	119759922	119984899	1	q14.2	PTPN4	6.85495	6.63536	7.23968	6.29664	4.86545	6.42731	5.45511	7.50918	5.79518	6.57232	6.99805	6.77724	6.75783	6.56048	7.15878	7.06533
ENSG00000115109	2	120013077	120179119	1	q14.2	EPB41L5	3.60268	2.19279	3.12646	2.77609	3.41692	2.83835	3.07523	1.51583	3.04869	1.06908	3.16854	2.69452	1.65857	2.04517	2.90716	1.31175
ENSG00000226479	2	120217479	120223400	-1	q14.2	TMEM185B	4.02743	2.41848	4.38334	3.94829	2.16441	4.0016	4.7098	4.60749	4.33705	3.19258	3.55036	3.95122	3.35357	4.49448	4.62515	3.83552
ENSG00000144118	2	120240064	120294710	1	q14.2	RALB	2.45133	4.23251	3.22347	4.19926	2.3626	4.14288	2.39493	4.03913	4.5981	3.16384	3.53972	4.17432	3.56174	4.49909	3.72279	3.79501
ENSG00000074054	2	121337776	121649476	-1	q14.3	CLASP1	6.58361	6.20357	6.40231	5.76405	6.49896	6.46519	6.72138	6.48819	5.50823	5.85961	6.43197	6.12404	6.13058	6.3126	6.5456	6.33983
ENSG00000236859	2	121649320	121728563	1	q14.3	NIFK-AS1	1.83167	1.78949	2.04013	1.58173	0.546055	1.25564	1.24186	1.31388	2.21567	1.09372	0.543477	1.52329	1.57786	1.19415	0.0108021	1.32852
ENSG00000155438	2	121726945	121736911	-1	q14.3	NIFK	4.32211	4.87659	4.73177	3.91525	3.50549	4.24309	4.40066	5.017	5.2213	4.96996	4.65503	4.36751	4.62273	3.83876	3.96684	4.54151
ENSG00000211460	2	121737103	121767853	1	q14.3	TSN	5.77332	6.13487	6.07116	5.66053	4.69728	5.80138	6.55026	5.79037	6.57931	5.94505	6.31216	5.72969	6.04373	5.81536	5.77614	5.80578
ENSG00000136732	2	126656133	126696667	1	q14.3	GYPC	6.10943	7.90482	8.02979	6.75425	5.33472	9.21307	6.88068	6.62867	6.61347	9.28398	7.20234	6.86307	6.1811	6.92511	5.23944	7.33551
ENSG00000136717	2	127048027	127107288	-1	q14.3	BIN1	7.33821	6.80499	7.20682	6.67741	5.92322	7.81306	6.33047	6.54142	5.30164	7.44727	6.61275	6.84676	6.58569	6.33851	5.53273	6.88023
ENSG00000163161	2	127257290	127294166	-1	q14.3	ERCC3	6.68426	6.49659	5.89495	6.43731	6.17046	6.42717	6.38263	5.53078	5.69652	5.51035	6.34059	6.30299	6.08676	6.31185	5.87074	6.17293
ENSG00000169967	2	127298668	127388465	-1	q14.3	MAP3K2	6.76982	6.60227	6.62061	6.66576	7.71395	6.66874	7.66324	7.76822	8.98496	7.57206	6.86718	6.7646	7.09304	7.66268	7.83577	6.95339
ENSG00000236682	2	127388184	127400580	1	q14.3	MAP3K2-DT	0.953001	0.424235	-0.226513	1.27713	-0.518409	-0.328354	0.107249	0.460431	0.54917	-0.124956	-0.549269	-0.533868	-0.748414	1.54574	0.828405	0.184846
ENSG00000163166	2	127436207	127526886	-1	q14.3	IWS1	5.28383	5.34188	5.44783	5.38428	5.41089	4.9231	5.02693	5.93844	5.63718	5.40558	5.09393	5.3812	5.40474	5.06557	5.27719	5.32951
ENSG00000072163	2	127638381	127681786	-1	q14.3	LIMS2	2.16143	0.30793	2.41574	1.54678	3.35222	3.53689	0.861537	2.64541	1.22526	2.4647	2.70689	2.69258	3.12927	0.798984	0.040676	1.78165
ENSG00000136709	2	127701027	127811187	-1	q14.3	WDR33	5.89376	6.59697	6.31668	6.49852	6.24596	6.2294	7.1049	7.00149	6.77278	6.31905	6.35027	6.0341	6.56347	6.69019	6.50588	6.82331
ENSG00000144231	2	127843553	127858155	-1	q14.3	POLR2D	4.71428	4.63382	4.68776	4.30527	3.96751	4.40681	5.0181	5.67911	6.08103	5.33175	4.41514	4.42022	4.67856	5.32398	4.72424	4.18954
ENSG00000144233	2	127861630	127885967	-1	q14.3	AMMECR1L	4.92246	5.05988	5.14016	5.09204	5.0343	4.66772	6.31375	6.19108	6.54708	5.07736	5.11911	5.11071	5.39251	5.84755	6.33389	5.14353
ENSG00000136715	2	127941217	128028120	-1	q14.3	SAP130	4.89597	5.15156	4.8409	4.71279	4.90398	4.63712	4.88284	4.97247	4.94501	6.84171	5.04115	4.79969	4.65891	4.91445	5.33493	4.70869
ENSG00000136731	2	128091200	128195677	1	q14.3	UGGT1	6.4963	5.54138	6.56415	5.48053	5.63734	6.51176	6.20726	6.34998	6.0484	5.35964	5.94505	6.21611	6.31478	5.75291	5.57582	6.50848
ENSG00000136720	2	128236716	128318868	-1	q14.3	HS6ST1	2.41308	2.58543	3.1434	1.47128	1.97885	3.42892	2.79844	5.60479	6.22503	2.85557	2.40626	3.03873	2.92427	2.81988	2.89783	3.21037
ENSG00000136699	2	130151392	130182750	-1	q21.1	SMPD4	6.50295	6.50885	5.97765	6.30805	5.55167	6.1064	7.1567	6.66368	7.65264	6.53356	6.3118	6.11077	6.414	6.97312	7.22905	5.88281
ENSG00000152082	2	130181737	130190729	1	q21.1	MZT2B	4.83081	5.24063	5.65327	5.05073	2.96706	5.29622	5.56338	5.05801	5.28883	7.94128	5.0761	5.29196	5.1265	5.26176	5.09901	4.79763
ENSG00000136710	2	130337933	130342699	-1	q21.1	CCDC115	5.302	6.09657	4.99991	5.35115	5.06744	5.2234	5.57605	4.98751	5.49377	5.70317	5.36225	5.23846	5.16939	4.68865	4.73746	5.22987
ENSG00000136718	2	130342877	130347967	1	q21.1	IMP4	6.05212	6.57961	6.03887	6.27337	4.32589	5.71457	6.5929	6.27523	6.29059	7.04745	6.03965	6.03586	6.11869	5.99054	6.28247	5.70155
ENSG00000072135	2	130356045	130375405	1	q21.1	PTPN18	5.84501	5.40383	5.69768	6.45549	3.22026	6.20113	4.75585	5.47783	4.87228	5.97522	5.51909	6.36197	5.88999	5.28833	5.05835	5.994
ENSG00000136002	2	130836914	131047263	1	q21.1	ARHGEF4	4.97622	3.70431	4.54747	5.23414	1.11555	5.50269	3.95966	3.55022	-1.66279	3.55471	5.54322	2.41205	3.4387	-3.13161	3.86394	8.01483
ENSG00000152102	2	131047876	131093460	-1	q21.1	FAM168B	6.91083	7.51937	6.86031	6.45903	6.65017	6.66124	7.53022	7.52477	8.22078	7.35184	7.14942	6.90544	6.76831	7.47397	7.6153	7.07581
ENSG00000115762	2	131104847	131353709	1	q21.1	PLEKHB2	4.9889	5.55697	6.55944	6.40029	5.91072	5.97667	6.77932	8.04778	9.60866	6.35459	5.81849	5.42764	6.16451	7.02359	7.3427	6.78734
ENSG00000173272	2	131464900	131492743	-1	q21.1	MZT2A	5.12533	5.71435	5.42045	5.31686	3.96239	5.90433	5.26493	4.91759	5.42949	7.54015	5.39671	5.53715	5.31305	5.54165	5.25264	5.18408
ENSG00000152117	2	131492813	131521573	1	q21.1	SMPD4BP	6.04861	6.74801	4.94241	6.04356	6.15644	5.15039	7.03809	6.10744	6.61862	6.55825	5.80655	5.62993	5.94719	6.70669	7.26661	5.51317
ENSG00000197927	2	131722417	131751669	1	q21.2	NBEAP2	-0.434873	1.47238	1.23424	0.669085	-2.33963	-2.59501	0.160476	-0.00589247	-3.73306	-0.640529	0.581611	-4.46492	-0.849479	-1.02102	-0.356802	1.03045
ENSG00000152127	2	134119983	134454621	1	q21.2	MGAT5	6.72758	6.2846	7.21404	6.72136	6.2337	7.1294	7.00144	7.81931	7.20337	7.46084	6.45182	7.2069	6.92787	5.85287	7.75639	7.70588
ENSG00000082258	2	134918235	134959342	1	q21.3	CCNT2	6.73698	6.89464	6.34111	6.03366	6.08901	6.88762	7.71147	5.94005	6.36845	5.55463	6.73843	6.72364	6.32995	7.219	7.57451	6.94763
ENSG00000115839	2	135052292	135176394	1	q21.3	RAB3GAP1	4.26383	5.5993	4.49181	5.07645	5.06023	5.32536	6.03431	6.43518	6.92116	6.00239	5.39223	5.54488	5.39156	5.65718	5.69076	5.79188
ENSG00000121988	2	135136916	135531218	-1	q21.3	ZRANB3	2.39601	2.86229	2.8435	2.68734	1.08152	2.50104	3.18626	3.3411	2.68415	3.16588	2.63461	2.51387	2.50696	2.12701	3.15916	2.53073
ENSG00000048991	2	135531455	135725270	1	q21.3	R3HDM1	6.47442	5.66678	6.36895	5.55339	4.42654	5.97829	5.8169	5.77468	4.50766	6.07715	6.33717	5.99165	5.9101	5.9107	5.85605	5.54641
ENSG00000144224	2	135741734	135785056	1	q21.3	UBXN4	7.75284	8.22314	7.39104	7.83107	7.68711	7.40461	8.61036	6.85709	7.09164	7.00749	7.60985	7.76697	8.00245	8.26995	8.35849	7.48589
ENSG00000076003	2	135839626	135876443	-1	q21.3	MCM6	5.42539	5.30362	6.38009	4.80725	5.0157	4.19168	5.89573	6.78943	6.38768	6.83495	5.82267	5.75681	5.29305	5.49769	5.36176	4.59825
ENSG00000115866	2	135905881	135986100	-1	q21.3	DARS1	5.89373	5.5577	6.74518	6.97628	3.97502	5.9722	5.93759	5.83397	5.17995	5.86451	6.68468	6.53875	6.3383	5.54043	5.68994	6.21775
ENSG00000231890	2	135985176	136022593	1	q21.3	DARS1-AS1	0.901965	0.957649	0.175545	0.774854	-4.0849	-0.770777	0.892611	-0.00190376	0.125629	-0.21762	0.0209728	0.641822	0.175595	0.837886	-0.067396	0.815615
ENSG00000121966	2	136114349	136118149	-1	q22.1	CXCR4	7.91152	11.3794	10.7954	10.4664	9.53585	9.18893	10.2664	10.453	11.081	9.29079	8.66793	9.15689	9.92959	11.2022	11.2358	10.0656
ENSG00000144228	2	138501770	138573547	1	q22.1	SPOPL	2.50129	4.84091	3.39986	4.31726	4.62244	4.4196	5.34142	4.26556	4.93562	5.17324	3.752	4.14272	4.33325	5.24738	5.85254	4.89296
ENSG00000075884	2	143091362	143768352	1	q22.2	ARHGAP15	6.12952	6.94984	6.99731	7.16554	4.90126	7.28642	7.42843	7.25248	6.66725	8.16801	7.14561	7.33784	6.40851	7.4548	5.87444	6.23003
ENSG00000121964	2	143938068	144332568	-1	q22.3	GTDC1	4.45452	4.07895	4.75541	4.08222	4.85033	2.95338	3.70136	3.15023	2.21583	3.17338	3.26372	3.36942	2.73107	1.33533	3.62979	2.84412
ENSG00000169554	2	144364364	144521057	-1	q22.3	ZEB2	2.52636	4.32978	3.52123	6.35271	5.21181	4.82584	3.2368	6.46669	4.72388	4.77938	2.07937	5.33348	3.15031	4.91135	5.33369	5.23358
ENSG00000121989	2	147844517	147930826	1	q22.3	ACVR2A	4.98731	3.75408	4.25416	4.57657	4.90301	4.21804	5.1648	3.18621	5.18451	2.91248	3.88947	5.2559	5.01469	6.61778	4.67269	5.13148
ENSG00000115947	2	147930396	148021604	-1	q23.1	ORC4	5.05693	4.98016	5.04359	5.10758	5.23699	4.95201	4.79514	3.957	4.80352	4.22099	4.79576	5.08202	4.87401	4.75995	5.23998	4.83547
ENSG00000204406	2	148021011	148516971	1	q23.1	MBD5	4.07386	4.0454	4.15828	4.22569	4.54056	4.50803	4.70205	4.88269	4.37271	4.23744	3.86531	4.06135	4.11832	5.20468	4.48846	4.60588
ENSG00000135999	2	148644440	148787569	1	q23.1	EPC2	6.24521	5.8787	6.48541	5.47065	5.64789	6.38562	6.70217	6.94973	7.40847	5.77301	5.12479	6.11595	5.99712	6.5866	7.43545	6.17726
ENSG00000168280	2	148875227	149026759	1	q23.1	KIF5C	0.128108	-0.692521	-0.219139	-1.44946	4.23314	1.46569	1.04828	4.14664	-3.81554	4.27561	-1.84221	-1.277	-3.62664	1.74611	0.769619	1.03296
ENSG00000168288	2	149569637	149587778	-1	q23.2	MMADHC	4.93313	6.3621	5.34913	5.84806	5.59983	5.35398	6.55091	6.14181	6.01428	6.6317	5.73044	5.32114	5.3882	5.91236	6.07125	5.38323
ENSG00000184898	2	151247940	151261863	-1	q23.3	RBM43	4.49053	5.92106	4.16372	3.25846	6.04111	4.1567	4.59926	3.27442	2.99322	4.12203	4.72404	4.40123	4.97772	4.15133	4.47782	5.07761
ENSG00000123609	2	151270470	151289894	-1	q23.3	NMI	4.40694	5.09287	4.95763	5.99074	5.34046	4.63586	4.45437	5.13132	4.67286	5.81201	4.89382	5.31259	4.93573	4.82044	4.70849	4.166
ENSG00000080345	2	151409883	151508013	1	q23.3	RIF1	6.5003	5.82926	6.67996	5.9776	8.17544	6.43668	7.1672	6.31979	6.28071	5.70101	7.11877	6.61944	6.66605	6.44516	6.85853	6.45415
ENSG00000183091	2	151485336	151734487	-1	q23.3	NEB	1.59004	0.226571	2.95032	1.21997	4.07588	1.57492	1.16193	1.84117	2.18224	0.701102	1.12524	2.01408	2.49341	3.37149	3.04254	1.53513
ENSG00000162980	2	151788984	151828492	-1	q23.3	ARL5A	3.79268	4.09653	5.08485	4.47654	5.30716	5.10269	4.24317	3.52401	4.29717	3.82117	4.63658	4.98235	5.14501	5.28751	5.14813	4.81627
ENSG00000115145	2	152116801	152175763	-1	q23.3	STAM2	4.31762	4.11952	4.11484	3.50027	4.81846	4.09608	3.29898	3.77246	4.15789	2.34966	3.53587	4.426	4.1222	3.30379	3.42052	4.0183
ENSG00000157827	2	152335174	152649826	1	q23.3	FMNL2	1.0549	-0.862183	0.148721	1.88682	1.2434	0.510059	2.3723	0.296885	-2.96846	-2.16126	4.13115	3.05889	-0.473527	1.24454	0.965935	1.12699
ENSG00000196504	2	152651593	152717997	-1	q23.3	PRPF40A	7.1517	7.65271	7.02566	7.21115	8.43027	7.287	8.67847	7.26831	7.89214	7.60133	7.42597	7.08524	7.23841	8.26665	8.28762	7.2854
ENSG00000177917	2	152717893	152762396	1	q23.3	ARL6IP6	3.59998	3.25642	5.24943	4.1656	3.20031	4.03113	3.61298	4.40335	4.49005	3.38815	4.5307	4.69272	4.54946	3.76076	4.64287	4.21527
ENSG00000153234	2	156324437	156342348	-1	q24.1	NR4A2	1.29783	7.12457	5.99577	8.01632	8.35386	2.14777	8.02623	8.51837	8.07363	6.61034	6.73776	6.00762	5.17456	10.0626	7.77533	7.37957
ENSG00000115159	2	156435290	156613735	1	q24.1	GPD2	3.2327	4.73845	2.29331	2.98084	5.15048	3.51725	3.35359	3.75281	3.57195	2.73131	3.63529	4.26546	3.98688	3.65353	3.87294	4.01146
ENSG00000136541	2	157318631	157327713	-1	q24.1	ERMN	3.50771	4.92389	3.23939	2.73417	7.78697	3.68326	5.44805	1.89146	3.03348	4.95767	4.47619	2.56163	3.51018	5.8465	6.7177	4.22839
ENSG00000115165	2	157414619	157488961	-1	q24.1	CYTIP	6.68912	7.16826	8.18029	8.0244	7.17204	7.86493	9.00265	8.72339	8.90131	8.23881	7.8467	7.36922	8.46351	8.03312	8.94079	8.86516
ENSG00000123612	2	157526767	157628864	-1	q24.1	ACVR1C	1.38478	2.32838	-2.03737	0.0831684	1.09873	-1.05745	1.22253	2.06563	1.92967	2.41237	0.641359	-0.092915	-0.409244	-1.47402	2.83268	2.18163
ENSG00000115170	2	157736251	157876330	-1	q24.1	ACVR1	1.61826	2.94555	5.35795	5.34163	4.75493	5.29336	5.27673	4.06398	3.12893	1.32234	6.37217	5.09266	4.33915	4.08134	4.48287	5.99889
ENSG00000144283	2	158456952	158682879	1	q24.1	PKP4	5.00762	3.81254	5.95431	4.97683	3.56432	4.74847	4.32628	3.9917	3.39924	4.37179	5.1815	4.17444	4.86623	3.36713	5.50844	3.24311
ENSG00000115183	2	158968640	159232659	1	q24.2	TANC1	-0.501824	5.59613	-2.55688	-1.40466	-0.746016	-2.17742	-0.793736	1.27443	-0.566333	4.79862	-1.43961	-0.730872	-2.39587	-1.53759	4.5707	-1.01648
ENSG00000196151	2	159235798	159286703	-1	q24.2	WDSUB1	3.32378	3.37237	2.81293	3.6762	2.38444	2.77017	3.6414	2.72612	2.82331	4.5449	3.65796	3.13715	3.43052	1.91966	2.8199	1.50115
ENSG00000123636	2	159318979	159616569	-1	q24.2	BAZ2B	5.82616	6.47466	5.60282	6.05604	5.4056	5.62367	5.77936	5.68231	5.33082	4.93411	5.73636	5.50895	5.18319	5.2789	5.91986	5.23309
ENSG00000136536	2	159712457	159771027	1	q24.2	MARCHF7	6.65531	6.16036	6.72953	6.05135	6.72209	6.65015	6.49224	6.55407	7.34107	5.55927	6.44277	6.75636	6.58702	6.54017	6.36383	6.62455
ENSG00000054219	2	159803355	159904756	-1	q24.2	LY75	3.38985	2.32879	3.76747	3.21457	3.8726	4.7578	3.09154	2.35422	1.50941	-0.00207952	3.15686	3.2327	2.35175	3.58135	2.66491	4.4948
ENSG00000153250	2	160272151	160493807	-1	q24.2	RBMS1	7.96366	6.54973	7.88098	7.27083	6.65633	7.92336	6.65065	6.90184	7.92624	6.98077	7.20821	8.08241	7.76657	6.67749	7.335	7.60905
ENSG00000136560	2	161136908	161236230	1	q24.2	TANK	4.68595	5.04407	5.69587	5.8302	6.35973	5.35269	6.50941	7.21064	7.26082	5.67897	5.63784	5.87832	5.40825	6.33265	5.01653	5.83324
ENSG00000227403	2	161244730	161249050	1	q24.2	LINC01806	2.42776	2.56054	3.71601	2.72555	1.91213	1.91132	2.805	2.44421	3.0296	0.325522	2.16221	2.19107	2.71621	3.0422	3.011	2.2518
ENSG00000115233	2	161308425	161411717	1	q24.2	PSMD14	5.11285	4.69899	5.46484	5.10985	4.38542	4.89179	5.229	5.89094	6.20425	5.66139	5.51197	5.23645	5.16507	5.38624	5.36233	4.76549
ENSG00000197635	2	161992245	162074394	-1	q24.2	DPP4	3.28544	1.81441	7.52503	6.1503	-0.973064	4.59412	0.617829	6.81527	6.12159	7.37172	3.70279	6.06672	6.74019	7.83328	7.40342	5.2215
ENSG00000115267	2	162267074	162318684	-1	q24.2	IFIH1	5.20813	3.74177	4.53914	5.48438	5.55655	4.25392	5.5251	7.26423	9.28525	4.77489	4.16594	4.6717	4.35689	5.45587	6.14595	3.53665
ENSG00000115271	2	162318840	162371595	1	q24.2	GCA	2.71711	4.35524	4.59171	4.37636	2.71689	4.32933	3.62643	3.35211	4.56241	2.43772	2.97153	3.54673	3.87936	4.62777	4.36843	3.08689
ENSG00000115339	2	165747588	165794659	-1	q24.3	GALNT3	1.51366	2.23316	2.49588	2.86205	3.70168	1.24086	0.977091	3.60626	4.38878	1.37545	0.645336	1.91468	0.690481	2.7954	3.56041	2.56998
ENSG00000123607	2	165857475	165953851	-1	q24.3	TTC21B	4.85903	4.34016	4.66519	4.45005	5.66183	4.57833	5.06114	4.82332	5.09919	4.39509	4.4404	4.59964	4.28344	4.41523	4.97845	4.82814
ENSG00000198648	2	167954020	168247595	-1	q24.3	STK39	3.54448	4.17331	4.25482	3.45474	4.34376	3.9887	4.80344	5.61399	4.5598	4.11997	4.15353	4.37905	4.07712	4.06679	4.81039	4.8301
ENSG00000172292	2	168456249	168775134	1	q24.3	CERS6	4.72805	5.09262	5.26084	4.27253	3.90588	2.25675	4.56647	4.84238	4.8882	4.5494	2.57304	5.07357	5.62992	4.44168	5.61326	5.24683
ENSG00000163093	2	169479480	169506655	1	q31.1	BBS5	1.75649	2.22303	1.41448	2.64345	0.504263	0.961202	1.39849	1.73924	2.75902	1.31526	2.2451	1.53116	1.95629	1.10663	2.67583	0.791828
ENSG00000138399	2	169528508	169573875	-1	q31.1	FASTKD1	5.53484	3.80762	4.99249	4.10949	4.58136	4.57335	3.72733	3.78105	3.81257	1.71559	4.38155	4.69079	4.46517	3.56373	3.82028	4.68194
ENSG00000138398	2	169584342	169641406	1	q31.1	PPIG	6.39176	6.60819	6.48439	6.30723	7.13887	6.40765	7.53437	6.75467	7.18853	7.47227	6.78317	6.62961	6.63779	7.23617	6.94558	6.4932
ENSG00000144362	2	169694454	169701708	1	q31.1	PHOSPHO2	0.711293	0.395606	0.973797	0.678332	1.6747	0.754397	1.28127	0.751945	1.05622	-0.902196	0.112067	0.364094	0.902128	2.04485	0.475816	0.229996
ENSG00000213160	2	169694488	169776989	1	q31.1	KLHL23	0.291934	-1.66115	1.62481	0.353451	-2.23784	0.123849	-1.74236	0.246803	0.892539	-5.44786	0.0846459	1.0128	0.247552	-1.39575	-0.260749	-0.265541
ENSG00000138385	2	169791933	169812064	1	q31.1	SSB	5.9157	6.67153	6.29918	6.6801	6.72379	5.75427	6.87822	6.2784	6.46996	5.74495	6.40135	6.11384	6.16278	6.28632	6.46924	5.66232
ENSG00000138382	2	169810081	169824931	-1	q31.1	METTL5	4.1213	4.13126	4.03795	4.36029	3.76414	4.20315	3.79143	3.37122	2.77099	3.4279	4.80118	4.44589	4.16267	4.1445	2.88312	3.79573
ENSG00000144357	2	169827454	170084131	1	q31.1	UBR3	5.29109	5.75045	5.65746	5.45593	7.54198	5.30447	5.98665	5.59126	5.62118	5.36579	5.69533	5.55396	5.57884	5.7788	5.95285	5.64409
ENSG00000115806	2	170928464	170967130	1	q31.1	GORASP2	6.08155	7.28437	6.72603	6.41352	6.53341	5.86005	7.36972	7.44098	7.55823	7.84438	6.17138	5.91401	6.36535	6.53859	6.93775	5.94326
ENSG00000198586	2	170990823	171231314	-1	q31.1	TLK1	4.78549	6.11221	6.06419	5.44232	5.83953	5.85243	5.75843	6.08945	6.84162	6.58848	6.32823	5.68888	6.45986	6.64673	6.06667	6.75965
ENSG00000123600	2	171315746	171434802	-1	q31.1	METTL8	4.47686	3.87347	4.68783	4.05271	4.43561	3.9106	4.35604	3.72876	3.29069	2.6322	4.61087	4.34181	4.6761	4.90653	3.75849	4.78744
ENSG00000115827	2	171434217	171485052	1	q31.1	DCAF17	5.4849	4.32041	5.28062	4.23054	4.28267	5.53377	5.1496	4.42201	4.55588	3.53737	5.04428	5.06905	5.18806	4.35131	4.19871	5.10525
ENSG00000233762	2	171517270	171517716	-1	q31.1	RPS15P4	2.95442	3.88077	4.28649	3.24336	3.12007	3.23806	3.89236	3.98849	4.46458	6.9415	3.12926	3.8069	2.89443	2.98704	3.7564	3.09767
ENSG00000071967	2	171522247	171558129	1	q31.1	CYBRD1	0.038053	1.47706	1.37272	2.48559	0.198254	1.61448	-1.72778	2.33379	-0.562573	2.42598	-1.02707	2.23557	-0.055039	0.265403	1.55209	0.839478
ENSG00000077380	2	171687409	171750158	1	q31.1	DYNC1I2	4.649	4.42931	5.34019	5.38144	3.86951	4.89954	4.58098	4.33407	4.16924	3.88422	5.06512	5.21035	5.23154	3.96989	3.52654	5.36792
ENSG00000115840	2	171783405	171999859	-1	q31.1	SLC25A12	4.76422	3.48112	4.82912	4.42889	4.78743	3.92078	4.71981	4.13777	3.91157	2.72277	3.86705	4.11009	4.11614	4.31511	4.61153	4.43047
ENSG00000128708	2	171922448	171983686	1	q31.1	HAT1	4.65748	4.95139	5.2456	5.05365	4.86845	4.28045	5.05339	6.0474	6.30746	4.89645	4.35046	4.81667	4.86167	5.36511	5.62709	4.42457
ENSG00000172878	2	171999943	172082430	1	q31.1	METAP1D	5.06728	3.25301	3.3262	4.4285	1.12992	3.48196	4.57248	3.60015	2.49537	2.43498	3.93454	4.01057	4.23181	4.22875	4.37819	3.59348
ENSG00000091409	2	172427354	172506459	1	q31.1	ITGA6	7.31681	7.22339	9.0051	6.79954	6.57107	7.71226	6.61202	7.11459	6.70739	5.30785	7.94711	7.50373	8.48363	8.27764	7.9666	8.02285
ENSG00000152256	2	172555373	172608669	1	q31.1	PDK1	5.22219	4.09082	6.07135	5.28577	6.32167	5.32566	7.01218	5.16061	4.5736	4.33283	4.74681	4.78245	5.10061	5.40749	5.9119	4.9864
ENSG00000091436	2	173075435	173268015	1	q31.1	MAP3K20	2.90862	4.27534	4.25283	3.04788	-1.2104	2.4694	2.51435	2.91651	1.78551	4.12987	2.95368	2.90169	2.31277	2.92827	4.59127	1.27158
ENSG00000144354	2	173354820	173368997	1	q31.1	CDCA7	5.39013	4.54038	5.99233	5.43839	0.718937	5.31047	5.26735	2.89832	-0.445054	4.79253	5.82134	4.92582	4.62667	4.16063	4.44289	4.17654
ENSG00000172845	2	173880850	173965373	-1	q31.1	SP3	6.9711	7.65036	7.50478	7.23702	7.5052	7.54458	8.20228	7.5726	8.02402	8.27462	7.10385	7.43146	7.42928	7.60837	7.9392	7.50601
ENSG00000138430	2	174072447	174248599	-1	q31.1	OLA1	5.97439	6.69396	6.1008	6.22167	4.19586	6.70119	6.04072	5.50645	5.37463	7.37213	6.57829	6.35396	5.71863	5.22135	5.71371	5.87046
ENSG00000138433	2	174348022	174395712	-1	q31.1	CIR1	4.33442	6.79999	4.66727	6.53668	7.69127	4.86822	7.19438	5.9921	6.47354	7.74253	5.66304	5.0572	5.37725	6.7846	7.14173	5.13675
ENSG00000144306	2	174395730	174429575	1	q31.1	SCRN3	3.62457	2.35947	2.99276	2.72568	4.51416	3.12205	2.94961	2.36776	2.18873	2.27381	3.33843	3.00088	3.76631	2.82908	2.76207	3.26385
ENSG00000163328	2	174431571	174487094	-1	q31.1	GPR155	6.4206	3.86961	5.60324	2.82837	6.35809	6.21905	3.80475	4.83441	4.49669	2.76259	4.28704	5.14301	3.99208	3.16727	5.96135	5.16446
ENSG00000115935	2	174559572	174682916	-1	q31.1	WIPF1	8.01899	7.77993	8.27813	7.28601	8.51193	8.18888	6.66211	8.41745	7.92692	8.53035	7.28935	8.45688	7.98464	8.06123	7.26686	7.93343
ENSG00000235655	2	174719908	174720318	1	q31.1	H3P6	3.66413	3.73044	4.82419	4.25587	3.26259	4.01086	4.16453	4.57086	5.47019	5.0443	4.27755	3.69671	4.34584	4.30448	4.8833	3.87497
ENSG00000128656	2	174798809	175005381	-1	q31.1	CHN1	0.698768	-0.641695	-0.533464	0.227742	0.86889	-1.03033	-0.436088	-0.640291	0.944348	1.85294	0.0636583	-0.797076	-0.855608	-1.71108	2.71729	-1.0139
ENSG00000115966	2	175072250	175168382	-1	q31.1	ATF2	5.66017	6.22926	5.95061	5.995	6.56395	5.54084	6.79532	6.3563	6.57549	7.38717	5.9692	5.84285	5.82344	6.15055	6.80097	5.84573
ENSG00000154518	2	175176258	175181710	-1	q31.1	ATP5MC3	6.04731	5.99023	7.18579	6.74903	5.4418	6.57301	6.32979	5.80178	6.10648	7.31948	6.29643	6.41173	5.90051	6.04977	5.87087	5.83401
ENSG00000144320	2	175923882	176002839	-1	q31.1	LNPK	5.0018	4.41129	5.48257	4.56463	2.76071	5.10721	4.42374	4.0864	4.58096	3.86894	4.82745	5.14188	5.45228	4.23018	5.11623	4.55162
ENSG00000128654	2	176269395	176338025	1	q31.1	MTX2	3.6546	4.29067	3.72106	4.70698	3.58485	3.80884	3.9496	3.67032	2.38447	3.49056	4.25992	4.27524	3.97324	4.1245	4.60509	3.44494
ENSG00000170144	2	177212563	177223958	1	q31.2	HNRNPA3	8.55888	8.29195	8.71152	8.39158	7.72927	8.53429	8.67462	7.25524	7.3032	6.55537	7.96914	8.3526	8.03963	8.83684	8.24181	8.86604
ENSG00000116044	2	177227595	177392697	-1	q31.2	NFE2L2	4.64036	5.33299	6.57806	5.66161	6.14691	5.22393	7.04562	8.22362	7.83024	4.89469	4.94392	5.41224	5.87762	5.97678	6.95601	7.54425
ENSG00000018510	2	177392746	177567024	1	q31.2	AGPS	5.40877	5.00119	5.89198	5.4626	5.29778	5.42265	5.32545	5.13411	4.84205	5.04982	5.99163	5.76101	6.01366	6.07203	5.44485	5.5153
ENSG00000196659	2	177548998	177552796	-1	q31.2	TTC30B	1.44736	-0.517936	1.08064	2.07174	3.51766	0.71704	0.562081	2.25698	2.45033	0.416152	0.323662	1.09402	1.30859	0.595696	1.82301	0.262129
ENSG00000197557	2	177612999	177618742	-1	q31.2	TTC30A	0.438065	0.27161	0.550593	0.680883	3.13646	-0.688141	-0.582438	0.542146	1.29286	-1.37652	-0.822759	0.170324	-0.160918	0.746955	1.06053	-1.25683
ENSG00000155636	2	178112424	178139011	1	q31.2	RBM45	4.41091	4.07346	3.84168	3.9217	4.06828	3.91392	4.0856	2.88746	2.61086	3.39541	3.51523	3.7219	3.72311	2.93637	4.07554	3.57485
ENSG00000223960	2	178413635	178440243	1	q31.2	CHROMR	3.23263	2.67423	3.29273	3.46273	3.27503	3.16047	3.92342	1.6651	0.71276	1.9775	2.54856	2.04556	1.50706	3.45026	2.88104	2.514
ENSG00000180228	2	178431292	178451512	-1	q31.2	PRKRA	4.90427	4.93031	5.33407	6.10645	5.69179	4.97625	6.2055	4.93949	5.44736	5.47723	5.31769	4.98193	4.68167	5.69131	5.98114	4.4645
ENSG00000204311	2	178451346	178462102	1	q31.2	PJVK	2.4766	1.06314	0.952691	3.21714	1.20315	2.60175	2.71161	-0.320531	-0.436674	-2.09464	2.68234	1.6348	1.90942	1.59022	2.05884	1.53629
ENSG00000079150	2	178463664	178478600	-1	q31.2	FKBP7	0.325708	-2.11621	1.00769	0.872055	-2.39926	0.58867	-1.69595	1.23489	0.396861	-0.458296	-0.111058	0.273693	0.670598	-1.85579	-1.40329	-0.899442
ENSG00000116095	2	178480457	178516463	1	q31.2	PLEKHA3	4.31826	4.97086	4.53161	4.09648	4.32799	4.8068	4.31718	4.24052	5.17219	4.43126	4.91254	4.69068	4.75787	4.80685	4.45445	4.84464
ENSG00000237298	2	178521183	178779963	1	q31.2	TTN-AS1	2.61383	2.82001	1.41354	1.02397	-1.14858	1.89799	2.61343	0.937208	1.52276	1.89971	1.93773	-1.21954	2.62516	2.50765	1.25674	2.86199
ENSG00000155657	2	178525989	178830802	-1	q31.2	TTN	5.84505	4.41461	4.36402	3.08001	2.38235	4.95657	5.37084	2.02399	3.03745	3.30571	4.47306	3.05445	5.60267	5.48144	3.96201	5.98852
ENSG00000187231	2	179101678	179264832	-1	q31.2	SESTD1	4.24781	1.60412	1.93288	5.20832	8.54289	1.7213	5.86217	3.16334	2.62473	3.03436	4.84589	3.972	0.374223	2.77554	1.717	2.14738
ENSG00000163510	2	179944876	180007297	-1	q31.3	CWC22	5.08734	5.45956	4.78389	5.3191	6.16542	4.7765	5.36108	6.11074	5.98165	4.98175	5.09077	5.13491	5.04607	5.59687	6.19482	4.78153
ENSG00000226564	2	180872867	180873414	-1	q31.3	FTH1P20	-2.55471	0.807532	-0.684547	0.583371	-1.19075	-2.22534	-0.516871	1.78887	3.01877	3.65967	-1.67549	-0.787904	-1.50915	-0.0407221	-0.120415	-1.04594
ENSG00000170035	2	180967248	181076585	1	q31.3	UBE2E3	4.65464	3.13625	4.50082	5.11023	4.23182	3.59076	4.64044	4.15871	4.40599	4.99218	4.38073	4.46824	4.97295	4.36124	5.2211	2.8334
ENSG00000234663	2	181086076	181409321	1	q31.3	LINC01934	0.877206	2.34632	2.31294	0.129806	-0.124215	4.09838	-0.353783	2.52989	2.02631	3.80959	3.06091	3.13673	3.42052	3.88975	0.125066	3.08901
ENSG00000115232	2	181457202	181538940	1	q31.3	ITGA4	8.78651	3.02446	8.33628	7.37841	4.63538	8.79703	6.11964	6.74171	6.44641	5.49518	8.63513	8.70077	9.01478	7.1633	6.56963	9.33765
ENSG00000188452	2	181535041	181680665	-1	q31.3	CERKL	6.81908	2.32672	6.61049	6.27325	3.9305	7.02831	4.77938	4.46493	4.34332	2.81775	7.42045	7.01412	7.57403	6.39803	5.74226	7.76049
ENSG00000138434	2	181891730	181930738	1	q31.3	ITPRID2	6.08994	3.80067	5.13577	5.91342	5.64574	6.26251	7.03938	4.99526	6.56772	5.98463	5.77758	5.90474	4.33376	6.88451	7.00509	5.60778
ENSG00000077232	2	182716255	182794464	1	q32.1	DNAJC10	6.88465	6.62834	6.68055	6.6003	5.93439	6.8876	7.17339	5.41053	5.29924	4.50564	6.28486	7.00264	6.57137	6.63612	6.17129	6.55305
ENSG00000061676	2	182909115	183038858	-1	q32.1	NCKAP1	-0.150778	5.14818	-7.33728	0.123299	-0.723573	0.0940814	2.01344	1.89337	3.94426	4.3209	2.55552	2.37005	1.75066	1.52744	4.56754	3.29555
ENSG00000162999	2	183078559	183100008	1	q32.1	DUSP19	-0.0522168	0.226787	0.373662	-1.86428	-4.47409	-0.844386	-0.123253	-0.656245	-3.708	-5.74215	0.26527	0.26148	1.08481	-0.623216	-0.806275	0.385161
ENSG00000163002	2	183117513	183161680	1	q32.1	NUP35	2.38928	4.16724	3.36067	3.16665	3.49505	2.77151	4.487	4.77757	4.48502	3.43848	3.50453	2.97834	3.30458	3.67059	4.31874	3.24882
ENSG00000065548	2	186486253	186509361	1	q32.1	ZC3H15	6.24243	7.66411	6.55121	7.5559	7.03891	6.58673	8.33443	6.87717	7.32678	7.91057	7.46081	6.88976	6.90453	7.87299	7.94844	6.47721
ENSG00000138448	2	186590056	186680901	1	q32.1	ITGAV	2.97039	4.4695	-0.1727	3.52013	3.73961	3.47075	4.16007	3.59791	4.77377	0.840584	3.39306	2.81672	3.39728	3.13764	4.6532	3.45508
ENSG00000204262	2	189031898	189225312	-1	q32.2	COL5A2	0.510062	0.741173	-1.03301	-0.795557	0.136843	-1.23767	0.871551	0.346538	-1.44836	-3.13778	0.563977	1.11339	0.0536998	-0.936957	-0.162957	-0.260791
ENSG00000115368	2	189441446	189475552	1	q32.2	WDR75	6.45144	6.07045	6.09237	6.36812	6.78175	6.6169	7.27338	6.11024	5.85588	5.97197	6.69839	6.23308	6.44292	6.27344	6.82346	6.4102
ENSG00000138449	2	189560590	189583758	-1	q32.2	SLC40A1	2.78534	0.545298	4.07581	3.63919	-1.96264	4.30727	1.88852	1.45121	6.74093	0.83473	0.432145	3.0686	4.83995	-0.425693	0.76383	2.82906
ENSG00000138381	2	189661385	189670831	1	q32.2	ASNSD1	5.44474	6.27695	6.12077	5.80501	5.9998	5.46673	6.72234	5.96776	6.39368	6.50507	6.06525	5.88021	5.78322	5.84267	6.10025	5.514
ENSG00000151687	2	189674290	189761193	1	q32.2	ANKAR	2.25587	2.67915	1.58753	1.86874	2.06779	2.31141	2.53571	1.2383	1.58072	1.91829	1.72325	2.05074	1.71748	1.38391	1.60298	1.66745
ENSG00000128694	2	189746660	189763227	-1	q32.2	OSGEPL1	3.29632	1.54041	2.6982	2.34703	2.96981	2.72342	2.27066	0.991448	0.165934	-0.493297	2.35071	2.82843	2.45721	1.33105	1.43204	2.50693
ENSG00000128699	2	189770267	189784364	-1	q32.2	ORMDL1	6.53384	6.83893	6.44317	7.17034	7.19426	7.53288	7.57323	4.84654	5.54819	5.67349	7.09002	6.56335	6.52562	6.69949	6.30555	7.44959
ENSG00000064933	2	189784085	189877629	1	q32.2	PMS1	5.15448	3.47476	4.98349	4.81367	4.24773	5.10997	4.49029	2.79741	2.10481	2.50752	4.86823	5.0997	4.84104	4.29703	3.90109	4.75276
ENSG00000198130	2	190189735	190344193	-1	q32.2	HIBCH	3.19692	2.49359	2.75311	2.24298	3.63804	2.64256	2.86955	1.81851	1.45588	1.88654	2.87962	2.99349	2.05573	1.92819	2.31307	2.97529
ENSG00000151689	2	190343570	190371665	1	q32.2	INPP1	0.315718	3.33925	0.0620939	1.80773	3.30227	0.284584	1.03508	1.93539	0.244331	1.92475	-0.356937	0.729436	-2.2383	-0.101798	1.59202	0.398144
ENSG00000151690	2	190408355	190509205	1	q32.2	MFSD6	5.11199	5.58393	6.21089	5.47887	5.90732	5.68921	5.81522	7.09391	6.79002	6.32223	4.74479	4.82319	4.48407	4.87317	4.96897	5.59028
ENSG00000189362	2	190504338	190534722	-1	q32.2	NEMP2	4.3234	4.66889	4.96322	4.20561	4.98759	4.32629	4.60397	3.84647	3.53919	3.57407	4.01908	4.26438	4.41775	4.03	4.58908	4.66086
ENSG00000138386	2	190646746	190692766	1	q32.2	NAB1	4.68216	4.27738	4.17814	4.06818	5.01989	4.314	5.9577	4.05671	5.2523	3.66878	3.66996	4.44759	3.75926	3.42507	4.83493	3.58814
ENSG00000115419	2	190880821	190965552	1	q32.2	GLS	6.71496	6.12243	7.27203	6.88854	7.11254	6.76012	7.5511	6.42183	7.76098	4.81704	6.88657	6.68325	6.43009	6.92967	7.47306	6.95541
ENSG00000115415	2	190908460	191020960	-1	q32.2	STAT1	8.53298	6.82335	7.50788	5.51761	5.55435	7.25549	6.75353	9.6797	6.05104	5.47862	6.57004	7.33656	5.67097	5.83388	7.68556	7.06909
ENSG00000138378	2	191029576	191151596	-1	q32.3	STAT4	6.06785	1.84627	5.47615	5.37242	7.53572	6.02482	4.68024	5.88832	5.93547	5.18833	4.24408	5.57763	5.22285	6.63666	5.47294	5.83778
ENSG00000173559	2	191678068	191741097	1	q32.3	NABP1	4.62121	3.86704	4.13218	5.73552	5.53838	4.63281	4.11479	4.69979	4.63761	2.6463	6.11467	6.42842	5.04869	7.30415	4.72385	6.54741
ENSG00000196950	2	195575977	195737702	1	q32.3	SLC39A10	4.91612	3.60924	5.38629	4.75336	5.01694	5.12543	4.50764	4.20593	3.6136	4.25422	5.9726	5.17869	5.89997	6.90955	6.14608	5.78494
ENSG00000081320	2	196133583	196176503	-1	q32.3	STK17B	8.57437	9.23265	8.7218	9.13323	8.48034	8.05695	9.17286	8.99251	9.02731	8.18468	8.78149	8.92405	9.18409	9.88913	9.70182	9.35322
ENSG00000229056	2	196260024	196264204	1	q32.3	HECW2-AS1	-0.536128	-2.74718	0.493569	-0.357223	-3.05389	-4.37244	0.377289	-0.431374	2.61668	-5.57633	-2.97934	-2.86969	-0.247353	-0.608101	-1.83331	-0.54382
ENSG00000144395	2	196639554	196763490	1	q33.1	CCDC150	-0.841811	-0.145887	1.33018	0.74705	-0.255241	-0.131929	-0.0113787	-1.34256	-0.742616	-2.26596	0.950435	0.275531	0.341366	-0.818875	1.25478	-1.77418
ENSG00000119041	2	196763035	196799725	-1	q33.1	GTF3C3	5.64069	4.76287	5.60023	5.13374	5.92275	5.54331	5.6262	4.97832	4.86138	4.07647	5.11228	5.50672	5.32874	5.37899	5.21823	5.55121
ENSG00000197121	2	196833004	196927796	-1	q33.1	PGAP1	3.26832	4.0148	2.98579	4.00061	5.15711	2.5819	2.83566	3.88901	5.4911	2.30151	3.31056	2.65113	6.2986	6.25534	6.00741	5.41183
ENSG00000065413	2	196967017	197311173	-1	q33.1	ANKRD44	6.90555	6.954	6.88348	5.99333	8.3177	7.8404	8.16646	7.27246	5.4176	6.29389	7.2801	8.09604	7.46927	7.67139	7.1241	8.27539
ENSG00000231621	2	197197991	197199273	1	q33.1	ANKRD44-AS1	0.569478	-1.96127	1.52039	-1.23621	-3.98185	0.441905	0.872596	0.288076	0.168612	-0.714367	1.32253	-0.304526	0.443408	-1.41117	-2.23589	0.834088
ENSG00000115524	2	197388515	197435079	-1	q33.1	SF3B1	10.6936	9.9974	9.52629	10.0853	12.2103	10.1339	10.6249	8.83567	9.13838	8.74668	9.77649	9.59321	9.72642	10.3123	10.0949	10.567
ENSG00000115520	2	197453423	197475308	1	q33.1	COQ10B	3.69758	6.44121	4.8664	5.54386	5.78137	5.20252	6.44403	5.8085	6.38321	5.86423	5.26149	4.55882	5.30523	6.47201	6.33939	5.64186
ENSG00000144381	2	197486584	197516737	-1	q33.1	HSPD1	6.89171	6.52236	7.75175	8.50813	6.9425	7.17133	7.10238	7.2446	7.03214	5.74577	7.46421	7.48103	6.65889	6.94816	6.7687	7.7149
ENSG00000115541	2	197500140	197503449	1	q33.1	HSPE1	3.26728	3.07402	4.64819	5.06866	3.74151	3.48019	4.37683	3.66747	3.60222	4.15699	4.17078	4.43287	3.94625	4.45768	3.64664	4.35119
ENSG00000115540	2	197515571	197553699	1	q33.1	MOB4	2.90969	5.29769	3.98132	4.0517	5.50113	4.02748	5.29239	3.40396	5.0538	4.39354	4.13937	4.11205	3.94798	4.95778	5.1554	4.36326
ENSG00000247626	2	197705369	197708395	1	q33.1	MARS2	4.28677	2.38903	4.39892	3.01962	3.2305	4.25171	3.3453	3.6581	4.10773	1.24149	3.26769	3.79843	3.49109	2.89256	3.48674	3.27696
ENSG00000115896	2	197804593	198572581	1	q33.1	PLCL1	3.48299	5.97795	6.02376	4.28122	4.6926	4.35207	6.19585	6.2597	5.1684	5.81053	5.89812	6.55706	6.36096	7.16991	7.05732	6.11077
ENSG00000226124	2	199760544	199851192	-1	q33.1	FTCDNL1	0.547056	1.02173	2.14246	1.35942	-4.92302	-0.613086	1.24393	1.68333	0.494116	2.12727	1.59318	0.859471	0.75337	-3.03962	0.790116	0.0992494
ENSG00000178074	2	199911293	199955935	1	q33.1	C2orf69	3.60182	5.08952	4.57707	4.15611	4.75063	4.92089	5.14572	4.47685	5.30043	4.10791	5.00496	4.69745	5.22544	4.95401	5.54341	4.22127
ENSG00000162971	2	199928913	199955736	-1	q33.1	TYW5	4.57262	4.8619	4.03982	3.84151	6.05756	4.4306	6.03882	3.9855	4.52433	5.16927	4.96803	4.10636	4.7404	5.51191	5.36512	4.92891
ENSG00000162972	2	199955317	200008540	1	q33.1	MAIP1	2.21527	3.63382	2.66814	2.93714	3.9754	2.53496	4.93487	4.06745	4.8956	4.84747	3.78112	2.84664	2.67749	3.56957	3.73434	3.28424
ENSG00000196141	2	200305881	200482264	1	q33.1	SPATS2L	3.23882	-0.59535	1.5091	4.11175	2.61137	1.56522	3.94717	3.7669	0.389839	4.45416	2.15145	2.48727	0.788183	2.43517	2.7338	0.816522
ENSG00000155729	2	200488958	200519784	-1	q33.1	KCTD18	5.10737	4.93412	4.24691	4.31387	5.39681	4.8799	4.66591	4.12662	4.06631	5.75261	4.64083	4.66519	4.44341	4.24581	4.47834	4.48137
ENSG00000163535	2	200510008	200584096	1	q33.1	SGO2	0.942245	-0.672646	2.86598	1.35683	-0.413706	1.97015	0.248843	1.4712	2.30657	-1.15668	1.61653	2.28796	1.44193	-0.205543	1.20641	1.09077
ENSG00000082153	2	200810594	200827338	1	q33.1	BZW1	6.3449	6.89166	7.13802	7.24992	6.00126	6.75916	7.04947	7.76095	8.22477	6.89475	6.86345	6.64133	6.60162	7.6556	7.13323	6.50384
ENSG00000013441	2	200853009	200864744	-1	q33.1	CLK1	8.29404	9.94647	8.22137	9.72431	9.82572	8.11865	10.6142	8.61985	8.87825	7.57658	9.3438	8.66693	8.61193	10.2771	10.483	9.18923
ENSG00000252759	2	200863152	200863247	-1	q33.1	Y_RNA	0.868832	1.72398	-0.218478	0.586676	2.1031	-0.911113	0.253824	-0.602254	-0.811713	1.98965	1.42977	0.645901	0.393801	1.58483	0.209681	-0.1982
ENSG00000240344	2	200870907	200889303	-1	q33.1	PPIL3	4.09702	4.57341	4.1934	4.42463	4.86557	4.50228	5.07122	4.12226	3.92168	5.5221	4.52748	4.91219	4.00709	4.46726	4.69041	4.18725
ENSG00000196290	2	200889327	200903938	1	q33.1	NIF3L1	3.73215	3.78542	3.8977	3.63119	4.1638	3.95715	3.15435	2.76212	2.90178	3.14265	3.15272	3.50925	3.87877	2.2726	3.09508	3.45458
ENSG00000115942	2	200908977	200963680	-1	q33.1	ORC2	4.65859	4.86367	4.75609	4.63482	5.98717	5.17043	4.56971	3.52318	3.93237	2.91011	4.54483	4.73431	4.36279	3.79901	4.59911	4.85469
ENSG00000155744	2	200973718	201071671	-1	q33.1	FAM126B	5.42485	4.41914	5.63085	5.01161	5.99302	5.87683	5.83702	5.04977	5.72989	4.5634	5.78663	5.29952	5.82523	5.6854	5.46327	5.95449
ENSG00000119013	2	201071433	201085750	1	q33.1	NDUFB3	3.47425	2.62583	5.148	4.23738	2.613	3.64522	3.0557	4.06281	3.93918	4.76823	4.22667	4.19893	4.48322	3.31841	2.50234	3.90188
ENSG00000003402	2	201116154	201176687	1	q33.1	CFLAR	6.80774	6.90999	7.13458	6.95653	7.89	6.74744	6.90198	6.67845	6.50848	6.51473	6.86468	7.31982	7.37508	7.30682	6.70223	8.24942
ENSG00000003400	2	201182898	201229406	1	q33.1	CASP10	6.57201	4.03587	5.83706	5.78235	3.82173	5.58134	5.5764	6.58987	6.15557	5.09106	5.90342	5.50756	6.17743	5.43951	6.46457	6.09557
ENSG00000064012	2	201233443	201287711	1	q33.1	CASP8	7.13331	7.16605	7.05884	8.10083	8.55553	6.89414	7.7929	7.8522	7.55596	7.8185	7.6538	7.13438	7.76841	8.3792	9.09828	7.92657
ENSG00000155749	2	201288271	201357398	-1	q33.1	FLACC1	0.2074	-0.148564	1.4793	0.231097	0.456601	0.315337	0.982164	0.781593	1.17121	-1.67041	0.303956	0.59824	1.01738	1.18734	1.53891	1.38624
ENSG00000115993	2	201377207	201451500	-1	q33.1	TRAK2	6.80387	5.47485	6.56664	5.82972	4.42733	6.03146	5.43627	5.97495	6.69679	5.92725	6.96204	6.57563	6.75938	6.02798	5.89895	6.95174
ENSG00000082146	2	201387858	201480846	1	q33.1	STRADB	4.51155	2.82662	4.84084	3.7445	2.19614	4.5224	3.50497	2.76023	3.10735	2.04053	4.62136	4.00971	3.13154	4.2602	4.28942	3.80109
ENSG00000213090	2	201410544	201413308	-1	q33.1	SCYL2P1	0.554107	1.04599	0.757636	0.2012	-1.81056	-0.662386	-0.00162998	0.69451	1.34327	1.66332	1.80201	0.0270042	0.980377	0.815809	1.04496	0.502374
ENSG00000155755	2	201620184	201643570	-1	q33.1	TMEM237	3.7419	3.10076	4.1517	2.62847	0.492877	3.03399	4.52407	2.91162	3.5559	2.62027	3.78903	3.20543	2.95375	3.64806	4.48897	2.22238
ENSG00000003393	2	201700267	201782112	-1	q33.1	ALS2	4.49393	3.54733	4.18445	4.20963	2.53709	3.53356	4.64587	4.24241	5.16444	3.6167	4.50031	3.81673	4.28496	4.57342	4.90342	3.99504
ENSG00000116030	2	202206182	202238599	-1	q33.1	SUMO1	5.46005	7.15212	6.20674	6.84351	5.27768	5.73982	6.86879	6.39287	7.22116	7.30955	6.861	6.27884	6.42145	7.53943	7.51389	5.90094
ENSG00000055044	2	202265736	202303661	1	q33.1	NOP58	7.1626	8.22566	7.27644	7.47206	7.02246	6.44468	9.08087	8.01514	7.73037	7.41292	7.6597	7.15607	7.20855	8.53676	8.12934	7.14125
ENSG00000204217	2	202376327	202567751	1	q33.1	BMPR2	5.36924	4.66121	6.10326	2.80919	4.92535	3.46974	3.67099	4.59744	4.65742	4.00151	3.48355	3.45099	2.79514	4.85857	4.60804	4.41597
ENSG00000138439	2	202634969	202769757	1	q33.2	FAM117B	5.00778	6.11647	6.44102	6.09115	4.39269	5.8059	6.65198	6.24652	6.6698	6.37062	6.52311	5.13725	5.63479	4.94367	6.89251	5.51373
ENSG00000163596	2	202773150	202871766	-1	q33.2	ICA1L	3.55125	3.88067	2.66829	2.25474	2.25868	2.81163	4.53185	1.94918	1.88734	3.01309	3.2924	1.77069	1.99064	4.3097	3.8151	2.50144
ENSG00000138442	2	202874261	203014798	-1	q33.2	WDR12	4.93978	2.74091	5.24792	4.37284	1.61357	4.4654	4.29454	4.56659	3.3947	2.98967	4.89772	4.53858	5.02733	3.54442	3.62617	4.50511
ENSG00000138380	2	202912214	202988263	1	q33.2	CARF	5.56152	5.00404	3.57464	4.2309	3.04555	5.24115	4.53436	2.94651	2.29834	2.85625	4.49428	4.50616	4.67153	4.20408	4.35436	4.68973
ENSG00000144426	2	203014608	203226378	1	q33.2	NBEAL1	4.06067	0.65855	3.64588	2.50382	0.999645	2.80702	3.79931	3.08216	3.04059	2.42665	3.28311	3.33195	3.19244	3.27936	2.72445	2.98238
ENSG00000119004	2	203238977	203306026	1	q33.2	CYP20A1	3.98747	4.68607	4.37854	4.75959	3.22254	4.57159	4.81189	5.06429	5.74899	5.6431	4.33943	4.06687	4.20067	4.53853	4.70792	4.66626
ENSG00000138443	2	203328280	203447728	1	q33.2	ABI2	6.5024	6.24407	6.01754	5.25099	3.34338	6.73721	6.04213	4.15495	3.94383	4.07694	6.25674	5.63891	5.54699	5.56136	5.87856	6.42601
ENSG00000178562	2	203706475	203738912	1	q33.2	CD28	5.59069	8.55284	6.49834	1.7916	6.48121	3.34004	7.42208	8.62303	8.20485	8.63	6.21948	6.30703	7.56207	8.10265	8.6356	8.80028
ENSG00000163599	2	203867771	203873965	1	q33.2	CTLA4	-1.64883	0.824658	3.63589	-2.73795	5.2735	-0.85323	0.284123	1.88341	1.04302	-0.380878	-0.989684	1.65337	-0.402579	1.61572	2.32892	1.49378
ENSG00000163600	2	203936763	203961577	1	q33.2	ICOS	3.37809	7.37634	5.87237	5.05465	4.2565	3.00092	5.4994	7.56468	7.6304	2.81237	4.38955	4.83351	5.04666	7.70555	8.22768	7.92021
ENSG00000116117	2	204545475	205620162	1	q33.3	PARD3B	1.11266	2.99754	0.423202	1.8995	1.91448	3.31085	2.11982	1.9198	3.00223	2.05544	2.6789	1.19084	1.03604	1.83079	0.863534	-0.572885
ENSG00000118257	2	205681990	205798133	1	q33.3	NRP2	3.72781	-2.20848	-0.646623	2.55884	-2.90532	6.37103	3.35864	2.56354	6.54042	-5.22798	8.48268	6.61379	7.56931	5.5725	5.89382	-2.84441
ENSG00000114933	2	205993721	206086303	-1	q33.3	INO80D	6.43387	5.57468	6.0864	6.02599	6.14179	5.88582	7.6578	5.68417	5.75519	5.43941	6.48213	6.16908	6.34495	7.26363	6.92057	6.49577
ENSG00000023228	2	206114817	206159509	-1	q33.3	NDUFS1	5.88806	5.44937	6.25514	5.0846	4.43063	5.74265	4.84801	5.99201	5.71517	5.47756	5.44872	5.77188	5.65177	4.94151	4.91886	5.67531
ENSG00000114942	2	206159585	206162928	1	q33.3	EEF1B2	9.80439	10.0445	11.0978	9.77552	6.89905	10.722	9.3066	10.0127	10.2808	11.2749	9.92546	10.1454	10.0854	8.98836	10.1713	9.57136
ENSG00000204186	2	206274663	206314427	1	q33.3	ZDBF2	4.69003	7.01771	4.83996	5.51129	1.6463	6.27612	9.59799	5.76787	6.71017	6.54551	7.10299	6.60192	5.55104	6.72525	6.56128	7.11948
ENSG00000114948	2	206443532	206621127	1	q33.3	ADAM23	-0.959242	5.3899	4.32575	1.84687	-0.80594	7.11947	7.33728	0.922471	5.23839	5.39252	7.78952	7.60199	2.73219	1.74676	7.10211	3.82379
ENSG00000118246	2	206765357	206796189	1	q33.3	FASTKD2	5.19633	5.73695	5.14229	5.41221	5.10826	5.30897	6.51359	5.7207	5.96951	4.77937	5.68091	4.97524	5.23	6.1035	6.23702	5.6319
ENSG00000118263	2	207074137	207167267	-1	q33.3	KLF7	6.79486	2.61108	7.1299	6.31155	4.41039	6.77137	6.91046	6.12649	6.62727	6.08439	6.55313	6.74228	7.23551	7.00366	6.76299	6.93579
ENSG00000237892	2	207120884	207122044	-1	q33.3	KLF7-IT1	-0.354586	-0.812475	0.562706	1.83959	-1.27753	-1.038	2.09604	0.988662	1.00633	3.01035	0.825194	-0.267336	0.475088	2.46517	1.98307	0.0709267
ENSG00000118260	2	207529737	207605988	1	q33.3	CREB1	6.24067	5.94699	6.51849	5.88812	5.3942	6.38837	5.59739	5.83339	5.64162	5.19648	6.30751	6.4051	6.67107	5.85494	5.79429	6.34775
ENSG00000144401	2	207580631	207625928	-1	q33.3	METTL21A	3.6045	3.03636	3.82965	3.2155	2.34592	3.80227	3.36109	4.15353	4.56907	2.58363	3.10294	3.76636	3.65785	3.96436	3.1878	3.4353
ENSG00000163249	2	207711540	207761839	1	q33.3	CCNYL1	2.89105	3.51696	3.07704	3.22289	3.44054	3.13983	3.62371	5.321	5.95664	3.65389	3.43339	2.92407	2.9941	4.5411	3.65429	2.90122
ENSG00000178385	2	207821288	208025527	-1	q33.3	PLEKHM3	4.87338	4.32536	4.4099	3.79639	3.54449	4.54497	4.76054	5.11207	4.75392	4.48224	4.45464	4.76326	5.10121	4.83872	4.50536	4.87074
ENSG00000138413	2	208236229	208266074	-1	q34	IDH1	1.96618	2.19525	2.32588	2.63156	3.13054	3.31916	1.89431	1.90786	1.90794	1.62104	1.90691	2.86834	1.92573	1.88037	1.97292	2.73134
ENSG00000115020	2	208266255	208358746	1	q34	PIKFYVE	6.50393	5.82822	6.1693	5.84261	7.28356	6.59951	6.02093	5.94349	5.87187	5.61431	6.52772	6.56226	6.57506	7.07063	6.38556	6.47504
ENSG00000197713	2	210002565	210022260	1	q34	RPE	3.8794	2.56156	3.50604	3.32773	2.29878	3.3876	3.13618	2.88416	3.4647	0.897905	2.9242	3.23856	2.66319	1.95079	1.66716	3.33088
ENSG00000144445	2	210021421	210171409	-1	q34	KANSL1L	3.70073	0.58365	1.03117	3.31988	1.10363	2.29055	3.00972	2.39566	2.84624	0.956486	0.708849	2.62751	3.00226	1.07099	2.83243	2.72393
ENSG00000229127	2	210030572	210064356	1	q34	KANSL1L-AS1	0.869272	0.600389	-1.05006	0.399267	0.445206	0.328615	0.323462	-0.985668	-2.9055	-1.12219	-1.19823	-0.170816	-0.900251	-1.3143	-1.62576	0.698772
ENSG00000115365	2	210431249	210477652	-1	q34	LANCL1	6.16386	6.31204	4.97155	4.97852	5.39245	6.32444	6.33083	4.90391	4.58818	4.14572	5.78618	5.58686	5.51191	5.57173	5.40304	5.86136
ENSG00000030419	2	212999691	213152427	-1	q34	IKZF2	5.64087	6.24398	-0.402305	-0.776201	6.71284	1.40864	-0.209075	2.10547	-0.707412	2.15153	8.51944	8.65828	0.222464	7.80511	4.42375	3.04866
ENSG00000144451	2	213284379	214410501	1	q34	SPAG16	2.12139	3.75666	2.41464	2.73799	2.42105	1.64628	3.01487	1.25017	0.532937	1.59152	2.89734	2.26102	2.1125	2.66501	2.2229	2.76483
ENSG00000138376	2	214725646	214809683	-1	q35	BARD1	3.24122	3.59779	3.86273	2.58211	2.95957	2.51158	3.68609	1.82615	1.15062	2.50947	4.11414	3.53937	3.38743	3.6706	2.95688	3.3474
ENSG00000230076	2	214847128	214847445	1	q35	RPL10P6	0.145595	1.68313	2.72392	0.572207	-0.0848877	6.12347	1.38858	1.88735	2.49778	6.61777	1.40502	1.46857	-0.0596771	-0.127887	5.12004	0.475359
ENSG00000138363	2	215311956	215349773	1	q35	ATIC	6.41458	5.17692	6.56996	6.50907	4.21949	6.09929	5.1615	5.95028	4.28719	5.32444	6.75591	6.52588	6.38826	5.38897	5.38875	6.07309
ENSG00000115414	2	215360440	215436073	-1	q35	FN1	1.693	0.994697	1.64884	5.81764	3.11696	1.02876	1.64304	-0.153594	-1.51786	0.705634	0.800416	1.82936	1.52499	1.28518	0.657188	1.45124
ENSG00000118242	2	215942584	216034096	-1	q35	MREG	2.52655	2.44519	2.86968	3.39299	2.09706	2.78201	1.76727	1.43675	3.16702	-1.2195	3.44521	3.50835	2.93633	2.08812	1.64833	2.02968
ENSG00000115425	2	215996329	216082955	-1	q35	PECR	2.22212	3.18695	2.48327	3.06512	1.83241	1.97693	2.3203	2.35855	1.68421	2.71901	3.81882	3.58451	3.56455	2.70598	1.16772	3.30576
ENSG00000079246	2	216107464	216206303	1	q35	XRCC5	8.09028	7.37296	8.22649	7.44478	7.43338	7.8881	7.12666	7.86553	8.27972	7.70633	7.8933	8.07256	8.13017	7.14584	7.04333	7.74775
ENSG00000260804	2	216217045	216220192	1	q35	LINC01963	3.0541	1.66012	3.41588	0.224433	1.92526	3.10988	0.641487	1.7052	0.660791	-1.08766	1.17135	2.4313	1.67463	1.51502	1.51114	2.67526
ENSG00000138375	2	216412414	216483053	1	q35	SMARCAL1	4.73077	4.05167	4.48672	4.61113	3.17909	3.9483	3.58426	3.84297	3.29951	2.75605	4.46825	4.44949	4.49921	3.73022	3.66365	3.9864
ENSG00000197756	2	216498825	216579180	1	q35	RPL37A	10.1111	10.2412	11.0727	10.4931	8.32895	10.6455	10.6682	10.2546	10.3489	11.678	10.5623	10.4019	10.2502	9.67382	10.0924	10.1189
ENSG00000231672	2	217284019	217756593	-1	q35	DIRC3	0.534259	4.5702	1.85212	0.940475	0.147793	2.43058	3.19071	1.32827	-6.07212	-5.52634	2.79885	-0.24861	0.786689	-7.87359	-2.27533	-2.01076
ENSG00000163466	2	218217141	218254356	1	q35	ARPC2	8.6808	8.07442	8.59734	8.48703	8.67719	8.77217	8.43223	8.24996	8.18294	8.00375	8.90592	9.10306	8.48329	8.88157	8.36726	8.70985
ENSG00000179921	2	218259496	218263861	1	q35	GPBAR1	-0.488608	0.683601	0.253255	1.24282	1.02928	1.67339	0.14046	0.417726	0.785818	1.64481	0.097289	2.33075	-0.0745783	0.747256	0.424364	-0.295756
ENSG00000127837	2	218264129	218270178	-1	q35	AAMP	6.02111	6.37092	6.12568	6.29609	5.32177	5.85123	6.13924	6.18692	6.51956	6.05512	5.77308	5.73938	6.13964	5.127	6.10993	5.6596
ENSG00000127838	2	218270392	218346793	1	q35	PNKD	3.80799	3.66875	4.58383	4.17288	3.13266	3.86612	2.72673	3.36854	4.34226	4.5089	3.60476	3.78857	3.64805	3.40477	3.42305	3.57279
ENSG00000135926	2	218274197	218292586	-1	q35	TMBIM1	5.97798	6.54291	6.8605	5.75122	4.59022	6.07557	3.85082	7.17837	8.30077	7.5095	6.62636	6.53627	6.73886	5.78658	5.92607	5.85702
ENSG00000018280	2	218382029	218396894	1	q35	SLC11A1	2.2931	5.69512	3.13989	5.79501	5.11539	4.29988	1.80177	4.25519	2.68223	4.23485	3.41279	5.02267	3.06335	4.86931	4.94075	4.88079
ENSG00000144579	2	218398256	218405941	1	q35	CTDSP1	7.15918	6.26761	7.0422	6.14593	4.72545	7.12148	5.15934	6.25264	5.44418	5.4452	6.64937	6.78098	6.74837	6.3834	5.48501	6.8262
ENSG00000135913	2	218450251	218568351	-1	q35	USP37	4.667	2.68306	4.40197	3.36426	3.99982	3.96615	4.56491	5.36169	5.66272	3.93384	4.29884	4.52731	4.23276	5.27858	4.21815	4.19732
ENSG00000144580	2	218568580	218597080	1	q35	CNOT9	5.94929	6.82162	5.94558	6.15115	5.76713	5.87586	6.81197	6.7523	6.78321	6.42407	6.24605	5.95615	6.00231	7.45605	6.31185	6.12123
ENSG00000115556	2	218607855	218637184	1	q35	PLCD4	1.41325	0.786501	1.45443	0.862832	2.47488	0.97564	1.23863	1.5646	2.06531	2.02474	1.5442	0.952896	1.50645	2.64744	1.49923	2.0796
ENSG00000115568	2	218633329	218659655	-1	q35	ZNF142	5.58868	4.21858	4.91151	4.62626	5.34094	5.1042	4.68918	5.55208	5.75186	6.35778	5.00151	4.95128	5.49581	5.22455	4.74972	5.45056
ENSG00000074582	2	218658764	218663443	1	q35	BCS1L	5.5806	3.73776	4.52317	4.83544	1.90043	4.75055	3.63174	3.88348	2.77275	3.54847	4.75688	4.40186	4.54564	3.9701	3.42247	4.45556
ENSG00000163481	2	218663892	218672002	-1	q35	RNF25	2.91707	4.19092	3.15156	3.40461	4.07625	3.17577	4.1306	4.35065	5.1658	5.3554	2.48701	2.95288	2.87298	3.08577	3.37919	3.38786
ENSG00000163482	2	218672069	218702716	1	q35	STK36	4.50003	4.14311	3.5328	4.26326	3.67254	3.98203	4.35189	3.11743	2.2414	1.82819	4.63709	3.77075	3.92551	4.47321	3.79065	4.12939
ENSG00000135912	2	218710835	218755416	1	q35	TTLL4	4.22535	3.67253	4.32393	4.20781	1.75543	3.72177	3.41851	4.34566	4.48713	2.93524	3.9753	3.97606	4.12685	3.07171	3.56178	4.28165
ENSG00000135929	2	218781749	218815293	1	q35	CYP27A1	0.293637	3.11917	2.94428	4.09622	1.69972	1.73934	-0.921798	2.48366	-0.593594	2.41995	0.0753286	2.43835	0.486609	1.40709	1.86983	-0.17157
ENSG00000135925	2	218880852	218899581	1	q35	WNT10A	0.82282	1.84502	-2.77992	0.574177	-0.0235591	1.5566	-2.34756	4.00263	4.88632	1.77664	-3.08045	1.1752	-0.444864	-1.11362	-1.48146	-0.0068305
ENSG00000115649	2	219171897	219178106	-1	q35	CNPPD1	6.00532	6.18995	6.1005	6.09769	5.31781	6.20995	5.29589	5.79206	5.81029	7.38645	5.97498	6.20582	5.85271	5.97575	5.2307	5.69907
ENSG00000144567	2	219176225	219185475	1	q35	RETREG2	6.47014	7.05773	6.92633	6.22861	6.09298	6.91994	5.69201	6.15254	6.26668	6.49164	6.31959	6.60145	6.74023	6.58241	5.49402	6.37631
ENSG00000158552	2	219195237	219209651	1	q35	ZFAND2B	5.84262	5.54168	5.41406	6.26527	3.65268	5.5183	5.26039	4.98442	4.02612	6.31069	5.1285	5.52587	5.0267	5.28334	5.21095	5.09469
ENSG00000198925	2	219219380	219229717	-1	q35	ATG9A	4.74848	4.07377	4.0916	3.76028	5.39205	4.39434	4.87557	4.40448	5.08418	3.76803	4.81489	4.01171	3.74765	4.70414	5.28747	4.18359
ENSG00000163516	2	219229783	219236679	1	q35	ANKZF1	7.25564	6.86521	6.33369	7.12219	7.30801	7.13583	6.61392	4.52098	3.63582	4.82212	6.92683	6.84427	6.65554	4.93585	5.09642	6.6185
ENSG00000163521	2	219236598	219245478	-1	q35	GLB1L	0.320111	-0.0651164	0.411606	1.08553	-0.762509	-0.471865	-0.350059	0.712727	-1.24958	-1.32711	0.25094	0.170045	-0.178067	-0.190214	-0.627868	-0.0469515
ENSG00000115661	2	219245455	219250337	1	q35	STK16	4.35625	3.70985	4.70494	5.25598	4.42347	4.55124	2.73212	3.48484	2.80029	4.31886	5.03801	4.54893	4.64748	4.61195	3.21408	4.13905
ENSG00000127824	2	219249710	219277902	-1	q35	TUBA4A	3.92744	5.48651	5.86244	6.76529	4.4156	4.90271	4.44075	6.88524	7.86135	5.01803	6.80883	6.02383	5.53136	5.79544	4.93877	5.19954
ENSG00000135924	2	219279342	219286898	1	q35	DNAJB2	5.9393	7.12787	5.04518	6.53705	5.40152	5.77011	6.4429	5.79069	6.62539	6.16241	5.95431	5.61643	5.46735	6.37253	5.67056	5.27806
ENSG00000123992	2	219372043	219400022	-1	q35	DNPEP	6.39181	5.8028	5.60744	5.50217	5.71063	5.68483	5.68359	5.45973	5.12075	6.25155	5.71081	5.53126	5.29666	5.82987	5.55597	5.62738
ENSG00000072195	2	219434843	219493629	1	q35	SPEG	6.31357	5.2099	4.40254	7.5946	-0.256881	7.29271	4.61537	2.56617	2.52673	4.34228	4.39744	2.4479	-2.72867	-3.73457	4.05929	3.60095
ENSG00000144591	2	219498865	219513898	1	q35	GMPPA	4.50564	5.38376	4.42658	5.55562	2.9725	4.4274	4.52665	4.04036	3.0746	4.90333	4.53461	4.6708	4.65364	4.24536	3.50084	4.88544
ENSG00000123989	2	219538948	219543809	-1	q35	CHPF	2.92357	3.86377	3.72921	3.14454	-1.08965	3.25935	1.72249	3.02409	3.39446	1.88678	3.9268	4.14467	3.27039	3.43015	2.93825	2.59921
ENSG00000144589	2	219597857	219616451	1	q35	STK11IP	5.87688	5.806	4.59185	5.60937	3.37786	5.83299	5.26788	4.39404	4.00411	4.67941	4.7678	4.78915	4.86648	5.05026	4.92846	5.38382
ENSG00000116106	2	221418027	221574202	-1	q36.1	EPHA4	2.72732	5.30268	5.02328	4.62366	6.4522	6.23228	6.13366	6.04102	6.71804	4.18734	6.66677	6.14499	6.51391	5.74673	5.01244	6.72385
ENSG00000163082	2	222424543	222562621	1	q36.1	SGPP2	2.66379	3.66704	1.86222	1.05209	4.10378	2.22615	2.93137	-0.0670935	-0.267889	-0.238399	2.32084	1.96379	2.70279	3.4852	2.17621	1.96083
ENSG00000116120	2	222566899	222656092	-1	q36.1	FARSB	5.69149	4.79493	5.94851	5.3448	2.38589	4.97948	5.04392	5.32758	4.63477	4.9806	5.75513	5.36265	5.35929	4.18212	4.7165	5.05372
[truncated: 10,441 more rows]

## Sheet: b) second T-PLL cohort
GeneID	Chr	Start	End	Strand	Band	Gene	p1619	p1624	p1646	p1662	p1695	p1712	p1722	p1755	p1764	p1767	p1781	p1785	p1805	p1809	p1821	p1830	p1868	p1892
ENSG00000279457	1	185217	195411	-1	p36.33	WASH9P	1.27284	1.08616	3.16511	0.505218	2.01084	1.40989	0.419308	-0.13973	0.551946	-0.348185	0.271166	0.634479	0.915073	0.603	0.216074	1.33914	1.09398	1.91862
ENSG00000225630	1	629640	630683	1	p36.33	MTND2P28	0.345341	-1.01962	-0.767548	0.790839	-0.194019	0.835354	0.328314	0.729516	-0.287669	1.14359	0.784154	0.634721	0.545115	0.564649	0.783471	0.0704892	0.469748	0.342268
ENSG00000237973	1	631074	632616	1	p36.33	MTCO1P12	1.12344	-0.236949	-0.9645	0.553605	-0.853973	-0.344312	1.31922	1.22692	1.54189	0.748931	-0.133144	0.845447	0.527709	-0.515949	0.69643	0.401265	0.200442	0.604207
ENSG00000248527	1	633696	634376	1	p36.33	MTATP6P1	1.27771	0.116742	-0.804319	1.08697	0.932927	1.61943	1.3173	0.789991	1.3319	1.4009	0.512467	0.573317	1.19857	1.36173	0.840128	0.626769	1.7837	1.50572
ENSG00000237491	1	778747	810065	1	p36.33	LINC01409	2.74794	-0.424116	0.745227	1.84478	2.59539	1.17031	0.251189	0.171218	0.736919	1.20666	0.505852	0.349644	0.74142	1.00792	0.442414	0.122637	1.34859	0.898191
ENSG00000228794	1	825138	859446	1	p36.33	LINC01128	4.97731	2.44613	3.74705	3.49903	4.23252	3.26084	3.43772	3.3053	3.33167	2.8467	3.4786	3.03776	3.225	3.49575	4.11267	3.39677	3.17998	4.09107
ENSG00000225880	1	826206	827522	-1	p36.33	LINC00115	0.444979	0.278875	1.23797	-0.173582	0.161618	-0.0938177	0.572596	-1.23669	-0.0263594	-0.0821822	0.0315679	0.0062045	-0.262742	0.323542	0.193028	-1.15069	-0.643059	-1.01677
ENSG00000188976	1	944203	959309	-1	p36.33	NOC2L	5.93296	5.77351	5.71013	5.07024	5.85728	5.47824	5.63711	5.45757	5.54714	5.75941	5.61635	5.28985	5.3413	5.18943	5.52327	5.70889	5.46874	5.78267
ENSG00000187961	1	960584	965719	1	p36.33	KLHL17	2.07604	1.64079	1.74215	2.26757	2.63364	1.51336	0.985352	-0.396256	1.61742	1.38274	2.1232	0.0408075	1.20222	1.28463	0.75403	2.43695	3.67667	2.26454
ENSG00000187608	1	1001138	1014540	1	p36.33	ISG15	4.19298	6.51387	5.27922	4.41654	5.82414	3.7138	4.89811	4.73959	6.31981	4.90361	5.84807	3.87195	5.57761	6.39932	4.99421	4.83908	5.69282	5.99799
ENSG00000188157	1	1020120	1056118	1	p36.33	AGRN	1.67324	0.199944	2.35246	1.18465	3.11582	1.62649	0.0515318	1.00796	3.54077	0.936209	3.23948	-0.70934	0.685324	5.54402	3.94775	4.21895	5.77153	5.44056
ENSG00000131591	1	1081818	1116361	-1	p36.33	C1orf159	3.78411	2.75656	2.46333	2.84792	3.26795	2.26582	1.6674	1.91345	2.934	2.76732	2.3909	2.03169	2.03378	3.11081	2.23429	2.58045	4.19804	3.62788
ENSG00000186827	1	1211340	1214153	-1	p36.33	TNFRSF4	-1.94045	-1.01564	1.33723	0.745187	-3.26354	-1.65603	1.5177	-6.1865	2.4707	1.92158	2.38704	1.66554	-2.94752	0.570203	2.40268	2.87293	-2.2068	-3.00135
ENSG00000078808	1	1216909	1232067	-1	p36.33	SDF4	5.86966	6.06405	6.14232	6.487	5.25904	5.83094	5.87131	5.7148	6.03365	6.02702	5.68034	5.42805	5.66105	6.48934	6.00111	5.9187	6.23023	6.07036
ENSG00000176022	1	1232237	1235041	1	p36.33	B3GALT6	4.44459	4.48517	3.19863	4.16182	4.10845	3.84636	4.32025	4.75657	4.49548	4.73487	3.97252	4.65897	4.32466	3.21398	4.14574	4.68869	3.93103	4.84907
ENSG00000160087	1	1253909	1273864	-1	p36.33	UBE2J2	5.37036	5.76074	4.36021	5.45427	5.14904	5.14885	5.40142	5.37862	5.54078	5.39151	5.36465	5.2438	5.2614	5.60475	5.00716	5.52286	5.49724	5.48366
ENSG00000162572	1	1280436	1292029	1	p36.33	SCNN1D	1.51551	-1.2073	2.89547	0.901808	1.56797	-0.984744	-2.17199	0.602914	0.050904	-0.388718	-1.5842	0.549703	-1.58279	2.14389	-0.112168	1.13928	2.0173	1.69263
ENSG00000131584	1	1292390	1309609	-1	p36.33	ACAP3	6.0918	4.22023	4.49012	4.37245	5.53238	3.88824	3.14715	3.66438	4.28486	3.88493	4.19546	3.09535	3.70847	5.29296	3.5362	4.58582	5.68996	4.80301
ENSG00000169972	1	1308597	1311677	1	p36.33	PUSL1	3.2995	3.09079	2.95499	3.46476	2.68704	2.31256	2.55744	2.49309	2.79728	2.51315	2.67102	1.91284	1.528	2.22388	2.25485	2.7681	2.23861	2.44935
ENSG00000127054	1	1311585	1324687	-1	p36.33	INTS11	6.20593	6.05581	5.65511	5.78211	6.42302	5.50639	5.30359	5.23924	5.8697	5.6615	5.70645	5.25445	5.21015	5.175	5.46147	5.99638	6.18339	6.0111
ENSG00000224051	1	1324756	1328896	1	p36.33	CPTP	4.04626	4.3662	4.35322	4.08633	4.16725	3.9775	3.7209	3.9764	4.28398	4.07678	4.51163	3.97021	4.46676	3.47622	4.54944	4.69038	4.38248	4.61129
ENSG00000169962	1	1331280	1335314	1	p36.33	TAS1R3	2.24641	1.94842	2.41542	2.13693	2.37566	1.21765	2.36226	0.522773	1.69136	-0.05779	-0.270514	0.876815	1.18702	1.17415	-0.0433208	1.60851	0.954891	1.09324
ENSG00000107404	1	1335276	1349418	-1	p36.33	DVL1	5.55082	4.11641	5.70839	4.97506	5.11757	3.99949	4.3192	3.81521	4.42654	3.77111	3.98102	3.8652	3.80833	5.00532	4.56648	5.21884	4.51477	4.97912
ENSG00000162576	1	1352689	1361777	-1	p36.33	MXRA8	7.59308	-0.761689	8.64058	8.16853	2.78324	1.29703	7.02087	1.92147	7.69893	3.69391	3.19264	6.60648	6.40347	7.52325	7.02694	7.52226	4.46659	3.35042
ENSG00000175756	1	1373730	1375495	-1	p36.33	AURKAIP1	4.7378	5.69128	5.21674	5.60995	4.27787	4.73473	5.21267	4.99523	5.3904	5.27144	5.21367	4.70377	4.91378	4.86513	4.58275	4.85544	4.88605	5.02519
ENSG00000221978	1	1385711	1399335	-1	p36.33	CCNL2	6.87798	5.06102	7.02533	7.00055	7.19796	6.15092	5.01497	5.22918	5.22624	5.49118	5.92737	5.29647	5.45528	6.36835	5.85315	5.65825	7.22198	6.19296
ENSG00000224870	1	1399520	1402046	1	p36.33	MRPL20-AS1	4.12933	4.53402	4.25918	3.33121	4.1088	4.0764	3.9941	4.00701	4.13798	3.9482	4.12125	3.76721	3.93073	3.34643	3.73	3.77133	3.5246	3.95969
ENSG00000242485	1	1401909	1407293	-1	p36.33	MRPL20	4.33065	5.66179	4.13142	4.74662	4.46123	4.97354	5.4452	5.14632	5.38953	5.15559	5.09097	5.10399	5.19897	4.02497	4.56996	4.82979	4.22962	4.84588
ENSG00000272455	1	1409096	1410618	1	p36.33	MRPL20-DT	0.277568	0.678749	1.10393	-0.00574726	-0.461043	-0.467902	-0.462969	0.15096	-0.361113	0.638625	-1.12533	-1.21556	0.544695	0.335999	-0.161195	-0.631439	-2.19226	-1.61127
ENSG00000160072	1	1471765	1497848	1	p36.33	ATAD3B	5.25314	5.25245	5.91766	6.37053	5.22113	4.26959	4.60757	4.82149	4.9131	4.08167	4.47669	4.99766	4.48459	4.80374	5.20437	4.808	4.75279	4.22688
ENSG00000197785	1	1512162	1534685	1	p36.33	ATAD3A	3.74485	3.06132	3.07719	2.5234	3.6803	2.48632	2.12885	2.94062	3.24873	3.19301	3.07553	3.0311	2.92674	2.82206	2.87566	3.21726	2.58202	3.76314
ENSG00000160075	1	1541673	1574863	-1	p36.33	SSU72	6.34133	6.9558	6.53669	6.47762	6.39596	6.60238	6.40752	6.21521	7.07311	6.75035	6.75517	6.07209	6.43399	6.87531	6.44002	6.65449	6.56114	6.59641
ENSG00000228594	1	1598012	1600135	-1	p36.33	FNDC10	1.80741	2.95704	1.14092	0.939687	2.35219	-0.480123	0.670036	2.08322	2.56492	2.71739	2.43307	2.19967	2.10847	1.3652	2.33258	3.19518	1.66218	1.76496
ENSG00000197530	1	1615454	1630605	1	p36.33	MIB2	4.72226	4.08849	4.8793	4.82312	4.7816	4.15705	3.54057	3.58712	3.4401	3.31775	3.80949	3.09475	3.94975	4.68432	3.13281	4.37391	4.70008	4.08786
ENSG00000248333	1	1635225	1659012	-1	p36.33	CDK11B	5.17321	2.78032	4.42566	3.18257	4.50408	3.74911	2.978	3.60175	3.38489	3.32811	3.77443	2.91744	3.19715	4.70171	3.48664	3.80763	4.6552	3.65424
ENSG00000189339	1	1659529	1692795	-1	p36.33	SLC35E2B	7.23492	5.83884	4.99017	6.13523	6.74853	6.22957	5.4031	5.62209	5.45709	5.94776	5.62621	5.0191	5.35292	5.06037	5.72263	6.24612	7.15293	6.09745
ENSG00000008128	1	1702379	1724357	-1	p36.33	CDK11A	2.8052	1.04125	3.13308	1.14145	1.55952	1.12885	0.638624	0.371363	0.361184	0.0357934	1.13286	0.31093	0.848031	1.79443	1.79612	0.735771	1.9346	0.0697068
ENSG00000215790	1	1724838	1745992	-1	p36.33	SLC35E2A	4.9847	4.44729	4.62321	5.11629	4.29054	5.27107	3.65113	4.16655	3.13311	4.13127	3.9194	4.89949	5.54333	3.88313	4.81344	5.35542	6.23704	5.20376
ENSG00000008130	1	1751232	1780457	-1	p36.33	NADK	5.33056	5.55165	3.94228	5.19482	5.80808	5.77081	5.69905	5.66028	5.87989	5.94628	6.42859	5.4654	5.66449	6.36231	5.40882	5.95521	6.44257	5.69506
ENSG00000078369	1	1785285	1891117	-1	p36.33	GNB1	7.93606	8.01875	7.06211	8.14761	7.84875	8.05342	7.86999	8.05292	7.98718	7.94186	8.16854	7.84026	8.00659	8.37011	8.13789	7.9973	8.21086	8.05923
ENSG00000067606	1	2050411	2185395	1	p36.33	PRKCZ	4.13775	3.73196	2.98447	3.55772	3.80375	3.56868	3.41222	2.81542	3.64945	3.53421	2.90774	3.15398	3.14472	2.86308	3.11893	3.30127	3.64948	3.53972
ENSG00000162585	1	2184461	2212720	-1	p36.33	FAAP20	4.36704	3.8354	4.42517	3.9726	4.18715	3.85438	3.65893	4.08988	3.94708	4.06897	3.36085	2.98522	3.76296	4.2594	4.13309	4.07636	3.98129	3.90466
ENSG00000157933	1	2228319	2310213	1	p36.33	SKI	7.24239	3.75572	6.08605	5.73114	6.40466	5.80131	3.9878	4.57411	3.87143	4.36282	4.75117	3.75032	3.97132	5.90444	4.91716	5.25462	6.21958	5.55824
ENSG00000116151	1	2321253	2391707	-1	p36.32	MORN1	2.13781	1.8655	0.895746	1.85832	2.34638	1.8606	0.986004	1.08648	1.92102	1.71685	1.27027	1.35155	1.62674	1.30148	1.3078	1.52732	2.19595	2.07728
ENSG00000157916	1	2391775	2405442	1	p36.32	RER1	5.64911	6.46336	4.22258	6.27172	5.80895	5.84161	6.23043	5.77742	6.06996	5.93986	5.92917	5.92416	6.06479	4.40408	5.57554	5.67714	5.3071	5.67046
ENSG00000157911	1	2403964	2413797	-1	p36.32	PEX10	2.98268	3.57466	2.91382	2.44232	2.96728	2.62255	2.91559	2.59627	3.14257	3.13729	2.36547	2.96616	2.50583	3.34003	2.62915	2.2527	2.18639	3.02763
ENSG00000149527	1	2425980	2505532	1	p36.32	PLCH2	3.36195	2.698	3.00606	2.64592	4.5255	4.15357	3.2321	1.26182	2.78831	1.7492	0.199158	2.57923	3.68015	1.38462	3.62048	2.06491	2.49808	1.00642
ENSG00000157881	1	2508537	2526597	-1	p36.32	PANK4	4.7478	5.15423	4.68751	5.53503	5.43364	5.01924	5.42115	4.66144	4.60322	4.3399	4.45372	5.26559	5.25643	4.69104	4.53175	5.06095	5.13818	5.35787
ENSG00000238164	1	2549920	2557031	-1	p36.32	TNFRSF14-AS1	0.663302	0.0330035	1.30263	0.302447	1.11222	0.56577	-0.0687775	0.53266	-1.38621	-0.394394	2.47022	0.22929	1.03265	2.28596	2.51562	0.788947	1.67273	1.30162
ENSG00000157873	1	2555639	2565382	1	p36.32	TNFRSF14	6.0525	7.17994	6.04688	5.53083	6.88214	6.30989	5.97759	5.82025	6.93733	6.32008	5.66775	5.53452	6.08154	6.53133	5.51411	5.61485	6.54162	6.93653
ENSG00000157870	1	2586491	2591469	1	p36.32	PRXL2B	3.16426	3.91457	2.24057	1.86657	3.81296	3.45961	3.16841	3.59946	3.51031	3.93655	3.97574	3.53076	3.5567	2.50452	2.92495	4.15071	3.12421	4.30781
ENSG00000162591	1	3487951	3611508	-1	p36.32	MEGF6	6.1081	4.3569	5.27868	0.248158	6.51836	5.27827	2.40376	3.56973	3.38912	3.85716	3.22521	2.335	2.58318	4.87207	4.33757	3.76591	5.82434	4.34899
ENSG00000158109	1	3625015	3630127	1	p36.32	TPRG1L	5.13359	6.05328	4.64365	5.38449	5.36109	6.07232	5.44295	5.6766	5.85493	5.38679	5.65248	5.23084	5.43061	5.86836	5.62057	5.40286	5.29351	5.56168
ENSG00000116213	1	3630767	3652761	-1	p36.32	WRAP73	4.93761	4.46266	4.5112	4.57746	4.89264	4.32303	4.3898	4.08836	4.82217	3.93678	3.93505	4.026	4.25459	4.37171	3.74372	3.9438	4.93811	4.75653
ENSG00000227372	1	3735511	3747373	-1	p36.32	TP73-AS1	3.98311	3.43195	4.82627	2.59585	4.27787	3.2834	3.27083	3.0997	3.62079	3.31535	3.3217	3.36676	3.52672	4.63266	4.12939	4.02838	3.8496	3.86774
ENSG00000130764	1	3778559	3796498	-1	p36.32	LRRC47	5.15258	5.7746	5.82215	5.16517	5.36208	5.17646	5.49423	5.25118	5.52323	5.48352	5.05629	5.15039	5.41039	5.20955	5.3736	5.5201	5.25306	5.32788
ENSG00000116198	1	3812086	3857396	-1	p36.32	CEP104	5.22126	3.5654	4.07339	4.73865	5.4959	4.6862	4.00663	4.3495	3.9802	4.17042	4.67276	4.24564	4.29963	4.45327	4.94923	4.98928	5.34491	5.12105
ENSG00000169598	1	3857267	3885429	1	p36.32	DFFB	3.50368	4.36537	3.66622	3.48848	3.53522	3.65942	3.88834	3.86532	4.05616	3.90785	3.63874	3.97257	3.66499	2.13034	4.20988	3.72351	3.41469	3.4621
ENSG00000198912	1	3889125	3900293	-1	p36.32	C1orf174	3.82833	5.25093	5.43382	5.16402	4.25716	4.84213	5.48095	4.61942	4.7264	4.60669	4.65788	5.60183	5.38831	5.44346	4.54636	4.35174	4.17068	4.73788
ENSG00000131697	1	5862811	5992473	-1	p36.31	NPHP4	4.42	3.1571	3.30741	2.8909	4.62096	2.84176	2.35691	2.33583	2.68584	3.14345	2.89068	1.62013	2.38913	3.0144	2.27298	3.08998	3.58098	3.55302
ENSG00000069424	1	5990927	6101193	1	p36.31	KCNAB2	7.05328	5.76338	6.1657	6.07404	7.44482	6.50814	5.54064	6.20895	5.9735	6.1422	6.16113	5.49969	5.8089	6.85615	6.21617	6.67307	7.30111	6.79239
ENSG00000116251	1	6185020	6209389	-1	p36.31	RPL22	7.08857	8.40577	8.62819	8.1458	6.78433	7.34755	8.32262	8.56014	8.54369	8.45938	7.37399	8.40517	8.14976	8.0165	7.79094	7.6587	6.99098	7.5933
ENSG00000158286	1	6205475	6221299	1	p36.31	RNF207	1.97947	-0.283779	1.83564	0.867911	0.815077	-0.302219	2.90257	0.616448	0.58015	-0.612637	0.413263	1.25579	0.139449	0.819608	0.169483	-1.00337	-1.59225	0.2304
ENSG00000116237	1	6221193	6235972	-1	p36.31	ICMT	5.17921	6.04692	3.25097	5.81758	5.49529	5.55611	6.08996	6.25633	5.97017	5.77989	5.98163	6.10837	6.11812	3.75152	5.76992	5.61916	4.84715	5.96237
ENSG00000097021	1	6264269	6393767	-1	p36.31	ACOT7	2.56316	1.61142	2.94735	1.1522	2.10073	1.02561	2.48921	1.62328	2.40864	2.07236	2.25447	2.46751	3.27585	1.36569	2.39319	2.66324	0.873419	3.10288
ENSG00000215788	1	6460786	6466175	-1	p36.31	TNFRSF25	5.63754	5.28307	5.67713	4.82019	5.52672	4.51032	5.25352	4.69819	4.71448	4.59369	5.7289	3.98638	4.4183	4.97008	5.08116	5.03714	5.68669	6.13676
ENSG00000171680	1	6467122	6520074	-1	p36.31	PLEKHG5	0.243167	1.27196	2.07731	0.57232	3.20578	2.58801	2.00261	1.92562	2.75265	1.5161	0.167203	-0.932033	-0.787742	4.38482	0.612135	0.953191	1.1362	5.29585
ENSG00000162408	1	6521347	6554513	-1	p36.31	NOL9	6.1272	5.99882	6.39372	5.48288	6.69083	6.20241	6.17659	6.26943	6.43958	6.04265	6.40805	5.72078	5.80536	5.72708	6.07549	6.33363	6.55237	6.56641
ENSG00000204859	1	6579994	6589280	1	p36.31	ZBTB48	4.20474	4.13759	3.96365	4.20567	4.19109	4.05484	4.11916	3.98979	4.09756	3.84419	3.68702	3.58552	3.7221	3.90368	3.68446	4.04628	4.60683	4.26547
ENSG00000162413	1	6590724	6614607	-1	p36.31	KLHL21	6.33948	6.21596	7.39821	6.65941	6.3715	5.84188	6.12119	6.12527	5.92114	5.58736	5.40124	5.82508	6.13569	7.09357	5.95073	5.60083	5.61731	5.94727
ENSG00000116273	1	6613731	6624030	1	p36.31	PHF13	3.39323	3.42338	4.56966	4.67819	3.79521	3.6532	3.76387	3.93968	3.76414	3.47149	3.4563	4.32006	3.87081	4.62215	2.95871	4.14576	2.64927	3.85514
ENSG00000041988	1	6624866	6635586	1	p36.31	THAP3	3.06127	4.07251	5.30355	3.8008	3.01399	3.4076	3.90328	3.75328	3.72733	3.62076	3.39111	3.92711	3.75997	3.90675	2.89351	3.19637	2.96152	3.54604
ENSG00000007923	1	6634168	6701924	-1	p36.31	DNAJC11	4.23701	3.64033	3.27391	3.58821	4.47993	3.83036	3.07543	3.60056	4.02189	4.0999	4.12203	3.76359	3.82184	3.86375	3.86729	4.24545	4.38	4.3
ENSG00000171735	1	6785454	7769706	1	p36.31	CAMTA1	6.52196	5.97954	5.2677	6.68206	3.47859	5.53419	3.55533	5.48527	4.14107	5.94578	6.09621	6.83244	5.90677	5.34927	6.70252	3.41996	5.1587	3.70425
ENSG00000049245	1	7771296	7781432	1	p36.23	VAMP3	5.25123	5.67714	6.29367	6.25263	4.76183	5.72309	5.77633	5.99247	5.57479	6.24024	6.25282	6.17118	6.06314	6.58646	5.95087	5.56312	5.50466	5.12811
ENSG00000049246	1	7784291	7845177	1	p36.23	PER3	5.37895	3.87342	3.49394	4.4221	2.50707	3.00856	1.40713	0.693987	4.02988	2.3686	2.42352	4.6834	4.07966	3.82578	4.38547	2.80022	3.60524	1.99805
ENSG00000116288	1	7954291	7985505	1	p36.23	PARK7	5.21878	7.06792	6.18246	6.47268	5.12173	5.97936	6.66178	6.88047	7.13984	6.78512	6.72599	6.90255	6.80664	5.5337	6.34547	6.31226	5.74199	6.26908
ENSG00000116285	1	8004404	8026309	-1	p36.23	ERRFI1	1.38622	0.263022	4.25322	1.39082	-2.11467	1.33193	1.08291	-1.82966	1.46721	-1.10183	0.488615	2.30115	2.27765	2.23551	2.33717	1.42486	-1.52645	-1.4024
ENSG00000142599	1	8352397	8848921	-1	p36.23	RERE	6.16859	4.39732	5.6876	5.49899	6.3816	5.86275	4.43902	4.43218	4.45688	4.60557	5.23737	4.31163	4.85548	5.67939	5.16154	5.34588	6.54934	5.42603
ENSG00000074800	1	8861000	8879190	-1	p36.23	ENO1	9.35624	9.63256	8.41585	8.32268	9.34593	8.94659	9.39436	9.19668	9.54213	9.78231	10.074	9.51817	9.59656	9.38852	9.29173	9.29895	9.16148	9.48688
ENSG00000131686	1	8945867	8975092	1	p36.23	CA6	3.24629	1.7097	0.114149	-2.90493	4.1895	0.970328	2.29075	1.91151	1.80385	5.31385	4.17275	-0.0392191	0.0813762	2.13179	2.62452	1.59009	6.51028	4.16741
ENSG00000180758	1	9100305	9129102	-1	p36.22	GPR157	1.71484	1.3342	1.42601	2.06305	1.13779	1.53313	1.60188	1.28525	1.33394	1.10369	0.6465	1.64592	1.34164	2.01555	3.01599	1.55482	-0.632904	0.0545282
ENSG00000049239	1	9234774	9271337	1	p36.22	H6PD	6.56284	5.56947	5.11457	5.66592	6.54021	6.45323	5.32514	6.14651	5.65157	5.74583	5.36522	5.30064	5.81844	6.15616	6.27643	6.11673	6.24474	6.72796
ENSG00000171612	1	9539465	9585173	1	p36.22	SLC25A33	4.63034	3.47254	4.85206	6.57631	3.30311	2.30457	3.66319	3.11227	4.71959	4.47156	5.48083	3.9187	4.08895	4.55642	5.52532	4.95519	4.47961	4.8831
ENSG00000188807	1	9588911	9614877	1	p36.22	TMEM201	2.97375	1.7601	3.88386	2.21417	3.16114	1.74032	1.33259	1.66171	1.89756	1.64483	2.23704	0.603869	1.61704	2.73721	1.98865	2.35063	2.39059	2.98205
ENSG00000171608	1	9651731	9729114	1	p36.22	PIK3CD	8.99189	8.04842	6.43806	8.29121	9.77212	8.16342	8.20007	7.54268	7.96871	8.07665	8.05254	7.6929	7.70436	7.85866	7.66833	8.30679	8.83916	9.01305
ENSG00000171603	1	9728926	9823984	-1	p36.22	CLSTN1	7.20326	5.26153	5.17515	5.98272	7.45557	7.12152	5.62893	6.36613	5.7251	6.05901	6.05103	5.36609	5.59038	6.10652	6.23192	6.71414	7.08014	7.11336
ENSG00000178585	1	9848276	9910336	-1	p36.22	CTNNBIP1	3.0932	4.02962	3.637	3.39102	2.75767	2.97987	3.29244	3.16187	4.1631	3.91879	3.55039	3.31069	3.35748	4.27646	3.84351	3.58849	3.56289	3.8876
ENSG00000162441	1	9922113	9943407	-1	p36.22	LZIC	4.53871	5.1394	4.85546	5.33008	3.98822	5.15217	4.85451	5.31946	5.44825	5.61279	4.87764	5.30183	5.09313	4.93214	5.40178	5.31706	4.12445	4.87676
ENSG00000173614	1	9943428	9985501	1	p36.22	NMNAT1	1.4902	2.29797	1.30925	2.39546	1.79807	1.96044	1.65468	2.77226	2.57109	2.63549	2.53102	2.54141	2.0824	0.857749	2.37999	3.25998	1.67449	2.76142
ENSG00000130939	1	10032832	10181239	1	p36.22	UBE4B	5.72583	5.14858	5.58883	5.24825	6.15959	5.92248	5.31135	5.26684	5.54113	5.43886	5.72805	5.21387	5.22587	5.70477	5.41591	5.75999	6.52616	5.99861
ENSG00000054523	1	10210570	10381603	1	p36.22	KIF1B	4.78308	4.18018	4.24824	5.06731	5.79824	5.74956	4.30408	4.53651	4.13116	4.94441	4.7418	3.85191	4.10175	5.55578	4.41887	4.78637	5.48037	5.29367
ENSG00000142657	1	10398592	10420511	1	p36.22	PGD	5.20595	6.46111	4.96753	6.42422	5.09823	5.78101	6.29299	6.68618	6.40128	6.52072	6.61045	6.20266	6.01856	6.43651	5.83375	5.82062	6.76364	5.71278
ENSG00000160049	1	10456522	10472529	-1	p36.22	DFFA	4.20074	3.89226	3.79449	3.04398	4.63444	4.22679	3.66624	4.18295	3.90196	4.49795	4.25084	3.81008	3.76098	3.69151	4.8213	5.47441	4.98211	5.46498
ENSG00000142655	1	10472288	10630758	1	p36.22	PEX14	4.34421	3.72472	4.42715	3.76809	3.81252	3.63381	4.09307	3.64964	3.8096	3.65236	2.99422	3.11007	3.55881	3.66287	3.79001	3.6787	3.69336	3.96253
ENSG00000130940	1	10636604	10796650	-1	p36.22	CASZ1	2.55502	0.577396	4.65136	0.602593	2.60466	2.3094	0.807259	1.20909	0.579977	0.404208	2.89615	0.381644	1.08517	5.31627	0.40018	1.3841	1.77199	2.0222
ENSG00000120948	1	11012344	11030528	1	p36.22	TARDBP	5.43781	4.39913	5.75994	4.94547	5.94878	5.24803	4.97855	4.47351	5.06137	4.53484	4.9225	4.83586	4.85176	5.48337	4.24154	4.86374	5.72859	5.18036
ENSG00000009724	1	11026523	11047239	-1	p36.22	MASP2	2.89767	1.16661	3.15327	1.54945	3.16199	2.20708	0.854928	0.134141	1.73843	1.46292	0.720656	1.03365	1.11668	3.14678	0.876484	1.48254	2.12677	1.47876
ENSG00000116649	1	11054584	11060020	-1	p36.22	SRM	3.57584	4.409	3.23401	3.20682	3.58788	3.57201	3.75919	4.06978	3.98512	4.05989	3.9035	3.80483	3.77478	2.89413	4.12278	4.33509	3.16873	4.08182
ENSG00000171824	1	11066618	11099869	-1	p36.22	EXOSC10	5.84499	5.27541	5.67274	5.13825	5.95777	5.6958	5.29877	5.48597	5.54237	5.65748	5.47202	5.4173	5.38358	5.52636	5.32967	5.87461	5.9065	5.55214
ENSG00000198793	1	11106535	11262551	-1	p36.22	MTOR	7.38645	5.98856	5.66076	6.75472	7.59785	6.46824	6.21098	6.39139	6.03321	6.30792	5.95777	6.39363	6.48099	5.79231	6.54829	6.65352	6.98326	7.0573
ENSG00000120942	1	11273198	11296049	1	p36.22	UBIAD1	5.04099	5.4282	4.9833	5.45303	4.77278	4.92779	5.5313	5.93256	5.28039	5.79804	5.19667	5.75229	5.61333	4.16993	5.44339	5.22729	4.73747	5.05041
ENSG00000116661	1	11637018	11655785	-1	p36.22	FBXO2	1.69928	1.8425	0.640948	1.88882	0.475265	1.05792	-2.0103	1.65546	0.508612	0.885629	0.0765678	1.60569	2.81783	1.22636	2.62095	2.26863	-0.600663	-0.800433
ENSG00000132879	1	11654375	11663327	1	p36.22	FBXO44	4.68469	4.03927	4.62404	4.41495	4.14664	3.96626	3.22411	3.76629	4.07708	3.56236	3.44259	3.54006	3.92697	4.67524	4.07228	3.97266	3.97192	3.33629
ENSG00000116663	1	11664200	11674354	1	p36.22	FBXO6	1.59702	3.49228	2.44394	2.24402	2.57368	2.11988	2.68262	2.34499	2.97694	3.02597	2.55364	2.7895	3.39724	3.68075	1.949	2.45139	1.89833	2.90289
ENSG00000116670	1	11674480	11691650	-1	p36.22	MAD2L2	3.27381	4.62455	5.20966	3.64319	3.2952	3.9554	3.91772	3.7685	4.34682	4.11177	4.04994	4.01068	4.16227	4.92679	4.13999	4.17901	3.79052	3.82056
ENSG00000177674	1	11736084	11754802	1	p36.22	AGTRAP	4.06202	5.30411	2.62426	3.57504	4.0623	4.43567	4.95254	5.08987	4.53249	5.11643	4.94873	5.15859	4.82594	5.34207	4.68712	4.43083	4.44686	2.81154
ENSG00000177000	1	11785723	11806455	-1	p36.22	MTHFR	5.32014	4.15715	4.38481	5.00193	5.55981	5.10449	4.36335	4.70538	4.40594	4.59488	5.12742	4.10049	4.56822	5.50518	4.38473	4.915	5.36854	5.1301
ENSG00000011021	1	11806096	11848079	1	p36.22	CLCN6	3.7674	1.87261	3.35145	3.02003	4.0373	3.27872	2.4052	2.26109	2.06005	2.6672	3.03448	2.30323	2.27698	4.22622	2.91365	3.0661	4.17147	3.23523
ENSG00000116685	1	11919591	11926428	-1	p36.22	KIAA2013	4.74636	5.56721	4.04452	5.36201	4.94195	5.23969	5.30621	5.02863	5.21688	5.19398	4.96	4.94647	5.24302	4.58744	4.09404	5.11621	4.72021	5.31234
ENSG00000083444	1	11934205	11975538	1	p36.22	PLOD1	2.80791	2.86472	1.05334	3.75609	3.04244	3.258	3.3735	3.56311	3.79726	3.92113	4.20749	3.81878	3.76338	4.00343	3.73142	3.71627	3.82205	3.07425
ENSG00000116688	1	11980181	12015211	1	p36.22	MFN2	5.80559	5.73527	5.91759	5.7143	5.90515	6.18859	6.01101	5.88637	5.99556	5.7443	5.90414	5.77846	5.81395	6.16878	5.58932	5.74653	5.95104	6.27641
ENSG00000116691	1	12019466	12032045	1	p36.22	MIIP	3.77734	4.52937	4.39044	3.7641	3.78702	3.669	3.89758	3.698	3.74182	3.70709	3.45834	3.52011	3.88372	4.31004	3.49101	3.54674	3.7721	3.5444
ENSG00000028137	1	12166991	12209228	1	p36.22	TNFRSF1B	5.27573	5.30085	7.26632	5.62881	6.68315	7.64158	6.92708	5.1878	7.0609	6.69885	6.75419	6.15235	6.72091	8.54503	6.51828	6.76609	7.02201	6.08782
ENSG00000048707	1	12230030	12512047	1	p36.22	VPS13D	8.26147	6.41131	7.40109	7.4147	9.20634	8.39792	7.0083	7.04391	7.047	7.32858	6.94742	7.02626	7.35137	7.36713	8.03767	7.74623	8.85894	8.2067
ENSG00000162496	1	12567910	12618210	-1	p36.21	DHRS3	5.77723	5.25945	7.74123	5.09969	4.55209	4.31086	4.67202	5.00445	5.19585	3.65225	4.86557	5.43643	5.30011	7.33636	4.6888	5.38578	5.05452	4.91158
ENSG00000116731	1	13700198	13825079	1	p36.21	PRDM2	6.30927	6.09823	7.08307	6.09047	7.08489	6.71596	5.80304	5.91548	5.39912	5.56107	6.30216	5.83051	5.5214	7.34055	6.34954	6.06015	7.53785	6.85465
ENSG00000142634	1	15409888	15430339	1	p36.21	EFHD2	5.22559	5.33403	6.02207	5.18384	5.03767	6.01055	5.45318	4.89619	5.26129	5.5791	6.33352	4.76469	5.12453	8.54505	5.05362	5.32007	6.51348	4.56604
ENSG00000132906	1	15490832	15526534	-1	p36.21	CASP9	3.21057	2.61323	5.24911	2.05537	2.33099	2.77809	2.1988	2.8902	2.37435	2.42254	3.17627	2.81073	3.23867	3.63882	2.77383	2.83692	3.16297	2.6627
ENSG00000116138	1	15526813	15592379	1	p36.21	DNAJC16	5.11877	5.32963	4.04782	5.49298	5.67377	5.58284	5.4593	5.38204	5.6473	5.39597	5.28521	5.75571	5.59629	3.84451	5.54682	5.5651	5.15044	5.57102
ENSG00000116771	1	15571699	15585051	-1	p36.21	AGMAT	2.47018	3.62342	2.1403	2.05992	3.18363	1.83285	1.31369	2.36869	3.52569	3.27982	3.31636	4.00175	3.38592	1.33628	2.6989	3.09434	1.99362	2.20346
ENSG00000197312	1	15617458	15669044	1	p36.21	DDI2	5.83476	5.07358	5.9445	5.51767	6.21258	5.74256	4.96721	5.50634	5.12149	5.17026	5.79171	5.61058	5.56632	6.08773	5.52755	5.55728	6.01365	5.92142
ENSG00000116786	1	15684320	15734769	1	p36.21	PLEKHM2	5.94795	4.92455	7.20794	5.01898	5.9353	5.31669	4.61213	4.9294	5.10353	5.13756	5.02774	4.3447	4.61504	7.62317	4.94302	5.49566	5.74413	5.83359
ENSG00000233954	1	15807169	15809348	-1	p36.21	UQCRHL	1.41952	3.2877	3.51565	2.81084	0.360371	1.94148	2.78821	2.99123	3.32809	2.25466	2.76414	2.77828	2.99986	1.52435	2.50036	2.62008	1.35895	1.0582
ENSG00000179743	1	15834474	15848147	-1	p36.21	FLJ37453	3.26588	3.75923	5.19789	3.87625	2.51749	2.83205	3.45245	3.61128	3.43676	2.97343	4.27133	3.26289	3.79808	4.32289	5.33512	3.65873	3.50563	3.08099
ENSG00000065526	1	15836095	15940456	1	p36.21	SPEN	7.02692	4.25401	6.02429	5.9005	7.7555	6.24292	4.27995	5.70705	4.6392	5.18534	5.88401	4.93963	4.88134	7.27264	5.82874	6.72281	7.29404	7.40847
ENSG00000116809	1	15941869	15976132	-1	p36.13	ZBTB17	4.81337	3.65928	4.48431	4.21373	4.54089	4.05044	3.91629	3.56506	3.47954	3.32775	3.51159	3.16641	3.59119	4.73439	3.36532	3.95704	4.26249	4.19338
ENSG00000142632	1	16197854	16212652	-1	p36.13	ARHGEF19	1.92007	2.42251	1.16046	1.79078	1.52287	2.28667	1.56512	1.59637	1.79461	2.7168	1.68185	1.71115	2.20479	-0.110001	1.96896	1.9122	1.22411	1.54781
ENSG00000132881	1	16231692	16237183	-1	p36.13	CPLANE2	1.59029	1.98971	1.17961	1.71831	1.13396	1.25985	1.9116	2.34193	1.32685	1.05567	0.575644	1.85036	1.46031	0.576927	1.53888	1.57326	0.789197	1.56775
ENSG00000037637	1	16246840	16352480	-1	p36.13	FBXO42	5.65826	5.16134	5.86653	5.52915	5.87632	5.68321	5.38926	5.14129	5.33372	4.87232	5.21988	5.30854	5.52524	5.62242	5.34575	5.36472	5.72268	5.5602
ENSG00000055070	1	16352575	16398145	1	p36.13	SZRD1	6.03326	6.46905	7.76799	6.01956	6.13551	6.52842	6.24757	6.01542	6.44904	6.39758	6.49648	6.06838	6.27805	7.47416	6.42964	6.23439	6.639	6.40902
ENSG00000157191	1	16440721	16460078	1	p36.13	NECAP2	6.58713	8.24622	5.88786	6.93339	7.12995	7.16662	7.15228	7.43637	7.57304	7.66653	7.46117	7.58846	7.79072	6.7141	7.13355	7.08183	6.8497	7.13316
ENSG00000226029	1	16460948	16468481	1	p36.13	LINC01772	2.06572	0.0555752	0.978886	1.60893	3.08753	1.49504	0.479731	0.44976	0.789247	0.736366	1.53265	0.805951	1.5694	2.01052	1.16272	1.29576	2.54564	1.83514
ENSG00000080947	1	16467436	16499257	-1	p36.13	CROCCP3	3.30978	1.65132	1.87202	2.96526	4.09833	2.60532	1.32001	1.38029	1.7958	2.0311	2.00149	1.41768	1.9026	2.2315	2.29092	1.86408	3.2241	2.78018
ENSG00000219481	1	16562319	16613562	-1	p36.13	NBPF1	4.23092	3.08788	2.16406	3.68572	4.52931	2.96922	2.22058	3.75498	2.34963	2.23941	3.45276	3.02559	2.33402	2.56936	1.96432	3.58185	2.94314	4.51391
ENSG00000215908	1	16618253	16657232	-1	p36.13	CROCCP2	5.18538	3.84314	4.71733	3.86621	5.74021	4.1727	2.69819	3.59319	3.13814	2.07897	4.26206	2.64246	3.52153	4.46648	4.2541	4.64236	5.55057	5.01429
ENSG00000058453	1	16740273	16972964	1	p36.13	CROCC	5.30149	3.57612	3.92322	4.08221	5.47322	4.45843	2.79059	3.28053	3.41525	3.39348	3.17644	2.91353	3.28741	3.54071	3.86949	4.38987	4.53213	5.07366
ENSG00000159363	1	16985958	17011928	-1	p36.13	ATP13A2	5.28204	4.96421	4.31066	4.51239	5.41344	5.14629	4.75874	5.21293	4.4804	4.50108	4.38735	4.1824	4.51391	4.82353	4.17361	4.86025	4.40579	5.70784
ENSG00000117118	1	17018722	17054032	-1	p36.13	SDHB	4.99101	6.31696	6.31083	5.74454	4.54364	5.50741	6.06243	5.8575	5.96594	6.11135	5.71368	6.03396	5.88532	6.1024	5.55918	5.49681	4.54502	5.25676
ENSG00000117115	1	17066761	17119451	-1	p36.13	PADI2	1.82514	1.29963	-0.126565	2.13249	2.57813	3.54846	3.04312	3.70029	2.69429	3.9347	4.89594	2.96373	2.06803	5.35904	3.72115	2.32166	4.20538	1.60485
ENSG00000159339	1	17308195	17364004	1	p36.13	PADI4	1.52753	2.65691	0.993731	-3.06646	1.93724	3.67539	2.97356	4.31268	2.00002	3.21782	4.41012	3.05471	3.71865	2.75315	3.81743	2.26482	4.85735	1.75872
ENSG00000179051	1	17406760	17439677	-1	p36.13	RCC2	6.26977	6.24854	5.99011	5.90772	6.98306	5.96297	6.49514	5.99106	6.84358	6.20915	7.24803	6.36033	6.32447	6.81375	6.08182	6.43948	7.18157	7.50748
ENSG00000074964	1	17539698	17697874	1	p36.13	ARHGEF10L	1.35674	0.950446	0.235074	3.87287	2.17156	2.66898	2.95309	1.2928	1.92564	3.38335	3.42082	2.85303	2.7991	4.00375	0.607606	3.03897	2.94699	1.40402
ENSG00000159423	1	18871430	18902724	-1	p36.13	ALDH4A1	-0.22767	0.650465	-2.32604	0.00226393	-0.436649	0.180423	-0.944757	1.15527	0.724492	0.880309	0.81593	0.113614	0.785139	-1.29314	-0.304973	0.160641	0.0396329	0.580781
ENSG00000169991	1	18904280	18956676	-1	p36.13	IFFO2	5.84198	5.1585	6.40933	5.37767	6.48664	6.07291	6.66191	5.33255	6.19199	4.12287	4.97249	5.43397	5.66333	5.59181	5.47948	6.24734	5.00256	5.78659
ENSG00000127481	1	19074510	19210266	-1	p36.13	UBR4	9.4004	6.22343	8.49944	8.03054	9.82575	8.65447	6.41132	7.43435	6.67395	7.20875	7.70453	6.91087	7.03818	8.70328	7.50461	8.01913	9.29096	8.85456
ENSG00000127463	1	19215660	19251527	-1	p36.13	EMC1	6.13619	5.60277	5.19484	5.62809	6.17735	5.91347	5.55728	5.55098	5.93336	5.91748	5.49988	5.6041	5.61457	5.37771	5.96223	5.76911	5.81647	6.16021
ENSG00000053372	1	19251805	19260128	1	p36.13	MRTO4	4.54898	5.234	4.36088	3.60766	4.51041	4.05436	4.75998	4.84583	5.42999	5.01521	4.95304	4.86726	4.48435	3.93397	4.82754	4.7649	4.06413	5.02418
ENSG00000053371	1	19303965	19312144	-1	p36.13	AKR7A2	4.49179	5.38659	4.04243	5.22206	4.06395	4.99313	5.35048	4.74745	5.28918	5.21815	4.70367	4.69178	4.93605	3.92453	4.7276	4.63006	3.98485	4.88966
ENSG00000040487	1	19312326	19329300	1	p36.13	SLC66A1	2.99177	1.41683	1.99371	2.32784	2.77776	2.14969	2.08792	1.20146	1.80709	1.76177	1.79242	1.59216	1.94351	2.59383	1.46233	1.90023	2.80864	1.41696
ENSG00000077549	1	19338775	19485539	-1	p36.13	CAPZB	7.35223	7.15181	5.44012	7.06624	6.38475	7.06116	6.95535	7.72127	7.23577	7.79319	7.45587	7.43338	7.41551	6.72161	7.28994	7.68955	7.50505	7.12341
ENSG00000173436	1	19484403	19629821	1	p36.13	MICOS10	4.38969	3.50921	3.89544	3.57213	3.19371	3.34976	3.7461	3.84317	3.68558	3.61617	4.14652	4.0711	3.79625	3.50681	4.61655	3.55396	4.02462	3.50451
ENSG00000158747	1	19596979	19658456	1	p36.13	NBL1	0.86424	2.53283	4.55365	2.49756	3.36981	3.02052	1.85471	-0.22719	1.90459	1.7459	3.93442	4.1372	2.17605	3.00477	5.04781	1.80409	3.63145	3.60045
ENSG00000162542	1	19682240	19799945	-1	p36.13	TMCO4	4.00035	3.9312	3.80918	3.50045	4.28964	3.90756	3.58261	3.73756	3.99242	3.42123	3.12519	3.52689	3.94435	2.84671	4.15812	3.33984	3.76928	3.61463
ENSG00000169914	1	19882395	19912945	1	p36.13	OTUD3	4.32808	2.94138	5.39324	4.18591	4.52293	4.17499	3.45607	3.85137	3.96799	3.04248	3.88986	2.78605	3.14573	5.29874	4.88094	3.94928	4.76364	4.3035
ENSG00000090432	1	20499448	20508151	-1	p36.12	MUL1	4.56106	4.84013	5.53854	4.54141	4.57907	4.44828	4.71207	4.23188	4.15912	4.30917	4.50708	4.56154	4.68544	4.8548	3.9474	4.30179	3.9386	4.42143
ENSG00000158828	1	20633458	20651511	1	p36.12	PINK1	2.51115	2.89077	2.4041	2.75943	3.24946	3.10046	3.28128	3.11554	2.79524	2.80944	2.84189	1.76004	2.93373	3.26072	2.81824	3.02778	2.74634	3.31353
ENSG00000117242	1	20642657	20652193	-1	p36.12	PINK1-AS	0.307478	0.820558	1.35919	0.372728	0.981084	0.727197	0.303091	0.563048	0.885529	0.663242	0.333375	0.0984108	-0.369001	1.55541	0.0429298	1.70894	1.01012	1.46005
ENSG00000244038	1	20651767	20661544	-1	p36.12	DDOST	6.65799	8.21337	7.06853	7.11081	6.4832	7.21022	7.60323	7.36566	7.64696	7.55562	7.03914	7.30792	7.51211	6.87312	7.23418	6.94319	6.68885	6.8546
ENSG00000127483	1	20740266	20787323	-1	p36.12	HP1BP3	8.40236	7.85577	7.70979	8.19155	8.54736	8.49427	7.85875	8.19567	8.2774	8.27761	8.6021	7.96799	7.98873	7.91109	8.95916	8.55115	8.77178	8.32209
ENSG00000075151	1	20806292	21176888	-1	p36.12	EIF4G3	5.59299	4.02328	4.59537	4.51515	5.98104	5.68027	4.66532	5.14713	4.74123	5.02129	5.58595	4.64499	4.51289	5.79288	4.91353	5.47952	6.10242	5.58303
ENSG00000117298	1	21217247	21345572	-1	p36.12	ECE1	7.05194	5.58724	6.07726	5.62067	7.28127	6.49546	5.2927	6.21436	5.96978	6.28905	5.97846	5.29186	5.61898	8.02857	6.1989	6.73735	6.72762	6.70817
ENSG00000231105	1	21293290	21299874	1	p36.12	ECE1-AS1	2.28504	0.726045	2.55821	0.828446	1.91935	0.312264	1.39273	1.09132	-0.515624	0.485948	1.63194	0.766579	1.58709	3.27865	3.07818	0.574898	1.17136	0.887487
ENSG00000142794	1	21440128	21485005	1	p36.12	NBPF3	3.89463	3.8985	2.30245	2.58723	3.71195	3.39371	2.41684	3.46085	3.82127	3.3043	2.74759	2.38295	3.29279	1.67858	1.38296	3.03453	1.90788	2.52166
ENSG00000090686	1	21678298	21783606	-1	p36.12	USP48	6.38056	5.3538	6.10014	6.23895	6.58145	6.60313	5.78781	5.7581	5.88656	6.03243	6.33849	5.67201	5.60822	5.71638	6.2715	6.12383	7.17957	6.17163
ENSG00000142798	1	21822244	21937310	-1	p36.12	HSPG2	1.44081	1.69634	-0.0989864	-1.55894	6.10371	1.66291	2.40585	4.01895	4.59275	3.80616	3.78477	0.206168	-0.115111	0.58126	1.84357	5.3449	4.38055	4.9283
ENSG00000218510	1	22024558	22031223	1	p36.12	LINC00339	0.0242675	0.177051	3.24392	1.47208	0.884115	-0.465769	0.308289	1.33919	0.0351138	1.23391	3.25825	0.975151	1.10101	3.0085	3.76069	1.05761	3.31096	0.629042
ENSG00000070831	1	22025511	22101360	1	p36.12	CDC42	4.56787	2.67483	6.44491	2.4439	3.81348	2.52801	2.43711	2.47769	2.97471	3.21834	3.49939	2.23534	1.9975	5.85271	3.24151	2.39499	4.65399	2.46438
ENSG00000184677	1	22428838	22531157	1	p36.12	ZBTB40	6.62631	4.37954	5.19433	5.87572	6.15881	5.76608	5.18371	5.08276	4.64492	4.7867	5.09573	5.2964	5.35162	5.08882	5.35607	5.65262	6.56033	5.91103
ENSG00000004487	1	23019443	23083689	1	p36.12	KDM1A	6.29842	6.85505	6.60423	6.90559	6.66495	6.36876	6.75478	6.50742	6.88947	6.81526	6.71509	6.43936	6.60204	5.91026	6.36673	6.73066	6.6108	6.72206
ENSG00000169641	1	23084023	23177808	-1	p36.12	LUZP1	4.70626	3.11392	4.60989	3.82085	5.64106	4.42948	3.60573	3.85068	3.57627	3.90703	4.23279	3.79709	4.22315	5.32232	3.55168	4.55417	5.01158	5.40058
ENSG00000125944	1	23303771	23344336	-1	p36.12	HNRNPR	7.66078	7.26005	7.90299	7.16899	7.76333	7.56995	7.71912	7.5634	7.55364	7.76649	7.47809	7.51552	7.39478	7.71758	7.80185	7.70981	7.23771	7.5918
ENSG00000125945	1	23359448	23369836	-1	p36.12	ZNF436	3.65153	3.52182	4.01705	4.17956	3.72638	3.26102	4.11393	3.88586	3.4994	3.86218	3.70046	4.44478	4.34638	3.78811	3.45021	3.7735	2.75781	4.37675
ENSG00000204219	1	23380909	23424748	-1	p36.12	TCEA3	5.40109	6.93235	7.69549	5.84692	3.51813	5.80649	6.4473	4.39609	6.28578	6.25037	4.14673	6.18933	5.91648	5.49729	6.591	5.99719	4.10419	3.25542
ENSG00000007968	1	23506438	23531233	-1	p36.12	E2F2	3.12247	1.94377	0.270197	0.47736	2.09476	2.39517	2.95223	1.66531	1.57616	2.32258	3.45425	1.75137	2.11985	1.43258	2.60452	2.25173	2.90521	3.00445
ENSG00000117318	1	23557926	23559501	-1	p36.12	ID3	-1.976	2.4584	6.53679	3.25857	2.92926	4.0793	5.23869	-0.634871	4.10235	2.16231	1.56791	-0.0979386	1.04788	6.16667	4.98874	2.38862	3.26	4.61454
[truncated: 11,652 more rows]
