# Supplementary material for: Comparative preclinical drug response analyses of T-prolymphocytic leukemia reveal no differences between known gene expression subgroups
Source: Biol Direct. 2025 Oct 27;20:106. doi: 10.1186/s13062-025-00701-3 (PMC12557856; doi:10.1186/s13062-025-00701-3)
Supplement: Supplementary file 21 — Supplementary Material 21 [file 13062_2025_701_MOESM21_ESM.xls]

## Sheet: Table_S7_AUC_values
Pat_id	Cohort	Drug	AUC
p1332	First	Bendamustine	74.0867
p1332	First	Cladribine	179.363
p1332	First	Dinaciclib	201.839
p1332	First	Ibrutinib	271.361
p1332	First	Idasanutlin	132.33
p1332	First	Romidepsin	179.157
p1332	First	Ruxolitinib	353.642
p1332	First	Venetoclax	128.557
p1339	Andersson	Belinostat	12.4896
p1339	Andersson	Bendamustine	69.7314
p1339	Andersson	Cladribine	155.306
p1339	Andersson	Dinaciclib	246.724
p1339	Andersson	Fludarabine	129.503
p1339	Andersson	Ibrutinib	284.147
p1339	Andersson	Ruxolitinib	273.741
p1339	Andersson	Venetoclax	191.402
p1339	First	Bendamustine	70.2472
p1339	First	Cladribine	187.013
p1339	First	Dinaciclib	205.138
p1339	First	Ibrutinib	293.197
p1339	First	Idasanutlin	167.584
p1339	First	Romidepsin	159.904
p1339	First	Ruxolitinib	295.524
p1339	First	Venetoclax	150.505
p1349	Andersson	Belinostat	11.9428
p1349	Andersson	Bendamustine	74.8506
p1349	Andersson	Cladribine	127.531
p1349	Andersson	Dinaciclib	205.082
p1349	Andersson	Fludarabine	114.67
p1349	Andersson	Ibrutinib	310.631
p1349	Andersson	Ruxolitinib	222.397
p1349	Andersson	Venetoclax	167.155
p1350	Andersson	Belinostat	15.8555
p1350	Andersson	Bendamustine	74.0358
p1350	Andersson	Cladribine	168.34
p1350	Andersson	Dinaciclib	190.862
p1350	Andersson	Fludarabine	146.758
p1350	Andersson	Ibrutinib	342.387
p1350	Andersson	Ruxolitinib	265.957
p1350	Andersson	Venetoclax	150.593
p1358	Andersson	Belinostat	11.6975
p1358	Andersson	Bendamustine	66.1683
p1358	Andersson	Cladribine	43.4411
p1358	Andersson	Dinaciclib	245.92
p1358	Andersson	Fludarabine	47.245
p1358	Andersson	Ibrutinib	295.366
p1358	Andersson	Ruxolitinib	267.133
p1358	Andersson	Venetoclax	143.136
p1367	Andersson	Belinostat	6.22187
p1367	Andersson	Bendamustine	45.4589
p1367	Andersson	Cladribine	90.2057
p1367	Andersson	Dinaciclib	210.956
p1367	Andersson	Fludarabine	78.5357
p1367	Andersson	Ibrutinib	251.634
p1367	Andersson	Ruxolitinib	220.926
p1367	Andersson	Venetoclax	115.527
p1368	Andersson	Belinostat	21.2613
p1368	Andersson	Bendamustine	64.2552
p1368	Andersson	Cladribine	75.9364
p1368	Andersson	Dinaciclib	258.681
p1368	Andersson	Fludarabine	76.5178
p1368	Andersson	Ibrutinib	289.068
p1368	Andersson	Ruxolitinib	280.926
p1368	Andersson	Venetoclax	191.085
p1368	First	Bendamustine	59.0895
p1368	First	Cladribine	55.2267
p1368	First	Dinaciclib	206.947
p1368	First	Ibrutinib	283.453
p1368	First	Idasanutlin	172.271
p1368	First	Romidepsin	181.112
p1368	First	Ruxolitinib	290.356
p1368	First	Venetoclax	101.772
p1375	Andersson	Belinostat	6.65655
p1375	Andersson	Bendamustine	54.5736
p1375	Andersson	Cladribine	61.8374
p1375	Andersson	Dinaciclib	205.077
p1375	Andersson	Fludarabine	31.225
p1375	Andersson	Ibrutinib	308.555
p1375	Andersson	Ruxolitinib	253.914
p1375	Andersson	Venetoclax	220.826
p1375	First	Bendamustine	92.7368
p1375	First	Cladribine	152.109
p1375	First	Dinaciclib	180.871
p1375	First	Ibrutinib	310.171
p1375	First	Idasanutlin	256.459
p1375	First	Romidepsin	223.357
p1375	First	Ruxolitinib	301.919
p1375	First	Venetoclax	166.53
p1383	First	Bendamustine	64.1895
p1383	First	Cladribine	111.681
p1383	First	Dinaciclib	227.723
p1383	First	Ibrutinib	291.787
p1383	First	Idasanutlin	200.192
p1383	First	Romidepsin	228.937
p1383	First	Ruxolitinib	321.282
p1383	First	Venetoclax	68.0239
p1384	Andersson	Belinostat	12.8885
p1384	Andersson	Bendamustine	54.6977
p1384	Andersson	Cladribine	40.9563
p1384	Andersson	Dinaciclib	236.199
p1384	Andersson	Fludarabine	60.241
p1384	Andersson	Ibrutinib	286.734
p1384	Andersson	Ruxolitinib	273.799
p1384	Andersson	Venetoclax	180.802
p1391	Andersson	Belinostat	68.4528
p1391	Andersson	Bendamustine	99.3869
p1391	Andersson	Cladribine	201.062
p1391	Andersson	Dinaciclib	231.984
p1391	Andersson	Fludarabine	185.355
p1391	Andersson	Ibrutinib	317.14
p1391	Andersson	Ruxolitinib	261.724
p1391	Andersson	Venetoclax	199.226
p1400	Andersson	Belinostat	33.4491
p1400	Andersson	Bendamustine	104.943
p1400	Andersson	Cladribine	49.8121
p1400	Andersson	Dinaciclib	215.963
p1400	Andersson	Fludarabine	55.667
p1400	Andersson	Ibrutinib	335.542
p1400	Andersson	Ruxolitinib	286.614
p1400	Andersson	Venetoclax	155.413
p1400	First	Bendamustine	96.9253
p1400	First	Cladribine	55.1731
p1400	First	Dinaciclib	217.975
p1400	First	Ibrutinib	318.423
p1400	First	Idasanutlin	318.649
p1400	First	Romidepsin	288.289
p1400	First	Ruxolitinib	356.5
p1400	First	Venetoclax	173.494
p1401	First	Bendamustine	102.061
p1401	First	Cladribine	218.358
p1401	First	Dinaciclib	219.312
p1401	First	Ibrutinib	329.866
p1401	First	Idasanutlin	256.055
p1401	First	Romidepsin	367.37
p1401	First	Ruxolitinib	361.799
p1401	First	Venetoclax	164.793
p1404	Andersson	Belinostat	10.2491
p1404	Andersson	Bendamustine	92.8876
p1404	Andersson	Cladribine	128.444
p1404	Andersson	Dinaciclib	219.652
p1404	Andersson	Fludarabine	129.932
p1404	Andersson	Ibrutinib	299.044
p1404	Andersson	Ruxolitinib	225.529
p1404	Andersson	Venetoclax	118.359
p1404	First	Bendamustine	71.2276
p1404	First	Cladribine	111.652
p1404	First	Dinaciclib	197.971
p1404	First	Ibrutinib	266.909
p1404	First	Idasanutlin	184.12
p1404	First	Romidepsin	177.728
p1404	First	Ruxolitinib	279.054
p1404	First	Venetoclax	108.116
p1406	Andersson	Belinostat	4.36338
p1406	Andersson	Bendamustine	86.4406
p1406	Andersson	Cladribine	12.7453
p1406	Andersson	Dinaciclib	208.772
p1406	Andersson	Fludarabine	41.8888
p1406	Andersson	Ibrutinib	307.109
p1406	Andersson	Ruxolitinib	176.277
p1406	Andersson	Venetoclax	161.687
p1408	First	Bendamustine	78.9218
p1408	First	Cladribine	182.658
p1408	First	Dinaciclib	191.087
p1408	First	Ibrutinib	277.51
p1408	First	Idasanutlin	163.713
p1408	First	Romidepsin	154.878
p1408	First	Ruxolitinib	303.135
p1408	First	Venetoclax	107.026
p1417	Andersson	Belinostat	35.2896
p1417	Andersson	Bendamustine	84.1247
p1417	Andersson	Cladribine	198.509
p1417	Andersson	Dinaciclib	236.955
p1417	Andersson	Fludarabine	141.371
p1417	Andersson	Ibrutinib	340.38
p1417	Andersson	Ruxolitinib	268.058
p1417	Andersson	Venetoclax	132.986
p1417	First	Bendamustine	81.7408
p1417	First	Cladribine	189.601
p1417	First	Dinaciclib	204.721
p1417	First	Ibrutinib	324
p1417	First	Idasanutlin	201.072
p1417	First	Romidepsin	245.922
p1417	First	Ruxolitinib	312.392
p1417	First	Venetoclax	130.54
p1419	Andersson	Belinostat	15.1043
p1419	Andersson	Bendamustine	91.3944
p1419	Andersson	Cladribine	62.5764
p1419	Andersson	Dinaciclib	225.871
p1419	Andersson	Fludarabine	62.4077
p1419	Andersson	Ibrutinib	373.905
p1419	Andersson	Ruxolitinib	241.466
p1419	Andersson	Venetoclax	106.279
p1481	First	Bendamustine	54.9646
p1481	First	Cladribine	8.35605
p1481	First	Dinaciclib	174.419
p1481	First	Ibrutinib	290.742
p1481	First	Idasanutlin	135.285
p1481	First	Romidepsin	135.382
p1481	First	Ruxolitinib	185.46
p1481	First	Venetoclax	131.911
p1483	First	Bendamustine	74.7036
p1483	First	Cladribine	49.3265
p1483	First	Dinaciclib	195.748
p1483	First	Ibrutinib	269.183
p1483	First	Idasanutlin	238.933
p1483	First	Romidepsin	251.004
p1483	First	Ruxolitinib	326.376
p1483	First	Venetoclax	178.039
p1485	First	Bendamustine	60.3936
p1485	First	Cladribine	43.3155
p1485	First	Dinaciclib	229.568
p1485	First	Ibrutinib	297.467
p1485	First	Idasanutlin	151.18
p1485	First	Romidepsin	199.603
p1485	First	Ruxolitinib	263.947
p1485	First	Venetoclax	101.571
p1488	First	Bendamustine	87.7397
p1488	First	Cladribine	75.2159
p1488	First	Dinaciclib	171.72
p1488	First	Ibrutinib	295.388
p1488	First	Idasanutlin	163.063
p1488	First	Romidepsin	147.544
p1488	First	Ruxolitinib	246.073
p1488	First	Venetoclax	151.316
p1499	First	Bendamustine	41.2897
p1499	First	Cladribine	48.7434
p1499	First	Dinaciclib	179.969
p1499	First	Ibrutinib	237.906
p1499	First	Idasanutlin	107.915
p1499	First	Romidepsin	139.27
p1499	First	Ruxolitinib	200.665
p1499	First	Venetoclax	129.645
p1548	First	Bendamustine	94.5561
p1548	First	Cladribine	201.482
p1548	First	Dinaciclib	215.616
p1548	First	Ibrutinib	311.001
p1548	First	Idasanutlin	167.286
p1548	First	Romidepsin	250.197
p1548	First	Ruxolitinib	287.024
p1548	First	Venetoclax	124.981
p1619	Second	Belinostat	68.2318
p1619	Second	Bendamustine	99.4859
p1619	Second	Cladribine	198.698
p1619	Second	Fludarabine	197.991
p1619	Second	KRT	192.733
p1619	Second	Venetoclax	157.637
p1624	Second	Belinostat	63.9005
p1624	Second	Bendamustine	97.7682
p1624	Second	Cladribine	41.4873
p1624	Second	Fludarabine	42.2788
p1624	Second	KRT	174.211
p1624	Second	Venetoclax	62.9798
p1646	Second	Belinostat	47.4505
p1646	Second	Bendamustine	86.717
p1646	Second	Cladribine	97.6011
p1646	Second	Fludarabine	69.657
p1646	Second	KRT	189.565
p1646	Second	Venetoclax	160.34
p1662	Second	Belinostat	26.5484
p1662	Second	Bendamustine	95.9215
p1662	Second	Cladribine	101.683
p1662	Second	Fludarabine	119.528
p1662	Second	KRT	206.341
p1662	Second	Venetoclax	136.279
p1695	Second	Belinostat	58.1769
p1695	Second	Bendamustine	92.0501
p1695	Second	Cladribine	56.1115
p1695	Second	Fludarabine	80.5086
p1695	Second	KRT	165.256
p1695	Second	Venetoclax	129.018
p1712	Second	Belinostat	73.463
p1712	Second	Bendamustine	100.32
p1712	Second	Cladribine	134.781
p1712	Second	Fludarabine	112.311
p1712	Second	KRT	240.205
p1712	Second	Venetoclax	173.315
p1722	Second	Belinostat	44.4589
p1722	Second	Bendamustine	93.1591
p1722	Second	Cladribine	69.0336
p1722	Second	Fludarabine	55.4937
p1722	Second	KRT	164.035
p1722	Second	Venetoclax	112.407
p1755	Second	Belinostat	90.0829
p1755	Second	Bendamustine	98.8066
p1755	Second	Cladribine	155.664
p1755	Second	Fludarabine	159.67
p1755	Second	KRT	248.792
p1755	Second	Venetoclax	174.508
p1764	Second	Belinostat	43.147
p1764	Second	Bendamustine	90.3993
p1764	Second	Cladribine	82.0679
p1764	Second	Fludarabine	92.9445
p1764	Second	KRT	170.296
p1764	Second	Venetoclax	149.531
p1767	Second	Belinostat	35.3129
p1767	Second	Bendamustine	104.509
p1767	Second	Cladribine	201.51
p1767	Second	Fludarabine	216.392
p1767	Second	KRT	157.872
p1767	Second	Venetoclax	131.988
p1781	Second	Belinostat	54.2672
p1781	Second	Bendamustine	89.8367
p1781	Second	Cladribine	15.6092
p1781	Second	Fludarabine	55.8012
p1781	Second	KRT	161.87
p1781	Second	Venetoclax	173.893
p1785	Second	Belinostat	52.2658
p1785	Second	Bendamustine	96.3629
p1785	Second	Cladribine	70.6516
p1785	Second	Fludarabine	66.8354
p1785	Second	KRT	201.579
p1785	Second	Venetoclax	136.638
p1805	Second	Belinostat	62.3819
p1805	Second	Bendamustine	97.9782
p1805	Second	Cladribine	67.7916
p1805	Second	Fludarabine	82.4936
p1805	Second	KRT	214.407
p1805	Second	Venetoclax	184.153
p1809	Second	Belinostat	28.4365
p1809	Second	Bendamustine	81.0082
p1809	Second	Cladribine	135.94
p1809	Second	Fludarabine	86.3767
p1809	Second	KRT	165.331
p1809	Second	Venetoclax	145.875
p1821	Second	Belinostat	51.0286
p1821	Second	Bendamustine	82.6696
p1821	Second	Cladribine	47.1627
p1821	Second	Fludarabine	124.096
p1821	Second	KRT	153.319
p1821	Second	Venetoclax	132.092
p1830	Second	Belinostat	49.9193
p1830	Second	Bendamustine	86.2919
p1830	Second	Cladribine	66.6122
p1830	Second	Fludarabine	79.8037
p1830	Second	KRT	110.465
p1830	Second	Venetoclax	117.096
p1868	Second	Belinostat	39.8106
p1868	Second	Bendamustine	104.113
p1868	Second	Cladribine	204.272
p1868	Second	Fludarabine	193.917
p1868	Second	KRT	129.322
p1868	Second	Venetoclax	114.573
p1892	Second	Belinostat	31.0932
p1892	Second	Bendamustine	99.795
p1892	Second	Cladribine	196.955
p1892	Second	Fludarabine	198.437
p1892	Second	KRT	158.098
p1892	Second	Venetoclax	139.141
