# Supplementary material for: Comparative preclinical drug response analyses of T-prolymphocytic leukemia reveal no differences between known gene expression subgroups
Source: Biol Direct. 2025 Oct 27;20:106. doi: 10.1186/s13062-025-00701-3 (PMC12557856; doi:10.1186/s13062-025-00701-3)
Supplement: Supplementary file 22 — Supplementary Material 22 [file 13062_2025_701_MOESM22_ESM.xlsx]

## Sheet: Bendamustine
Gene_ID	Gene_Name	Corr	Pvalue	Padj
ENSG00000274012	RN7SL2	0.679933	9.73243e-06	0.115115
ENSG00000184988	TMEM106A	0.555445	0.000649622	0.999431
ENSG00000152219	ARL14EP	0.533844	0.00114754	0.999431
ENSG00000010017	RANBP9	-0.515932	0.0017889	0.999431
ENSG00000138613	APH1B	0.507946	0.00216387	0.999431
ENSG00000249437	NAIP	0.50527	0.002304	0.999431
ENSG00000119820	YIPF4	0.489889	0.00327312	0.999431
ENSG00000100490	CDKL1	0.484954	0.00365104	0.999431
ENSG00000169519	METTL15	0.483976	0.00373032	0.999431
ENSG00000110422	HIPK3	0.481856	0.00390718	0.999431
ENSG00000170946	DNAJC24	0.476933	0.00434607	0.999431
ENSG00000103150	MLYCD	0.476135	0.00442111	0.999431
ENSG00000162676	GFI1	-0.47585	0.00444811	0.999431
ENSG00000140950	MEAK7	0.47417	0.00461057	0.999431
ENSG00000085491	SLC25A24	0.466818	0.00538286	0.999431
ENSG00000104228	TRIM35	0.465487	0.00553395	0.999431
ENSG00000079263	SP140	0.465127	0.0055755	0.999431
ENSG00000122085	MTERF4	0.461406	0.0060202	0.999431
ENSG00000221817	PPP3CB-AS1	0.459336	0.00628053	0.999431
ENSG00000182197	EXT1	-0.459143	0.0063053	0.999431
ENSG00000274925	ZKSCAN2-DT	0.45901	0.00632231	0.999431
ENSG00000134014	ELP3	0.458979	0.00632632	0.999431
ENSG00000131115	ZNF227	0.456917	0.00659687	0.999431
ENSG00000104324	CPQ	0.454604	0.00691202	0.999431
ENSG00000136950	ARPC5L	-0.451932	0.00729207	0.999431
ENSG00000054690	PLEKHH1	-0.451665	0.00733094	0.999431
ENSG00000030066	NUP160	0.446079	0.00818722	0.999431
ENSG00000104219	ZDHHC2	0.445528	0.00827598	0.999431
ENSG00000182557	SPNS3	0.445216	0.00832683	0.999431
ENSG00000155975	VPS37A	0.445171	0.00833411	0.999431
ENSG00000148950	IMMP1L	0.444809	0.00839326	0.999431
ENSG00000166949	SMAD3	-0.44411	0.00850857	0.999431
ENSG00000171055	FEZ2	0.443996	0.00852756	0.999431
ENSG00000131943	C19orf12	0.442919	0.0087083	0.999431
ENSG00000179978	NAIPP2	0.441903	0.00888159	0.999431
ENSG00000135387	CAPRIN1	0.440449	0.00913497	0.999431
ENSG00000171522	PTGER4	-0.438811	0.00942757	0.999431
ENSG00000168672	LRATD2	-0.438161	0.00954579	0.999431
ENSG00000149100	EIF3M	0.437369	0.00969165	0.999431
ENSG00000136161	RCBTB2	0.436571	0.00984057	0.999431
ENSG00000234518	PTGES3P1	-0.435834	0.00997979	0.999431
ENSG00000103671	TRIP4	0.434602	0.0102163	0.999431
ENSG00000169570	DTWD2	0.434479	0.0102401	0.999431
ENSG00000109911	ELP4	0.433221	0.0104869	0.999431
ENSG00000126767	ELK1	-0.431849	0.0107618	0.999431
ENSG00000131127	ZNF141	0.430794	0.0109773	0.999431
ENSG00000155189	AGPAT5	0.42842	0.0114755	0.999431
ENSG00000101000	PROCR	0.427431	0.0116887	0.999431
ENSG00000242612	DECR2	-0.427123	0.0117557	0.999431
ENSG00000184307	ZDHHC23	0.425709	0.0120678	0.999431
ENSG00000270344	POC1B-AS1	0.425577	0.0120974	0.999431
ENSG00000130958	SLC35D2	0.425464	0.0121225	0.999431
ENSG00000265808	SEC22B	0.425089	0.0122068	0.999431
ENSG00000164631	ZNF12	0.424458	0.0123498	0.999431
ENSG00000132122	SPATA6	0.423757	0.0125101	0.999431
ENSG00000213793	ZNF888	0.423176	0.0126442	0.999431
ENSG00000180730	SHISA2	-0.423136	0.0126537	0.999431
ENSG00000168060	NAALADL1	0.421909	0.0129413	0.999431
ENSG00000206560	ANKRD28	-0.418088	0.0138727	0.999431
ENSG00000034677	RNF19A	-0.417262	0.0140811	0.999431
ENSG00000152404	CWF19L2	0.415594	0.0145105	0.999431
ENSG00000228253	MT-ATP8	-0.413892	0.0149596	0.999431
ENSG00000139178	C1RL	0.413888	0.0149606	0.999431
ENSG00000171208	NETO2	-0.413712	0.0150078	0.999431
ENSG00000112658	SRF	-0.412124	0.0154384	0.999431
ENSG00000123473	STIL	-0.41081	0.0158026	0.999431
ENSG00000175470	PPP2R2D	-0.410505	0.0158882	0.999431
ENSG00000198482	ZNF808	0.409035	0.016306	0.999431
ENSG00000115641	FHL2	-0.408682	0.0164078	0.999431
ENSG00000138193	PLCE1	0.407998	0.0166063	0.999431
ENSG00000197093	GAL3ST4	-0.407438	0.0167704	0.999431
ENSG00000170175	CHRNB1	0.405934	0.0172178	0.999431
ENSG00000275074	NUDT18	0.405623	0.0173114	0.999431
ENSG00000121940	CLCC1	0.404424	0.0176768	0.999431
ENSG00000184860	SDR42E1	0.404295	0.0177164	0.999431
ENSG00000198791	CNOT7	0.40364	0.017919	0.999431
ENSG00000136243	NUP42	0.403198	0.0180568	0.999431
ENSG00000120913	PDLIM2	0.402298	0.0183403	0.999431
ENSG00000140948	ZCCHC14	-0.402075	0.0184112	0.999431
ENSG00000172667	ZMAT3	0.401888	0.0184707	0.999431
ENSG00000107651	SEC23IP	0.400891	0.0187908	0.999431
ENSG00000226711	FAM66C	0.400704	0.0188514	0.999431
ENSG00000065621	GSTO2	-0.400245	0.0190008	0.999431
ENSG00000171428	NAT1	0.39926	0.0193246	0.999431
ENSG00000133574	GIMAP4	0.398886	0.0194486	0.999431
ENSG00000188511	C22orf34	0.397693	0.0198491	0.999431
ENSG00000062716	VMP1	0.396818	0.0201472	0.999431
ENSG00000114861	FOXP1	-0.396479	0.0202636	0.999431
ENSG00000075884	ARHGAP15	0.396277	0.0203332	0.999431
ENSG00000153790	C7orf31	0.396197	0.0203608	0.999431
ENSG00000185760	KCNQ5	-0.396015	0.0204239	0.999431
ENSG00000121858	TNFSF10	0.395771	0.0205085	0.999431
ENSG00000142961	MOB3C	0.395197	0.0207093	0.999431
ENSG00000163812	ZDHHC3	-0.394714	0.020879	0.999431
ENSG00000128000	ZNF780B	0.393646	0.0212589	0.999431
ENSG00000185664	PMEL	0.393633	0.0212634	0.999431
ENSG00000115825	PRKD3	0.393315	0.0213777	0.999431
ENSG00000120533	ENY2	-0.393172	0.0214292	0.999431
ENSG00000109787	KLF3	-0.393061	0.0214695	0.999431
ENSG00000213420	GPC2	-0.392475	0.0216821	0.999431
ENSG00000219545	UMAD1	0.392076	0.0218279	0.999431
ENSG00000189144	ZNF573	0.391311	0.0221093	0.999431
ENSG00000197579	TOPORS	-0.390795	0.0223011	0.999431
ENSG00000115325	DOK1	0.390778	0.0223074	0.999431
ENSG00000102003	SYP	-0.390575	0.0223833	0.999431
ENSG00000140563	MCTP2	0.390574	0.0223835	0.999431
ENSG00000100426	ZBED4	-0.390424	0.0224398	0.999431
ENSG00000023839	ABCC2	-0.390328	0.0224758	0.999431
ENSG00000117020	AKT3	0.390273	0.0224964	0.999431
ENSG00000273356	LINC02019	-0.390248	0.0225059	0.999431
ENSG00000136908	DPM2	-0.390225	0.0225144	0.999431
ENSG00000104299	INTS9	0.390042	0.0225832	0.999431
ENSG00000196449	YRDC	-0.389954	0.0226166	0.999431
ENSG00000115295	CLIP4	0.388923	0.0230083	0.999431
ENSG00000182400	TRAPPC6B	0.388897	0.0230182	0.999431
ENSG00000132256	TRIM5	0.387389	0.0236014	0.999431
ENSG00000243836	WDR86-AS1	0.387286	0.0236416	0.999431
ENSG00000256229	ZNF486	0.386778	0.0238409	0.999431
ENSG00000167106	FAM102A	-0.386429	0.0239787	0.999431
ENSG00000187260	WDR86	0.386366	0.0240038	0.999431
ENSG00000159640	ACE	0.386255	0.0240479	0.999431
ENSG00000112877	CEP72	-0.386083	0.0241161	0.999431
ENSG00000166946	CCNDBP1	0.385853	0.0242076	0.999431
ENSG00000198585	NUDT16	0.385594	0.0243112	0.999431
ENSG00000248049	UBA6-AS1	0.385291	0.0244328	0.999431
ENSG00000106868	SUSD1	0.38503	0.0245381	0.999431
ENSG00000006715	VPS41	0.384656	0.0246894	0.999431
ENSG00000152422	XRCC4	0.38447	0.0247647	0.999431
ENSG00000139651	ZNF740	0.38446	0.0247689	0.999431
ENSG00000178732	GP5	0.383752	0.0250581	0.999431
ENSG00000080546	SESN1	-0.382942	0.0253925	0.999431
ENSG00000278535	DHRS11	-0.382936	0.0253951	0.999431
ENSG00000147316	MCPH1	0.382572	0.0255466	0.999431
ENSG00000157429	ZNF19	0.382422	0.0256089	0.999431
ENSG00000153044	CENPH	-0.382203	0.0257006	0.999431
ENSG00000077713	SLC25A43	0.380126	0.0265837	0.999431
ENSG00000158850	B4GALT3	-0.379344	0.0269225	0.999431
ENSG00000071242	RPS6KA2	-0.379308	0.026938	0.999431
ENSG00000197582	GPX1P1	0.379196	0.0269868	0.999431
ENSG00000099194	SCD	-0.379177	0.026995	0.999431
ENSG00000175305	CCNE2	-0.378283	0.0273876	0.999431
ENSG00000260630	SNAI3-AS1	0.377906	0.0275547	0.999431
ENSG00000113924	HGD	-0.377817	0.0275939	0.999431
ENSG00000133935	ERG28	-0.377372	0.0277923	0.999431
ENSG00000181396	OGFOD3	0.377261	0.027842	0.999431
ENSG00000120910	PPP3CC	0.376852	0.0280259	0.999431
ENSG00000173852	DPY19L1	0.376718	0.0280859	0.999431
ENSG00000167637	ZNF283	0.376264	0.0282912	0.999431
ENSG00000118096	IFT46	0.375762	0.0285198	0.999431
ENSG00000170881	RNF139	-0.375148	0.0288013	0.999431
ENSG00000229127	KANSL1L-AS1	0.374997	0.0288707	0.999431
ENSG00000104660	LEPROTL1	0.374973	0.0288819	0.999431
ENSG00000071539	TRIP13	-0.374814	0.0289552	0.999431
ENSG00000104450	SPAG1	-0.374786	0.0289684	0.999431
ENSG00000126749	EMG1	0.374658	0.0290278	0.999431
ENSG00000006756	ARSD	0.374463	0.029118	0.999431
ENSG00000176903	PNMA1	-0.374173	0.0292531	0.999431
ENSG00000119411	BSPRY	-0.374049	0.0293108	0.999431
ENSG00000068976	PYGM	-0.373658	0.029494	0.999431
ENSG00000141569	TRIM65	0.373088	0.0297622	0.999431
ENSG00000147457	CHMP7	0.372759	0.0299183	0.999431
ENSG00000100784	RPS6KA5	-0.371907	0.0303248	0.999431
ENSG00000118181	RPS25	0.371509	0.0305167	0.999431
ENSG00000105723	GSK3A	-0.371364	0.0305866	0.999431
ENSG00000143167	GPA33	-0.371095	0.0307171	0.999431
ENSG00000196954	CASP4	0.37107	0.030729	0.999431
ENSG00000176108	CHMP6	0.370678	0.0309201	0.999431
ENSG00000107140	TESK1	-0.370164	0.0311713	0.999431
ENSG00000146410	MTFR2	-0.369896	0.0313033	0.999431
ENSG00000198538	ZNF28	0.369682	0.0314087	0.999431
ENSG00000198417	MT1F	0.369646	0.0314264	0.999431
ENSG00000164715	LMTK2	-0.369346	0.0315754	0.999431
ENSG00000110318	CEP126	0.369331	0.0315824	0.999431
ENSG00000172728	FUT10	0.368587	0.0319539	0.999431
ENSG00000147174	GCNA	-0.368404	0.0320455	0.999431
ENSG00000164483	SAMD3	-0.368087	0.0322048	0.999431
ENSG00000048028	USP28	0.367526	0.0324892	0.999431
ENSG00000133460	SLC2A11	0.367208	0.0326507	0.999431
ENSG00000196465	MYL6B	-0.36676	0.0328801	0.999431
ENSG00000184588	PDE4B	-0.366578	0.0329734	0.999431
ENSG00000119401	TRIM32	0.36655	0.0329879	0.999431
ENSG00000108479	GALK1	0.366101	0.0332192	0.999431
ENSG00000178927	CYBC1	0.365504	0.0335292	0.999431
ENSG00000094804	CDC6	-0.365108	0.0337362	0.999431
ENSG00000171817	ZNF540	0.364503	0.0340541	0.999431
ENSG00000172171	TEFM	0.364051	0.0342932	0.999431
ENSG00000153814	JAZF1	0.363914	0.0343661	0.999431
ENSG00000243449	C4orf48	0.363694	0.0344832	0.999431
ENSG00000151883	PARP8	0.363689	0.0344863	0.999431
ENSG00000251247	ZNF345	0.363523	0.0345749	0.999431
ENSG00000147416	ATP6V1B2	0.363113	0.0347943	0.999431
ENSG00000225975	LINC01534	0.362557	0.0350941	0.999431
ENSG00000150455	TIRAP	0.362324	0.0352203	0.999431
ENSG00000142453	CARM1	-0.362074	0.0353558	0.999431
ENSG00000148219	ASTN2	0.361161	0.0358557	0.999431
ENSG00000065060	UHRF1BP1	-0.361047	0.0359185	0.999431
ENSG00000075239	ACAT1	0.361042	0.0359212	0.999431
ENSG00000120784	ZFP30	0.360501	0.0362204	0.999431
ENSG00000079950	STX7	0.360496	0.036223	0.999431
ENSG00000152229	PSTPIP2	-0.360403	0.0362746	0.999431
ENSG00000065328	MCM10	-0.360053	0.0364694	0.999431
ENSG00000108582	CPD	-0.359611	0.0367169	0.999431
ENSG00000105173	CCNE1	-0.359564	0.0367435	0.999431
ENSG00000113621	TXNDC15	0.359432	0.0368175	0.999431
ENSG00000059377	TBXAS1	0.359159	0.0369714	0.999431
ENSG00000072609	CHFR	0.358934	0.0370981	0.999431
ENSG00000105699	LSR	-0.358846	0.0371484	0.999431
ENSG00000117090	SLAMF1	-0.358724	0.0372172	0.999431
ENSG00000185129	PURA	0.358168	0.0375336	0.999431
ENSG00000178105	DDX10	0.358121	0.0375604	0.999431
ENSG00000213203	GIMAP1	0.357769	0.0377623	0.999431
ENSG00000107485	GATA3	-0.357634	0.0378396	0.999431
ENSG00000180628	PCGF5	0.357486	0.037925	0.999431
ENSG00000134215	VAV3	0.357455	0.0379428	0.999431
ENSG00000130414	NDUFA10	0.357425	0.03796	0.999431
ENSG00000197019	SERTAD1	-0.357402	0.0379733	0.999431
ENSG00000164684	ZNF704	-0.35718	0.0381016	0.999431
ENSG00000188811	NHLRC3	0.357172	0.0381061	0.999431
ENSG00000168237	GLYCTK	0.356809	0.0383163	0.999431
ENSG00000165434	PGM2L1	-0.356692	0.0383846	0.999431
ENSG00000141965	FEM1A	-0.35669	0.0383856	0.999431
ENSG00000106560	GIMAP2	0.356642	0.0384134	0.999431
ENSG00000198208	RPS6KL1	-0.356575	0.0384525	0.999431
ENSG00000130227	XPO7	0.356247	0.0386441	0.999431
ENSG00000183955	KMT5A	-0.356159	0.0386955	0.999431
ENSG00000164754	RAD21	-0.356035	0.0387683	0.999431
ENSG00000106244	PDAP1	-0.355945	0.0388212	0.999431
ENSG00000178917	ZNF852	0.355681	0.0389764	0.999431
ENSG00000153094	BCL2L11	-0.355169	0.0392784	0.999431
ENSG00000100564	PIGH	-0.355084	0.0393291	0.999431
ENSG00000181722	ZBTB20	0.354745	0.0395306	0.999431
ENSG00000054983	GALC	-0.354648	0.0395884	0.999431
ENSG00000123124	WWP1	-0.354538	0.0396539	0.999431
ENSG00000181555	SETD2	-0.354212	0.0398491	0.999431
ENSG00000085840	ORC1	-0.353971	0.0399938	0.999431
ENSG00000197713	RPE	0.353759	0.0401214	0.999431
ENSG00000136250	AOAH	0.353675	0.0401719	0.999431
ENSG00000104763	ASAH1	0.353649	0.0401874	0.999431
ENSG00000115137	DNAJC27	-0.353136	0.0404984	0.999431
ENSG00000102554	KLF5	-0.353065	0.0405413	0.999431
ENSG00000170100	ZNF778	0.353008	0.0405761	0.999431
ENSG00000101447	FAM83D	-0.352663	0.0407863	0.999431
ENSG00000182141	ZNF708	0.35196	0.0412175	0.999431
ENSG00000207445	SNORD15B	0.351952	0.0412223	0.999431
ENSG00000155307	SAMSN1	-0.351609	0.0414342	0.999431
ENSG00000113448	PDE4D	-0.350263	0.0422735	0.999431
ENSG00000109762	SNX25	-0.349783	0.0425762	0.999431
ENSG00000147155	EBP	-0.349138	0.0429857	0.999431
ENSG00000204370	SDHD	0.349124	0.0429951	0.999431
ENSG00000120253	NUP43	0.348768	0.0432221	0.999431
ENSG00000125257	ABCC4	0.348491	0.0433994	0.999431
ENSG00000272899	ATP6V1FNB	-0.348463	0.0434176	0.999431
ENSG00000175029	CTBP2	0.348269	0.0435424	0.999431
ENSG00000129219	PLD2	0.347553	0.0440053	0.999431
ENSG00000143195	ILDR2	-0.346972	0.0443839	0.999431
ENSG00000068903	SIRT2	-0.346936	0.0444074	0.999431
ENSG00000119699	TGFB3	-0.346397	0.0447612	0.999431
ENSG00000144749	LRIG1	-0.345728	0.0452036	0.999431
ENSG00000180257	ZNF816	0.345558	0.0453164	0.999431
ENSG00000170074	FAM153A	0.345324	0.0454721	0.999431
ENSG00000128791	TWSG1	0.344986	0.0456978	0.999431
ENSG00000122390	NAA60	-0.344977	0.0457037	0.999431
ENSG00000167380	ZNF226	0.344899	0.0457559	0.999431
ENSG00000139998	RAB15	-0.344625	0.0459399	0.999431
ENSG00000196284	SUPT3H	0.344382	0.0461034	0.999431
ENSG00000175938	ORAI3	0.343919	0.0464164	0.999431
ENSG00000186462	NAP1L2	0.343527	0.0466831	0.999431
ENSG00000112242	E2F3	-0.343392	0.0467746	0.999431
ENSG00000107863	ARHGAP21	-0.343117	0.0469625	0.999431
ENSG00000196378	ZNF34	-0.342725	0.0472313	0.999431
ENSG00000151208	DLG5	-0.342561	0.0473447	0.999431
ENSG00000176148	TCP11L1	0.342511	0.0473788	0.999431
ENSG00000187210	GCNT1	0.342327	0.0475057	0.999431
ENSG00000100526	CDKN3	-0.342259	0.0475526	0.999431
ENSG00000162688	AGL	0.341932	0.0477788	0.999431
ENSG00000165526	RPUSD4	0.341875	0.0478183	0.999431
ENSG00000173145	NOC3L	0.341789	0.0478782	0.999431
ENSG00000133561	GIMAP6	0.341712	0.0479321	0.999431
ENSG00000145391	SETD7	-0.341535	0.0480554	0.999431
ENSG00000166548	TK2	0.341529	0.0480594	0.999431
ENSG00000172671	ZFAND4	-0.341349	0.048185	0.999431
ENSG00000141664	ZCCHC2	-0.341316	0.048208	0.999431
ENSG00000275052	PPP4R3B	0.341261	0.0482466	0.999431
ENSG00000171806	METTL18	0.34107	0.0483802	0.999431
ENSG00000196812	ZSCAN16	0.340948	0.0484655	0.999431
ENSG00000155330	C16orf87	-0.340406	0.048847	0.999431
ENSG00000134574	DDB2	0.339778	0.0492917	0.999431
ENSG00000107779	BMPR1A	0.339696	0.0493503	0.999431
ENSG00000175906	ARL4D	-0.339525	0.0494722	0.999431
ENSG00000072954	TMEM38A	-0.339041	0.0498184	0.999431
ENSG00000130787	HIP1R	-0.338878	0.0499354	0.999431
ENSG00000119328	ABITRAM	-0.338775	0.0500092	0.999431
ENSG00000204839	MROH6	-0.338508	0.0502016	0.999431
ENSG00000135048	CEMIP2	-0.338398	0.0502814	0.999431
ENSG00000106993	CDC37L1	-0.338209	0.050418	0.999431
ENSG00000164758	MED30	-0.338188	0.0504328	0.999431
ENSG00000109680	TBC1D19	0.337999	0.0505704	0.999431
ENSG00000121680	PEX16	0.337671	0.0508088	0.999431
ENSG00000021762	OSBPL5	0.337507	0.0509286	0.999431
ENSG00000007944	MYLIP	-0.337347	0.0510452	0.999431
ENSG00000155906	RMND1	0.337141	0.0511957	0.999431
ENSG00000101412	E2F1	-0.336588	0.0516029	0.999431
ENSG00000165943	MOAP1	-0.336406	0.0517368	0.999431
ENSG00000037280	FLT4	-0.33606	0.0519932	0.999431
ENSG00000181038	METTL23	0.336045	0.0520043	0.999431
ENSG00000105443	CYTH2	-0.335079	0.0527253	0.999431
ENSG00000225630	MTND2P28	0.33469	0.0530175	0.999431
ENSG00000000971	CFH	0.334495	0.053165	0.999431
ENSG00000009830	POMT2	-0.334134	0.0534384	0.999431
ENSG00000196693	ZNF33B	0.333681	0.0537823	0.999431
ENSG00000156170	NDUFAF6	-0.333362	0.0540263	0.999431
ENSG00000198496	NBR2	0.333336	0.0540459	0.999431
ENSG00000153443	UBALD1	-0.332573	0.0546324	0.999431
ENSG00000072571	HMMR	-0.33246	0.05472	0.999431
ENSG00000008283	CYB561	0.332344	0.0548097	0.999431
ENSG00000188483	IER5L	-0.332309	0.0548366	0.999431
ENSG00000105379	ETFB	-0.332154	0.0549567	0.999431
ENSG00000091651	ORC6	-0.332095	0.0550024	0.999431
ENSG00000188732	FAM221A	0.332034	0.0550498	0.999431
ENSG00000161298	ZNF382	0.331817	0.0552182	0.999431
ENSG00000225345	SNX18P3	-0.330817	0.0560016	0.999431
ENSG00000029639	TFB1M	0.33032	0.056394	0.999431
ENSG00000100796	PPP4R3A	-0.330304	0.056406	0.999431
ENSG00000174796	THAP6	0.33	0.0566478	0.999431
ENSG00000175054	ATR	0.329991	0.0566545	0.999431
ENSG00000011114	BTBD7	-0.329861	0.0567576	0.999431
ENSG00000087074	PPP1R15A	-0.329814	0.0567957	0.999431
ENSG00000163069	SGCB	0.329793	0.0568118	0.999431
ENSG00000129422	MTUS1	0.329669	0.0569105	0.999431
ENSG00000122376	SHLD2	0.329235	0.057258	0.999431
ENSG00000135722	FBXL8	0.328923	0.0575078	0.999431
ENSG00000196782	MAML3	-0.328922	0.0575089	0.999431
ENSG00000230487	PSMG3-AS1	0.328771	0.0576301	0.999431
ENSG00000067248	DHX29	-0.328738	0.0576566	0.999431
ENSG00000151240	DIP2C	-0.328721	0.057671	0.999431
ENSG00000124120	TTPAL	0.328409	0.0579227	0.999431
ENSG00000168116	KIAA1586	0.328159	0.0581246	0.999431
ENSG00000198042	MAK16	0.327921	0.0583177	0.999431
ENSG00000179144	GIMAP7	0.327458	0.058695	0.999431
ENSG00000263482	ANTXRLP1	0.327435	0.0587139	0.999431
ENSG00000155666	KDM8	0.327209	0.0588987	0.999431
ENSG00000260260	SNHG19	-0.327073	0.0590103	0.999431
ENSG00000197008	ZNF138	0.326882	0.0591672	0.999431
ENSG00000163050	COQ8A	-0.326794	0.0592401	0.999431
ENSG00000103942	HOMER2	0.326634	0.0593717	0.999431
ENSG00000135476	ESPL1	-0.326209	0.0597229	0.999431
ENSG00000171115	GIMAP8	0.326113	0.0598021	0.999431
ENSG00000159259	CHAF1B	-0.325724	0.0601256	0.999431
ENSG00000233695	GAS6-AS1	0.3256	0.0602291	0.999431
ENSG00000241685	ARPC1A	-0.325434	0.0603674	0.999431
ENSG00000103490	PYCARD	0.325327	0.0604568	0.999431
ENSG00000180233	ZNRF2	0.325276	0.0604996	0.999431
ENSG00000170873	MTSS1	-0.325189	0.0605726	0.999431
ENSG00000110665	C11orf21	0.325166	0.0605921	0.999431
ENSG00000141013	GAS8	0.32508	0.0606642	0.999431
ENSG00000145632	PLK2	-0.324842	0.0608633	0.999431
ENSG00000196505	GDAP2	0.324819	0.0608832	0.999431
ENSG00000198911	SREBF2	-0.324754	0.060938	0.999431
ENSG00000164284	GRPEL2	-0.324691	0.0609909	0.999431
ENSG00000129465	RIPK3	0.324598	0.0610691	0.999431
ENSG00000003987	MTMR7	0.324483	0.0611659	0.999431
ENSG00000117016	RIMS3	0.324247	0.0613656	0.999431
ENSG00000129295	LRRC6	-0.323866	0.0616882	0.999431
ENSG00000205571	SMN2	0.323656	0.0618675	0.999431
ENSG00000149084	HSD17B12	0.323591	0.0619229	0.999431
ENSG00000170629	DPY19L2P2	-0.323526	0.0619777	0.999431
ENSG00000116717	GADD45A	-0.323485	0.0620132	0.999431
ENSG00000102871	TRADD	0.323477	0.0620202	0.999431
ENSG00000014138	POLA2	0.323261	0.0622043	0.999431
ENSG00000245060	LINC00847	0.323217	0.0622419	0.999431
ENSG00000187240	DYNC2H1	0.323023	0.0624083	0.999431
ENSG00000162437	RAVER2	-0.322978	0.0624465	0.999431
ENSG00000213020	ZNF611	0.322734	0.0626566	0.999431
ENSG00000196663	TECPR2	-0.322475	0.0628795	0.999431
ENSG00000104635	SLC39A14	0.322456	0.0628956	0.999431
ENSG00000229619	MBNL1-AS1	0.322237	0.0630855	0.999431
ENSG00000152784	PRDM8	-0.321918	0.0633612	0.999431
ENSG00000168303	MPLKIP	0.321857	0.0634143	0.999431
ENSG00000156381	ANKRD9	-0.321577	0.063658	0.999431
ENSG00000122507	BBS9	0.320676	0.0644461	0.999431
ENSG00000148943	LIN7C	0.320258	0.0648146	0.999431
ENSG00000161677	JOSD2	0.320187	0.0648776	0.999431
ENSG00000261366	MANEA-DT	0.319253	0.0657075	0.999431
ENSG00000167562	ZNF701	0.319179	0.0657734	0.999431
ENSG00000125875	TBC1D20	-0.319134	0.0658139	0.999431
ENSG00000132467	UTP3	0.318644	0.0662532	0.999431
ENSG00000107854	TNKS2	0.318279	0.0665817	0.999431
ENSG00000134644	PUM1	-0.318257	0.0666014	0.999431
ENSG00000009780	FAM76A	-0.318243	0.066614	0.999431
ENSG00000168092	PAFAH1B2	0.317975	0.0668569	0.999431
ENSG00000005882	PDK2	-0.317902	0.0669223	0.999431
ENSG00000131653	TRAF7	-0.317897	0.0669272	0.999431
ENSG00000117595	IRF6	-0.317728	0.0670806	0.999431
ENSG00000104714	ERICH1	0.317608	0.067189	0.999431
ENSG00000136960	ENPP2	-0.317586	0.0672097	0.999431
ENSG00000187688	TRPV2	0.317497	0.0672907	0.999431
ENSG00000064201	TSPAN32	0.317374	0.0674025	0.999431
ENSG00000149970	CNKSR2	-0.317221	0.0675418	0.999431
ENSG00000104626	ERI1	0.317069	0.0676802	0.999431
ENSG00000100811	YY1	-0.316838	0.0678916	0.999431
ENSG00000112312	GMNN	-0.31639	0.0683034	0.999431
ENSG00000163006	CCDC138	0.316382	0.0683109	0.999431
ENSG00000221500	SNORD100	-0.316252	0.0684302	0.999431
ENSG00000116661	FBXO2	0.316059	0.0686084	0.999431
ENSG00000075702	WDR62	-0.315926	0.0687315	0.999431
ENSG00000177352	CCDC71	0.315684	0.0689554	0.999431
ENSG00000107371	EXOSC3	0.315613	0.0690218	0.999431
ENSG00000176834	VSIG10	-0.315557	0.0690731	0.999431
ENSG00000134247	PTGFRN	-0.315369	0.0692483	0.999431
ENSG00000090060	PAPOLA	-0.315311	0.0693022	0.999431
ENSG00000136104	RNASEH2B	0.315285	0.0693263	0.999431
ENSG00000143493	INTS7	0.315061	0.0695356	0.999431
ENSG00000198879	SFMBT2	-0.314808	0.0697715	0.999431
ENSG00000166508	MCM7	-0.314789	0.0697897	0.999431
ENSG00000188807	TMEM201	-0.314482	0.0700774	0.999431
ENSG00000071894	CPSF1	-0.314481	0.0700782	0.999431
ENSG00000081913	PHLPP1	-0.313935	0.070593	0.999431
ENSG00000198182	ZNF607	0.313398	0.0711013	0.999431
ENSG00000171617	ENC1	-0.313268	0.0712245	0.999431
ENSG00000087008	ACOX3	0.313101	0.0713833	0.999431
ENSG00000164111	ANXA5	0.31305	0.0714326	0.999431
ENSG00000119685	TTLL5	-0.312953	0.0715245	0.999431
ENSG00000236859	NIFK-AS1	0.31258	0.0718815	0.999431
ENSG00000012983	MAP4K5	-0.312494	0.0719642	0.999431
ENSG00000102890	ELMO3	0.312369	0.0720834	0.999431
ENSG00000173281	PPP1R3B	0.312279	0.0721705	0.999431
ENSG00000170871	KIAA0232	-0.312105	0.0723377	0.999431
ENSG00000171044	XKR6	0.311911	0.0725242	0.999431
ENSG00000118513	MYB	-0.311637	0.0727895	0.999431
ENSG00000180855	ZNF443	0.311365	0.0730532	0.999431
ENSG00000125249	RAP2A	0.311048	0.0733603	0.999431
ENSG00000104447	TRPS1	0.310782	0.07362	0.999431
ENSG00000185163	DDX51	-0.310744	0.0736571	0.999431
ENSG00000144504	ANKMY1	0.310729	0.0736718	0.999431
ENSG00000150776	NKAPD1	0.310415	0.0739786	0.999431
ENSG00000183527	PSMG1	0.310378	0.0740147	0.999431
ENSG00000165914	TTC7B	-0.31024	0.07415	0.999431
ENSG00000096092	TMEM14A	0.310092	0.0742953	0.999431
ENSG00000095397	WHRN	-0.309637	0.0747444	0.999431
ENSG00000180071	ANKRD18A	-0.309611	0.0747701	0.999431
ENSG00000087152	ATXN7L3	-0.309317	0.0750603	0.999431
ENSG00000239697	TNFSF12	0.309168	0.0752083	0.999431
ENSG00000158859	ADAMTS4	-0.309125	0.0752513	0.999431
ENSG00000145246	ATP10D	0.308863	0.0755114	0.999431
ENSG00000162702	ZNF281	-0.308816	0.0755585	0.999431
ENSG00000170345	FOS	-0.308761	0.0756132	0.999431
ENSG00000083544	TDRD3	0.3087	0.0756739	0.999431
ENSG00000118689	FOXO3	-0.308645	0.0757287	0.999431
ENSG00000015133	CCDC88C	-0.308532	0.0758415	0.999431
ENSG00000148297	MED22	0.308314	0.0760597	0.999431
ENSG00000149257	SERPINH1	0.308262	0.076112	0.999431
ENSG00000114541	FRMD4B	-0.308081	0.076293	0.999431
ENSG00000215630	GUSBP9	0.308052	0.0763222	0.999431
ENSG00000164867	NOS3	0.307933	0.0764414	0.999431
ENSG00000152601	MBNL1	0.307806	0.0765697	0.999431
ENSG00000134330	IAH1	0.307804	0.0765709	0.999431
ENSG00000023697	DERA	0.307612	0.0767649	0.999431
ENSG00000143390	RFX5	0.307601	0.0767759	0.999431
ENSG00000197548	ATG7	0.307495	0.0768827	0.999431
ENSG00000100580	TMED8	-0.307311	0.0770682	0.999431
ENSG00000134684	YARS1	-0.307138	0.0772436	0.999431
ENSG00000275342	PRAG1	0.306356	0.0780391	0.999431
ENSG00000135597	REPS1	-0.306351	0.0780443	0.999431
ENSG00000167565	SERTAD3	-0.306211	0.0781869	0.999431
ENSG00000119285	HEATR1	0.30621	0.078188	0.999431
ENSG00000197937	ZNF347	0.306091	0.0783098	0.999431
ENSG00000204439	C6orf47	0.30609	0.0783115	0.999431
ENSG00000153310	CYRIB	-0.306024	0.0783786	0.999431
ENSG00000169583	CLIC3	0.305815	0.0785929	0.999431
ENSG00000185291	IL3RA	-0.305776	0.0786328	0.999431
ENSG00000166323	C11orf65	0.305729	0.0786818	0.999431
ENSG00000102786	INTS6	0.305554	0.0788613	0.999431
ENSG00000155099	PIP4P2	-0.305229	0.0791964	0.999431
ENSG00000105552	BCAT2	0.30504	0.0793918	0.999431
ENSG00000125821	DTD1	0.304503	0.0799492	0.999431
ENSG00000186501	TMEM222	-0.304488	0.0799645	0.999431
ENSG00000143321	HDGF	-0.30416	0.080307	0.999431
ENSG00000164252	AGGF1	-0.303957	0.0805185	0.999431
ENSG00000063180	CA11	-0.303932	0.0805454	0.999431
ENSG00000118193	KIF14	-0.303928	0.0805494	0.999431
ENSG00000081791	DELE1	0.303846	0.0806355	0.999431
ENSG00000137265	IRF4	-0.303826	0.0806563	0.999431
ENSG00000067955	CBFB	0.303536	0.0809601	0.999431
ENSG00000163577	EIF5A2	0.303417	0.0810858	0.999431
ENSG00000169914	OTUD3	-0.303339	0.0811674	0.999431
ENSG00000144560	VGLL4	-0.303241	0.0812705	0.999431
ENSG00000110344	UBE4A	0.303184	0.081331	0.999431
ENSG00000197714	ZNF460	0.302992	0.0815336	0.999431
ENSG00000104517	UBR5	-0.302972	0.081554	0.999431
ENSG00000115604	IL18R1	-0.302643	0.0819031	0.999431
ENSG00000153214	TMEM87B	0.302217	0.0823553	0.999431
ENSG00000007168	PAFAH1B1	0.302168	0.0824071	0.999431
ENSG00000067082	KLF6	-0.301989	0.0825981	0.999431
ENSG00000112406	HECA	-0.301751	0.0828527	0.999431
ENSG00000077380	DYNC1I2	0.301626	0.0829859	0.999431
ENSG00000020633	RUNX3	-0.301623	0.0829891	0.999431
ENSG00000143554	SLC27A3	0.301566	0.0830504	0.999431
ENSG00000185813	PCYT2	0.301551	0.0830669	0.999431
ENSG00000268516	ZNF8-DT	0.3014	0.083228	0.999431
ENSG00000127399	LRRC61	0.301352	0.0832799	0.999431
ENSG00000163832	ELP6	0.301319	0.0833159	0.999431
ENSG00000077782	FGFR1	-0.301257	0.0833818	0.999431
ENSG00000005187	ACSM3	0.300726	0.0839543	0.999431
ENSG00000247596	TWF2	0.300651	0.0840357	0.999431
ENSG00000088325	TPX2	-0.300352	0.084359	0.999431
ENSG00000183723	CMTM4	-0.300331	0.0843823	0.999431
ENSG00000167862	MRPL58	0.300291	0.0844253	0.999431
ENSG00000275993	SIK1B	-0.300175	0.0845511	0.999431
ENSG00000189376	C8orf76	-0.300109	0.0846227	0.999431
ENSG00000239713	APOBEC3G	0.299928	0.0848197	0.999431
ENSG00000204947	ZNF425	0.299793	0.0849671	0.999431
ENSG00000128581	IFT22	-0.299577	0.0852033	0.999431
ENSG00000018189	RUFY3	0.299403	0.0853938	0.999431
ENSG00000108528	SLC25A11	0.299364	0.0854361	0.999431
ENSG00000101158	NELFCD	-0.299288	0.0855197	0.999431
ENSG00000167851	CD300A	0.299184	0.085633	0.999431
ENSG00000274211	SOCS7	-0.299134	0.0856881	0.999431
ENSG00000186364	NUDT17	-0.299116	0.0857082	0.999431
ENSG00000204237	OXLD1	0.298924	0.0859185	0.999431
ENSG00000097021	ACOT7	-0.298813	0.0860409	0.999431
ENSG00000166979	EVA1C	0.298806	0.0860484	0.999431
ENSG00000090006	LTBP4	-0.298576	0.0863019	0.999431
ENSG00000106780	MEGF9	0.298402	0.0864941	0.999431
ENSG00000117480	FAAH	-0.298208	0.0867095	0.999431
ENSG00000147813	NAPRT	-0.298149	0.0867751	0.999431
ENSG00000172273	HINFP	0.298004	0.086935	0.999431
ENSG00000100124	ANKRD54	-0.297877	0.0870762	0.999431
ENSG00000119326	CTNNAL1	-0.297777	0.0871871	0.999431
ENSG00000171566	PLRG1	0.297762	0.0872045	0.999431
ENSG00000128563	PRKRIP1	-0.297663	0.0873147	0.999431
ENSG00000147324	MFHAS1	0.297408	0.0875984	0.999431
ENSG00000149582	TMEM25	0.297385	0.087625	0.999431
ENSG00000131389	SLC6A6	-0.29737	0.0876409	0.999431
ENSG00000146285	SCML4	0.297341	0.0876733	0.999431
ENSG00000105364	MRPL4	-0.297024	0.0880285	0.999431
ENSG00000166165	CKB	-0.29692	0.0881448	0.999431
ENSG00000131381	RBSN	-0.29688	0.0881899	0.999431
ENSG00000170458	CD14	0.296693	0.0883999	0.999431
ENSG00000102409	BEX4	-0.296504	0.0886123	0.999431
ENSG00000152684	PELO	-0.296443	0.0886807	0.999431
ENSG00000022976	ZNF839	-0.296374	0.0887595	0.999431
ENSG00000163138	PACRGL	0.296259	0.0888887	0.999431
ENSG00000164342	TLR3	0.296224	0.0889281	0.999431
ENSG00000064313	TAF2	-0.296185	0.0889725	0.999431
ENSG00000132932	ATP8A2	-0.296128	0.0890373	0.999431
ENSG00000104738	MCM4	-0.295996	0.0891862	0.999431
ENSG00000143207	COP1	0.295884	0.0893131	0.999431
ENSG00000198642	KLHL9	0.295695	0.0895272	0.999431
ENSG00000154328	NEIL2	0.295667	0.0895587	0.999431
ENSG00000101057	MYBL2	-0.295604	0.0896309	0.999431
ENSG00000152683	SLC30A6	0.295524	0.0897215	0.999431
ENSG00000103489	XYLT1	-0.295389	0.0898757	0.999431
ENSG00000197798	FAM118B	0.29504	0.090273	0.999431
ENSG00000072818	ACAP1	0.295037	0.0902764	0.999431
ENSG00000104691	UBXN8	0.294899	0.0904345	0.999431
ENSG00000151353	TMEM18	0.294812	0.0905336	0.999431
ENSG00000182512	GLRX5	-0.294762	0.0905912	0.999431
ENSG00000052841	TTC17	0.294694	0.0906692	0.999431
ENSG00000214517	PPME1	-0.294666	0.0907009	0.999431
ENSG00000228451	SDAD1P1	0.294545	0.0908401	0.999431
ENSG00000137094	DNAJB5	-0.294534	0.0908526	0.999431
ENSG00000167196	FBXO22	0.294394	0.091014	0.999431
ENSG00000100280	AP1B1	0.294342	0.0910738	0.999431
ENSG00000164074	ABHD18	0.294331	0.0910858	0.999431
ENSG00000206337	HCP5	0.294321	0.0910979	0.999431
ENSG00000176928	GCNT4	-0.294277	0.0911481	0.999431
ENSG00000137404	NRM	-0.293927	0.0915518	0.999431
ENSG00000102531	FNDC3A	0.293618	0.0919088	0.999431
ENSG00000115687	PASK	0.293558	0.0919786	0.999431
ENSG00000130997	POLN	0.293488	0.0920595	0.999431
ENSG00000167863	ATP5PD	0.293332	0.0922405	0.999431
ENSG00000100764	PSMC1	-0.293254	0.0923318	0.999431
ENSG00000135407	AVIL	-0.293228	0.0923621	0.999431
ENSG00000124224	PPP4R1L	-0.293167	0.0924327	0.999431
ENSG00000204946	ZNF783	0.293106	0.0925039	0.999431
ENSG00000240230	COX19	0.292992	0.0926362	0.999431
ENSG00000238197	PAXBP1-AS1	-0.292966	0.0926668	0.999431
ENSG00000148841	ITPRIP	-0.292936	0.0927017	0.999431
ENSG00000134242	PTPN22	0.292834	0.0928204	0.999431
ENSG00000260807	CEROX1	-0.292602	0.0930912	0.999431
ENSG00000187522	HSPA14	-0.292551	0.0931516	0.999431
ENSG00000246334	PRR7-AS1	0.292527	0.0931788	0.999431
ENSG00000164889	SLC4A2	0.29246	0.0932579	0.999431
ENSG00000134882	UBAC2	0.29237	0.0933631	0.999431
ENSG00000197978	GOLGA6L9	-0.292081	0.0937027	0.999431
ENSG00000076382	SPAG5	-0.291967	0.0938362	0.999431
ENSG00000183250	LINC01547	0.291938	0.0938702	0.999431
ENSG00000134453	RBM17	-0.291933	0.0938766	0.999431
ENSG00000103479	RBL2	0.291848	0.0939769	0.999431
ENSG00000124126	PREX1	-0.291667	0.0941896	0.999431
ENSG00000135250	SRPK2	0.291495	0.0943934	0.999431
ENSG00000149292	TTC12	0.291173	0.0947741	0.999431
ENSG00000090273	NUDC	-0.291165	0.0947835	0.999431
ENSG00000100601	ALKBH1	-0.291143	0.0948106	0.999431
ENSG00000233937	CTC-338M12.4	0.290991	0.0949909	0.999431
ENSG00000100139	MICALL1	-0.290958	0.0950299	0.999431
ENSG00000143126	CELSR2	-0.290892	0.0951084	0.999431
ENSG00000065491	TBC1D22B	-0.29084	0.0951704	0.999431
ENSG00000197863	ZNF790	0.29063	0.0954203	0.999431
ENSG00000137500	CCDC90B	0.290569	0.0954926	0.999431
ENSG00000006576	PHTF2	-0.290486	0.0955912	0.999431
ENSG00000166170	BAG5	-0.290484	0.0955947	0.999431
ENSG00000173653	RCE1	-0.290474	0.0956067	0.999431
ENSG00000188283	ZNF383	0.290436	0.095652	0.999431
ENSG00000107897	ACBD5	-0.290357	0.0957455	0.999431
ENSG00000255274	SMIM35	-0.290345	0.0957601	0.999431
ENSG00000160014	CALM3	-0.28989	0.0963057	0.999431
ENSG00000113048	MRPS27	0.289811	0.0964002	0.999431
ENSG00000196116	TDRD7	0.289793	0.0964215	0.999431
ENSG00000066455	GOLGA5	-0.28963	0.0966181	0.999431
ENSG00000129534	MIS18BP1	0.289619	0.0966305	0.999431
ENSG00000143952	VPS54	-0.289498	0.0967769	0.999431
ENSG00000149243	KLHL35	0.289341	0.0969663	0.999431
ENSG00000204860	FAM201A	-0.28917	0.0971718	0.999431
ENSG00000155324	GRAMD2B	-0.289135	0.0972145	0.999431
ENSG00000148459	PDSS1	-0.2891	0.0972575	0.999431
ENSG00000158856	DMTN	0.289047	0.0973208	0.999431
ENSG00000102109	PCSK1N	0.289006	0.0973701	0.999431
ENSG00000137700	SLC37A4	0.288936	0.097456	0.999431
ENSG00000131242	RAB11FIP4	-0.288734	0.0977007	0.999431
ENSG00000143157	POGK	0.288659	0.0977909	0.999431
ENSG00000085465	OVGP1	-0.288482	0.0980069	0.999431
ENSG00000115841	RMDN2	0.28844	0.0980571	0.999431
ENSG00000263002	ZNF234	0.288206	0.0983423	0.999431
ENSG00000164919	COX6C	-0.288126	0.0984399	0.999431
ENSG00000213625	LEPROT	-0.288113	0.0984558	0.999431
ENSG00000120129	DUSP1	-0.288113	0.0984559	0.999431
ENSG00000172005	MAL	0.287981	0.0986173	0.999431
ENSG00000165118	C9orf64	0.287898	0.0987188	0.999431
ENSG00000123908	AGO2	-0.287888	0.0987311	0.999431
ENSG00000166266	CUL5	0.287834	0.0987969	0.999431
ENSG00000085872	CHERP	-0.287663	0.0990069	0.999431
ENSG00000182768	NGRN	-0.287636	0.0990394	0.999431
ENSG00000198886	MT-ND4	0.287588	0.0990991	0.999431
ENSG00000177873	ZNF619	0.287553	0.099142	0.999431
ENSG00000175893	ZDHHC21	0.287548	0.099148	0.999431
ENSG00000244754	N4BP2L2	0.28745	0.0992685	0.999431
ENSG00000247092	SNHG10	-0.287336	0.0994079	0.999431
ENSG00000179526	SHARPIN	-0.287289	0.0994661	0.999431
ENSG00000145247	OCIAD2	-0.287063	0.0997437	0.999431
ENSG00000159459	UBR1	0.287021	0.0997965	0.999431
ENSG00000067221	STOML1	-0.287013	0.0998055	0.999431
ENSG00000131747	TOP2A	-0.28686	0.0999945	0.999431
ENSG00000100422	CERK	-0.286804	0.100064	0.999431
ENSG00000169692	AGPAT2	0.286799	0.10007	0.999431
ENSG00000121486	TRMT1L	0.286783	0.100089	0.999431
ENSG00000111962	UST	0.28663	0.10028	0.999431
ENSG00000140931	CMTM3	0.286581	0.10034	0.999431
ENSG00000156239	N6AMT1	0.286551	0.100376	0.999431
ENSG00000116285	ERRFI1	-0.286466	0.100482	0.999431
ENSG00000166478	ZNF143	-0.286459	0.10049	0.999431
ENSG00000166068	SPRED1	0.286438	0.100517	0.999431
ENSG00000159335	PTMS	-0.286418	0.100541	0.999431
ENSG00000110060	PUS3	0.286393	0.100573	0.999431
ENSG00000060642	PIGV	0.286314	0.100671	0.999431
ENSG00000108924	HLF	-0.286275	0.100719	0.999431
ENSG00000160469	BRSK1	-0.286258	0.100741	0.999431
ENSG00000121957	GPSM2	0.286222	0.100785	0.999431
ENSG00000181191	PJA1	0.28622	0.100788	0.999431
ENSG00000169047	IRS1	0.286028	0.101026	0.999431
ENSG00000144843	ADPRH	0.286027	0.101028	0.999431
ENSG00000214300	SPDYE3	-0.285949	0.101125	0.999431
ENSG00000197880	MDS2	-0.285859	0.101237	0.999431
ENSG00000102302	FGD1	-0.285788	0.101326	0.999431
ENSG00000100296	THOC5	0.285544	0.10163	0.999431
ENSG00000155313	USP25	0.28546	0.101735	0.999431
ENSG00000196821	ILRUN	-0.285449	0.10175	0.999431
ENSG00000159176	CSRP1	0.285419	0.101787	0.999431
ENSG00000175782	SLC35E3	0.285412	0.101796	0.999431
ENSG00000126016	AMOT	0.285385	0.101829	0.999431
ENSG00000136869	TLR4	0.28523	0.102024	0.999431
ENSG00000198894	CIPC	-0.285204	0.102056	0.999431
ENSG00000107164	FUBP3	-0.285086	0.102204	0.999431
ENSG00000108854	SMURF2	-0.285049	0.102251	0.999431
ENSG00000006831	ADIPOR2	-0.285012	0.102297	0.999431
ENSG00000118900	UBN1	-0.284736	0.102645	0.999431
ENSG00000165861	ZFYVE1	-0.284692	0.1027	0.999431
ENSG00000171791	BCL2	0.284607	0.102807	0.999431
ENSG00000105808	RASA4	-0.284588	0.102831	0.999431
ENSG00000160695	VPS11	0.28435	0.103131	0.999431
ENSG00000144589	STK11IP	0.28431	0.103182	0.999431
ENSG00000213066	CEP43	-0.284178	0.103349	0.999431
ENSG00000134294	SLC38A2	-0.284095	0.103454	0.999431
ENSG00000254004	ZNF260	0.284086	0.103466	0.999431
ENSG00000161057	PSMC2	-0.284033	0.103533	0.999431
ENSG00000161955	TNFSF13	0.283863	0.103749	0.999431
ENSG00000175806	MSRA	0.283802	0.103826	0.999431
ENSG00000162645	GBP2	-0.283793	0.103837	0.999431
ENSG00000165355	FBXO33	-0.283783	0.103851	0.999431
ENSG00000012963	UBR7	-0.283738	0.103908	0.999431
ENSG00000143443	C1orf56	0.283696	0.103961	0.999431
ENSG00000151116	UEVLD	0.283694	0.103963	0.999431
ENSG00000185608	MRPL40	0.283662	0.104004	0.999431
ENSG00000275700	AATF	-0.283558	0.104137	0.999431
ENSG00000137720	C11orf1	0.28338	0.104363	0.999431
ENSG00000197782	ZNF780A	0.283225	0.104562	0.999431
ENSG00000147874	HAUS6	-0.283154	0.104652	0.999431
ENSG00000253816	GUSBP14	0.283114	0.104704	0.999431
ENSG00000169641	LUZP1	-0.282962	0.104898	0.999431
ENSG00000170113	NIPA1	0.282579	0.10539	0.999431
ENSG00000110002	VWA5A	0.282457	0.105546	0.999431
ENSG00000197265	GTF2E2	0.282387	0.105636	0.999431
ENSG00000198874	TYW1	-0.282361	0.10567	0.999431
ENSG00000167740	CYB5D2	0.28225	0.105813	0.999431
ENSG00000143507	DUSP10	-0.282153	0.105938	0.999431
ENSG00000068912	ERLEC1	0.282136	0.10596	0.999431
ENSG00000075914	EXOSC7	-0.282113	0.105989	0.999431
ENSG00000001167	NFYA	-0.282099	0.106008	0.999431
ENSG00000126653	NSRP1	-0.282035	0.10609	0.999431
ENSG00000165416	SUGT1	0.282002	0.106133	0.999431
ENSG00000054219	LY75	0.281732	0.106482	0.999431
ENSG00000175166	PSMD2	-0.281728	0.106487	0.999431
ENSG00000010704	HFE	0.281616	0.106633	0.999431
ENSG00000197024	ZNF398	0.28153	0.106743	0.999431
ENSG00000120333	MRPS14	0.281517	0.106761	0.999431
ENSG00000100412	ACO2	-0.281515	0.106763	0.999431
ENSG00000138138	ATAD1	0.281431	0.106873	0.999431
ENSG00000106028	SSBP1	0.281391	0.106925	0.999431
ENSG00000114395	CYB561D2	0.281254	0.107103	0.999431
ENSG00000134748	PRPF38A	0.281215	0.107154	0.999431
ENSG00000129317	PUS7L	0.28104	0.107381	0.999431
ENSG00000135074	ADAM19	-0.280933	0.107521	0.999431
ENSG00000134690	CDCA8	-0.280917	0.107542	0.999431
ENSG00000170759	KIF5B	-0.280913	0.107547	0.999431
ENSG00000119636	BBOF1	-0.280873	0.1076	0.999431
ENSG00000185880	TRIM69	0.280824	0.107664	0.999431
ENSG00000011426	ANLN	-0.280747	0.107763	0.999431
ENSG00000203326	ZNF525	0.280664	0.107872	0.999431
ENSG00000073331	ALPK1	0.280658	0.107881	0.999431
ENSG00000102007	PLP2	0.280648	0.107893	0.999431
ENSG00000132356	PRKAA1	0.280474	0.108121	0.999431
ENSG00000140807	NKD1	-0.280404	0.108213	0.999431
ENSG00000197150	ABCB8	0.280365	0.108264	0.999431
ENSG00000166801	FAM111A	0.28024	0.108428	0.999431
ENSG00000147649	MTDH	-0.279962	0.108793	0.999431
ENSG00000167283	ATP5MG	0.279842	0.108951	0.999431
ENSG00000108433	GOSR2	0.279825	0.108975	0.999431
ENSG00000160094	ZNF362	-0.279778	0.109036	0.999431
ENSG00000137449	CPEB2	-0.279745	0.10908	0.999431
ENSG00000259673	IQCH-AS1	0.279715	0.109118	0.999431
ENSG00000165209	STRBP	-0.27964	0.109218	0.999431
ENSG00000071189	SNX13	0.279593	0.10928	0.999431
ENSG00000222041	CYTOR	-0.279456	0.109461	0.999431
ENSG00000131781	FMO5	0.279452	0.109467	0.999431
ENSG00000141985	SH3GL1	-0.2794	0.109536	0.999431
ENSG00000140749	IGSF6	0.279363	0.109584	0.999431
ENSG00000110851	PRDM4	-0.279362	0.109586	0.999431
ENSG00000136717	BIN1	0.279308	0.109657	0.999431
ENSG00000112640	PPP2R5D	-0.27926	0.109721	0.999431
ENSG00000153107	ANAPC1	0.27919	0.109813	0.999431
ENSG00000138449	SLC40A1	0.279096	0.109938	0.999431
ENSG00000065457	ADAT1	0.27892	0.110172	0.999431
ENSG00000160447	PKN3	-0.278846	0.11027	0.999431
ENSG00000166169	POLL	0.278717	0.110442	0.999431
ENSG00000181218	H2AW	-0.278663	0.110514	0.999431
ENSG00000142751	GPN2	-0.278541	0.110676	0.999431
ENSG00000157600	TMEM164	0.278265	0.111045	0.999431
ENSG00000136573	BLK	0.278173	0.111168	0.999431
ENSG00000161202	DVL3	-0.278039	0.111347	0.999431
ENSG00000100209	HSCB	0.278002	0.111396	0.999431
ENSG00000157657	ZNF618	-0.277896	0.111539	0.999431
ENSG00000172354	GNB2	-0.27782	0.111641	0.999431
ENSG00000120158	RCL1	-0.277796	0.111673	0.999431
ENSG00000221994	ZNF630	0.277726	0.111767	0.999431
ENSG00000179361	ARID3B	-0.277675	0.111836	0.999431
ENSG00000157379	DHRS1	0.277483	0.112095	0.999431
ENSG00000182473	EXOC7	0.277443	0.112148	0.999431
ENSG00000031003	FAM13B	0.277329	0.112301	0.999431
ENSG00000180644	PRF1	0.276978	0.112775	0.999431
ENSG00000142731	PLK4	-0.276897	0.112886	0.999431
ENSG00000104886	PLEKHJ1	-0.276878	0.11291	0.999431
ENSG00000088808	PPP1R13B	-0.276859	0.112936	0.999431
ENSG00000170779	CDCA4	-0.276851	0.112947	0.999431
ENSG00000157077	ZFYVE9	-0.276811	0.113001	0.999431
ENSG00000140332	TLE3	-0.276783	0.11304	0.999431
ENSG00000164292	RHOBTB3	-0.276541	0.113368	0.999431
ENSG00000152382	TADA1	-0.276428	0.113522	0.999431
ENSG00000177406	NINJ2-AS1	0.276413	0.113542	0.999431
ENSG00000105821	DNAJC2	-0.276394	0.113567	0.999431
ENSG00000166483	WEE1	-0.276317	0.113673	0.999431
ENSG00000248275	TRIM52-AS1	-0.276186	0.113851	0.999431
ENSG00000164088	PPM1M	0.276113	0.11395	0.999431
ENSG00000183978	COA3	0.276096	0.113973	0.999431
ENSG00000144895	EIF2A	0.275874	0.114277	0.999431
ENSG00000126775	ATG14	-0.275715	0.114493	0.999431
ENSG00000185669	SNAI3	0.275692	0.114525	0.999431
ENSG00000187778	MCRS1	0.275642	0.114594	0.999431
ENSG00000208028	MIR616	-0.275564	0.1147	0.999431
ENSG00000165097	KDM1B	-0.275563	0.114701	0.999431
ENSG00000142945	KIF2C	-0.275339	0.115008	0.999431
ENSG00000150779	TIMM8B	0.275336	0.115013	0.999431
ENSG00000196923	PDLIM7	-0.275323	0.115031	0.999431
ENSG00000173812	EIF1	-0.275281	0.115089	0.999431
ENSG00000146918	NCAPG2	-0.275131	0.115295	0.999431
ENSG00000168229	PTGDR	0.27513	0.115297	0.999431
ENSG00000164961	WASHC5	-0.274836	0.1157	0.999431
ENSG00000139597	N4BP2L1	0.274781	0.115776	0.999431
ENSG00000116212	LRRC42	-0.274693	0.115898	0.999431
ENSG00000214331	PDPR2P	0.274664	0.115939	0.999431
ENSG00000124491	F13A1	0.274582	0.116052	0.999431
ENSG00000198888	MT-ND1	0.274567	0.116073	0.999431
ENSG00000109881	CCDC34	0.27455	0.116095	0.999431
ENSG00000138785	INTS12	-0.274511	0.116149	0.999431
ENSG00000089723	OTUB2	-0.274414	0.116284	0.999431
ENSG00000023909	GCLM	0.274387	0.116322	0.999431
ENSG00000168301	KCTD6	-0.27435	0.116372	0.999431
ENSG00000136436	CALCOCO2	0.274327	0.116405	0.999431
ENSG00000198851	CD3E	0.274172	0.116619	0.999431
ENSG00000164465	DCBLD1	-0.274138	0.116666	0.999431
ENSG00000129158	SERGEF	0.274106	0.116711	0.999431
ENSG00000130766	SESN2	-0.273847	0.11707	0.999431
ENSG00000189369	GSPT2	-0.273826	0.117099	0.999431
ENSG00000204261	PSMB8-AS1	0.273736	0.117225	0.999431
ENSG00000181924	COA4	0.273735	0.117226	0.999431
ENSG00000149187	CELF1	0.273709	0.117262	0.999431
ENSG00000138756	BMP2K	0.273707	0.117265	0.999431
ENSG00000161267	BDH1	0.273704	0.117269	0.999431
ENSG00000115525	ST3GAL5	-0.273653	0.117341	0.999431
ENSG00000256087	ZNF432	-0.273636	0.117364	0.999431
ENSG00000166016	ABTB2	-0.273512	0.117537	0.999431
ENSG00000224383	PRR29	-0.273468	0.117598	0.999431
ENSG00000168734	PKIG	-0.273457	0.117613	0.999431
ENSG00000158234	FAIM	0.273443	0.117633	0.999431
ENSG00000168291	PDHB	0.27332	0.117805	0.999431
ENSG00000172508	CARNS1	0.273164	0.118023	0.999431
ENSG00000069329	VPS35	0.273132	0.118068	0.999431
ENSG00000088538	DOCK3	-0.273124	0.11808	0.999431
ENSG00000180900	SCRIB	-0.2731	0.118113	0.999431
ENSG00000155660	PDIA4	0.273093	0.118122	0.999431
ENSG00000196363	WDR5	-0.272944	0.118332	0.999431
ENSG00000133059	DSTYK	-0.27291	0.118379	0.999431
ENSG00000120008	WDR11	0.272885	0.118415	0.999431
ENSG00000172239	PAIP1	-0.272853	0.118459	0.999431
ENSG00000204934	ATP6V0E2-AS1	0.272697	0.118678	0.999431
ENSG00000077454	LRCH4	-0.272637	0.118763	0.999431
ENSG00000101452	DHX35	-0.272579	0.118844	0.999431
ENSG00000162959	MEMO1	0.272519	0.118928	0.999431
ENSG00000063169	BICRA	-0.272491	0.118968	0.999431
ENSG00000137628	DDX60	0.272461	0.119009	0.999431
ENSG00000052126	PLEKHA5	-0.272448	0.119028	0.999431
ENSG00000255198	SNHG9	-0.272416	0.119073	0.999431
ENSG00000069493	CLEC2D	0.272404	0.11909	0.999431
ENSG00000100997	ABHD12	-0.27238	0.119124	0.999431
ENSG00000086827	ZW10	0.272341	0.119179	0.999431
ENSG00000079459	FDFT1	0.272209	0.119365	0.999431
ENSG00000167523	SPATA33	0.272155	0.119441	0.999431
ENSG00000244625	MIATNB	0.272084	0.119542	0.999431
ENSG00000102100	SLC35A2	-0.271968	0.119706	0.999431
ENSG00000145416	MARCHF1	0.271778	0.119975	0.999431
ENSG00000114744	COMMD2	0.271704	0.12008	0.999431
ENSG00000100599	RIN3	-0.271671	0.120126	0.999431
ENSG00000149428	HYOU1	0.271594	0.120235	0.999431
ENSG00000185000	DGAT1	-0.271447	0.120444	0.999431
ENSG00000183474	GTF2H2C	0.271446	0.120446	0.999431
ENSG00000163788	SNRK	-0.271066	0.120987	0.999431
ENSG00000178977	LINC00324	0.27096	0.121138	0.999431
ENSG00000166313	APBB1	-0.270917	0.121199	0.999431
ENSG00000117899	MESD	0.270806	0.121357	0.999431
ENSG00000167232	ZNF91	0.270726	0.121472	0.999431
ENSG00000107262	BAG1	-0.27063	0.12161	0.999431
ENSG00000119139	TJP2	-0.270587	0.121671	0.999431
ENSG00000104472	CHRAC1	-0.270564	0.121704	0.999431
ENSG00000102043	MTMR8	0.270541	0.121736	0.999431
ENSG00000145743	FBXL17	0.270503	0.121791	0.999431
ENSG00000170312	CDK1	-0.270406	0.121931	0.999431
ENSG00000105698	USF2	-0.270262	0.122137	0.999431
ENSG00000231621	ANKRD44-AS1	0.270154	0.122291	0.999431
ENSG00000171469	ZNF561	0.270076	0.122404	0.999431
ENSG00000214654	B3GALT9	0.269931	0.122612	0.999431
ENSG00000161920	MED11	0.269837	0.122748	0.999431
ENSG00000164885	CDK5	0.269685	0.122967	0.999431
ENSG00000119906	SLF2	0.269638	0.123035	0.999431
ENSG00000257923	CUX1	-0.269507	0.123224	0.999431
ENSG00000197948	FCHSD1	0.269313	0.123504	0.999431
ENSG00000140043	PTGR2	0.26923	0.123625	0.999431
ENSG00000159210	SNF8	-0.269198	0.123671	0.999431
ENSG00000103356	EARS2	0.269134	0.123763	0.999431
ENSG00000157045	NTAN1	-0.269105	0.123806	0.999431
ENSG00000082641	NFE2L1	-0.269086	0.123834	0.999431
ENSG00000160654	CD3G	0.269081	0.123841	0.999431
ENSG00000085832	EPS15	0.268915	0.124081	0.999431
ENSG00000164896	FASTK	0.268876	0.124139	0.999431
ENSG00000125449	ARMC7	0.268874	0.124142	0.999431
ENSG00000003056	M6PR	0.268647	0.124472	0.999431
ENSG00000128591	FLNC	-0.268568	0.124587	0.999431
ENSG00000115896	PLCL1	-0.268524	0.124651	0.999431
ENSG00000129292	PHF20L1	-0.268515	0.124664	0.999431
ENSG00000120915	EPHX2	0.268402	0.124828	0.999431
ENSG00000183597	TANGO2	0.268379	0.124863	0.999431
ENSG00000123191	ATP7B	-0.268362	0.124887	0.999431
ENSG00000136143	SUCLA2	0.268343	0.124915	0.999431
ENSG00000008256	CYTH3	-0.268298	0.124981	0.999431
ENSG00000166971	AKTIP	0.26829	0.124991	0.999431
ENSG00000126870	DYNC2I1	-0.268216	0.1251	0.999431
ENSG00000169016	E2F6	-0.268141	0.12521	0.999431
ENSG00000166851	PLK1	-0.268111	0.125253	0.999431
ENSG00000106952	TNFSF8	0.268087	0.125288	0.999431
ENSG00000091157	WDR7	0.268058	0.125331	0.999431
ENSG00000244509	APOBEC3C	0.267985	0.125438	0.999431
ENSG00000088038	CNOT3	-0.267748	0.125785	0.999431
ENSG00000156469	MTERF3	-0.267618	0.125977	0.999431
ENSG00000196865	NHLRC2	0.267579	0.126034	0.999431
ENSG00000253948	VPS13B-DT	-0.267378	0.126329	0.999431
ENSG00000072756	TRNT1	0.267345	0.126378	0.999431
ENSG00000157212	PAXIP1	-0.267262	0.1265	0.999431
ENSG00000076258	FMO4	0.26725	0.126517	0.999431
ENSG00000132819	RBM38	-0.267245	0.126526	0.999431
ENSG00000088543	C3orf18	0.267235	0.126541	0.999431
ENSG00000183508	TENT5C	-0.267194	0.126601	0.999431
ENSG00000106443	PHF14	0.267184	0.126616	0.999431
ENSG00000115652	UXS1	-0.267046	0.126818	0.999431
ENSG00000144591	GMPPA	0.26696	0.126946	0.999431
ENSG00000255857	PXN-AS1	-0.266831	0.127137	0.999431
ENSG00000180479	ZNF571	0.26681	0.127168	0.999431
ENSG00000143303	RRNAD1	0.266707	0.12732	0.999431
ENSG00000104043	ATP8B4	0.266656	0.127396	0.999431
ENSG00000162599	NFIA	0.266545	0.127561	0.999431
ENSG00000155393	HEATR3	0.266489	0.127643	0.999431
ENSG00000077514	POLD3	-0.266489	0.127643	0.999431
ENSG00000119689	DLST	-0.266409	0.127761	0.999431
ENSG00000169607	CKAP2L	-0.266391	0.127788	0.999431
ENSG00000160293	VAV2	0.266243	0.128008	0.999431
ENSG00000281005	LINC00921	0.266144	0.128155	0.999431
ENSG00000115758	ODC1	-0.266126	0.128182	0.999431
ENSG00000119878	CRIPT	0.266107	0.12821	0.999431
ENSG00000156711	MAPK13	-0.265951	0.128443	0.999431
ENSG00000116977	LGALS8	-0.265862	0.128576	0.999431
ENSG00000183255	PTTG1IP	-0.265838	0.128612	0.999431
ENSG00000148737	TCF7L2	-0.265686	0.128838	0.999431
ENSG00000125772	GPCPD1	-0.265509	0.129103	0.999431
ENSG00000112249	ASCC3	0.265425	0.129228	0.999431
ENSG00000100281	HMGXB4	-0.265111	0.129699	0.999431
ENSG00000185722	ANKFY1	0.265101	0.129714	0.999431
ENSG00000146858	ZC3HAV1L	0.264822	0.130134	0.999431
ENSG00000115129	TP53I3	0.264746	0.130247	0.999431
ENSG00000099797	TECR	-0.264697	0.130322	0.999431
ENSG00000065802	ASB1	0.26464	0.130408	0.999431
ENSG00000122591	FAM126A	0.264598	0.130471	0.999431
ENSG00000155363	MOV10	0.264587	0.130487	0.999431
ENSG00000105197	TIMM50	-0.264389	0.130786	0.999431
ENSG00000182359	KBTBD3	0.264321	0.130888	0.999431
ENSG00000198839	ZNF277	0.264285	0.130943	0.999431
ENSG00000136738	STAM	-0.264191	0.131085	0.999431
ENSG00000225973	PIGBOS1	0.264045	0.131307	0.999431
ENSG00000013374	NUB1	0.264028	0.131332	0.999431
ENSG00000063660	GPC1	0.263985	0.131397	0.999431
ENSG00000154920	EME1	-0.263743	0.131765	0.999431
ENSG00000127526	SLC35E1	-0.263721	0.131798	0.999431
ENSG00000175063	UBE2C	-0.263689	0.131846	0.999431
ENSG00000198189	HSD17B11	0.263668	0.131879	0.999431
ENSG00000078967	UBE2D4	0.263631	0.131934	0.999431
ENSG00000164253	WDR41	0.263594	0.131991	0.999431
ENSG00000147443	DOK2	0.263552	0.132055	0.999431
ENSG00000166225	FRS2	-0.263466	0.132186	0.999431
ENSG00000125812	GZF1	-0.263434	0.132235	0.999431
ENSG00000187961	KLHL17	-0.263361	0.132345	0.999431
ENSG00000171451	DSEL	-0.263338	0.132381	0.999431
ENSG00000247708	STX18-AS1	0.263316	0.132414	0.999431
ENSG00000122417	ODF2L	0.263312	0.13242	0.999431
ENSG00000133624	ZNF767P	0.263254	0.132508	0.999431
ENSG00000106701	FSD1L	0.263138	0.132686	0.999431
ENSG00000183647	ZNF530	0.263088	0.132761	0.999431
ENSG00000109971	HSPA8	0.26308	0.132774	0.999431
ENSG00000161542	PRPSAP1	0.263068	0.132792	0.999431
ENSG00000174282	ZBTB4	0.263063	0.132801	0.999431
ENSG00000134575	ACP2	0.262751	0.133278	0.999431
ENSG00000135930	EIF4E2	0.26272	0.133325	0.999431
ENSG00000104522	GFUS	-0.262711	0.133339	0.999431
ENSG00000105088	OLFM2	0.262701	0.133355	0.999431
ENSG00000148411	NACC2	0.26268	0.133386	0.999431
ENSG00000177733	HNRNPA0	-0.262674	0.133395	0.999431
ENSG00000078124	ACER3	0.262414	0.133794	0.999431
ENSG00000204116	CHIC1	0.262387	0.133835	0.999431
ENSG00000205060	SLC35B4	0.262292	0.133981	0.999431
ENSG00000221866	PLXNA4	0.262223	0.134088	0.999431
ENSG00000138778	CENPE	-0.26219	0.134138	0.999431
ENSG00000104643	MTMR9	0.262059	0.13434	0.999431
ENSG00000168067	MAP4K2	-0.261726	0.134854	0.999431
ENSG00000102172	SMS	-0.261716	0.134869	0.999431
ENSG00000134910	STT3A	0.261713	0.134874	0.999431
ENSG00000060749	QSER1	0.261703	0.134889	0.999431
ENSG00000197894	ADH5	0.261619	0.13502	0.999431
ENSG00000111224	PARP11	0.261602	0.135046	0.999431
ENSG00000146872	TLK2	-0.261458	0.135269	0.999431
ENSG00000138190	EXOC6	0.261429	0.135313	0.999431
ENSG00000138036	DYNC2LI1	0.261379	0.135391	0.999431
ENSG00000147364	FBXO25	0.261342	0.135448	0.999431
ENSG00000243927	MRPS6	-0.261275	0.135552	0.999431
ENSG00000100612	DHRS7	0.261263	0.135571	0.999431
ENSG00000074657	ZNF532	-0.261234	0.135615	0.999431
ENSG00000117632	STMN1	-0.261136	0.135767	0.999431
ENSG00000213096	ZNF254	0.261127	0.135781	0.999431
ENSG00000100503	NIN	0.261114	0.135801	0.999431
ENSG00000166359	WDR88	0.26107	0.13587	0.999431
ENSG00000152443	ZNF776	-0.261063	0.135881	0.999431
ENSG00000196655	TRAPPC4	0.261004	0.135972	0.999431
ENSG00000106348	IMPDH1	0.260955	0.136048	0.999431
ENSG00000196867	ZFP28	0.260873	0.136176	0.999431
ENSG00000122884	P4HA1	-0.26085	0.136211	0.999431
ENSG00000078674	PCM1	0.260821	0.136258	0.999431
ENSG00000167881	SRP68	0.260779	0.136322	0.999431
ENSG00000116675	DNAJC6	-0.260716	0.13642	0.999431
ENSG00000104756	KCTD9	0.26069	0.136462	0.999431
ENSG00000144043	TEX261	-0.260609	0.136587	0.999431
ENSG00000198715	GLMP	0.260377	0.13695	0.999431
ENSG00000174080	CTSF	-0.260363	0.136972	0.999431
ENSG00000144426	NBEAL1	0.260318	0.137041	0.999431
ENSG00000163607	GTPBP8	0.260208	0.137213	0.999431
ENSG00000154845	PPP4R1	0.260195	0.137234	0.999431
ENSG00000197429	IPP	0.260183	0.137253	0.999431
ENSG00000112787	FBRSL1	-0.260137	0.137325	0.999431
ENSG00000198478	SH3BGRL2	-0.260111	0.137366	0.999431
ENSG00000164659	ELAPOR2	0.260102	0.13738	0.999431
ENSG00000197471	SPN	0.259942	0.13763	0.999431
ENSG00000170903	MSANTD4	0.259922	0.137662	0.999431
ENSG00000143434	SEMA6C	-0.259835	0.137798	0.999431
ENSG00000005812	FBXL3	0.259803	0.137848	0.999431
ENSG00000173480	ZNF417	0.259798	0.137856	0.999431
ENSG00000110108	TMEM109	-0.259778	0.137888	0.999431
ENSG00000175970	UNC119B	-0.259708	0.137998	0.999431
ENSG00000100815	TRIP11	-0.259674	0.138051	0.999431
ENSG00000120899	PTK2B	0.259447	0.138408	0.999431
ENSG00000172262	ZNF131	-0.259357	0.13855	0.999431
ENSG00000163808	KIF15	-0.259332	0.138589	0.999431
ENSG00000163644	PPM1K	0.259308	0.138628	0.999431
ENSG00000121454	LHX4	0.259302	0.138636	0.999431
ENSG00000130204	TOMM40	-0.259294	0.138649	0.999431
ENSG00000187741	FANCA	-0.259156	0.138867	0.999431
ENSG00000146143	PRIM2	0.259107	0.138944	0.999431
ENSG00000102805	CLN5	0.259102	0.138952	0.999431
ENSG00000168758	SEMA4C	-0.258899	0.139273	0.999431
ENSG00000139842	CUL4A	0.258893	0.139283	0.999431
ENSG00000109323	MANBA	0.258885	0.139295	0.999431
ENSG00000157014	TATDN2	-0.258734	0.139534	0.999431
ENSG00000154001	PPP2R5E	-0.258698	0.139591	0.999431
ENSG00000104946	TBC1D17	-0.258602	0.139744	0.999431
ENSG00000006634	DBF4	-0.258544	0.139835	0.999431
ENSG00000130164	LDLR	-0.258486	0.139928	0.999431
ENSG00000243926	TIPARP-AS1	0.258362	0.140125	0.999431
ENSG00000092108	SCFD1	0.258296	0.140229	0.999431
ENSG00000138246	DNAJC13	0.258254	0.140297	0.999431
ENSG00000179833	SERTAD2	-0.258057	0.140609	0.999431
ENSG00000210135	MT-TN	0.258034	0.140646	0.999431
ENSG00000188372	ZP3	-0.257997	0.140705	0.999431
ENSG00000148835	TAF5	-0.257821	0.140986	0.999431
ENSG00000105186	ANKRD27	0.257806	0.14101	0.999431
ENSG00000177885	GRB2	0.257796	0.141026	0.999431
ENSG00000198369	SPRED2	-0.257733	0.141126	0.999431
ENSG00000135951	TSGA10	0.257639	0.141277	0.999431
ENSG00000169398	PTK2	-0.257519	0.141468	0.999431
ENSG00000089737	DDX24	-0.257335	0.141763	0.999431
ENSG00000057757	PITHD1	-0.257254	0.141893	0.999431
ENSG00000136286	MYO1G	0.257083	0.142168	0.999431
ENSG00000138029	HADHB	0.256871	0.142508	0.999431
ENSG00000196839	ADA	-0.256834	0.142568	0.999431
ENSG00000102882	MAPK3	-0.256828	0.142578	0.999431
ENSG00000088451	TGDS	0.25682	0.142591	0.999431
ENSG00000120662	MTRF1	0.256685	0.142807	0.999431
ENSG00000167900	TK1	-0.25668	0.142815	0.999431
ENSG00000112473	SLC39A7	-0.256664	0.142841	0.999431
ENSG00000087111	PIGS	-0.256537	0.143046	0.999431
ENSG00000185920	PTCH1	0.256344	0.143358	0.999431
ENSG00000163754	GYG1	0.256284	0.143454	0.999431
ENSG00000223960	CHROMR	0.256047	0.143838	0.999431
ENSG00000185650	ZFP36L1	-0.255978	0.14395	0.999431
ENSG00000100207	TCF20	-0.255909	0.144061	0.999431
ENSG00000172115	CYCS	0.255782	0.144267	0.999431
ENSG00000278619	MRM1	0.255707	0.14439	0.999431
ENSG00000108424	KPNB1	-0.255685	0.144425	0.999431
ENSG00000168765	GSTM4	0.255577	0.1446	0.999431
ENSG00000167550	RHEBL1	-0.255571	0.14461	0.999431
ENSG00000173193	PARP14	0.255507	0.144714	0.999431
ENSG00000173273	TNKS	0.255496	0.144733	0.999431
ENSG00000117724	CENPF	-0.255475	0.144767	0.999431
ENSG00000107796	ACTA2	0.25539	0.144906	0.999431
ENSG00000037474	NSUN2	-0.255184	0.145241	0.999431
ENSG00000254860	TMEM9B-AS1	0.255176	0.145255	0.999431
ENSG00000164663	USP49	-0.255136	0.145319	0.999431
ENSG00000203950	RTL8A	0.25499	0.145557	0.999431
ENSG00000126777	KTN1	-0.254912	0.145684	0.999431
ENSG00000267767	LINC01801	0.254866	0.145761	0.999431
ENSG00000113272	THG1L	0.254861	0.145768	0.999431
ENSG00000163918	RFC4	-0.254783	0.145895	0.999431
ENSG00000164045	CDC25A	-0.254661	0.146095	0.999431
ENSG00000175197	DDIT3	-0.254605	0.146188	0.999431
ENSG00000108960	MMD	-0.254584	0.146223	0.999431
ENSG00000158158	CNNM4	-0.254545	0.146285	0.999431
ENSG00000196586	MYO6	0.254523	0.146321	0.999431
ENSG00000011007	ELOA	-0.254495	0.146367	0.999431
ENSG00000176105	YES1	0.254447	0.146447	0.999431
ENSG00000254901	BORCS8	0.254321	0.146654	0.999431
ENSG00000164442	CITED2	-0.254195	0.146861	0.999431
ENSG00000167699	GLOD4	0.254107	0.147005	0.999431
ENSG00000171475	WIPF2	-0.25408	0.14705	0.999431
ENSG00000151806	GUF1	0.253987	0.147203	0.999431
ENSG00000257495	KRT73-AS1	-0.253854	0.147421	0.999431
ENSG00000131558	EXOC4	0.253826	0.147469	0.999431
ENSG00000188021	UBQLN2	0.253777	0.147549	0.999431
ENSG00000129911	KLF16	-0.253518	0.147977	0.999431
ENSG00000078177	N4BP2	0.253365	0.14823	0.999431
ENSG00000108262	GIT1	-0.253352	0.148251	0.999431
ENSG00000129696	TTI2	0.25325	0.148421	0.999431
ENSG00000165156	ZHX1	-0.253238	0.148441	0.999431
ENSG00000106089	STX1A	-0.25318	0.148537	0.999431
ENSG00000095139	ARCN1	0.253142	0.148599	0.999431
ENSG00000260942	CAPN10-DT	0.253132	0.148615	0.999431
ENSG00000119004	CYP20A1	0.253067	0.148723	0.999431
ENSG00000139714	MORN3	-0.253066	0.148725	0.999431
ENSG00000068079	IFI35	0.252995	0.148843	0.999431
ENSG00000206530	CFAP44	-0.252745	0.149258	0.999431
ENSG00000261188	TFIP11-DT	0.252664	0.149393	0.999431
ENSG00000188313	PLSCR1	0.25263	0.14945	0.999431
ENSG00000125966	MMP24	0.252463	0.149729	0.999431
ENSG00000226210	WASH8P	-0.252387	0.149854	0.999431
ENSG00000117360	PRPF3	0.252247	0.150089	0.999431
ENSG00000242259	C22orf39	0.252245	0.150092	0.999431
ENSG00000198830	HMGN2	-0.252232	0.150113	0.999431
ENSG00000185324	CDK10	0.252158	0.150237	0.999431
ENSG00000010318	PHF7	-0.25213	0.150285	0.999431
ENSG00000184205	TSPYL2	-0.252122	0.150298	0.999431
ENSG00000183092	BEGAIN	-0.252103	0.15033	0.999431
ENSG00000269439	PGLS-DT	0.251949	0.150587	0.999431
ENSG00000100852	ARHGAP5	-0.251939	0.150603	0.999431
ENSG00000170542	SERPINB9	-0.251936	0.15061	0.999431
ENSG00000006451	RALA	0.251916	0.150643	0.999431
ENSG00000154743	TSEN2	0.251837	0.150775	0.999431
ENSG00000174996	KLC2	-0.251826	0.150794	0.999431
ENSG00000042493	CAPG	0.251768	0.15089	0.999431
ENSG00000113812	ACTR8	0.251667	0.151061	0.999431
ENSG00000179632	MAF1	-0.251617	0.151143	0.999431
ENSG00000164171	ITGA2	-0.251581	0.151205	0.999431
ENSG00000198746	GPATCH3	-0.251546	0.151263	0.999431
ENSG00000117318	ID3	-0.251439	0.151443	0.999431
ENSG00000170485	NPAS2	-0.251321	0.151642	0.999431
ENSG00000132463	GRSF1	0.251271	0.151726	0.999431
ENSG00000248124	RRN3P1	0.25119	0.151863	0.999431
ENSG00000171219	CDC42BPG	-0.251163	0.151908	0.999431
ENSG00000105514	RAB3D	0.251059	0.152083	0.999431
ENSG00000144647	POMGNT2	-0.250743	0.152616	0.999431
ENSG00000105227	PRX	-0.250737	0.152627	0.999431
ENSG00000187097	ENTPD5	-0.250655	0.152766	0.999431
ENSG00000209482	SNORD83A	-0.250643	0.152786	0.999431
ENSG00000125450	NUP85	0.250638	0.152794	0.999431
ENSG00000172575	RASGRP1	0.250593	0.15287	0.999431
ENSG00000126561	STAT5A	0.25057	0.152909	0.999431
ENSG00000134250	NOTCH2	0.250519	0.152996	0.999431
ENSG00000203747	FCGR3A	0.250492	0.153041	0.999431
ENSG00000113319	RASGRF2	-0.250412	0.153177	0.999431
ENSG00000122435	TRMT13	0.250307	0.153355	0.999431
ENSG00000000460	C1orf112	-0.250248	0.153455	0.999431
ENSG00000091831	ESR1	0.250221	0.153502	0.999431
ENSG00000129353	SLC44A2	-0.250197	0.153542	0.999431
ENSG00000197329	PELI1	-0.250167	0.153593	0.999431
ENSG00000166913	YWHAB	0.250143	0.153634	0.999431
ENSG00000124659	TBCC	-0.250038	0.153812	0.999431
ENSG00000111653	ING4	0.249921	0.154011	0.999431
ENSG00000142065	ZFP14	0.249898	0.15405	0.999431
ENSG00000156983	BRPF1	-0.249823	0.154179	0.999431
ENSG00000164144	ARFIP1	0.249774	0.154261	0.999431
ENSG00000126368	NR1D1	-0.24976	0.154285	0.999431
ENSG00000100883	SRP54	0.249747	0.154308	0.999431
ENSG00000170310	STX8	0.249723	0.154348	0.999431
ENSG00000137824	RMDN3	-0.249705	0.154379	0.999431
ENSG00000231365	WARS2-AS1	0.249677	0.154426	0.999431
ENSG00000171467	ZNF318	-0.249641	0.154488	0.999431
ENSG00000110693	SOX6	0.249605	0.154549	0.999431
ENSG00000111206	FOXM1	-0.249496	0.154737	0.999431
ENSG00000115970	THADA	0.249375	0.154943	0.999431
ENSG00000163376	KBTBD8	-0.249367	0.154957	0.999431
ENSG00000125740	FOSB	-0.249347	0.15499	0.999431
ENSG00000160796	NBEAL2	-0.249296	0.155077	0.999431
ENSG00000169738	DCXR	0.249237	0.155178	0.999431
ENSG00000185442	FAM174B	-0.249159	0.155312	0.999431
ENSG00000138346	DNA2	-0.24914	0.155345	0.999431
ENSG00000130487	KLHDC7B	-0.249068	0.155468	0.999431
ENSG00000154229	PRKCA	-0.249045	0.155508	0.999431
ENSG00000090975	PITPNM2	-0.249021	0.155548	0.999431
ENSG00000171700	RGS19	0.249014	0.155561	0.999431
ENSG00000099968	BCL2L13	0.248925	0.155713	0.999431
ENSG00000112667	DNPH1	-0.248912	0.155735	0.999431
ENSG00000137812	KNL1	-0.248838	0.155862	0.999431
ENSG00000198919	DZIP3	0.248829	0.155877	0.999431
ENSG00000132155	RAF1	-0.248764	0.155989	0.999431
ENSG00000185761	ADAMTSL5	0.24862	0.156237	0.999431
ENSG00000257108	NHLRC4	0.248619	0.15624	0.999431
ENSG00000115364	MRPL19	0.24855	0.156357	0.999431
ENSG00000243753	HLA-L	0.248523	0.156404	0.999431
ENSG00000081026	MAGI3	0.248512	0.156422	0.999431
ENSG00000137815	RTF1	-0.248508	0.156429	0.999431
ENSG00000280734	LINC01232	0.248424	0.156574	0.999431
ENSG00000110218	PANX1	0.248416	0.156588	0.999431
ENSG00000008405	CRY1	-0.248367	0.156672	0.999431
ENSG00000128656	CHN1	-0.24827	0.15684	0.999431
ENSG00000136450	SRSF1	0.248185	0.156986	0.999431
ENSG00000158711	ELK4	0.247999	0.157307	0.999431
ENSG00000183691	NOG	-0.247901	0.157477	0.999431
ENSG00000104129	DNAJC17	0.24787	0.15753	0.999431
ENSG00000090382	LYZ	0.24782	0.157618	0.999431
ENSG00000092964	DPYSL2	0.247724	0.157784	0.999431
ENSG00000107036	RIC1	-0.247721	0.157788	0.999431
ENSG00000107104	KANK1	0.247713	0.157802	0.999431
ENSG00000146282	RARS2	0.247665	0.157885	0.999431
ENSG00000173327	MAP3K11	-0.247665	0.157886	0.999431
ENSG00000175215	CTDSP2	-0.247608	0.157985	0.999431
ENSG00000237298	TTN-AS1	0.247567	0.158056	0.999431
ENSG00000145782	ATG12	0.247565	0.158059	0.999431
ENSG00000088305	DNMT3B	-0.247556	0.158074	0.999431
ENSG00000205220	PSMB10	0.247553	0.158079	0.999431
ENSG00000221914	PPP2R2A	0.247465	0.158233	0.999431
ENSG00000181830	SLC35C1	0.247321	0.158483	0.999431
ENSG00000135537	AFG1L	0.246971	0.159091	0.999431
ENSG00000188868	ZNF563	0.246819	0.159356	0.999431
ENSG00000156500	PABIR3	-0.246721	0.159528	0.999431
ENSG00000104154	SLC30A4	0.246715	0.159539	0.999431
ENSG00000285533	RELA-DT	-0.246558	0.159812	0.999431
ENSG00000117000	RLF	-0.246556	0.159816	0.999431
ENSG00000197629	MPEG1	0.246547	0.159832	0.999431
ENSG00000197858	GPAA1	-0.246544	0.159838	0.999431
ENSG00000071626	DAZAP1	-0.246488	0.159935	0.999431
ENSG00000125505	MBOAT7	-0.246391	0.160104	0.999431
ENSG00000170854	RIOX2	0.246373	0.160137	0.999431
ENSG00000101161	PRPF6	0.246344	0.160186	0.999431
ENSG00000162869	PPP1R21	0.246284	0.160292	0.999431
ENSG00000171914	TLN2	-0.246278	0.160302	0.999431
ENSG00000274070	CASTOR2	-0.246188	0.16046	0.999431
ENSG00000102738	MRPS31	0.246168	0.160495	0.999431
ENSG00000151725	CENPU	-0.246089	0.160634	0.999431
ENSG00000118495	PLAGL1	-0.246034	0.16073	0.999431
ENSG00000163975	MELTF	-0.246025	0.160746	0.999431
ENSG00000113532	ST8SIA4	0.245941	0.160894	0.999431
ENSG00000213949	ITGA1	-0.245931	0.160911	0.999431
ENSG00000166927	MS4A7	0.245916	0.160938	0.999431
ENSG00000078140	UBE2K	0.245911	0.160946	0.999431
ENSG00000096746	HNRNPH3	-0.245879	0.161003	0.999431
ENSG00000135870	RC3H1	-0.245849	0.161056	0.999431
ENSG00000137055	PLAA	-0.245846	0.16106	0.999431
ENSG00000214826	DDX12P	-0.245785	0.161168	0.999431
ENSG00000102401	ARMCX3	0.245744	0.16124	0.999431
ENSG00000162298	SYVN1	-0.245694	0.161328	0.999431
ENSG00000230438	SERPINB9P1	0.245648	0.161409	0.999431
ENSG00000132313	MRPL35	0.245596	0.161501	0.999431
ENSG00000122966	CIT	-0.245523	0.16163	0.999431
ENSG00000117036	ETV3	-0.2455	0.161669	0.999431
ENSG00000163820	FYCO1	-0.245478	0.161708	0.999431
ENSG00000171848	RRM2	-0.245473	0.161717	0.999431
ENSG00000174886	NDUFA11	0.245468	0.161727	0.999431
ENSG00000115084	SLC35F5	0.245447	0.161764	0.999431
ENSG00000103126	AXIN1	-0.245443	0.161771	0.999431
ENSG00000166411	IDH3A	-0.245326	0.161976	0.999431
ENSG00000198498	TMA16	0.245297	0.162028	0.999431
ENSG00000132718	SYT11	0.245134	0.162315	0.999431
ENSG00000150477	KIAA1328	0.245048	0.162468	0.999431
ENSG00000167632	TRAPPC9	-0.245031	0.162497	0.999431
ENSG00000134697	GNL2	-0.244977	0.162593	0.999431
ENSG00000104969	SGTA	-0.244965	0.162615	0.999431
ENSG00000006757	PNPLA4	-0.24492	0.162695	0.999431
ENSG00000124357	NAGK	0.244854	0.162811	0.999431
ENSG00000148120	AOPEP	0.244796	0.162915	0.999431
ENSG00000166181	API5	0.244686	0.163108	0.999431
ENSG00000106682	EIF4H	-0.244567	0.163319	0.999431
ENSG00000105607	GCDH	0.244554	0.163344	0.999431
ENSG00000072071	ADGRL1	-0.244491	0.163456	0.999431
ENSG00000136044	APPL2	-0.24449	0.163457	0.999431
ENSG00000163154	TNFAIP8L2	0.244439	0.163547	0.999431
ENSG00000109667	SLC2A9	-0.244436	0.163553	0.999431
ENSG00000204344	STK19	-0.244397	0.163621	0.999431
ENSG00000240356	RPL23AP7	0.244389	0.163637	0.999431
ENSG00000197555	SIPA1L1	-0.244352	0.163703	0.999431
ENSG00000119661	DNAL1	-0.244344	0.163716	0.999431
ENSG00000159592	GPBP1L1	0.244298	0.163798	0.999431
ENSG00000174365	SNHG11	-0.244268	0.163851	0.999431
ENSG00000189420	ZFP92	0.244223	0.163932	0.999431
ENSG00000226950	DANCR	-0.244177	0.164013	0.999431
ENSG00000139132	FGD4	0.244143	0.164074	0.999431
ENSG00000228242	XPC-AS1	-0.244133	0.164092	0.999431
ENSG00000131686	CA6	0.244112	0.164129	0.999431
ENSG00000091136	LAMB1	-0.244098	0.164155	0.999431
ENSG00000156802	ATAD2	-0.244065	0.164212	0.999431
ENSG00000122223	CD244	0.244034	0.164269	0.999431
ENSG00000110080	ST3GAL4	0.244003	0.164324	0.999431
ENSG00000099814	CEP170B	-0.243949	0.16442	0.999431
ENSG00000200534	SNORA33	-0.243808	0.164672	0.999431
ENSG00000060762	MPC1	-0.243803	0.16468	0.999431
ENSG00000133657	ATP13A3	-0.243777	0.164727	0.999431
ENSG00000112941	TENT4A	-0.243766	0.164747	0.999431
ENSG00000043462	LCP2	-0.24375	0.164775	0.999431
ENSG00000165392	WRN	0.243671	0.164916	0.999431
ENSG00000127948	POR	-0.243612	0.165022	0.999431
ENSG00000176102	CSTF3	0.24357	0.165097	0.999431
ENSG00000188786	MTF1	-0.243562	0.165111	0.999431
ENSG00000177380	PPFIA3	-0.243501	0.16522	0.999431
ENSG00000137752	CASP1	0.243335	0.165518	0.999431
ENSG00000006125	AP2B1	-0.243326	0.165534	0.999431
ENSG00000008300	CELSR3	-0.243189	0.165779	0.999431
ENSG00000133619	KRBA1	0.243158	0.165836	0.999431
ENSG00000133134	BEX2	-0.24314	0.165867	0.999431
ENSG00000039123	MTREX	0.243091	0.165956	0.999431
ENSG00000130522	JUND	-0.243085	0.165966	0.999431
ENSG00000136463	TACO1	0.243032	0.166061	0.999431
ENSG00000151348	EXT2	0.243017	0.166089	0.999431
ENSG00000066923	STAG3	-0.242865	0.166361	0.999431
ENSG00000174946	GPR171	0.242818	0.166447	0.999431
ENSG00000198899	MT-ATP6	0.242682	0.166691	0.999431
ENSG00000269821	KCNQ1OT1	0.242676	0.166703	0.999431
ENSG00000136732	GYPC	0.242656	0.166739	0.999431
ENSG00000136731	UGGT1	0.242634	0.166779	0.999431
ENSG00000023287	RB1CC1	-0.242597	0.166846	0.999431
ENSG00000143393	PI4KB	-0.242595	0.166849	0.999431
ENSG00000100099	HPS4	0.242575	0.166885	0.999431
ENSG00000140153	WDR20	-0.242574	0.166887	0.999431
ENSG00000198380	GFPT1	0.242535	0.166957	0.999431
ENSG00000124104	SNX21	0.2425	0.16702	0.999431
ENSG00000073849	ST6GAL1	0.242494	0.167031	0.999431
ENSG00000182700	IGIP	0.242448	0.167114	0.999431
ENSG00000197362	ZNF786	0.242436	0.167136	0.999431
ENSG00000132002	DNAJB1	-0.242218	0.16753	0.999431
ENSG00000103381	CPPED1	0.242198	0.167566	0.999431
ENSG00000137218	FRS3	-0.242187	0.167584	0.999431
ENSG00000162222	TTC9C	0.242183	0.167593	0.999431
ENSG00000083099	LYRM2	0.242106	0.167732	0.999431
ENSG00000103042	SLC38A7	-0.242088	0.167765	0.999431
ENSG00000159086	PAXBP1	-0.24195	0.168014	0.999431
ENSG00000155229	MMS19	0.241732	0.16841	0.999431
ENSG00000130589	HELZ2	0.241672	0.168518	0.999431
ENSG00000244005	NFS1	-0.241671	0.16852	0.999431
ENSG00000170265	ZNF282	0.241627	0.1686	0.999431
ENSG00000136783	NIPSNAP3A	0.241618	0.168617	0.999431
ENSG00000069956	MAPK6	-0.241565	0.168714	0.999431
ENSG00000161265	U2AF1L4	-0.241484	0.168861	0.999431
ENSG00000172840	PDP2	0.241481	0.168866	0.999431
ENSG00000112701	SENP6	0.24148	0.168868	0.999431
ENSG00000104490	NCALD	-0.241476	0.168875	0.999431
ENSG00000182578	CSF1R	0.241457	0.16891	0.999431
ENSG00000275835	TUBGCP5	0.24144	0.168941	0.999431
ENSG00000118655	DCLRE1B	-0.241377	0.169054	0.999431
ENSG00000133131	MORC4	-0.241362	0.169083	0.999431
ENSG00000117399	CDC20	-0.241231	0.16932	0.999431
ENSG00000214046	SMIM7	0.241207	0.169364	0.999431
ENSG00000134899	ERCC5	0.241128	0.169509	0.999431
ENSG00000186834	HEXIM1	-0.241123	0.169517	0.999431
ENSG00000186395	KRT10	-0.241106	0.169549	0.999431
ENSG00000173402	DAG1	-0.241101	0.169558	0.999431
ENSG00000196172	ZNF681	0.241044	0.169663	0.999431
ENSG00000172809	RPL38	0.24096	0.169815	0.999431
ENSG00000130511	SSBP4	-0.240921	0.169886	0.999431
ENSG00000022840	RNF10	-0.240889	0.169945	0.999431
ENSG00000161999	JMJD8	-0.240778	0.170147	0.999431
ENSG00000151500	THYN1	0.240683	0.170321	0.999431
ENSG00000145781	COMMD10	0.24062	0.170437	0.999431
ENSG00000170260	ZNF212	0.24052	0.17062	0.999431
ENSG00000214367	HAUS3	-0.24048	0.170693	0.999431
ENSG00000133398	MED10	-0.240458	0.170734	0.999431
ENSG00000170855	TRIAP1	-0.240348	0.170935	0.999431
ENSG00000085433	WDR47	-0.240233	0.171146	0.999431
ENSG00000240849	PEDS1	-0.240136	0.171325	0.999431
ENSG00000176915	ANKLE2	-0.240109	0.171374	0.999431
ENSG00000270231	NBPF8	-0.239955	0.171657	0.999431
ENSG00000131873	CHSY1	-0.239894	0.17177	0.999431
ENSG00000065883	CDK13	0.239889	0.171778	0.999431
ENSG00000102760	RGCC	-0.239846	0.171858	0.999431
ENSG00000115207	GTF3C2	0.239822	0.171902	0.999431
ENSG00000204632	HLA-G	0.239749	0.172037	0.999431
ENSG00000064651	SLC12A2	-0.239736	0.17206	0.999431
ENSG00000170604	IRF2BP1	-0.239719	0.172091	0.999431
ENSG00000165029	ABCA1	-0.239638	0.172242	0.999431
ENSG00000005486	RHBDD2	-0.239575	0.172358	0.999431
ENSG00000007047	MARK4	-0.239545	0.172413	0.999431
ENSG00000165948	IFI27L1	-0.239509	0.172478	0.999431
ENSG00000111912	NCOA7	0.239495	0.172504	0.999431
ENSG00000112294	ALDH5A1	0.239476	0.17254	0.999431
ENSG00000222009	BTBD19	-0.239465	0.17256	0.999431
ENSG00000123870	ZNF137P	0.239455	0.172579	0.999431
ENSG00000109452	INPP4B	-0.239434	0.172617	0.999431
ENSG00000117505	DR1	0.239417	0.172648	0.999431
ENSG00000172456	FGGY	0.239399	0.172682	0.999431
ENSG00000197044	ZNF441	0.23937	0.172736	0.999431
ENSG00000051596	THOC3	0.239265	0.17293	0.999431
ENSG00000106003	LFNG	0.239255	0.172949	0.999431
ENSG00000153827	TRIP12	0.239252	0.172954	0.999431
ENSG00000242485	MRPL20	0.239211	0.17303	0.999431
ENSG00000137807	KIF23	-0.239192	0.173064	0.999431
ENSG00000112218	GPR63	0.239179	0.17309	0.999431
ENSG00000197956	S100A6	0.239032	0.173362	0.999431
ENSG00000187792	ZNF70	0.239008	0.173405	0.999431
ENSG00000028310	BRD9	-0.238882	0.173639	0.999431
ENSG00000169660	HEXD	0.238794	0.173803	0.999431
ENSG00000172780	RAB43	-0.238779	0.17383	0.999431
ENSG00000008294	SPAG9	-0.238653	0.174064	0.999431
ENSG00000164603	BMT2	-0.238627	0.174112	0.999431
ENSG00000157992	KRTCAP3	-0.238587	0.174186	0.999431
ENSG00000165650	PDZD8	-0.238481	0.174384	0.999431
ENSG00000127528	KLF2	0.238471	0.174403	0.999431
ENSG00000171720	HDAC3	-0.238445	0.174452	0.999431
ENSG00000006194	ZNF263	-0.238441	0.174459	0.999431
ENSG00000147604	RPL7	-0.238402	0.174532	0.999431
ENSG00000185112	FAM43A	-0.238293	0.174735	0.999431
ENSG00000164542	KIAA0895	-0.238211	0.174887	0.999431
ENSG00000174839	DENND6A	-0.238196	0.174915	0.999431
ENSG00000111679	PTPN6	0.238193	0.174922	0.999431
ENSG00000178562	CD28	-0.238001	0.175279	0.999431
ENSG00000115548	KDM3A	-0.237983	0.175313	0.999431
ENSG00000173041	ZNF680	0.237835	0.17559	0.999431
ENSG00000134802	SLC43A3	-0.237792	0.17567	0.999431
ENSG00000241058	NSUN6	-0.237788	0.175678	0.999431
ENSG00000230006	ANKRD36BP2	0.237754	0.175741	0.999431
ENSG00000149527	PLCH2	0.237726	0.175793	0.999431
ENSG00000113648	MACROH2A1	-0.237705	0.175833	0.999431
ENSG00000002586	CD99	-0.237618	0.175995	0.999431
ENSG00000063127	SLC6A16	0.237618	0.175996	0.999431
ENSG00000049167	ERCC8	0.23759	0.176048	0.999431
ENSG00000159082	SYNJ1	-0.237475	0.176263	0.999431
ENSG00000006062	MAP3K14	-0.237466	0.176281	0.999431
ENSG00000106462	EZH2	0.237465	0.176283	0.999431
ENSG00000167513	CDT1	-0.237463	0.176285	0.999431
ENSG00000168792	ABHD15	0.237446	0.176318	0.999431
ENSG00000117906	RCN2	-0.237382	0.176438	0.999431
ENSG00000108671	PSMD11	-0.237342	0.176513	0.999431
ENSG00000108100	CCNY	-0.237321	0.176553	0.999431
ENSG00000165802	NSMF	-0.237314	0.176565	0.999431
ENSG00000156011	PSD3	-0.237231	0.176722	0.999431
ENSG00000255153	TOLLIP-AS1	-0.237182	0.176814	0.999431
ENSG00000196652	ZKSCAN5	-0.237122	0.176926	0.999431
ENSG00000138413	IDH1	0.237107	0.176955	0.999431
ENSG00000180979	LRRC57	-0.237065	0.177033	0.999431
ENSG00000170035	UBE2E3	-0.237037	0.177086	0.999431
ENSG00000143367	TUFT1	-0.237023	0.177112	0.999431
ENSG00000154122	ANKH	-0.23702	0.177118	0.999431
ENSG00000004866	ST7	-0.236924	0.177298	0.999431
ENSG00000164855	TMEM184A	0.236705	0.177712	0.999431
ENSG00000104218	CSPP1	-0.236692	0.177736	0.999431
ENSG00000023191	RNH1	0.236555	0.177995	0.999431
ENSG00000168564	CDKN2AIP	-0.236493	0.178111	0.999431
ENSG00000231752	EMBP1	0.236465	0.178165	0.999431
ENSG00000033050	ABCF2	0.236431	0.178228	0.999431
ENSG00000262001	DLGAP1-AS2	-0.236424	0.178241	0.999431
ENSG00000100802	C14orf93	0.236424	0.178242	0.999431
ENSG00000051009	FAM160A2	-0.236354	0.178374	0.999431
ENSG00000182325	FBXL6	-0.236311	0.178455	0.999431
ENSG00000173163	COMMD1	0.236298	0.178481	0.999431
ENSG00000160957	RECQL4	-0.23623	0.178609	0.999431
ENSG00000163131	CTSS	0.23623	0.17861	0.999431
ENSG00000122729	ACO1	0.2362	0.178665	0.999431
ENSG00000040531	CTNS	0.236183	0.178698	0.999431
ENSG00000136521	NDUFB5	0.236173	0.178717	0.999431
ENSG00000182541	LIMK2	-0.236126	0.178805	0.999431
ENSG00000185811	IKZF1	0.236062	0.178927	0.999431
ENSG00000183579	ZNRF3	-0.235954	0.179132	0.999431
ENSG00000114648	KLHL18	-0.235896	0.179241	0.999431
ENSG00000102780	DGKH	0.235838	0.179352	0.999431
ENSG00000122203	KIAA1191	-0.235795	0.179434	0.999431
ENSG00000120742	SERP1	0.235775	0.179471	0.999431
ENSG00000107951	MTPAP	-0.235727	0.179562	0.999431
ENSG00000167118	URM1	0.235718	0.179579	0.999431
ENSG00000015676	NUDCD3	0.2357	0.179613	0.999431
ENSG00000103202	NME4	-0.23569	0.179632	0.999431
ENSG00000165959	CLMN	0.235629	0.179749	0.999431
ENSG00000133065	SLC41A1	-0.235616	0.179773	0.999431
ENSG00000010626	LRRC23	0.235601	0.179801	0.999431
ENSG00000260231	KDM7A-DT	-0.235581	0.17984	0.999431
ENSG00000139890	REM2	-0.235568	0.179865	0.999431
ENSG00000145390	USP53	-0.235511	0.179973	0.999431
ENSG00000162889	MAPKAPK2	-0.235508	0.179979	0.999431
ENSG00000184916	JAG2	-0.23544	0.180109	0.999431
ENSG00000156958	GALK2	0.235424	0.180139	0.999431
ENSG00000131462	TUBG1	-0.235396	0.180192	0.999431
ENSG00000198298	ZNF485	0.235379	0.180224	0.999431
ENSG00000160703	NLRX1	0.235332	0.180313	0.999431
ENSG00000168385	SEPTIN2	0.235323	0.18033	0.999431
ENSG00000111911	HINT3	-0.235151	0.180658	0.999431
ENSG00000038210	PI4K2B	0.235125	0.180709	0.999431
ENSG00000119707	RBM25	-0.235078	0.180797	0.999431
ENSG00000205629	LCMT1	0.235043	0.180864	0.999431
ENSG00000188707	ZBED6CL	0.234925	0.181091	0.999431
ENSG00000014919	COX15	0.234843	0.181248	0.999431
ENSG00000185122	HSF1	-0.234835	0.181262	0.999431
ENSG00000167925	GHDC	0.23473	0.181463	0.999431
ENSG00000161405	IKZF3	-0.234712	0.181498	0.999431
ENSG00000134297	PLEKHA8P1	0.234653	0.181612	0.999431
ENSG00000131061	ZNF341	-0.234531	0.181844	0.999431
ENSG00000133195	SLC39A11	0.234508	0.181889	0.999431
ENSG00000004468	CD38	-0.23432	0.18225	0.999431
ENSG00000214013	GANC	0.234242	0.182399	0.999431
ENSG00000048162	NOP16	-0.23406	0.18275	0.999431
ENSG00000177548	RABEP2	0.234035	0.182797	0.999431
ENSG00000116874	WARS2	0.234002	0.182861	0.999431
ENSG00000138134	STAMBPL1	0.233982	0.182899	0.999431
ENSG00000178074	C2orf69	-0.233863	0.183128	0.999431
ENSG00000113013	HSPA9	-0.233836	0.183181	0.999431
ENSG00000151623	NR3C2	0.233714	0.183416	0.999431
ENSG00000198719	DLL1	-0.233646	0.183546	0.999431
ENSG00000091640	SPAG7	0.233626	0.183586	0.999431
ENSG00000126217	MCF2L	0.233588	0.183658	0.999431
ENSG00000087589	CASS4	-0.233569	0.183696	0.999431
ENSG00000143398	PIP5K1A	-0.233546	0.18374	0.999431
ENSG00000166582	CENPV	-0.233543	0.183745	0.999431
ENSG00000163444	TMEM183A	-0.233496	0.183835	0.999431
ENSG00000164332	UBLCP1	0.233472	0.183883	0.999431
ENSG00000147050	KDM6A	-0.233413	0.183996	0.999431
ENSG00000168517	HEXIM2	0.233338	0.184142	0.999431
ENSG00000173542	MOB1B	0.233308	0.1842	0.999431
ENSG00000183258	DDX41	-0.233292	0.18423	0.999431
ENSG00000231312	MAP4K3-DT	0.233181	0.184445	0.999431
ENSG00000247077	PGAM5	-0.233124	0.184555	0.999431
ENSG00000175564	UCP3	-0.233046	0.184707	0.999431
ENSG00000188130	MAPK12	0.233012	0.184772	0.999431
ENSG00000107789	MINPP1	0.232911	0.184969	0.999431
ENSG00000164048	ZNF589	-0.23289	0.185009	0.999431
ENSG00000212907	MT-ND4L	0.23288	0.185029	0.999431
ENSG00000124164	VAPB	-0.23285	0.185087	0.999431
ENSG00000267216	ZNF8-ERVK3-1	0.23277	0.185243	0.999431
ENSG00000115275	MOGS	0.232721	0.185337	0.999431
ENSG00000122299	ZC3H7A	-0.232708	0.185362	0.999431
ENSG00000119650	IFT43	-0.232624	0.185526	0.999431
ENSG00000102699	PARP4	0.232292	0.186173	0.999431
ENSG00000117410	ATP6V0B	-0.232188	0.186375	0.999431
ENSG00000162496	DHRS3	-0.23215	0.18645	0.999431
ENSG00000198270	TMEM116	0.232096	0.186554	0.999431
ENSG00000087303	NID2	-0.232028	0.186687	0.999431
ENSG00000182979	MTA1	-0.232027	0.186688	0.999431
ENSG00000179941	BBS10	0.231992	0.186758	0.999431
ENSG00000132680	KHDC4	0.231943	0.186853	0.999431
ENSG00000172172	MRPL13	-0.231928	0.186882	0.999431
ENSG00000121210	TMEM131L	-0.231905	0.186928	0.999431
ENSG00000106415	GLCCI1	-0.23186	0.187015	0.999431
ENSG00000157823	AP3S2	-0.231809	0.187115	0.999431
ENSG00000125657	TNFSF9	-0.231689	0.187351	0.999431
ENSG00000008853	RHOBTB2	0.231511	0.187699	0.999431
ENSG00000100605	ITPK1	-0.231418	0.187881	0.999431
ENSG00000124370	MCEE	0.231375	0.187966	0.999431
ENSG00000022267	FHL1	-0.231299	0.188114	0.999431
ENSG00000164953	TMEM67	-0.23124	0.188229	0.999431
ENSG00000021300	PLEKHB1	0.231188	0.188332	0.999431
ENSG00000125744	RTN2	-0.231053	0.188598	0.999431
ENSG00000172315	TP53RK	0.231042	0.188619	0.999431
ENSG00000127947	PTPN12	-0.231034	0.188634	0.999431
ENSG00000099849	RASSF7	0.23102	0.188662	0.999431
ENSG00000170837	GPR27	-0.231019	0.188665	0.999431
ENSG00000231177	LINC00852	-0.230963	0.188775	0.999431
ENSG00000173706	HEG1	-0.230899	0.1889	0.999431
ENSG00000197969	VPS13A	0.23086	0.188978	0.999431
ENSG00000176853	FAM91A1	-0.230819	0.189059	0.999431
ENSG00000126106	TMEM53	0.230757	0.189181	0.999431
ENSG00000230982	DSTNP1	0.230701	0.18929	0.999431
ENSG00000116750	UCHL5	0.230693	0.189307	0.999431
ENSG00000137414	FAM8A1	-0.230685	0.189322	0.999431
ENSG00000116544	DLGAP3	-0.23061	0.18947	0.999431
ENSG00000257365	FNTB	-0.230598	0.189494	0.999431
ENSG00000092931	MFSD11	0.230587	0.189516	0.999431
ENSG00000170190	SLC16A5	0.23057	0.18955	0.999431
ENSG00000114737	CISH	0.23049	0.189708	0.999431
ENSG00000141179	PCTP	0.230481	0.189726	0.999431
ENSG00000151117	TMEM86A	-0.230442	0.189801	0.999431
ENSG00000142156	COL6A1	-0.230422	0.189842	0.999431
ENSG00000166405	RIC3	0.23031	0.190063	0.999431
ENSG00000163823	CCR1	0.230263	0.190156	0.999431
ENSG00000102221	JADE3	-0.230133	0.190413	0.999431
ENSG00000167526	RPL13	0.230124	0.190431	0.999431
ENSG00000183087	GAS6	0.230123	0.190432	0.999431
ENSG00000113119	TMCO6	-0.230055	0.190568	0.999431
ENSG00000171735	CAMTA1	0.230052	0.190573	0.999431
ENSG00000173846	PLK3	-0.230021	0.190635	0.999431
ENSG00000272145	NFYC-AS1	0.23002	0.190637	0.999431
ENSG00000183864	TOB2	-0.22996	0.190756	0.999431
ENSG00000186532	SMYD4	0.229836	0.191003	0.999431
ENSG00000167555	ZNF528	0.229723	0.191227	0.999431
ENSG00000101146	RAE1	-0.229697	0.191278	0.999431
ENSG00000221968	FADS3	0.229653	0.191365	0.999431
ENSG00000079385	CEACAM1	-0.229645	0.191381	0.999431
ENSG00000175106	TVP23C	0.229625	0.191422	0.999431
ENSG00000161016	RPL8	-0.229508	0.191654	0.999431
ENSG00000133401	PDZD2	0.229395	0.191878	0.999431
ENSG00000172785	CBWD1	-0.229393	0.191883	0.999431
ENSG00000242125	SNHG3	-0.229393	0.191883	0.999431
ENSG00000095951	HIVEP1	-0.229337	0.191993	0.999431
ENSG00000197355	UAP1L1	0.229305	0.192058	0.999431
ENSG00000174125	TLR1	0.229163	0.192339	0.999431
ENSG00000021355	SERPINB1	0.22915	0.192367	0.999431
ENSG00000197302	ZNF720	0.229063	0.19254	0.999431
ENSG00000169223	LMAN2	0.228999	0.192668	0.999431
ENSG00000262814	MRPL12	0.228957	0.192752	0.999431
ENSG00000127951	FGL2	0.228945	0.192776	0.999431
ENSG00000100983	GSS	0.228864	0.192938	0.999431
ENSG00000273117	INSIG1-DT	-0.228846	0.192973	0.999431
ENSG00000120451	SNX19	0.228776	0.193113	0.999431
ENSG00000117411	B4GALT2	-0.228737	0.193192	0.999431
ENSG00000257135	ODC1-DT	0.228723	0.193219	0.999431
ENSG00000100731	PCNX1	-0.228713	0.19324	0.999431
ENSG00000248508	SRP14-AS1	0.228706	0.193253	0.999431
ENSG00000166503	HDGFL3	0.228675	0.193316	0.999431
ENSG00000164211	STARD4	-0.22867	0.193326	0.999431
ENSG00000164484	TMEM200A	0.228564	0.193536	0.999431
ENSG00000168214	RBPJ	-0.228458	0.19375	0.999431
ENSG00000082458	DLG3	-0.228447	0.193772	0.999431
ENSG00000141524	TMC6	0.228364	0.193938	0.999431
ENSG00000110367	DDX6	0.22834	0.193986	0.999431
ENSG00000090372	STRN4	-0.228193	0.194282	0.999431
ENSG00000082512	TRAF5	0.22805	0.194569	0.999431
ENSG00000107643	MAPK8	-0.228047	0.194574	0.999431
ENSG00000183604	SMG1P5	0.227951	0.194768	0.999431
ENSG00000108786	HSD17B1	0.227938	0.194794	0.999431
ENSG00000267046	E2F3P1	0.227936	0.194798	0.999431
ENSG00000087502	ERGIC2	0.227907	0.194855	0.999431
ENSG00000143499	SMYD2	0.227876	0.194918	0.999431
ENSG00000137776	SLTM	-0.227852	0.194967	0.999431
ENSG00000152484	USP12	-0.227823	0.195026	0.999431
ENSG00000185728	YTHDF3	-0.227807	0.195057	0.999431
ENSG00000167491	GATAD2A	-0.227806	0.195059	0.999431
ENSG00000123179	EBPL	0.227697	0.195279	0.999431
ENSG00000175701	MTLN	0.227658	0.195359	0.999431
ENSG00000129925	PGAP6	-0.227631	0.195411	0.999431
ENSG00000136813	ECPAS	0.227626	0.195422	0.999431
ENSG00000165714	BORCS5	0.227588	0.195499	0.999431
ENSG00000237190	CDKN2AIPNL	-0.227507	0.195663	0.999431
ENSG00000136628	EPRS1	0.227471	0.195735	0.999431
ENSG00000151136	BTBD11	-0.227368	0.195943	0.999431
ENSG00000116273	PHF13	-0.227345	0.195989	0.999431
ENSG00000197943	PLCG2	0.227214	0.196254	0.999431
ENSG00000227500	SCAMP4	-0.227149	0.196386	0.999431
ENSG00000150907	FOXO1	-0.226996	0.196696	0.999431
ENSG00000231607	DLEU2	0.226896	0.196898	0.999431
ENSG00000185220	PGBD2	0.226874	0.196943	0.999431
ENSG00000129255	MPDU1	0.226821	0.197049	0.999431
ENSG00000137831	UACA	-0.226564	0.197572	0.999431
ENSG00000197859	ADAMTSL2	-0.22656	0.197581	0.999431
ENSG00000104613	INTS10	0.226513	0.197676	0.999431
ENSG00000065978	YBX1	-0.226484	0.197735	0.999431
ENSG00000128272	ATF4	-0.226451	0.197802	0.999431
ENSG00000106404	CLDN15	-0.226419	0.197867	0.999431
ENSG00000245954	LINC02273	0.226269	0.19817	0.999431
ENSG00000178605	GTPBP6	-0.226231	0.198248	0.999431
ENSG00000151239	TWF1	-0.226194	0.198324	0.999431
ENSG00000198467	TPM2	-0.226192	0.198329	0.999431
ENSG00000144597	EAF1	-0.226174	0.198366	0.999431
ENSG00000005238	FAM214B	-0.226067	0.198583	0.999431
ENSG00000205784	ARRDC5	0.226048	0.198621	0.999431
ENSG00000025434	NR1H3	0.226043	0.198632	0.999431
ENSG00000196227	FAM217B	0.22602	0.19868	0.999431
ENSG00000111196	MAGOHB	0.225915	0.198894	0.999431
ENSG00000196914	ARHGEF12	0.225908	0.198908	0.999431
ENSG00000065413	ANKRD44	0.225905	0.198914	0.999431
ENSG00000151490	PTPRO	0.2259	0.198924	0.999431
ENSG00000110536	PTPMT1	0.225885	0.198954	0.999431
ENSG00000137171	KLC4	-0.225807	0.199114	0.999431
ENSG00000167969	ECI1	-0.225777	0.199174	0.999431
ENSG00000088854	C20orf194	0.225725	0.199282	0.999431
ENSG00000104093	DMXL2	0.225699	0.199334	0.999431
ENSG00000143476	DTL	-0.225695	0.199342	0.999431
ENSG00000072134	EPN2	-0.225652	0.19943	0.999431
ENSG00000159788	RGS12	-0.225652	0.199431	0.999431
ENSG00000101966	XIAP	0.225632	0.199472	0.999431
ENSG00000143382	ADAMTSL4	0.225593	0.199551	0.999431
ENSG00000113070	HBEGF	-0.225563	0.199613	0.999431
ENSG00000183662	TAFA1	0.225546	0.199646	0.999431
ENSG00000261236	BOP1	-0.225447	0.19985	0.999431
ENSG00000170275	CRTAP	0.225355	0.200039	0.999431
ENSG00000179387	ELMOD2	0.225234	0.200287	0.999431
ENSG00000104853	CLPTM1	-0.225203	0.20035	0.999431
ENSG00000170949	ZNF160	0.225186	0.200386	0.999431
ENSG00000011258	MBTD1	-0.225123	0.200514	0.999431
ENSG00000102878	HSF4	0.225089	0.200583	0.999431
ENSG00000182208	MOB2	0.225046	0.200671	0.999431
ENSG00000073111	MCM2	-0.225044	0.200676	0.999431
ENSG00000125510	OPRL1	0.225042	0.200681	0.999431
ENSG00000160766	GBAP1	0.224896	0.200981	0.999431
ENSG00000139323	POC1B	0.224754	0.201273	0.999431
ENSG00000172530	BANP	0.224593	0.201603	0.999431
ENSG00000134352	IL6ST	-0.224575	0.201642	0.999431
ENSG00000081148	IMPG2	-0.224574	0.201642	0.999431
ENSG00000126522	ASL	0.224529	0.201737	0.999431
ENSG00000138119	MYOF	0.224527	0.201739	0.999431
ENSG00000174137	FAM53A	-0.22448	0.201836	0.999431
ENSG00000187735	TCEA1	-0.224291	0.202228	0.999431
ENSG00000204642	HLA-F	0.224209	0.202396	0.999431
ENSG00000057252	SOAT1	0.224188	0.20244	0.999431
ENSG00000177556	ATOX1	0.224182	0.202451	0.999431
ENSG00000100227	POLDIP3	-0.224178	0.20246	0.999431
ENSG00000090263	MRPS33	0.224169	0.202478	0.999431
ENSG00000267419	ZNF56	0.224114	0.202592	0.999431
ENSG00000059769	DNAJC25	-0.224058	0.202709	0.999431
ENSG00000013288	MAN2B2	0.223971	0.202889	0.999431
ENSG00000070404	FSTL3	0.223944	0.202944	0.999431
ENSG00000181284	TMEM102	0.223785	0.203274	0.999431
ENSG00000135622	SEMA4F	0.223765	0.203316	0.999431
ENSG00000177169	ULK1	-0.223757	0.203331	0.999431
ENSG00000135905	DOCK10	0.223737	0.203374	0.999431
ENSG00000165572	KBTBD6	-0.223729	0.20339	0.999431
ENSG00000040608	RTN4R	0.223701	0.203448	0.999431
ENSG00000167286	CD3D	0.223695	0.203459	0.999431
ENSG00000041353	RAB27B	0.223666	0.203519	0.999431
ENSG00000183813	CCR4	-0.223654	0.203545	0.999431
ENSG00000144959	NCEH1	0.223589	0.203681	0.999431
ENSG00000116337	AMPD2	-0.223439	0.203992	0.999431
ENSG00000205937	RNPS1	-0.223358	0.204159	0.999431
ENSG00000146830	GIGYF1	-0.223358	0.20416	0.999431
ENSG00000196345	ZKSCAN7	0.223334	0.204211	0.999431
ENSG00000122877	EGR2	-0.223297	0.204287	0.999431
ENSG00000154978	VOPP1	-0.223287	0.204307	0.999431
ENSG00000092330	TINF2	0.223241	0.204404	0.999431
ENSG00000269743	SLC25A53	0.223206	0.204476	0.999431
ENSG00000030419	IKZF2	-0.223168	0.204555	0.999431
ENSG00000162430	SELENON	-0.223167	0.204556	0.999431
ENSG00000197696	NMB	-0.223133	0.204628	0.999431
ENSG00000134686	PHC2	-0.223061	0.204778	0.999431
ENSG00000237296	SMG1P1	0.223027	0.204848	0.999431
ENSG00000137501	SYTL2	-0.222983	0.204941	0.999431
ENSG00000132394	EEFSEC	-0.222946	0.205018	0.999431
ENSG00000119682	AREL1	-0.222922	0.205068	0.999431
ENSG00000089057	SLC23A2	-0.222859	0.205198	0.999431
ENSG00000197147	LRRC8B	-0.222858	0.205201	0.999431
ENSG00000020129	NCDN	0.222671	0.205592	0.999431
ENSG00000198590	C3orf35	-0.222667	0.2056	0.999431
ENSG00000171757	LRRC34	-0.222508	0.205931	0.999431
ENSG00000165916	PSMC3	0.222476	0.205998	0.999431
ENSG00000156136	DCK	0.222446	0.206062	0.999431
ENSG00000005339	CREBBP	-0.222445	0.206065	0.999431
ENSG00000078142	PIK3C3	0.222413	0.206131	0.999431
ENSG00000197603	CPLANE1	0.222407	0.206144	0.999431
ENSG00000212127	TAS2R14	0.22239	0.206179	0.999431
ENSG00000144445	KANSL1L	0.222241	0.20649	0.999431
ENSG00000184857	TMEM186	0.222213	0.206549	0.999431
ENSG00000136541	ERMN	-0.222182	0.206615	0.999431
ENSG00000198453	ZNF568	0.222089	0.206808	0.999431
ENSG00000101266	CSNK2A1	-0.222013	0.206968	0.999431
ENSG00000163840	DTX3L	0.222011	0.206973	0.999431
ENSG00000050748	MAPK9	-0.221964	0.207071	0.999431
ENSG00000126264	HCST	0.221952	0.207096	0.999431
ENSG00000167981	ZNF597	-0.221904	0.207198	0.999431
ENSG00000260565	ERVK13-1	0.221833	0.207347	0.999431
ENSG00000033011	ALG1	0.22177	0.207479	0.999431
ENSG00000086475	SEPHS1	-0.22167	0.20769	0.999431
ENSG00000164620	RELL2	0.221512	0.208021	0.999431
ENSG00000101544	ADNP2	-0.22144	0.208174	0.999431
ENSG00000105926	MPP6	0.221417	0.208222	0.999431
ENSG00000130005	GAMT	-0.221301	0.208467	0.999431
ENSG00000145348	TBCK	0.22126	0.208552	0.999431
ENSG00000137563	GGH	-0.221141	0.208803	0.999431
ENSG00000213658	LAT	-0.221057	0.208981	0.999431
ENSG00000135631	RAB11FIP5	-0.221025	0.209048	0.999431
ENSG00000168556	ING2	-0.220907	0.209299	0.999431
ENSG00000110848	CD69	-0.220892	0.20933	0.999431
ENSG00000142173	COL6A2	-0.220812	0.209499	0.999431
ENSG00000178177	LCORL	0.220797	0.20953	0.999431
ENSG00000198168	SVIP	0.220731	0.20967	0.999431
ENSG00000233527	ZNF529-AS1	0.22071	0.209714	0.999431
ENSG00000100425	BRD1	-0.220625	0.209895	0.999431
ENSG00000132275	RRP8	0.220607	0.209933	0.999431
ENSG00000164251	F2RL1	-0.220569	0.210013	0.999431
ENSG00000119812	FAM98A	0.220562	0.210029	0.999431
ENSG00000125319	HROB	-0.220544	0.210067	0.999431
ENSG00000165168	CYBB	0.220433	0.210302	0.999431
ENSG00000108384	RAD51C	0.22041	0.21035	0.999431
ENSG00000087903	RFX2	-0.220399	0.210375	0.999431
ENSG00000198105	ZNF248	0.220352	0.210475	0.999431
ENSG00000269858	EGLN2	-0.220331	0.210519	0.999431
ENSG00000157036	EXOG	0.220297	0.21059	0.999431
ENSG00000197982	C1orf122	-0.220238	0.210716	0.999431
ENSG00000010219	DYRK4	0.22006	0.211094	0.999431
ENSG00000008513	ST3GAL1	-0.219952	0.211325	0.999431
ENSG00000105993	DNAJB6	-0.219925	0.211381	0.999431
ENSG00000184076	UQCR10	0.219923	0.211385	0.999431
ENSG00000100219	XBP1	0.219922	0.211389	0.999431
ENSG00000205978	NYNRIN	0.219921	0.211389	0.999431
ENSG00000049192	ADAMTS6	0.219913	0.211407	0.999431
ENSG00000247315	ZCCHC3	-0.219906	0.211423	0.999431
ENSG00000120539	MASTL	-0.219901	0.211433	0.999431
ENSG00000198146	ZNF770	0.219873	0.211493	0.999431
ENSG00000116138	DNAJC16	0.21986	0.211521	0.999431
ENSG00000184068	SREBF2-AS1	-0.21985	0.211542	0.999431
ENSG00000066739	ATG2B	-0.219822	0.2116	0.999431
ENSG00000111667	USP5	0.219748	0.211758	0.999431
ENSG00000111361	EIF2B1	0.21961	0.212054	0.999431
ENSG00000155621	C9orf85	0.219547	0.212187	0.999431
ENSG00000184319	RPL23AP82	0.219429	0.21244	0.999431
ENSG00000155016	CYP2U1	0.219325	0.212661	0.999431
ENSG00000165244	ZNF367	-0.219309	0.212695	0.999431
ENSG00000066084	DIP2B	0.219296	0.212723	0.999431
ENSG00000078668	VDAC3	0.219258	0.212805	0.999431
ENSG00000123352	SPATS2	-0.219224	0.212879	0.999431
ENSG00000023572	GLRX2	0.219202	0.212926	0.999431
ENSG00000157593	SLC35B2	-0.219163	0.213008	0.999431
ENSG00000206561	COLQ	-0.219141	0.213054	0.999431
ENSG00000185716	MOSMO	0.21909	0.213165	0.999431
ENSG00000250299	MRPS31P4	0.219053	0.213245	0.999431
ENSG00000114316	USP4	0.219035	0.213282	0.999431
ENSG00000170469	SPATA24	0.219007	0.213341	0.999431
ENSG00000164032	H2AZ1	-0.218959	0.213444	0.999431
ENSG00000155868	MED7	0.218958	0.213447	0.999431
ENSG00000112742	TTK	-0.21895	0.213464	0.999431
ENSG00000156970	BUB1B	-0.218924	0.213521	0.999431
ENSG00000214022	REPIN1	0.218859	0.21366	0.999431
ENSG00000205309	NT5M	-0.21885	0.21368	0.999431
ENSG00000189180	ZNF33A	0.218817	0.213749	0.999431
ENSG00000170248	PDCD6IP	0.218732	0.213931	0.999431
ENSG00000142327	RNPEPL1	0.218708	0.213983	0.999431
ENSG00000166441	RPL27A	0.218644	0.214121	0.999431
ENSG00000133103	COG6	0.218638	0.214134	0.999431
ENSG00000147421	HMBOX1	0.218624	0.214164	0.999431
ENSG00000130725	UBE2M	-0.218571	0.214277	0.999431
ENSG00000147684	NDUFB9	-0.218547	0.21433	0.999431
ENSG00000092853	CLSPN	-0.218536	0.214352	0.999431
ENSG00000106991	ENG	0.218491	0.214451	0.999431
ENSG00000233369	GTF2IP4	-0.218488	0.214456	0.999431
ENSG00000137338	PGBD1	-0.218334	0.214788	0.999431
ENSG00000108774	RAB5C	-0.218319	0.21482	0.999431
ENSG00000156395	SORCS3	-0.218317	0.214824	0.999431
ENSG00000136051	WASHC4	0.2183	0.214861	0.999431
ENSG00000093167	LRRFIP2	-0.218188	0.215102	0.999431
ENSG00000176595	KBTBD11	0.218171	0.215138	0.999431
ENSG00000137269	LRRC1	0.21817	0.215142	0.999431
ENSG00000104142	VPS18	0.218156	0.215171	0.999431
ENSG00000171448	ZBTB26	0.21811	0.215271	0.999431
ENSG00000167842	MIS12	0.218091	0.215311	0.999431
ENSG00000142632	ARHGEF19	0.218034	0.215434	0.999431
ENSG00000173914	RBM4B	0.218022	0.215459	0.999431
ENSG00000099282	TSPAN15	-0.217992	0.215524	0.999431
ENSG00000204272	NBDY	-0.217982	0.215546	0.999431
ENSG00000083535	PIBF1	0.217841	0.215852	0.999431
ENSG00000164300	SERINC5	0.217834	0.215865	0.999431
ENSG00000143387	CTSK	-0.217773	0.215999	0.999431
ENSG00000175899	A2M	0.217756	0.216034	0.999431
ENSG00000140280	LYSMD2	0.217751	0.216044	0.999431
ENSG00000107614	TRDMT1	0.217725	0.2161	0.999431
ENSG00000087087	SRRT	-0.217725	0.216102	0.999431
ENSG00000038002	AGA	0.217671	0.216219	0.999431
ENSG00000177479	ARIH2	-0.217663	0.216235	0.999431
ENSG00000214174	AMZ2P1	-0.21766	0.216241	0.999431
ENSG00000181315	ZNF322	0.217539	0.216504	0.999431
ENSG00000151779	NBAS	0.217483	0.216626	0.999431
ENSG00000089195	TRMT6	-0.217391	0.216823	0.999431
ENSG00000188603	CLN3	-0.217354	0.216903	0.999431
ENSG00000110063	DCPS	0.217351	0.216911	0.999431
ENSG00000167220	HDHD2	0.217327	0.216962	0.999431
ENSG00000160948	VPS28	-0.21731	0.216999	0.999431
ENSG00000100916	BRMS1L	-0.217266	0.217096	0.999431
ENSG00000110768	GTF2H1	0.217231	0.217171	0.999431
ENSG00000137713	PPP2R1B	0.217171	0.2173	0.999431
ENSG00000079462	PAFAH1B3	-0.217165	0.217313	0.999431
ENSG00000135315	CEP162	0.217126	0.217398	0.999431
ENSG00000164764	SBSPON	-0.216989	0.217697	0.999431
ENSG00000141526	SLC16A3	0.216987	0.2177	0.999431
ENSG00000084693	AGBL5	-0.216938	0.217806	0.999431
ENSG00000156127	BATF	-0.216872	0.21795	0.999431
ENSG00000196850	PPTC7	-0.216787	0.218134	0.999431
ENSG00000166228	PCBD1	0.216768	0.218177	0.999431
ENSG00000139508	SLC46A3	0.216747	0.218222	0.999431
ENSG00000106144	CASP2	-0.216732	0.218256	0.999431
ENSG00000032219	ARID4A	-0.216627	0.218483	0.999431
ENSG00000089902	RCOR1	-0.216588	0.218569	0.999431
ENSG00000189159	JPT1	0.216586	0.218572	0.999431
ENSG00000162576	MXRA8	-0.216479	0.218806	0.999431
ENSG00000137970	RPL7P9	-0.216421	0.218933	0.999431
ENSG00000105866	SP4	0.216414	0.218947	0.999431
ENSG00000087053	MTMR2	0.216368	0.219049	0.999431
ENSG00000157106	SMG1	0.21636	0.219066	0.999431
ENSG00000126945	HNRNPH2	-0.216287	0.219226	0.999431
ENSG00000141741	MIEN1	-0.216256	0.219293	0.999431
ENSG00000224877	NDUFAF8	0.216247	0.219313	0.999431
ENSG00000105402	NAPA	-0.216199	0.219417	0.999431
ENSG00000168297	PXK	-0.216169	0.219482	0.999431
ENSG00000164902	PHAX	0.21616	0.219502	0.999431
ENSG00000143889	HNRNPLL	-0.216158	0.219507	0.999431
ENSG00000144802	NFKBIZ	-0.216094	0.219646	0.999431
ENSG00000156639	ZFAND3	-0.216064	0.219712	0.999431
ENSG00000144152	FBLN7	-0.216053	0.219735	0.999431
ENSG00000155957	TMBIM4	0.216033	0.219779	0.999431
ENSG00000136059	VILL	0.216029	0.219788	0.999431
ENSG00000186020	ZNF529	0.215975	0.219906	0.999431
ENSG00000168818	STX18	-0.215916	0.220035	0.999431
ENSG00000160741	CRTC2	-0.21591	0.22005	0.999431
ENSG00000237649	KIFC1	-0.215858	0.220163	0.999431
ENSG00000050438	SLC4A8	0.215847	0.220187	0.999431
ENSG00000160446	ZDHHC12	0.215836	0.220211	0.999431
ENSG00000116985	BMP8B	-0.215825	0.220234	0.999431
ENSG00000177917	ARL6IP6	-0.215794	0.220302	0.999431
ENSG00000125445	MRPS7	0.215787	0.220319	0.999431
ENSG00000169955	ZNF747	0.21576	0.220377	0.999431
ENSG00000185024	BRF1	-0.215735	0.220431	0.999431
ENSG00000185432	METTL7A	0.21573	0.220443	0.999431
ENSG00000083123	BCKDHB	0.215652	0.220614	0.999431
ENSG00000166501	PRKCB	0.215545	0.220848	0.999431
ENSG00000102893	PHKB	0.215522	0.220899	0.999431
ENSG00000166896	ATP23	-0.215475	0.221001	0.999431
ENSG00000183735	TBK1	0.215453	0.221051	0.999431
ENSG00000181004	BBS12	0.215401	0.221165	0.999431
ENSG00000027001	MIPEP	0.215346	0.221286	0.999431
ENSG00000162542	TMCO4	0.21534	0.221299	0.999431
ENSG00000121152	NCAPH	-0.215336	0.221306	0.999431
ENSG00000138623	SEMA7A	-0.215281	0.221429	0.999431
ENSG00000175048	ZDHHC14	-0.215232	0.221536	0.999431
ENSG00000254685	FPGT	0.215214	0.221575	0.999431
ENSG00000285053	TBCE	-0.215197	0.221612	0.999431
ENSG00000116514	RNF19B	-0.215112	0.221799	0.999431
ENSG00000099899	TRMT2A	0.215043	0.221952	0.999431
ENSG00000130758	MAP3K10	-0.215015	0.222012	0.999431
ENSG00000178695	KCTD12	0.214983	0.222084	0.999431
ENSG00000108344	PSMD3	-0.214874	0.222324	0.999431
ENSG00000039319	ZFYVE16	0.214865	0.222344	0.999431
ENSG00000123143	PKN1	-0.214849	0.222379	0.999431
ENSG00000123836	PFKFB2	-0.214846	0.222385	0.999431
ENSG00000159921	GNE	-0.21476	0.222576	0.999431
ENSG00000132205	EMILIN2	0.214756	0.222584	0.999431
ENSG00000119729	RHOQ	0.214755	0.222586	0.999431
ENSG00000154127	UBASH3B	-0.214648	0.222823	0.999431
ENSG00000122490	SLC66A2	-0.214642	0.222836	0.999431
ENSG00000138030	KHK	0.214536	0.223069	0.999431
ENSG00000203739	PRDX6-AS1	0.214508	0.223131	0.999431
ENSG00000123411	IKZF4	-0.2145	0.223149	0.999431
ENSG00000105245	NUMBL	-0.21449	0.22317	0.999431
ENSG00000132017	DCAF15	-0.214475	0.223204	0.999431
ENSG00000136100	VPS36	0.214451	0.223259	0.999431
ENSG00000164494	PDSS2	0.214392	0.223388	0.999431
ENSG00000241852	C8orf58	0.214377	0.223422	0.999431
ENSG00000132881	CPLANE2	0.214204	0.223804	0.999431
ENSG00000185344	ATP6V0A2	0.214197	0.223819	0.999431
ENSG00000198554	WDHD1	-0.214184	0.223848	0.999431
ENSG00000136485	DCAF7	0.214139	0.223947	0.999431
ENSG00000131067	GGT7	-0.214117	0.223997	0.999431
ENSG00000176208	ATAD5	-0.214092	0.224053	0.999431
ENSG00000165675	ENOX2	0.214006	0.224242	0.999431
ENSG00000138073	PREB	0.214006	0.224243	0.999431
ENSG00000260233	ZNRD2-AS1	0.213943	0.224383	0.999431
ENSG00000177646	ACAD9	0.213906	0.224464	0.999431
ENSG00000114544	SLC41A3	-0.213841	0.224608	0.999431
ENSG00000196329	GIMAP5	0.21379	0.224721	0.999431
ENSG00000178988	MRFAP1L1	0.213679	0.224967	0.999431
ENSG00000156162	DPY19L4	-0.213558	0.225238	0.999431
ENSG00000168016	TRANK1	0.213557	0.225239	0.999431
ENSG00000136040	PLXNC1	0.213546	0.225264	0.999431
ENSG00000081014	AP4E1	-0.213414	0.225558	0.999431
ENSG00000005513	SOX8	-0.213306	0.225798	0.999431
ENSG00000213551	DNAJC9	-0.213248	0.225928	0.999431
ENSG00000115694	STK25	0.213195	0.226046	0.999431
ENSG00000224870	MRPL20-AS1	0.213173	0.226095	0.999431
ENSG00000089916	GPATCH2L	-0.213172	0.226095	0.999431
ENSG00000122958	VPS26A	-0.213123	0.226205	0.999431
ENSG00000164167	LSM6	0.213118	0.226218	0.999431
ENSG00000135519	KCNH3	-0.213118	0.226218	0.999431
ENSG00000163539	CLASP2	0.213029	0.226416	0.999431
ENSG00000141232	TOB1	-0.213028	0.226417	0.999431
ENSG00000226328	NUP50-DT	-0.213018	0.22644	0.999431
ENSG00000247240	UBL7-AS1	0.213015	0.226447	0.999431
ENSG00000196511	TPK1	0.212927	0.226642	0.999431
ENSG00000175707	KDF1	-0.212882	0.226744	0.999431
ENSG00000036257	CUL3	0.212881	0.226746	0.999431
ENSG00000215067	ALOX12-AS1	0.21287	0.226769	0.999431
ENSG00000108055	SMC3	-0.212836	0.226845	0.999431
ENSG00000125630	POLR1B	0.212789	0.226952	0.999431
ENSG00000130741	EIF2S3	0.212766	0.227003	0.999431
ENSG00000196453	ZNF777	0.21275	0.227039	0.999431
ENSG00000074201	CLNS1A	0.212741	0.227059	0.999431
ENSG00000112977	DAP	-0.212674	0.227207	0.999431
ENSG00000166797	CIAO2A	0.212563	0.227457	0.999431
ENSG00000151687	ANKAR	0.212555	0.227476	0.999431
ENSG00000122550	KLHL7	0.21251	0.227576	0.999431
ENSG00000141452	RMC1	-0.212506	0.227585	0.999431
ENSG00000006015	REX1BD	0.212444	0.227724	0.999431
ENSG00000004700	RECQL	0.212438	0.227737	0.999431
ENSG00000198925	ATG9A	-0.212376	0.227877	0.999431
ENSG00000038427	VCAN	0.212341	0.227953	0.999431
ENSG00000180011	ZADH2	0.212338	0.227962	0.999431
ENSG00000143793	C1orf35	-0.21233	0.227978	0.999431
ENSG00000241258	CRCP	-0.212326	0.227988	0.999431
ENSG00000143363	PRUNE1	-0.212295	0.228056	0.999431
ENSG00000133477	FAM83F	-0.212255	0.228147	0.999431
ENSG00000231551	PDE4DIPP6	0.212232	0.228199	0.999431
ENSG00000179627	ZBTB42	0.212231	0.2282	0.999431
ENSG00000197077	KIAA1671	0.212222	0.228221	0.999431
ENSG00000114982	KANSL3	-0.212142	0.228401	0.999431
ENSG00000136098	NEK3	0.212107	0.228479	0.999431
ENSG00000181789	COPG1	0.212068	0.228567	0.999431
ENSG00000071575	TRIB2	-0.212012	0.228692	0.999431
ENSG00000153574	RPIA	-0.212001	0.228718	0.999431
ENSG00000198712	MT-CO2	0.211915	0.22891	0.999431
ENSG00000176024	ZNF613	0.211879	0.228991	0.999431
ENSG00000117543	DPH5	0.211817	0.22913	0.999431
ENSG00000166321	NUDT13	0.211798	0.229173	0.999431
ENSG00000237037	NDUFA6-DT	-0.211726	0.229336	0.999431
ENSG00000168421	RHOH	0.211717	0.229356	0.999431
ENSG00000151914	DST	0.211669	0.229464	0.999431
ENSG00000163728	TTC14	0.211537	0.229762	0.999431
ENSG00000137502	RAB30	-0.211535	0.229765	0.999431
ENSG00000180626	ZNF594	0.211446	0.229966	0.999431
ENSG00000001630	CYP51A1	-0.211418	0.23003	0.999431
ENSG00000172269	DPAGT1	0.211409	0.23005	0.999431
ENSG00000272391	POM121C	-0.211404	0.23006	0.999431
ENSG00000228649	SNHG26	0.211395	0.230082	0.999431
ENSG00000178202	POGLUT3	0.211379	0.230117	0.999431
ENSG00000114735	HEMK1	0.21137	0.230138	0.999431
ENSG00000198646	NCOA6	-0.211322	0.230247	0.999431
ENSG00000114209	PDCD10	0.211297	0.230302	0.999431
ENSG00000130803	ZNF317	-0.211293	0.230311	0.999431
ENSG00000233806	LINC01237	0.2112	0.230522	0.999431
ENSG00000021776	AQR	0.211117	0.23071	0.999431
ENSG00000138801	PAPSS1	0.211025	0.230917	0.999431
ENSG00000183808	RBM12B	0.210964	0.231056	0.999431
ENSG00000143575	HAX1	0.21096	0.231063	0.999431
ENSG00000178691	SUZ12	-0.210845	0.231324	0.999431
ENSG00000158195	WASF2	-0.21084	0.231336	0.999431
ENSG00000183161	FANCF	0.210836	0.231346	0.999431
[truncated: 9,829 more rows]

## Sheet: Cladribine
Gene_ID	Gene_Name	Corr	Pvalue	Padj
ENSG00000101347	SAMHD1	-0.687071	7.19323e-06	0.0531498
ENSG00000167881	SRP68	0.681833	8.98712e-06	0.0531498
ENSG00000120992	LYPLA1	-0.635106	5.46089e-05	0.215305
ENSG00000169139	UBE2V2	-0.61583	0.000105747	0.312693
ENSG00000153310	CYRIB	-0.603075	0.00015998	0.378449
ENSG00000142655	PEX14	0.596391	0.000197364	0.389071
ENSG00000155099	PIP4P2	-0.582484	0.000301101	0.44299
ENSG00000162980	ARL5A	-0.577646	0.000347225	0.44299
ENSG00000158941	CCAR2	0.572561	0.000402374	0.44299
ENSG00000112425	EPM2A	-0.56744	0.00046565	0.44299
ENSG00000126858	RHOT1	-0.567294	0.000467584	0.44299
ENSG00000173273	TNKS	0.566593	0.000476928	0.44299
ENSG00000132964	CDK8	-0.561442	0.000550879	0.44299
ENSG00000157593	SLC35B2	-0.561303	0.000553007	0.44299
ENSG00000078674	PCM1	0.560735	0.000561789	0.44299
ENSG00000100982	PCIF1	0.55526	0.000652913	0.445371
ENSG00000221914	PPP2R2A	0.55125	0.000727725	0.445371
ENSG00000166685	COG1	0.551097	0.000730725	0.445371
ENSG00000176148	TCP11L1	0.541603	0.000939533	0.445371
ENSG00000221968	FADS3	0.540895	0.000957034	0.445371
ENSG00000175931	UBE2O	0.539292	0.000997692	0.445371
ENSG00000134291	TMEM106C	-0.537576	0.00104292	0.445371
ENSG00000081148	IMPG2	-0.536464	0.00107318	0.445371
ENSG00000171208	NETO2	-0.536332	0.00107682	0.445371
ENSG00000132640	BTBD3	-0.535262	0.00110676	0.445371
ENSG00000152642	GPD1L	-0.530835	0.00123853	0.445371
ENSG00000100325	ASCC2	0.530619	0.00124528	0.445371
ENSG00000132846	ZBED3	0.529782	0.00127182	0.445371
ENSG00000151690	MFSD6	0.52875	0.00130521	0.445371
ENSG00000147592	LACTB2	-0.522991	0.00150611	0.445371
ENSG00000132478	UNK	0.521885	0.00154762	0.445371
ENSG00000173457	PPP1R14B	-0.520815	0.00158877	0.445371
ENSG00000147316	MCPH1	0.520348	0.00160702	0.445371
ENSG00000130227	XPO7	0.520095	0.00161697	0.445371
ENSG00000253738	OTUD6B-AS1	-0.519835	0.00162729	0.445371
ENSG00000155959	VBP1	-0.519749	0.00163071	0.445371
ENSG00000104343	UBE2W	-0.519209	0.00165231	0.445371
ENSG00000269743	SLC25A53	0.518789	0.00166931	0.445371
ENSG00000196950	SLC39A10	-0.518591	0.00167735	0.445371
ENSG00000175106	TVP23C	0.517758	0.00171163	0.445371
ENSG00000104714	ERICH1	0.517652	0.00171601	0.445371
ENSG00000021762	OSBPL5	0.517345	0.00172885	0.445371
ENSG00000163918	RFC4	-0.516098	0.00178176	0.445371
ENSG00000120896	SORBS3	0.515316	0.00181565	0.445371
ENSG00000175806	MSRA	0.514811	0.00183784	0.445371
ENSG00000109917	ZPR1	0.513743	0.00188554	0.445371
ENSG00000198824	CHAMP1	0.512484	0.00194319	0.445371
ENSG00000204822	MRPL53	-0.512102	0.00196095	0.445371
ENSG00000176390	CRLF3	-0.511685	0.00198055	0.445371
ENSG00000185485	SDHAP1	0.511634	0.00198296	0.445371
ENSG00000106991	ENG	0.509882	0.0020672	0.445371
ENSG00000100296	THOC5	0.509704	0.00207589	0.445371
ENSG00000171862	PTEN	-0.509426	0.00208961	0.445371
ENSG00000079263	SP140	0.50928	0.00209684	0.445371
ENSG00000162694	EXTL2	-0.508726	0.00212442	0.445371
ENSG00000164919	COX6C	-0.508328	0.00214448	0.445371
ENSG00000232160	RAP2C-AS1	0.50666	0.00223028	0.445371
ENSG00000170085	SIMC1	0.505689	0.00228157	0.445371
ENSG00000120685	PROSER1	0.505355	0.00229942	0.445371
ENSG00000161813	LARP4	-0.505055	0.00231558	0.445371
ENSG00000174231	PRPF8	0.504538	0.00234367	0.445371
ENSG00000152404	CWF19L2	0.504537	0.00234372	0.445371
ENSG00000104756	KCTD9	0.50397	0.00237491	0.445371
ENSG00000116586	LAMTOR2	-0.502089	0.00248083	0.445371
ENSG00000237296	SMG1P1	0.50204	0.00248365	0.445371
ENSG00000248527	MTATP6P1	0.502013	0.00248516	0.445371
ENSG00000140564	FURIN	0.500522	0.00257215	0.447064
ENSG00000183691	NOG	-0.500432	0.0025775	0.447064
ENSG00000147144	CCDC120	0.499673	0.00262288	0.447064
ENSG00000184719	RNLS	-0.499171	0.00265329	0.447064
ENSG00000175826	CTDNEP1	0.498281	0.0027079	0.447064
ENSG00000182010	RTKN2	-0.498064	0.00272139	0.447064
ENSG00000062725	APPBP2	-0.496602	0.00281366	0.455891
ENSG00000149577	SIDT2	0.495872	0.00286076	0.457257
ENSG00000162639	HENMT1	-0.494956	0.00292079	0.459278
ENSG00000187735	TCEA1	-0.4945	0.00295106	0.459278
ENSG00000110651	CD81	0.492882	0.00306079	0.469293
ENSG00000196636	SDHAF3	-0.491584	0.00315133	0.469293
ENSG00000177917	ARL6IP6	-0.490639	0.00321876	0.469293
ENSG00000120913	PDLIM2	0.489889	0.00327312	0.469293
ENSG00000122557	HERPUD2	0.489604	0.00329399	0.469293
ENSG00000166689	PLEKHA7	0.488649	0.00336475	0.469293
ENSG00000121680	PEX16	0.488543	0.0033727	0.469293
ENSG00000105325	FZR1	0.488415	0.00338228	0.469293
ENSG00000123066	MED13L	0.488296	0.00339119	0.469293
ENSG00000182934	SRPRA	0.488018	0.00341218	0.469293
ENSG00000180957	PITPNB	0.48696	0.0034931	0.470197
ENSG00000167904	TMEM68	-0.486893	0.00349826	0.470197
ENSG00000078061	ARAF	0.4858	0.00358369	0.476269
ENSG00000132541	RIDA	-0.484899	0.00365551	0.477854
ENSG00000160113	NR2F6	-0.484399	0.00369584	0.477854
ENSG00000082212	ME2	-0.483916	0.00373521	0.477854
ENSG00000156162	DPY19L4	-0.483648	0.00375722	0.477854
ENSG00000123612	ACVR1C	0.48233	0.00386701	0.484664
ENSG00000123643	SLC36A1	0.481438	0.00394284	0.484664
ENSG00000168824	NSG1	0.481432	0.00394343	0.484664
ENSG00000186462	NAP1L2	0.481069	0.00397467	0.484664
ENSG00000130695	CEP85	-0.480384	0.00403424	0.486908
ENSG00000174428	GTF2IRD2B	0.479671	0.004097	0.489488
ENSG00000225948	LINC02648	-0.478999	0.00415693	0.491681
ENSG00000188372	ZP3	-0.477444	0.00429864	0.502839
ENSG00000171148	TADA3	-0.476867	0.00435226	0.502839
ENSG00000117632	STMN1	-0.476583	0.0043788	0.502839
ENSG00000181222	POLR2A	0.475544	0.00447734	0.50627
ENSG00000161021	MAML1	0.474792	0.0045498	0.50627
ENSG00000115652	UXS1	-0.474319	0.00459595	0.50627
ENSG00000167861	HID1	0.473455	0.00468122	0.50627
ENSG00000173207	CKS1B	-0.472813	0.00474543	0.50627
ENSG00000225975	LINC01534	0.47238	0.00478923	0.50627
ENSG00000104679	R3HCC1	0.472344	0.00479282	0.50627
ENSG00000111087	GLI1	-0.471837	0.00484456	0.50627
ENSG00000051341	POLQ	-0.471735	0.00485503	0.50627
ENSG00000104897	SF3A2	0.471686	0.00486002	0.50627
ENSG00000149582	TMEM25	0.470754	0.00495659	0.50627
ENSG00000175305	CCNE2	-0.470242	0.00501038	0.50627
ENSG00000145604	SKP2	-0.469772	0.00506019	0.50627
ENSG00000177683	THAP5	-0.469671	0.00507089	0.50627
ENSG00000233806	LINC01237	0.469135	0.00512826	0.50627
ENSG00000120915	EPHX2	0.468786	0.00516598	0.50627
ENSG00000112759	SLC29A1	-0.468196	0.0052302	0.50627
ENSG00000150776	NKAPD1	0.467954	0.00525678	0.50627
ENSG00000075188	NUP37	-0.467908	0.00526183	0.50627
ENSG00000168300	PCMTD1	-0.467444	0.00531308	0.50627
ENSG00000261236	BOP1	-0.467292	0.00532995	0.50627
ENSG00000181019	NQO1	-0.466765	0.00538886	0.50627
ENSG00000072954	TMEM38A	-0.466727	0.00539313	0.50627
ENSG00000163297	ANTXR2	-0.465581	0.00552324	0.511108
ENSG00000174282	ZBTB4	0.465512	0.0055311	0.511108
ENSG00000100099	HPS4	0.464591	0.00563778	0.511618
ENSG00000036549	ZZZ3	-0.464163	0.00568783	0.511618
ENSG00000111716	LDHB	-0.464106	0.00569459	0.511618
ENSG00000164483	SAMD3	-0.463719	0.00574033	0.511618
ENSG00000164045	CDC25A	-0.4631	0.00581405	0.511618
ENSG00000185507	IRF7	0.462922	0.00583551	0.511618
ENSG00000213185	FAM24B	0.462705	0.00586157	0.511618
ENSG00000178718	RPP25	-0.462531	0.00588266	0.511618
ENSG00000147416	ATP6V1B2	0.461286	0.00603504	0.52104
ENSG00000200534	SNORA33	-0.460323	0.00615524	0.522357
ENSG00000152620	NADK2	-0.46003	0.00619216	0.522357
ENSG00000158859	ADAMTS4	-0.459446	0.0062664	0.522357
ENSG00000168477	TNXB	0.459433	0.00626813	0.522357
ENSG00000198924	DCLRE1A	-0.459409	0.00627111	0.522357
ENSG00000088305	DNMT3B	-0.458475	0.00639158	0.525091
ENSG00000197714	ZNF460	0.458411	0.00639989	0.525091
ENSG00000141522	ARHGDIA	0.456999	0.0065859	0.525091
ENSG00000196912	ANKRD36B	0.456954	0.00659192	0.525091
ENSG00000140374	ETFA	-0.455965	0.00672505	0.525091
ENSG00000018510	AGPS	-0.454815	0.00688278	0.525091
ENSG00000241852	C8orf58	0.454522	0.00692343	0.525091
ENSG00000065600	PACC1	-0.454519	0.00692383	0.525091
ENSG00000120910	PPP3CC	0.454335	0.00694945	0.525091
ENSG00000166266	CUL5	0.454268	0.00695878	0.525091
ENSG00000144744	UBA3	-0.454063	0.00698761	0.525091
ENSG00000158201	ABHD3	-0.453423	0.00707787	0.525091
ENSG00000197892	KIF13B	0.453379	0.00708402	0.525091
ENSG00000143815	LBR	-0.453345	0.00708891	0.525091
ENSG00000106537	TSPAN13	-0.452975	0.00714164	0.525091
ENSG00000170881	RNF139	-0.4528	0.00716672	0.525091
ENSG00000180953	ST20	-0.452705	0.00718021	0.525091
ENSG00000173039	RELA	0.45255	0.00720261	0.525091
ENSG00000109667	SLC2A9	-0.452416	0.00722191	0.525091
ENSG00000132471	WBP2	0.451658	0.00733192	0.525091
ENSG00000156469	MTERF3	-0.451099	0.00741406	0.525091
ENSG00000100330	MTMR3	0.450751	0.00746559	0.525091
ENSG00000255302	EID1	-0.450231	0.0075431	0.525091
ENSG00000156787	TBC1D31	-0.450084	0.0075652	0.525091
ENSG00000074755	ZZEF1	0.44992	0.00758981	0.525091
ENSG00000103671	TRIP4	0.44958	0.00764107	0.525091
ENSG00000040341	STAU2	-0.449517	0.00765074	0.525091
ENSG00000166896	ATP23	-0.449245	0.00769197	0.525091
ENSG00000178460	MCMDC2	-0.449221	0.0076956	0.525091
ENSG00000129810	SGO1	-0.44919	0.00770034	0.525091
ENSG00000128654	MTX2	-0.449175	0.00770271	0.525091
ENSG00000104375	STK3	-0.448787	0.00776199	0.525091
ENSG00000154473	BUB3	-0.448628	0.00778639	0.525091
ENSG00000170074	FAM153A	0.448353	0.0078288	0.525091
ENSG00000077152	UBE2T	-0.448104	0.00786749	0.525091
ENSG00000160695	VPS11	0.447593	0.00794705	0.525091
ENSG00000175467	SART1	0.447412	0.00797542	0.525091
ENSG00000250959	GLUD1P3	0.447265	0.00799865	0.525091
ENSG00000166260	COX11	-0.447032	0.00803529	0.525091
ENSG00000184575	XPOT	-0.446695	0.00808883	0.525568
ENSG00000183049	CAMK1D	0.446071	0.00818853	0.525568
ENSG00000156017	CARNMT1	-0.445335	0.00830739	0.525568
ENSG00000141456	PELP1	0.444951	0.00837011	0.525568
ENSG00000165526	RPUSD4	0.444871	0.00838317	0.525568
ENSG00000164983	TMEM65	-0.444789	0.00839655	0.525568
ENSG00000224281	SLC25A5-AS1	-0.444568	0.00843289	0.525568
ENSG00000023191	RNH1	0.444501	0.00844399	0.525568
ENSG00000163882	POLR2H	-0.444096	0.00851094	0.525568
ENSG00000166398	GARRE1	0.443668	0.00858222	0.525568
ENSG00000108468	CBX1	-0.443599	0.00859385	0.525568
ENSG00000213888	LINC01521	-0.443342	0.00863681	0.525568
ENSG00000144749	LRIG1	-0.443219	0.00865766	0.525568
ENSG00000214954	LRRC69	-0.442303	0.00881297	0.525568
ENSG00000225138	SLC9A3-AS1	0.442053	0.00885588	0.525568
ENSG00000158863	FAM160B2	0.441897	0.00888273	0.525568
ENSG00000104738	MCM4	-0.441635	0.00892779	0.525568
ENSG00000110344	UBE4A	0.441529	0.00894614	0.525568
ENSG00000196704	AMZ2	-0.440622	0.00910449	0.525568
ENSG00000182372	CLN8	0.440347	0.00915291	0.525568
ENSG00000170837	GPR27	-0.440183	0.00918192	0.525568
ENSG00000196230	TUBB	-0.440025	0.00920985	0.525568
ENSG00000176928	GCNT4	-0.439682	0.00927103	0.525568
ENSG00000068354	TBC1D25	0.439665	0.00927405	0.525568
ENSG00000083642	PDS5B	0.439632	0.00927996	0.525568
ENSG00000244625	MIATNB	0.43935	0.00933042	0.525568
ENSG00000126860	EVI2A	-0.43922	0.00935374	0.525568
ENSG00000135446	CDK4	-0.439206	0.00935624	0.525568
ENSG00000181722	ZBTB20	0.439031	0.00938772	0.525568
ENSG00000159842	ABR	0.438798	0.00942984	0.525568
ENSG00000152763	DNAI4	-0.438646	0.0094575	0.525568
ENSG00000163923	RPL39L	-0.438607	0.0094645	0.525568
ENSG00000102226	USP11	0.437712	0.00962835	0.532169
ENSG00000100219	XBP1	0.43736	0.00969329	0.532538
ENSG00000124333	VAMP7	-0.436843	0.00978971	0.532538
ENSG00000162702	ZNF281	-0.436659	0.00982406	0.532538
ENSG00000166839	ANKDD1A	0.43633	0.00988598	0.532538
ENSG00000215067	ALOX12-AS1	0.436273	0.00989663	0.532538
ENSG00000205268	PDE7A	-0.436228	0.00990518	0.532538
ENSG00000065328	MCM10	-0.435853	0.00997609	0.533298
ENSG00000070444	MNT	0.435678	0.0100095	0.533298
ENSG00000147439	BIN3	0.434996	0.0101402	0.536982
ENSG00000182287	AP1S2	-0.434844	0.0101694	0.536982
ENSG00000137492	THAP12	-0.434001	0.0103334	0.539147
ENSG00000120533	ENY2	-0.433772	0.0103782	0.539147
ENSG00000104299	INTS9	0.43359	0.0104141	0.539147
ENSG00000108187	PBLD	0.433241	0.010483	0.539147
ENSG00000196275	GTF2IRD2	0.432397	0.0106512	0.539147
ENSG00000130254	SAFB2	0.431812	0.0107693	0.539147
ENSG00000160584	SIK3	0.431502	0.0108322	0.539147
ENSG00000225630	MTND2P28	0.431375	0.0108582	0.539147
ENSG00000136828	RALGPS1	0.431092	0.010916	0.539147
ENSG00000150455	TIRAP	0.430993	0.0109364	0.539147
ENSG00000212907	MT-ND4L	0.430867	0.0109622	0.539147
ENSG00000167081	PBX3	0.430816	0.0109728	0.539147
ENSG00000081760	AACS	0.430501	0.0110378	0.539147
ENSG00000161526	SAP30BP	0.430455	0.0110473	0.539147
ENSG00000147669	POLR2K	-0.430427	0.011053	0.539147
ENSG00000160293	VAV2	0.430328	0.0110735	0.539147
ENSG00000250303	LINC02762	0.430315	0.0110762	0.539147
ENSG00000130193	THEM6	-0.429901	0.0111625	0.539147
ENSG00000176623	RMDN1	-0.429793	0.0111851	0.539147
ENSG00000107742	SPOCK2	0.42979	0.0111858	0.539147
ENSG00000129667	RHBDF2	0.429552	0.0112357	0.539147
ENSG00000104325	DECR1	-0.429185	0.011313	0.539147
ENSG00000177548	RABEP2	0.429118	0.011327	0.539147
ENSG00000132376	INPP5K	0.428619	0.0114331	0.539147
ENSG00000120526	NUDCD1	-0.428613	0.0114344	0.539147
ENSG00000197965	MPZL1	-0.428412	0.0114773	0.539147
ENSG00000177042	TMEM80	0.428076	0.0115494	0.539147
ENSG00000175063	UBE2C	-0.428064	0.0115519	0.539147
ENSG00000123472	ATPAF1	-0.427824	0.0116037	0.539147
ENSG00000250299	MRPS31P4	0.427662	0.0116386	0.539147
ENSG00000168439	STIP1	-0.427615	0.0116487	0.539147
ENSG00000149187	CELF1	0.42746	0.0116824	0.539147
ENSG00000205542	TMSB4X	-0.427312	0.0117146	0.539147
ENSG00000166851	PLK1	-0.426916	0.0118011	0.54102
ENSG00000124702	KLHDC3	-0.426697	0.0118491	0.541123
ENSG00000143164	DCAF6	-0.426178	0.0119635	0.544248
ENSG00000155100	OTUD6B	-0.42465	0.0123061	0.557195
ENSG00000112667	DNPH1	-0.42449	0.0123423	0.557195
ENSG00000123374	CDK2	-0.423528	0.0125629	0.563004
ENSG00000150753	CCT5	-0.423513	0.0125662	0.563004
ENSG00000051596	THOC3	0.422984	0.0126889	0.566275
ENSG00000164941	INTS8	-0.422649	0.012767	0.566275
ENSG00000116771	AGMAT	-0.422563	0.0127872	0.566275
ENSG00000177494	ZBED2	0.422378	0.0128307	0.566275
ENSG00000177728	TMEM94	0.421861	0.0129527	0.569076
ENSG00000047579	DTNBP1	0.421702	0.0129904	0.569076
ENSG00000008517	IL32	-0.420805	0.0132047	0.576329
ENSG00000018610	STEEP1	0.420224	0.0133453	0.580324
ENSG00000073910	FRY	0.419736	0.0134642	0.581277
ENSG00000129197	RPAIN	0.419653	0.0134846	0.581277
ENSG00000213465	ARL2	-0.418495	0.0137707	0.581277
ENSG00000137218	FRS3	-0.418316	0.0138155	0.581277
ENSG00000006757	PNPLA4	-0.418297	0.0138202	0.581277
ENSG00000117593	DARS2	-0.418138	0.01386	0.581277
ENSG00000137563	GGH	-0.41807	0.013877	0.581277
ENSG00000172167	MTBP	-0.417833	0.0139367	0.581277
ENSG00000141551	CSNK1D	0.417601	0.0139952	0.581277
ENSG00000137310	TCF19	-0.417447	0.0140343	0.581277
ENSG00000085719	CPNE3	-0.417373	0.014053	0.581277
ENSG00000168672	LRATD2	-0.417093	0.0141241	0.581277
ENSG00000231312	MAP4K3-DT	0.416792	0.014201	0.581277
ENSG00000181873	IBA57	0.416317	0.014323	0.581277
ENSG00000158856	DMTN	0.415392	0.014563	0.581277
ENSG00000126883	NUP214	0.415179	0.0146187	0.581277
ENSG00000120837	NFYB	-0.415173	0.0146203	0.581277
ENSG00000198886	MT-ND4	0.415138	0.0146295	0.581277
ENSG00000181404	WASHC1	0.41511	0.0146368	0.581277
ENSG00000140948	ZCCHC14	-0.415056	0.0146511	0.581277
ENSG00000135968	GCC2	0.414922	0.0146864	0.581277
ENSG00000140943	MBTPS1	0.414159	0.0148884	0.581277
ENSG00000082146	STRADB	-0.41414	0.0148935	0.581277
ENSG00000117054	ACADM	-0.414103	0.0149032	0.581277
ENSG00000182944	EWSR1	0.413938	0.0149473	0.581277
ENSG00000168495	POLR3D	0.413844	0.0149723	0.581277
ENSG00000154359	LONRF1	0.413841	0.0149731	0.581277
ENSG00000186106	ANKRD46	-0.413816	0.0149798	0.581277
ENSG00000146674	IGFBP3	-0.413402	0.015091	0.581277
ENSG00000196453	ZNF777	0.41338	0.015097	0.581277
ENSG00000198899	MT-ATP6	0.41278	0.0152594	0.581277
ENSG00000147679	UTP23	-0.412658	0.0152926	0.581277
ENSG00000189136	UBE2Q2P1	0.412509	0.0153332	0.581277
ENSG00000272686	WASL-DT	-0.412294	0.0153918	0.581277
ENSG00000133250	ZNF414	0.41215	0.0154313	0.581277
ENSG00000104643	MTMR9	0.41209	0.0154479	0.581277
ENSG00000257704	INAFM1	0.411872	0.0155078	0.581277
ENSG00000185825	BCAP31	-0.411814	0.0155239	0.581277
ENSG00000092470	WDR76	-0.411756	0.0155398	0.581277
ENSG00000172725	CORO1B	-0.411728	0.0155475	0.581277
ENSG00000181061	HIGD1A	-0.411586	0.0155867	0.581277
ENSG00000089685	BIRC5	-0.41143	0.0156299	0.581277
ENSG00000183963	SMTN	-0.411408	0.015636	0.581277
ENSG00000120889	TNFRSF10B	0.411397	0.015639	0.581277
ENSG00000141469	SLC14A1	-0.41137	0.0156465	0.581277
ENSG00000071127	WDR1	-0.411278	0.0156721	0.581277
ENSG00000141194	OR4D1	-0.411178	0.0156999	0.581277
ENSG00000173085	COQ2	0.411084	0.0157261	0.581277
ENSG00000156976	EIF4A2	-0.410819	0.0158001	0.582191
ENSG00000070366	SMG6	0.410262	0.0159568	0.584226
ENSG00000139668	WDFY2	0.410116	0.0159979	0.584226
ENSG00000119004	CYP20A1	0.409859	0.0160707	0.584226
ENSG00000163808	KIF15	-0.409798	0.0160881	0.584226
ENSG00000101752	MIB1	-0.409292	0.0162324	0.584226
ENSG00000143742	SRP9	-0.409252	0.0162439	0.584226
ENSG00000154839	SKA1	-0.409153	0.0162722	0.584226
ENSG00000275074	NUDT18	0.408801	0.0163734	0.584226
ENSG00000055732	MCOLN3	-0.408771	0.0163822	0.584226
ENSG00000099995	SF3A1	0.408685	0.0164069	0.584226
ENSG00000173114	LRRN3	-0.408399	0.0164897	0.584226
ENSG00000117399	CDC20	-0.408398	0.0164899	0.584226
ENSG00000134690	CDCA8	-0.408372	0.0164974	0.584226
ENSG00000183087	GAS6	0.407969	0.0166146	0.585817
ENSG00000153815	CMIP	0.407878	0.0166414	0.585817
ENSG00000100567	PSMA3	0.407536	0.0167415	0.586188
ENSG00000171298	GAA	0.407504	0.0167511	0.586188
ENSG00000211584	SLC48A1	-0.406215	0.0171333	0.592751
ENSG00000185973	TMLHE	-0.406138	0.0171564	0.592751
ENSG00000134049	IER3IP1	-0.406032	0.0171881	0.592751
ENSG00000168806	LCMT2	-0.405291	0.0174119	0.592751
ENSG00000166912	MTMR10	0.404788	0.0175651	0.592751
ENSG00000175595	ERCC4	-0.404647	0.0176084	0.592751
ENSG00000102780	DGKH	0.404632	0.0176129	0.592751
ENSG00000167645	YIF1B	-0.404533	0.0176433	0.592751
ENSG00000100058	CRYBB2P1	0.404523	0.0176464	0.592751
ENSG00000196449	YRDC	-0.404302	0.0177144	0.592751
ENSG00000155034	FBXL18	0.404195	0.0177473	0.592751
ENSG00000188878	FBF1	0.404175	0.0177534	0.592751
ENSG00000168522	FNTA	-0.404144	0.017763	0.592751
ENSG00000197858	GPAA1	-0.40393	0.017829	0.592751
ENSG00000131931	THAP1	-0.403752	0.0178843	0.592751
ENSG00000166387	PPFIBP2	0.403639	0.0179194	0.592751
ENSG00000159256	MORC3	-0.403426	0.0179856	0.592751
ENSG00000111906	HDDC2	-0.403327	0.0180167	0.592751
ENSG00000145386	CCNA2	-0.403293	0.0180271	0.592751
ENSG00000082996	RNF13	-0.403116	0.0180827	0.592751
ENSG00000153551	CMTM7	-0.403004	0.0181178	0.592751
ENSG00000171302	CANT1	0.402992	0.0181215	0.592751
ENSG00000167113	COQ4	0.402772	0.0181906	0.592751
ENSG00000138698	RAP1GDS1	-0.402605	0.0182433	0.592751
ENSG00000125447	GGA3	0.402457	0.01829	0.592751
ENSG00000221500	SNORD100	-0.40195	0.0184509	0.592751
ENSG00000153113	CAST	0.401761	0.0185113	0.592751
ENSG00000225484	NUTM2B-AS1	0.401578	0.0185699	0.592751
ENSG00000112742	TTK	-0.401457	0.0186086	0.592751
ENSG00000173281	PPP1R3B	0.401432	0.0186165	0.592751
ENSG00000102003	SYP	-0.401315	0.0186542	0.592751
ENSG00000136891	TEX10	-0.401271	0.0186684	0.592751
ENSG00000089057	SLC23A2	0.401247	0.018676	0.592751
ENSG00000165915	SLC39A13	0.401146	0.0187084	0.592751
ENSG00000130429	ARPC1B	-0.400945	0.0187732	0.592751
ENSG00000164849	GPR146	-0.400706	0.0188509	0.592751
ENSG00000136152	COG3	0.400653	0.018868	0.592751
ENSG00000162086	ZNF75A	-0.400528	0.0189085	0.592751
ENSG00000197111	PCBP2	0.400486	0.0189221	0.592751
ENSG00000144824	PHLDB2	0.400422	0.0189432	0.592751
ENSG00000185236	RAB11B	0.400055	0.019063	0.594638
ENSG00000100478	AP4S1	0.399871	0.0191233	0.594638
ENSG00000102178	UBL4A	-0.399712	0.0191754	0.594638
ENSG00000142892	PIGK	-0.39957	0.0192221	0.594638
ENSG00000106462	EZH2	0.399162	0.019357	0.594638
ENSG00000126561	STAT5A	0.398844	0.0194627	0.594638
ENSG00000172531	PPP1CA	-0.398597	0.0195449	0.594638
ENSG00000177556	ATOX1	0.398574	0.0195527	0.594638
ENSG00000183570	PCBP3	0.39855	0.0195609	0.594638
ENSG00000170100	ZNF778	0.398534	0.0195663	0.594638
ENSG00000066855	MTFR1	-0.398378	0.0196184	0.594638
ENSG00000135002	RFK	-0.398131	0.0197012	0.594638
ENSG00000253669	GASAL1	-0.397978	0.0197529	0.594638
ENSG00000104522	GFUS	-0.397973	0.0197546	0.594638
ENSG00000118600	RXYLT1	-0.397883	0.0197851	0.594638
ENSG00000205643	CDPF1	-0.397815	0.0198078	0.594638
ENSG00000123124	WWP1	-0.397612	0.0198764	0.595185
ENSG00000198131	ZNF544	-0.397402	0.0199477	0.595813
ENSG00000188185	LINC00265	0.396905	0.0201173	0.599363
ENSG00000167508	MVD	0.396211	0.0203561	0.601648
ENSG00000188021	UBQLN2	0.396156	0.0203751	0.601648
ENSG00000104442	ARMC1	-0.396044	0.0204141	0.601648
ENSG00000082269	FAM135A	-0.39603	0.0204188	0.601648
ENSG00000119596	YLPM1	0.395945	0.0204483	0.601648
ENSG00000146670	CDCA5	-0.395596	0.0205698	0.603188
ENSG00000225733	FGD5-AS1	-0.395344	0.0206575	0.603188
ENSG00000215114	UBXN2B	-0.3949	0.0208137	0.603188
ENSG00000162607	USP1	-0.39471	0.0208806	0.603188
ENSG00000116698	SMG7	0.394638	0.0209059	0.603188
ENSG00000176124	DLEU1	-0.394497	0.0209558	0.603188
ENSG00000198932	GPRASP1	0.394434	0.0209782	0.603188
ENSG00000167699	GLOD4	0.394428	0.0209801	0.603188
ENSG00000135749	PCNX2	0.394246	0.0210448	0.603188
ENSG00000105373	NOP53	0.394229	0.0210509	0.603188
ENSG00000172086	KRCC1	-0.394199	0.0210616	0.603188
ENSG00000198920	KIAA0753	0.393568	0.0212869	0.606287
ENSG00000070047	PHRF1	0.393559	0.0212903	0.606287
ENSG00000105771	SMG9	0.393414	0.0213422	0.606287
ENSG00000095485	CWF19L1	0.393323	0.0213748	0.606287
ENSG00000109452	INPP4B	-0.393163	0.0214327	0.606473
ENSG00000106052	TAX1BP1	0.392974	0.021501	0.606954
ENSG00000150990	DHX37	0.392568	0.0216482	0.609656
ENSG00000118260	CREB1	-0.392328	0.0217357	0.610261
ENSG00000173208	ABCD2	-0.392132	0.0218073	0.610261
ENSG00000137364	TPMT	-0.392085	0.0218245	0.610261
ENSG00000144485	HES6	-0.391794	0.0219311	0.610811
ENSG00000130202	NECTIN2	0.39175	0.0219475	0.610811
ENSG00000104356	POP1	-0.391468	0.0220514	0.611819
ENSG00000152229	PSTPIP2	-0.391371	0.0220871	0.611819
ENSG00000160633	SAFB	0.391151	0.0221688	0.612646
ENSG00000171757	LRRC34	-0.390889	0.022266	0.613899
ENSG00000197448	GSTK1	-0.390577	0.0223826	0.615027
ENSG00000170632	ARMC10	-0.390301	0.0224858	0.615027
ENSG00000110367	DDX6	0.390279	0.0224944	0.615027
ENSG00000179886	TIGD5	-0.390085	0.0225672	0.615027
ENSG00000117906	RCN2	-0.389959	0.0226146	0.615027
ENSG00000064102	INTS13	-0.389817	0.0226684	0.615027
ENSG00000171033	PKIA	-0.389732	0.0227002	0.615027
ENSG00000274180	NATD1	0.389672	0.0227229	0.615027
ENSG00000123268	ATF1	-0.389528	0.0227777	0.615103
ENSG00000185262	UBALD2	0.389163	0.0229166	0.617442
ENSG00000186918	ZNF395	0.388807	0.0230525	0.618335
ENSG00000101608	MYL12A	-0.388803	0.0230542	0.618335
ENSG00000237973	MTCO1P12	0.388376	0.0232182	0.621323
ENSG00000096063	SRPK1	-0.388192	0.0232894	0.621823
ENSG00000143294	PRCC	0.38799	0.0233675	0.622502
ENSG00000161800	RACGAP1	-0.387808	0.0234382	0.622601
ENSG00000197265	GTF2E2	0.387709	0.0234765	0.622601
ENSG00000152749	GPR180	-0.387465	0.0235718	0.623197
ENSG00000184182	UBE2F	-0.387381	0.0236043	0.623197
ENSG00000146731	CCT6A	-0.386335	0.0240161	0.632327
ENSG00000049449	RCN1	0.386104	0.024108	0.632327
ENSG00000164209	SLC25A46	-0.386074	0.0241197	0.632327
ENSG00000134013	LOXL2	0.38596	0.024165	0.632327
ENSG00000143167	GPA33	-0.385765	0.0242428	0.632327
ENSG00000099622	CIRBP	0.385513	0.0243437	0.632327
ENSG00000129219	PLD2	0.385508	0.0243456	0.632327
ENSG00000162613	FUBP1	0.385421	0.0243809	0.632327
ENSG00000110446	SLC15A3	0.385284	0.0244355	0.632327
ENSG00000255153	TOLLIP-AS1	-0.384953	0.024569	0.632327
ENSG00000138382	METTL5	-0.384763	0.0246461	0.632327
ENSG00000135776	ABCB10	-0.384665	0.0246857	0.632327
ENSG00000164808	SPIDR	-0.384638	0.0246966	0.632327
ENSG00000130520	LSM4	-0.384538	0.0247372	0.632327
ENSG00000074356	NCBP3	0.384314	0.0248282	0.632327
ENSG00000243811	APOBEC3D	0.384314	0.0248285	0.632327
ENSG00000170190	SLC16A5	0.384239	0.024859	0.632327
ENSG00000124813	RUNX2	0.383876	0.0250072	0.633463
ENSG00000167110	GOLGA2	0.383654	0.0250983	0.633463
ENSG00000175220	ARHGAP1	0.383324	0.0252345	0.633463
ENSG00000164024	METAP1	-0.383085	0.0253331	0.633463
ENSG00000166734	GOLM2	-0.383	0.0253686	0.633463
ENSG00000147955	SIGMAR1	-0.382985	0.0253745	0.633463
ENSG00000136929	HEMGN	-0.38294	0.0253932	0.633463
ENSG00000178691	SUZ12	-0.382879	0.0254187	0.633463
ENSG00000174652	ZNF266	0.382859	0.0254268	0.633463
ENSG00000181789	COPG1	0.382662	0.025509	0.633463
ENSG00000116396	KCNC4	0.382531	0.0255636	0.633463
ENSG00000166669	ATF7IP2	-0.382492	0.0255796	0.633463
ENSG00000084070	SMAP2	0.382364	0.0256335	0.633463
ENSG00000135637	CCDC142	-0.382316	0.0256534	0.633463
ENSG00000101605	MYOM1	0.38184	0.0258531	0.633752
ENSG00000135775	COG2	-0.381805	0.025868	0.633752
ENSG00000231999	LRRC8C-DT	0.38178	0.0258784	0.633752
ENSG00000068024	HDAC4	0.381778	0.0258795	0.633752
ENSG00000162378	ZYG11B	-0.381342	0.0260636	0.636943
ENSG00000127980	PEX1	-0.380978	0.0262184	0.638073
ENSG00000147364	FBXO25	0.380972	0.0262209	0.638073
ENSG00000170145	SIK2	0.380853	0.0262717	0.638073
ENSG00000001460	STPG1	-0.380378	0.0264751	0.640813
ENSG00000117676	RPS6KA1	-0.380337	0.0264929	0.640813
ENSG00000139278	GLIPR1	-0.380126	0.0265836	0.641297
ENSG00000183814	LIN9	-0.380038	0.0266213	0.641297
ENSG00000149474	KAT14	-0.379399	0.0268984	0.644022
ENSG00000127804	METTL16	0.379288	0.0269469	0.644022
ENSG00000245534	RORA-AS1	0.379206	0.0269823	0.644022
ENSG00000118690	ARMC2	-0.37913	0.0270157	0.644022
ENSG00000130589	HELZ2	0.3789	0.0271165	0.644022
ENSG00000198792	TMEM184B	0.378788	0.0271655	0.644022
ENSG00000198851	CD3E	0.378729	0.0271914	0.644022
ENSG00000143951	WDPCP	0.378486	0.027298	0.644022
ENSG00000141127	PRPSAP2	-0.378404	0.0273341	0.644022
ENSG00000070770	CSNK2A2	0.378332	0.027366	0.644022
ENSG00000156990	RPUSD3	-0.378203	0.0274229	0.644022
ENSG00000109670	FBXW7	-0.378129	0.0274555	0.644022
ENSG00000101003	GINS1	-0.37804	0.027495	0.644022
ENSG00000171848	RRM2	-0.377969	0.0275265	0.644022
ENSG00000110514	MADD	0.377885	0.0275641	0.644022
ENSG00000099783	HNRNPM	0.377791	0.0276056	0.644022
ENSG00000196591	HDAC2	-0.377661	0.0276634	0.6441
ENSG00000131153	GINS2	-0.377091	0.0279183	0.648758
ENSG00000132522	GPS2	0.376864	0.0280203	0.649852
ENSG00000204390	HSPA1L	-0.376277	0.0282853	0.653717
ENSG00000120899	PTK2B	0.37625	0.0282975	0.653717
ENSG00000095139	ARCN1	0.375978	0.0284214	0.655298
ENSG00000142039	CCDC97	0.375511	0.0286347	0.656813
ENSG00000156374	PCGF6	-0.375237	0.0287601	0.656813
ENSG00000160131	VMA21	-0.375157	0.0287972	0.656813
ENSG00000101161	PRPF6	0.375056	0.0288438	0.656813
ENSG00000140092	FBLN5	-0.37466	0.0290266	0.656813
ENSG00000214194	SMIM30	-0.3746	0.0290545	0.656813
ENSG00000272758	WDR5B-DT	0.374574	0.0290665	0.656813
ENSG00000198937	CCDC167	-0.374154	0.0292617	0.656813
ENSG00000133026	MYH10	0.374142	0.0292674	0.656813
ENSG00000146757	ZNF92	-0.373971	0.0293473	0.656813
ENSG00000212916	MAP10	-0.37394	0.0293618	0.656813
ENSG00000169282	KCNAB1	0.37377	0.0294413	0.656813
ENSG00000126261	UBA2	-0.373602	0.0295201	0.656813
ENSG00000075303	SLC25A40	-0.373572	0.029534	0.656813
ENSG00000127663	KDM4B	0.373534	0.0295523	0.656813
ENSG00000177565	TBL1XR1	-0.373408	0.0296115	0.656813
ENSG00000158716	DUSP23	-0.373227	0.0296966	0.656813
ENSG00000139722	VPS37B	0.373221	0.0296997	0.656813
ENSG00000064313	TAF2	-0.373183	0.0297174	0.656813
ENSG00000147654	EBAG9	-0.373151	0.0297326	0.656813
ENSG00000099290	WASHC2A	0.373112	0.0297509	0.656813
ENSG00000163788	SNRK	-0.373022	0.0297934	0.656813
ENSG00000132323	ILKAP	0.372973	0.0298166	0.656813
ENSG00000172403	SYNPO2	-0.37294	0.0298323	0.656813
ENSG00000124459	ZNF45	-0.372849	0.0298753	0.656813
ENSG00000118193	KIF14	-0.372528	0.0300281	0.658243
ENSG00000003987	MTMR7	0.372461	0.0300598	0.658243
ENSG00000206885	SNORA75	-0.372332	0.0301216	0.658243
ENSG00000108651	UTP6	-0.372185	0.0301919	0.658243
ENSG00000228594	FNDC10	-0.372129	0.0302186	0.658243
ENSG00000047578	KATNIP	0.371943	0.0303076	0.658968
ENSG00000179091	CYC1	-0.371647	0.0304502	0.659153
ENSG00000177697	CD151	0.371593	0.0304763	0.659153
ENSG00000114316	USP4	0.371578	0.0304833	0.659153
ENSG00000168476	REEP4	0.371305	0.0306152	0.660543
ENSG00000053702	NRIP2	0.371214	0.0306593	0.660543
ENSG00000185803	SLC52A2	-0.370371	0.0310697	0.667084
ENSG00000055147	FAM114A2	-0.370242	0.0311333	0.667084
ENSG00000275835	TUBGCP5	0.370184	0.0311618	0.667084
ENSG00000176209	SMIM19	-0.370043	0.031231	0.667084
ENSG00000076924	XAB2	0.369952	0.0312756	0.667084
ENSG00000145990	GFOD1	0.369895	0.0313036	0.667084
ENSG00000079313	REXO1	0.369786	0.0313577	0.667084
ENSG00000106399	RPA3	-0.36963	0.0314347	0.667521
ENSG00000163956	LRPAP1	0.369389	0.031554	0.668854
ENSG00000021574	SPAST	-0.368978	0.0317585	0.671984
ENSG00000172661	WASHC2C	0.36885	0.0318219	0.672125
ENSG00000160058	BSDC1	0.368541	0.0319766	0.673365
ENSG00000181523	SGSH	0.368227	0.0321347	0.673365
ENSG00000156795	NTAQ1	-0.367726	0.0323875	0.673365
ENSG00000184743	ATL3	-0.367475	0.0325148	0.673365
ENSG00000148484	RSU1	-0.367396	0.0325551	0.673365
ENSG00000105793	GTPBP10	-0.367289	0.0326095	0.673365
ENSG00000110171	TRIM3	0.367233	0.0326383	0.673365
ENSG00000118257	NRP2	-0.367105	0.0327032	0.673365
ENSG00000068308	OTUD5	0.366835	0.0328415	0.673365
ENSG00000065978	YBX1	-0.36656	0.0329824	0.673365
ENSG00000143353	LYPLAL1	-0.366498	0.0330144	0.673365
ENSG00000076201	PTPN23	0.366482	0.033023	0.673365
ENSG00000249915	PDCD6	-0.366205	0.0331654	0.673365
ENSG00000196843	ARID5A	0.366127	0.033206	0.673365
ENSG00000205581	HMGN1	-0.365822	0.0333639	0.673365
ENSG00000149532	CPSF7	0.365621	0.0334685	0.673365
ENSG00000242802	AP5Z1	0.365504	0.0335291	0.673365
ENSG00000205784	ARRDC5	0.365349	0.0336102	0.673365
ENSG00000162923	WDR26	0.365142	0.0337182	0.673365
ENSG00000109111	SUPT6H	0.365114	0.0337332	0.673365
ENSG00000135372	NAT10	0.365039	0.0337721	0.673365
ENSG00000113838	TBCCD1	-0.364926	0.0338316	0.673365
ENSG00000136436	CALCOCO2	0.364812	0.0338916	0.673365
ENSG00000102898	NUTF2	-0.364727	0.0339362	0.673365
ENSG00000152413	HOMER1	-0.3647	0.0339506	0.673365
ENSG00000112297	CRYBG1	0.364699	0.0339511	0.673365
ENSG00000272047	GTF2H5	-0.364517	0.0340468	0.673365
ENSG00000141002	TCF25	0.36444	0.0340877	0.673365
ENSG00000230224	PHBP9	0.364255	0.0341852	0.673365
ENSG00000100104	SRRD	0.364021	0.0343095	0.673365
ENSG00000147421	HMBOX1	0.363942	0.0343516	0.673365
ENSG00000196655	TRAPPC4	0.363775	0.0344401	0.673365
ENSG00000157456	CCNB2	-0.363774	0.034441	0.673365
ENSG00000170860	LSM3	-0.363715	0.0344724	0.673365
ENSG00000100109	TFIP11	0.363677	0.0344926	0.673365
ENSG00000186017	ZNF566	-0.363529	0.0345713	0.673365
ENSG00000116918	TSNAX	-0.363384	0.0346492	0.673365
ENSG00000004478	FKBP4	-0.363237	0.0347278	0.673365
ENSG00000103591	AAGAB	-0.3632	0.0347475	0.673365
ENSG00000148396	SEC16A	0.363008	0.0348507	0.673365
ENSG00000131462	TUBG1	-0.362882	0.0349187	0.673365
ENSG00000007168	PAFAH1B1	0.362844	0.0349392	0.673365
ENSG00000155961	RAB39B	-0.362807	0.0349587	0.673365
ENSG00000243279	PRAF2	0.362658	0.0350394	0.673365
ENSG00000196363	WDR5	-0.362292	0.0352376	0.673365
ENSG00000169621	APLF	-0.362251	0.0352598	0.673365
ENSG00000164961	WASHC5	-0.362203	0.0352859	0.673365
ENSG00000001561	ENPP4	-0.362093	0.0353457	0.673365
ENSG00000197119	SLC25A29	0.361808	0.0355007	0.673365
ENSG00000155363	MOV10	0.361736	0.0355401	0.673365
ENSG00000168175	MAPK1IP1L	0.361732	0.0355427	0.673365
ENSG00000166598	HSP90B1	0.361591	0.0356195	0.673365
ENSG00000160783	PMF1	0.361581	0.0356253	0.673365
ENSG00000072163	LIMS2	-0.361374	0.0357384	0.673365
ENSG00000181826	RELL1	0.361272	0.0357946	0.673365
ENSG00000132326	PER2	0.361174	0.0358486	0.673365
ENSG00000135144	DTX1	0.361161	0.0358554	0.673365
ENSG00000105088	OLFM2	0.361068	0.0359069	0.673365
ENSG00000111726	CMAS	-0.360981	0.035955	0.673365
ENSG00000101057	MYBL2	-0.360839	0.0360329	0.673365
ENSG00000153391	INO80C	0.360774	0.036069	0.673365
ENSG00000163466	ARPC2	-0.360771	0.036071	0.673365
ENSG00000160957	RECQL4	-0.360692	0.0361142	0.673365
ENSG00000133872	SARAF	0.360638	0.0361442	0.673365
ENSG00000072849	DERL2	0.360566	0.0361845	0.673365
ENSG00000226328	NUP50-DT	-0.360147	0.0364174	0.673365
ENSG00000175395	ZNF25	-0.360138	0.0364224	0.673365
ENSG00000162063	CCNF	-0.360047	0.0364732	0.673365
ENSG00000157212	PAXIP1	-0.360029	0.0364831	0.673365
ENSG00000171044	XKR6	0.359951	0.0365266	0.673365
ENSG00000164347	GFM2	-0.359917	0.0365457	0.673365
ENSG00000108960	MMD	-0.359578	0.0367352	0.673365
ENSG00000138160	KIF11	-0.359514	0.0367716	0.673365
ENSG00000182504	CEP97	-0.359487	0.0367868	0.673365
ENSG00000101882	NKAP	0.359469	0.0367964	0.673365
ENSG00000156504	PABIR2	0.359293	0.036896	0.673365
ENSG00000113356	POLR3G	-0.359103	0.0370031	0.673365
ENSG00000115091	ACTR3	-0.359099	0.0370053	0.673365
ENSG00000093144	ECHDC1	-0.358936	0.037097	0.673365
ENSG00000107862	GBF1	0.358925	0.0371033	0.673365
ENSG00000177666	PNPLA2	0.358889	0.0371236	0.673365
ENSG00000149591	TAGLN	0.358881	0.0371283	0.673365
ENSG00000027869	SH2D2A	0.358865	0.0371373	0.673365
ENSG00000181191	PJA1	0.358857	0.0371421	0.673365
ENSG00000118412	CASP8AP2	-0.358849	0.0371466	0.673365
ENSG00000100644	HIF1A	0.358718	0.0372208	0.673365
ENSG00000123106	CCDC91	-0.358647	0.0372611	0.673365
ENSG00000058600	POLR3E	0.358632	0.0372696	0.673365
ENSG00000136807	CDK9	0.358544	0.0373198	0.673365
ENSG00000235437	LINC01278	0.358537	0.0373235	0.673365
ENSG00000133226	SRRM1	0.35834	0.0374355	0.673365
ENSG00000162600	OMA1	-0.358241	0.0374921	0.673365
ENSG00000124228	DDX27	0.358026	0.0376152	0.673365
ENSG00000167264	DUS2	-0.357696	0.0378043	0.673365
ENSG00000068001	HYAL2	-0.357633	0.0378405	0.673365
ENSG00000254093	PINX1	0.357624	0.0378458	0.673365
ENSG00000267419	ZNF56	0.357564	0.0378799	0.673365
ENSG00000158481	CD1C	-0.357462	0.037939	0.673365
ENSG00000079462	PAFAH1B3	-0.357377	0.0379876	0.673365
ENSG00000130414	NDUFA10	0.357369	0.0379924	0.673365
ENSG00000134574	DDB2	0.357221	0.038078	0.673365
ENSG00000103260	METRN	-0.357097	0.0381494	0.673365
ENSG00000163946	TASOR	-0.357077	0.0381609	0.673365
ENSG00000183010	PYCR1	-0.356862	0.0382856	0.673365
ENSG00000122912	SLC25A16	0.356841	0.0382981	0.673365
ENSG00000163659	TIPARP	0.356672	0.0383963	0.673365
ENSG00000132646	PCNA	-0.356647	0.0384105	0.673365
ENSG00000147853	AK3	-0.356623	0.0384247	0.673365
ENSG00000160949	TONSL	-0.356366	0.0385744	0.673365
ENSG00000179632	MAF1	-0.35631	0.0386074	0.673365
ENSG00000116678	LEPR	-0.356209	0.038666	0.673365
ENSG00000127249	ATP13A4	-0.356096	0.0387324	0.673365
ENSG00000112234	FBXL4	-0.356033	0.0387695	0.673365
ENSG00000172123	SLFN12	-0.355926	0.038832	0.673365
ENSG00000059573	ALDH18A1	-0.355527	0.0390668	0.673365
ENSG00000224531	SMIM13	-0.355436	0.0391206	0.673365
ENSG00000180747	SMG1P3	0.355421	0.0391295	0.673365
ENSG00000055483	USP36	0.355359	0.0391663	0.673365
ENSG00000130119	GNL3L	0.355358	0.039167	0.673365
ENSG00000181274	FRAT2	-0.355346	0.0391737	0.673365
ENSG00000169764	UGP2	-0.355304	0.0391985	0.673365
ENSG00000204316	MRPL38	0.35527	0.0392189	0.673365
ENSG00000177030	DEAF1	0.35523	0.0392424	0.673365
ENSG00000133393	CEP20	-0.355212	0.0392534	0.673365
ENSG00000074800	ENO1	-0.355198	0.0392612	0.673365
ENSG00000072195	SPEG	0.355188	0.0392675	0.673365
ENSG00000183291	SELENOF	-0.355146	0.039292	0.673365
ENSG00000143553	SNAPIN	-0.35512	0.0393077	0.673365
ENSG00000187164	SHTN1	0.354971	0.039396	0.673365
ENSG00000108509	CAMTA2	0.354934	0.039418	0.673365
ENSG00000126091	ST3GAL3	0.354882	0.0394492	0.673365
ENSG00000177058	SLC38A9	-0.354758	0.0395229	0.673365
ENSG00000130725	UBE2M	-0.35468	0.0395694	0.673365
ENSG00000107331	ABCA2	0.354642	0.0395921	0.673365
ENSG00000198286	CARD11	0.354561	0.0396402	0.673365
ENSG00000177707	NECTIN3	0.354425	0.0397214	0.673365
ENSG00000115677	HDLBP	0.35434	0.0397721	0.673365
ENSG00000123200	ZC3H13	0.354225	0.0398411	0.673365
ENSG00000113845	TIMMDC1	-0.35408	0.039928	0.673365
ENSG00000147604	RPL7	-0.353918	0.0400256	0.673365
ENSG00000225791	TRAM2-AS1	-0.35366	0.0401811	0.673365
ENSG00000141252	VPS53	0.353636	0.0401955	0.673365
ENSG00000090447	TFAP4	-0.353496	0.0402799	0.673365
ENSG00000119487	MAPKAP1	-0.353475	0.0402925	0.673365
ENSG00000061936	SFSWAP	0.353431	0.0403196	0.673365
ENSG00000233937	CTC-338M12.4	0.353329	0.0403814	0.673365
ENSG00000100280	AP1B1	0.353076	0.0405347	0.673365
ENSG00000165934	CPSF2	-0.353006	0.0405775	0.673365
ENSG00000163626	COX18	-0.352908	0.0406371	0.673365
ENSG00000103423	DNAJA3	-0.352907	0.0406372	0.673365
ENSG00000111269	CREBL2	-0.35288	0.0406537	0.673365
ENSG00000169442	CD52	-0.352878	0.0406552	0.673365
ENSG00000206562	METTL6	-0.35286	0.0406661	0.673365
ENSG00000153130	SCOC	-0.352783	0.0407131	0.673365
ENSG00000102606	ARHGEF7	0.352716	0.0407538	0.673365
ENSG00000132465	JCHAIN	-0.352703	0.0407617	0.673365
ENSG00000231584	FAHD2CP	0.352503	0.0408843	0.674147
ENSG00000196262	PPIA	-0.352402	0.040946	0.674147
ENSG00000109805	NCAPG	-0.352346	0.04098	0.674147
ENSG00000137038	DMAC1	-0.351944	0.0412272	0.677271
ENSG00000149115	TNKS1BP1	0.351745	0.0413505	0.678354
ENSG00000030419	IKZF2	-0.351302	0.0416247	0.680162
ENSG00000102144	PGK1	-0.351278	0.0416392	0.680162
ENSG00000154328	NEIL2	0.351254	0.0416546	0.680162
ENSG00000136715	SAP130	0.351116	0.04174	0.680162
ENSG00000086189	DIMT1	-0.351103	0.0417482	0.680162
ENSG00000116906	GNPAT	-0.350967	0.041833	0.680606
ENSG00000141068	KSR1	0.350716	0.0419896	0.681398
ENSG00000036257	CUL3	0.350704	0.0419969	0.681398
ENSG00000101412	E2F1	-0.350422	0.042174	0.682462
ENSG00000169992	NLGN2	0.350416	0.0421778	0.682462
ENSG00000185477	GPRIN3	0.35032	0.0422376	0.682462
ENSG00000241058	NSUN6	-0.350184	0.0423233	0.682462
ENSG00000168301	KCTD6	-0.35014	0.042351	0.682462
ENSG00000164815	ORC5	-0.349709	0.0426232	0.683943
ENSG00000231770	TMEM44-AS1	-0.3497	0.0426291	0.683943
ENSG00000136518	ACTL6A	-0.349661	0.0426535	0.683943
ENSG00000067057	PFKP	0.349522	0.0427416	0.683943
ENSG00000180182	MED14	0.349468	0.0427759	0.683943
ENSG00000164398	ACSL6	-0.34938	0.0428317	0.683943
ENSG00000118816	CCNI	0.349355	0.0428477	0.683943
ENSG00000196678	ERI2	-0.349237	0.0429226	0.684217
ENSG00000146733	PSPH	-0.349144	0.0429819	0.684239
ENSG00000067369	TP53BP1	0.348905	0.0431348	0.684299
ENSG00000176986	SEC24C	0.348877	0.0431525	0.684299
ENSG00000177951	BET1L	0.348799	0.0432024	0.684299
ENSG00000116649	SRM	-0.348628	0.0433117	0.684299
ENSG00000198208	RPS6KL1	-0.348601	0.0433293	0.684299
ENSG00000060069	CTDP1	0.34858	0.0433427	0.684299
ENSG00000157426	AASDH	-0.348441	0.0434317	0.684299
ENSG00000169607	CKAP2L	-0.348129	0.0436326	0.684299
ENSG00000144504	ANKMY1	0.347603	0.043973	0.684299
ENSG00000169598	DFFB	-0.347506	0.0440357	0.684299
ENSG00000171307	ZDHHC16	-0.34738	0.0441178	0.684299
ENSG00000196951	SCOC-AS1	-0.347338	0.0441455	0.684299
ENSG00000165490	DDIAS	-0.347293	0.0441742	0.684299
ENSG00000114026	OGG1	-0.347218	0.0442232	0.684299
ENSG00000108733	PEX12	-0.347162	0.0442601	0.684299
ENSG00000103653	CSK	-0.347153	0.0442655	0.684299
ENSG00000111850	SMIM8	-0.347013	0.044357	0.684299
ENSG00000116478	HDAC1	-0.347001	0.0443654	0.684299
ENSG00000131747	TOP2A	-0.346952	0.0443971	0.684299
ENSG00000067365	METTL22	0.346793	0.0445014	0.684299
ENSG00000124177	CHD6	0.346774	0.0445138	0.684299
ENSG00000204859	ZBTB48	0.346561	0.0446536	0.684299
ENSG00000171492	LRRC8D	-0.346489	0.0447008	0.684299
ENSG00000174500	GCSAM	-0.346485	0.0447031	0.684299
ENSG00000168612	ZSWIM1	0.346369	0.0447798	0.684299
ENSG00000148719	DNAJB12	0.346338	0.0447999	0.684299
ENSG00000204860	FAM201A	-0.346302	0.0448241	0.684299
ENSG00000146085	MMUT	-0.346066	0.0449793	0.684299
ENSG00000165283	STOML2	-0.34602	0.0450097	0.684299
ENSG00000152443	ZNF776	-0.345959	0.0450502	0.684299
ENSG00000167900	TK1	-0.345916	0.0450786	0.684299
ENSG00000171262	FAM98B	0.345897	0.0450914	0.684299
ENSG00000179950	PUF60	-0.345827	0.045138	0.684299
ENSG00000091592	NLRP1	0.345817	0.0451444	0.684299
ENSG00000138660	AP1AR	-0.345794	0.0451595	0.684299
ENSG00000181585	TMIE	-0.345783	0.0451667	0.684299
ENSG00000139675	HNRNPA1L2	0.34578	0.0451688	0.684299
ENSG00000108963	DPH1	0.345681	0.0452343	0.684299
ENSG00000186575	NF2	0.34565	0.0452552	0.684299
ENSG00000159199	ATP5MC1	-0.345462	0.0453802	0.684299
ENSG00000083896	YTHDC1	0.345435	0.0453983	0.684299
ENSG00000114999	TTL	-0.345409	0.0454155	0.684299
ENSG00000125482	TTF1	0.345126	0.0456042	0.684702
ENSG00000161921	CXCL16	0.345087	0.0456302	0.684702
ENSG00000109118	PHF12	0.345031	0.0456675	0.684702
ENSG00000166507	NDST2	0.344963	0.045713	0.684702
ENSG00000183576	SETD3	-0.344934	0.0457329	0.684702
ENSG00000167920	TMEM99	-0.344763	0.0458475	0.684702
ENSG00000134480	CCNH	0.344653	0.0459213	0.684702
ENSG00000135269	TES	-0.344643	0.045928	0.684702
ENSG00000130479	MAP1S	0.344538	0.0459984	0.684702
ENSG00000205413	SAMD9	-0.344366	0.0461141	0.684702
ENSG00000135452	TSPAN31	-0.344334	0.0461362	0.684702
ENSG00000064115	TM7SF3	-0.344283	0.0461703	0.684702
ENSG00000164751	PEX2	-0.344247	0.0461948	0.684702
ENSG00000163412	EIF4E3	-0.344088	0.0463024	0.6854
ENSG00000066279	ASPM	-0.343894	0.0464336	0.6854
ENSG00000112992	NNT	-0.343849	0.0464641	0.6854
ENSG00000136861	CDK5RAP2	0.343835	0.0464737	0.6854
ENSG00000169410	PTPN9	-0.343587	0.0466421	0.686605
ENSG00000125651	GTF2F1	0.343505	0.0466979	0.686605
ENSG00000167182	SP2	0.34343	0.0467489	0.686605
ENSG00000166579	NDEL1	0.343373	0.0467876	0.686605
ENSG00000175224	ATG13	0.342828	0.0471605	0.689157
ENSG00000087157	PGS1	0.342458	0.0474155	0.689157
ENSG00000088970	KIZ	0.342251	0.0475581	0.689157
ENSG00000117481	NSUN4	0.342243	0.047564	0.689157
ENSG00000132932	ATP8A2	-0.341875	0.0478188	0.689157
ENSG00000005882	PDK2	-0.341811	0.0478632	0.689157
ENSG00000247626	MARS2	-0.341659	0.0479685	0.689157
ENSG00000196235	SUPT5H	0.341503	0.0480773	0.689157
ENSG00000123975	CKS2	-0.341472	0.0480988	0.689157
ENSG00000197535	MYO5A	0.341412	0.0481406	0.689157
ENSG00000151327	FAM177A1	0.341227	0.0482701	0.689157
ENSG00000119689	DLST	0.34118	0.0483027	0.689157
ENSG00000163389	POGLUT1	-0.341148	0.0483257	0.689157
ENSG00000204856	FAM216A	-0.340966	0.0484532	0.689157
ENSG00000164440	TXLNB	-0.340875	0.048517	0.689157
ENSG00000160959	LRRC14	-0.340869	0.0485206	0.689157
ENSG00000089063	TMEM230	-0.340714	0.0486297	0.689157
ENSG00000237649	KIFC1	-0.340707	0.0486348	0.689157
ENSG00000104765	BNIP3L	0.340672	0.0486594	0.689157
ENSG00000075340	ADD2	0.340559	0.0487388	0.689157
ENSG00000178537	SLC25A20	-0.340439	0.0488239	0.689157
ENSG00000253716	MINCR	-0.340424	0.0488345	0.689157
ENSG00000173480	ZNF417	0.340375	0.0488686	0.689157
ENSG00000160226	CFAP410	0.340334	0.0488979	0.689157
ENSG00000109103	UNC119	-0.340176	0.0490093	0.689157
ENSG00000159904	ZNF890P	-0.340146	0.0490306	0.689157
ENSG00000130734	ATG4D	0.339998	0.0491358	0.689157
ENSG00000106554	CHCHD3	-0.339968	0.0491571	0.689157
ENSG00000026508	CD44	0.339863	0.0492315	0.689157
ENSG00000100060	MFNG	-0.339686	0.0493572	0.689157
ENSG00000107554	DNMBP	0.339655	0.0493798	0.689157
ENSG00000185989	RASA3	0.339613	0.0494092	0.689157
ENSG00000162664	ZNF326	0.339603	0.0494165	0.689157
ENSG00000123131	PRDX4	-0.339587	0.0494278	0.689157
ENSG00000155368	DBI	-0.339561	0.0494463	0.689157
ENSG00000169964	TMEM42	-0.33953	0.0494685	0.689157
ENSG00000211451	GNRHR2	-0.339418	0.0495485	0.689157
ENSG00000235173	HGH1	-0.339365	0.0495863	0.689157
ENSG00000106346	USP42	0.339343	0.0496018	0.689157
ENSG00000176160	HSF5	-0.339279	0.0496478	0.689157
ENSG00000086062	B4GALT1	0.339267	0.0496566	0.689157
ENSG00000151366	NDUFC2	-0.339134	0.0497516	0.689157
ENSG00000197217	ENTPD4	0.339115	0.0497655	0.689157
ENSG00000109046	WSB1	0.339095	0.0497799	0.689157
ENSG00000156970	BUB1B	-0.339031	0.0498254	0.689157
ENSG00000198727	MT-CYB	0.339027	0.0498282	0.689157
ENSG00000133740	E2F5	-0.338779	0.0500067	0.689157
ENSG00000092140	G2E3	0.338752	0.0500258	0.689157
ENSG00000005483	KMT2E	0.338598	0.0501372	0.689157
ENSG00000185359	HGS	0.338572	0.0501553	0.689157
ENSG00000173950	XXYLT1	-0.338315	0.050341	0.689157
ENSG00000076555	ACACB	0.338242	0.0503943	0.689157
ENSG00000264247	ZNF407-AS1	-0.338198	0.0504258	0.689157
ENSG00000151093	OXSM	-0.338148	0.0504621	0.689157
ENSG00000256771	ZNF253	-0.338034	0.0505451	0.689157
ENSG00000162368	CMPK1	-0.337979	0.0505848	0.689157
ENSG00000241553	ARPC4	-0.33786	0.0506709	0.689157
ENSG00000163162	RNF149	0.337803	0.0507128	0.689157
ENSG00000186566	GPATCH8	0.337453	0.0509679	0.689157
ENSG00000111605	CPSF6	0.337416	0.0509947	0.689157
ENSG00000000460	C1orf112	-0.337381	0.05102	0.689157
ENSG00000227057	WDR46	-0.337356	0.0510386	0.689157
ENSG00000155962	CLIC2	-0.337329	0.0510586	0.689157
ENSG00000091640	SPAG7	0.337215	0.0511417	0.689157
ENSG00000141349	G6PC3	-0.337133	0.0512018	0.689157
ENSG00000104660	LEPROTL1	0.337115	0.0512153	0.689157
ENSG00000164754	RAD21	-0.33707	0.0512482	0.689157
ENSG00000151929	BAG3	0.337013	0.0512899	0.689157
ENSG00000166401	SERPINB8	0.336903	0.0513708	0.689157
ENSG00000180884	ZNF792	-0.336829	0.0514248	0.689157
ENSG00000182158	CREB3L2	0.336527	0.0516477	0.689157
ENSG00000214655	ZSWIM8	0.336512	0.0516585	0.689157
ENSG00000143013	LMO4	0.336481	0.0516814	0.689157
ENSG00000119912	IDE	-0.336443	0.0517093	0.689157
ENSG00000178999	AURKB	-0.336377	0.0517583	0.689157
ENSG00000227345	PARG	-0.336241	0.0518594	0.689157
ENSG00000178057	NDUFAF3	-0.336177	0.0519062	0.689157
ENSG00000086065	CHMP5	-0.336061	0.0519927	0.689157
ENSG00000134057	CCNB1	-0.335978	0.0520544	0.689157
ENSG00000123473	STIL	-0.335967	0.052062	0.689157
ENSG00000166681	BEX3	-0.335862	0.0521403	0.689157
ENSG00000135124	P2RX4	0.33579	0.0521939	0.689157
ENSG00000072736	NFATC3	-0.335697	0.0522632	0.689157
ENSG00000162928	PEX13	-0.335662	0.052289	0.689157
ENSG00000129675	ARHGEF6	-0.335601	0.0523344	0.689157
ENSG00000155097	ATP6V1C1	-0.335593	0.0523404	0.689157
ENSG00000172780	RAB43	-0.335381	0.0524991	0.689157
ENSG00000205534	SMG1P2	0.335369	0.0525078	0.689157
ENSG00000101216	GMEB2	0.33535	0.0525223	0.689157
ENSG00000115661	STK16	-0.335296	0.0525628	0.689157
ENSG00000166321	NUDT13	0.33519	0.0526422	0.689157
ENSG00000156172	C8orf37	-0.335016	0.0527724	0.689157
ENSG00000126005	MMP24OS	0.334975	0.0528037	0.689157
ENSG00000125871	MGME1	-0.33491	0.0528519	0.689157
ENSG00000171456	ASXL1	0.334771	0.0529564	0.689157
ENSG00000196352	CD55	0.334754	0.0529697	0.689157
ENSG00000119335	SET	-0.334715	0.0529992	0.689157
ENSG00000105808	RASA4	-0.334678	0.0530271	0.689157
ENSG00000160014	CALM3	-0.334622	0.0530693	0.689157
ENSG00000113810	SMC4	0.334568	0.0531095	0.689157
ENSG00000220205	VAMP2	0.334499	0.0531621	0.689157
ENSG00000111843	TMEM14C	-0.334417	0.0532243	0.689157
ENSG00000107798	LIPA	-0.334383	0.0532493	0.689157
ENSG00000176681	LRRC37A	0.334323	0.053295	0.689157
ENSG00000141027	NCOR1	0.334306	0.053308	0.689157
ENSG00000231205	ZNF826P	-0.334223	0.0533705	0.689157
ENSG00000100418	DESI1	-0.334108	0.0534581	0.689157
ENSG00000121749	TBC1D15	0.334028	0.0535185	0.689157
ENSG00000179152	TCAIM	-0.334022	0.053523	0.689157
ENSG00000174437	ATP2A2	0.334009	0.0535333	0.689157
ENSG00000154240	CEP112	0.333918	0.0536018	0.689157
ENSG00000230438	SERPINB9P1	0.333894	0.0536208	0.689157
ENSG00000169019	COMMD8	-0.333873	0.0536367	0.689157
ENSG00000257122	RRN3P3	0.333548	0.0538841	0.689157
ENSG00000185596	WASH3P	0.333521	0.0539046	0.689157
ENSG00000153339	TRAPPC8	-0.333506	0.0539163	0.689157
ENSG00000105011	ASF1B	-0.333485	0.0539319	0.689157
ENSG00000094804	CDC6	-0.33336	0.054028	0.689157
ENSG00000134461	ANKRD16	-0.333184	0.0541627	0.689157
ENSG00000187601	MAGEH1	-0.333161	0.0541804	0.689157
ENSG00000197563	PIGN	-0.333149	0.0541891	0.689157
ENSG00000150787	PTS	0.333134	0.0542009	0.689157
ENSG00000118096	IFT46	0.333109	0.0542198	0.689157
ENSG00000125843	AP5S1	0.3331	0.0542273	0.689157
ENSG00000160209	PDXK	0.3329	0.0543804	0.689157
ENSG00000139726	DENR	-0.332772	0.0544793	0.689157
ENSG00000153982	GDPD1	-0.332714	0.0545238	0.689157
ENSG00000197841	ZNF181	-0.332696	0.054538	0.689157
ENSG00000092931	MFSD11	0.33267	0.054558	0.689157
ENSG00000116584	ARHGEF2	-0.332639	0.0545819	0.689157
ENSG00000185722	ANKFY1	0.332611	0.0546035	0.689157
ENSG00000112304	ACOT13	-0.332547	0.0546524	0.689157
ENSG00000175792	RUVBL1	-0.332298	0.0548449	0.690847
ENSG00000181192	DHTKD1	-0.332105	0.0549946	0.691996
ENSG00000280798	LINC00294	0.331897	0.0551562	0.692366
ENSG00000185112	FAM43A	-0.331896	0.0551568	0.692366
ENSG00000116237	ICMT	-0.331841	0.0551996	0.692366
ENSG00000168066	SF1	0.331699	0.0553107	0.692594
ENSG00000187792	ZNF70	0.331668	0.0553349	0.692594
ENSG00000144306	SCRN3	-0.33143	0.0555204	0.692996
ENSG00000099991	CABIN1	0.331187	0.0557107	0.692996
ENSG00000107829	FBXW4	0.331119	0.0557639	0.692996
ENSG00000233016	SNHG7	0.331081	0.0557936	0.692996
ENSG00000124532	MRS2	-0.330953	0.055894	0.692996
ENSG00000182810	DDX28	-0.330892	0.0559425	0.692996
ENSG00000196365	LONP1	0.33087	0.0559596	0.692996
ENSG00000149196	HIKESHI	-0.330615	0.0561608	0.692996
ENSG00000198088	NUP62CL	0.330603	0.0561698	0.692996
ENSG00000151304	SRFBP1	-0.330566	0.0561995	0.692996
ENSG00000089693	MLF2	0.3304	0.0563301	0.692996
ENSG00000011485	PPP5C	-0.330312	0.0563998	0.692996
ENSG00000105323	HNRNPUL1	0.330246	0.0564519	0.692996
ENSG00000144028	SNRNP200	0.330092	0.0565745	0.692996
ENSG00000168118	RAB4A	-0.329964	0.0566762	0.692996
ENSG00000165071	TMEM71	-0.329843	0.0567726	0.692996
ENSG00000122882	ECD	0.329786	0.0568176	0.692996
ENSG00000109065	NAT9	0.329742	0.0568528	0.692996
ENSG00000126461	SCAF1	0.329689	0.0568948	0.692996
ENSG00000140386	SCAPER	0.329615	0.0569539	0.692996
ENSG00000155975	VPS37A	0.329531	0.0570213	0.692996
ENSG00000189195	BTBD8	-0.329426	0.0571052	0.692996
ENSG00000124523	SIRT5	-0.329403	0.0571235	0.692996
ENSG00000137078	SIT1	-0.329354	0.0571622	0.692996
ENSG00000256683	ZNF350	0.329264	0.0572347	0.692996
ENSG00000234585	CCT6P3	0.329252	0.0572444	0.692996
ENSG00000010404	IDS	0.329188	0.0572956	0.692996
ENSG00000079459	FDFT1	0.329167	0.0573126	0.692996
ENSG00000132199	ENOSF1	0.329093	0.0573712	0.692996
ENSG00000144136	SLC20A1	0.329048	0.0574073	0.692996
ENSG00000188313	PLSCR1	0.328998	0.0574478	0.692996
ENSG00000115541	HSPE1	-0.328965	0.0574745	0.692996
ENSG00000182628	SKA2	-0.328965	0.0574746	0.692996
ENSG00000108590	MED31	0.328947	0.0574888	0.692996
ENSG00000222041	CYTOR	-0.328908	0.0575199	0.692996
ENSG00000181744	DIPK2A	-0.328897	0.0575287	0.692996
ENSG00000121671	CRY2	0.32882	0.0575907	0.692996
ENSG00000178177	LCORL	-0.328789	0.0576162	0.692996
ENSG00000163349	HIPK1	0.328629	0.0577447	0.692996
ENSG00000049656	CLPTM1L	-0.328498	0.0578509	0.692996
ENSG00000110906	KCTD10	0.328461	0.0578802	0.692996
ENSG00000149100	EIF3M	0.32839	0.0579382	0.692996
ENSG00000088325	TPX2	-0.328357	0.0579645	0.692996
ENSG00000158417	EIF5B	0.328253	0.0580486	0.692996
ENSG00000126012	KDM5C	0.328171	0.0581151	0.692996
ENSG00000137210	TMEM14B	-0.328151	0.0581314	0.692996
ENSG00000130518	IQCN	0.328121	0.0581557	0.692996
ENSG00000087586	AURKA	-0.328092	0.0581793	0.692996
ENSG00000101940	WDR13	0.327912	0.058325	0.694032
ENSG00000131759	RARA	0.327638	0.0585486	0.695993
ENSG00000075426	FOSL2	0.327464	0.0586907	0.696982
ENSG00000172172	MRPL13	-0.327173	0.0589288	0.699107
ENSG00000086619	ERO1B	0.327015	0.0590583	0.699682
ENSG00000189369	GSPT2	-0.326941	0.0591193	0.699682
ENSG00000171100	MTM1	-0.326586	0.0594115	0.699682
ENSG00000149182	ARFGAP2	0.326561	0.0594322	0.699682
ENSG00000087152	ATXN7L3	-0.326556	0.0594358	0.699682
ENSG00000172349	IL16	-0.326422	0.0595468	0.699682
ENSG00000186866	POFUT2	0.326366	0.0595929	0.699682
ENSG00000165406	MARCHF8	0.326338	0.0596161	0.699682
ENSG00000068323	TFE3	0.326221	0.0597127	0.699682
ENSG00000171649	ZIK1	-0.326212	0.05972	0.699682
ENSG00000213064	SFT2D2	0.326086	0.0598249	0.699682
ENSG00000114904	NEK4	-0.326044	0.0598594	0.699682
ENSG00000100243	CYB5R3	0.325969	0.059922	0.699682
ENSG00000145476	CYP4V2	-0.325954	0.0599347	0.699682
ENSG00000142168	SOD1	-0.325952	0.0599363	0.699682
ENSG00000152492	CCDC50	-0.325906	0.0599739	0.699682
ENSG00000149150	SLC43A1	-0.325896	0.0599829	0.699682
ENSG00000182095	TNRC18	0.325753	0.0601012	0.699786
ENSG00000101290	CDS2	0.325677	0.0601652	0.699786
ENSG00000075142	SRI	-0.325672	0.0601693	0.699786
ENSG00000204217	BMPR2	0.325353	0.0604351	0.701091
ENSG00000143971	ETAA1	-0.325349	0.0604389	0.701091
ENSG00000117411	B4GALT2	-0.325158	0.0605982	0.701091
ENSG00000161016	RPL8	-0.325155	0.0606008	0.701091
ENSG00000015171	ZMYND11	-0.325107	0.0606409	0.701091
ENSG00000126107	HECTD3	0.32509	0.0606552	0.701091
ENSG00000198786	MT-ND5	0.324957	0.060767	0.701091
ENSG00000159063	ALG8	-0.32484	0.0608654	0.701091
ENSG00000180611	MB21D2	0.324622	0.0610488	0.701091
ENSG00000163947	ARHGEF3	-0.324591	0.0610751	0.701091
ENSG00000101353	MROH8	0.324434	0.0612073	0.701091
ENSG00000134575	ACP2	0.324422	0.0612178	0.701091
ENSG00000188493	C19orf54	0.324386	0.0612484	0.701091
ENSG00000213160	KLHL23	-0.324287	0.0613313	0.701091
ENSG00000270673	YTHDF3-DT	-0.324278	0.0613392	0.701091
ENSG00000213995	NAXD	0.324168	0.0614327	0.701091
ENSG00000251634	NAIPP4	0.324155	0.0614437	0.701091
ENSG00000180694	TMEM64	-0.324094	0.0614948	0.701091
ENSG00000111450	STX2	-0.324051	0.0615314	0.701091
ENSG00000050327	ARHGEF5	0.323869	0.0616857	0.701091
ENSG00000163935	SFMBT1	0.323827	0.0617216	0.701091
ENSG00000166377	ATP9B	0.323732	0.0618023	0.701091
ENSG00000132382	MYBBP1A	0.323631	0.0618887	0.701091
ENSG00000198841	KTI12	-0.323596	0.0619184	0.701091
ENSG00000238227	TMEM250	-0.323586	0.0619269	0.701091
ENSG00000142002	DPP9	0.323547	0.06196	0.701091
ENSG00000238000	PSME2P1	-0.323157	0.0622937	0.701091
ENSG00000013725	CD6	0.323152	0.0622977	0.701091
ENSG00000137547	MRPL15	-0.323148	0.0623012	0.701091
ENSG00000167700	MFSD3	-0.323134	0.0623129	0.701091
ENSG00000182866	LCK	-0.323113	0.0623312	0.701091
ENSG00000147905	ZCCHC7	-0.3231	0.0623425	0.701091
ENSG00000110497	AMBRA1	0.323085	0.0623548	0.701091
ENSG00000128891	CCDC32	0.323081	0.0623588	0.701091
ENSG00000105298	CACTIN	0.322999	0.0624286	0.701091
ENSG00000171953	ATPAF2	0.322931	0.062487	0.701091
ENSG00000170222	ADPRM	0.322853	0.0625541	0.701091
ENSG00000132406	TMEM128	-0.322826	0.062577	0.701091
ENSG00000149428	HYOU1	0.322807	0.0625932	0.701091
ENSG00000147684	NDUFB9	-0.322692	0.0626925	0.701539
ENSG00000135932	CAB39	-0.322479	0.0628758	0.702926
ENSG00000067992	PDK3	0.322363	0.0629758	0.703378
ENSG00000056972	TRAF3IP2	0.322072	0.0632277	0.70491
ENSG00000180901	KCTD2	0.322008	0.0632833	0.70491
ENSG00000023902	PLEKHO1	-0.321989	0.0632998	0.70491
ENSG00000129657	SEC14L1	0.321845	0.0634252	0.70491
ENSG00000109929	SC5D	0.321801	0.0634632	0.70491
ENSG00000163933	RFT1	-0.321542	0.0636885	0.70491
ENSG00000100526	CDKN3	-0.321516	0.0637107	0.70491
ENSG00000049759	NEDD4L	0.321498	0.0637271	0.70491
ENSG00000125703	ATG4C	-0.321398	0.0638138	0.70491
ENSG00000184967	NOC4L	0.32137	0.0638385	0.70491
ENSG00000124831	LRRFIP1	0.321267	0.0639283	0.70491
ENSG00000107819	SFXN3	0.321192	0.0639938	0.70491
ENSG00000097021	ACOT7	-0.321095	0.0640785	0.70491
ENSG00000103056	SMPD3	-0.321072	0.0640988	0.70491
ENSG00000101363	MANBAL	0.32107	0.0641006	0.70491
ENSG00000170191	NANP	-0.321059	0.06411	0.70491
ENSG00000116299	ELAPOR1	0.320989	0.0641717	0.70491
ENSG00000256294	ZNF225	-0.320973	0.0641856	0.70491
ENSG00000119383	PTPA	-0.320655	0.0644653	0.706098
ENSG00000048740	CELF2	0.320524	0.0645801	0.706098
ENSG00000078596	ITM2A	-0.320406	0.064684	0.706098
ENSG00000174292	TNK1	0.320384	0.0647038	0.706098
ENSG00000169203	NPIPB12	0.320338	0.0647445	0.706098
ENSG00000119965	C10orf88	-0.320221	0.0648477	0.706098
ENSG00000187953	PMS2CL	0.320205	0.0648615	0.706098
ENSG00000196417	ZNF765	-0.320165	0.0648972	0.706098
ENSG00000095015	MAP3K1	-0.320132	0.0649267	0.706098
ENSG00000114331	ACAP2	-0.320019	0.0650267	0.706098
ENSG00000164252	AGGF1	-0.320013	0.0650319	0.706098
ENSG00000277972	CISD3	-0.320011	0.065033	0.706098
ENSG00000188211	NCR3LG1	0.31997	0.0650699	0.706098
ENSG00000185000	DGAT1	-0.319763	0.0652533	0.707439
ENSG00000137713	PPP2R1B	0.319465	0.0655184	0.707762
ENSG00000188690	UROS	-0.319453	0.0655293	0.707762
ENSG00000155849	ELMO1	0.3194	0.0655766	0.707762
ENSG00000153140	CETN3	-0.319392	0.0655838	0.707762
ENSG00000105402	NAPA	0.319334	0.0656356	0.707762
ENSG00000138433	CIR1	0.319107	0.0658378	0.707762
ENSG00000182685	BRICD5	-0.319069	0.0658718	0.707762
ENSG00000105173	CCNE1	-0.319069	0.0658721	0.707762
ENSG00000110046	ATG2A	0.318952	0.0659766	0.707762
ENSG00000247077	PGAM5	-0.318932	0.0659947	0.707762
ENSG00000170873	MTSS1	-0.318782	0.0661292	0.707762
ENSG00000184209	SNRNP35	0.318764	0.0661454	0.707762
ENSG00000126214	KLC1	0.318732	0.0661738	0.707762
ENSG00000064933	PMS1	-0.318668	0.0662313	0.707762
ENSG00000135272	MDFIC	-0.318633	0.066263	0.707762
ENSG00000155158	TTC39B	-0.318609	0.0662841	0.707762
ENSG00000141429	GALNT1	-0.318591	0.0663003	0.707762
ENSG00000116525	TRIM62	0.318497	0.0663854	0.708031
ENSG00000169710	FASN	0.318251	0.066607	0.709118
ENSG00000117280	RAB29	-0.31824	0.0666174	0.709118
ENSG00000198888	MT-ND1	0.318184	0.0666671	0.709118
ENSG00000223396	RPS10P7	0.317997	0.0668365	0.709405
ENSG00000151176	PLBD2	0.317977	0.0668548	0.709405
ENSG00000116288	PARK7	-0.317956	0.0668741	0.709405
ENSG00000170260	ZNF212	0.317754	0.0670566	0.710207
ENSG00000113552	GNPDA1	-0.317708	0.0670987	0.710207
ENSG00000074706	IPCEF1	-0.317674	0.0671298	0.710207
ENSG00000178105	DDX10	0.317431	0.0673507	0.711323
ENSG00000162236	STX5	0.317425	0.0673555	0.711323
ENSG00000233695	GAS6-AS1	0.317316	0.0674554	0.711741
ENSG00000100425	BRD1	0.317001	0.0677425	0.714134
ENSG00000144746	ARL6IP5	-0.316842	0.0678881	0.715031
ENSG00000136950	ARPC5L	-0.316582	0.0681268	0.716365
ENSG00000124802	EEF1E1	-0.316357	0.0683341	0.716365
ENSG00000251474	RPL32P3	0.316329	0.0683598	0.716365
ENSG00000131236	CAP1	-0.316301	0.0683856	0.716365
ENSG00000159131	GART	-0.316198	0.0684799	0.716365
ENSG00000189050	RNFT1	-0.316173	0.0685033	0.716365
ENSG00000167721	TSR1	0.316	0.0686626	0.716365
ENSG00000253276	CCDC71L	-0.316	0.0686633	0.716365
ENSG00000144560	VGLL4	-0.315959	0.0687007	0.716365
ENSG00000132361	CLUH	0.315939	0.0687199	0.716365
ENSG00000168661	ZNF30	-0.315924	0.0687337	0.716365
ENSG00000117523	PRRC2C	0.315915	0.0687415	0.716365
ENSG00000121931	LRIF1	-0.315767	0.0688784	0.71716
ENSG00000115568	ZNF142	0.315542	0.0690873	0.717866
ENSG00000197429	IPP	0.31554	0.0690889	0.717866
ENSG00000028203	VEZT	0.315498	0.0691283	0.717866
ENSG00000243244	STON1	0.315285	0.069326	0.718841
ENSG00000168610	STAT3	0.315206	0.0694004	0.718841
ENSG00000064393	HIPK2	0.315201	0.0694045	0.718841
ENSG00000163320	CGGBP1	-0.314961	0.0696288	0.720534
ENSG00000102007	PLP2	0.314766	0.0698113	0.721442
ENSG00000092108	SCFD1	0.314737	0.0698386	0.721442
ENSG00000167851	CD300A	0.314603	0.0699641	0.722108
ENSG00000104231	ZFAND1	-0.31432	0.0702301	0.723806
ENSG00000150961	SEC24D	0.314297	0.0702511	0.723806
ENSG00000182872	RBM10	0.314139	0.0704003	0.724713
ENSG00000261556	SMG1P7	-0.313974	0.0705555	0.725679
ENSG00000130703	OSBPL2	0.313695	0.0708197	0.726872
ENSG00000118482	PHF3	0.31365	0.0708617	0.726872
ENSG00000176809	LRRC37A3	0.313588	0.0709206	0.726872
ENSG00000185664	PMEL	0.313581	0.0709275	0.726872
ENSG00000140854	KATNB1	0.313527	0.0709788	0.726872
ENSG00000003756	RBM5	0.313186	0.0713029	0.727666
ENSG00000100926	TM9SF1	0.313175	0.0713128	0.727666
ENSG00000116350	SRSF4	0.313167	0.0713208	0.727666
ENSG00000123080	CDKN2C	-0.313079	0.0714048	0.727666
ENSG00000136295	TTYH3	0.312989	0.0714906	0.727666
ENSG00000173230	GOLGB1	0.312967	0.0715118	0.727666
ENSG00000250539	KRT8P33	0.312817	0.0716545	0.727666
ENSG00000243364	EFNA4	-0.312796	0.0716749	0.727666
ENSG00000059145	UNKL	0.312751	0.0717175	0.727666
ENSG00000152240	HAUS1	-0.312735	0.0717331	0.727666
ENSG00000154001	PPP2R5E	0.3127	0.0717668	0.727666
ENSG00000108474	PIGL	0.312671	0.0717946	0.727666
ENSG00000166949	SMAD3	-0.3126	0.0718621	0.727727
ENSG00000151239	TWF1	-0.312443	0.0720123	0.728463
ENSG00000205903	ZNF316	0.312396	0.072058	0.728463
ENSG00000276291	FRG1HP	0.31226	0.0721885	0.728997
ENSG00000072364	AFF4	0.312198	0.0722486	0.728997
ENSG00000162999	DUSP19	-0.312119	0.0723237	0.728997
ENSG00000144524	COPS7B	0.312085	0.0723573	0.728997
ENSG00000108953	YWHAE	0.311939	0.0724978	0.729243
ENSG00000173120	KDM2A	0.311931	0.0725051	0.729243
ENSG00000198763	MT-ND2	0.311774	0.072657	0.729662
ENSG00000157500	APPL1	-0.31176	0.0726701	0.729662
ENSG00000134851	TMEM165	-0.311637	0.0727892	0.730238
ENSG00000038382	TRIO	-0.311562	0.0728617	0.730346
ENSG00000247556	OIP5-AS1	-0.311407	0.0730121	0.730719
ENSG00000179134	SAMD4B	0.31129	0.0731251	0.730719
ENSG00000197694	SPTAN1	0.311285	0.0731302	0.730719
ENSG00000254505	CHMP4A	0.311238	0.073176	0.730719
ENSG00000072609	CHFR	0.311185	0.0732279	0.730719
ENSG00000151092	NGLY1	-0.311079	0.0733302	0.730719
ENSG00000255443	CD44-AS1	0.311027	0.0733814	0.730719
ENSG00000112118	MCM3	-0.311015	0.0733932	0.730719
ENSG00000248333	CDK11B	0.310838	0.0735653	0.731694
ENSG00000087995	METTL2A	-0.31075	0.0736508	0.731694
ENSG00000085998	POMGNT1	-0.310569	0.073828	0.731694
ENSG00000198712	MT-CO2	0.31048	0.0739149	0.731694
ENSG00000152348	ATG10	-0.31044	0.0739549	0.731694
ENSG00000164674	SYTL3	0.3104	0.0739932	0.731694
ENSG00000100284	TOM1	0.310386	0.0740077	0.731694
ENSG00000185298	CCDC137	0.310353	0.0740394	0.731694
ENSG00000025796	SEC63	0.310253	0.0741381	0.731694
ENSG00000138794	CASP6	-0.310156	0.0742328	0.731694
ENSG00000198265	HELZ	0.310082	0.0743058	0.731694
ENSG00000104671	DCTN6	0.310024	0.0743626	0.731694
ENSG00000133069	TMCC2	-0.310001	0.0743853	0.731694
ENSG00000198771	RCSD1	-0.309993	0.0743933	0.731694
ENSG00000178202	POGLUT3	0.309914	0.0744711	0.731694
ENSG00000086102	NFX1	0.309859	0.0745253	0.731694
ENSG00000109944	JHY	0.309642	0.0747397	0.731694
ENSG00000215630	GUSBP9	0.309612	0.0747692	0.731694
ENSG00000166359	WDR88	0.309597	0.0747839	0.731694
ENSG00000163875	MEAF6	-0.30951	0.0748693	0.731694
ENSG00000228451	SDAD1P1	0.309459	0.07492	0.731694
ENSG00000177352	CCDC71	0.309441	0.0749379	0.731694
ENSG00000152291	TGOLN2	0.309371	0.0750069	0.731694
ENSG00000174165	ZDHHC24	0.309295	0.0750824	0.731694
ENSG00000012048	BRCA1	-0.309293	0.0750842	0.731694
ENSG00000071539	TRIP13	-0.309174	0.0752022	0.731694
ENSG00000198496	NBR2	0.309155	0.0752216	0.731694
ENSG00000105810	CDK6	-0.309115	0.075261	0.731694
ENSG00000121774	KHDRBS1	0.309091	0.0752851	0.731694
ENSG00000085063	CD59	0.30876	0.0756136	0.733196
ENSG00000172375	C2CD2L	0.308719	0.075655	0.733196
ENSG00000164087	POC1A	-0.308605	0.0757684	0.733196
ENSG00000083093	PALB2	-0.308546	0.0758277	0.733196
ENSG00000231925	TAPBP	0.308499	0.075875	0.733196
ENSG00000072121	ZFYVE26	0.308494	0.0758797	0.733196
ENSG00000001497	LAS1L	0.308423	0.0759503	0.733196
ENSG00000160055	TMEM234	0.308396	0.0759778	0.733196
ENSG00000132388	UBE2G1	0.308376	0.0759975	0.733196
ENSG00000144320	LNPK	-0.308131	0.0762433	0.734968
ENSG00000197579	TOPORS	-0.308014	0.0763607	0.735224
ENSG00000213923	CSNK1E	0.30798	0.0763942	0.735224
ENSG00000232859	LYRM9	0.307809	0.0765661	0.735987
ENSG00000011295	TTC19	0.307778	0.0765979	0.735987
ENSG00000165264	NDUFB6	-0.307517	0.0768602	0.737297
ENSG00000118564	FBXL5	-0.30739	0.0769889	0.737297
ENSG00000160602	NEK8	0.30738	0.0769989	0.737297
ENSG00000155265	GOLGA7B	-0.307373	0.0770062	0.737297
ENSG00000238083	LRRC37A2	0.307334	0.0770459	0.737297
ENSG00000137267	TUBB2A	0.307191	0.0771898	0.738077
ENSG00000246526	LINC02481	-0.307067	0.0773161	0.738424
ENSG00000137075	RNF38	0.307018	0.0773656	0.738424
ENSG00000196440	ARMCX4	0.306971	0.0774134	0.738424
ENSG00000120675	DNAJC15	-0.306537	0.0778543	0.739274
ENSG00000139725	RHOF	0.306502	0.0778906	0.739274
ENSG00000103502	CDIPT	-0.306447	0.0779463	0.739274
ENSG00000178878	APOLD1	-0.306391	0.0780031	0.739274
ENSG00000027847	B4GALT7	0.30633	0.0780661	0.739274
ENSG00000143476	DTL	-0.306323	0.0780732	0.739274
ENSG00000140563	MCTP2	0.306311	0.0780849	0.739274
ENSG00000122033	MTIF3	-0.30619	0.0782084	0.739274
ENSG00000127483	HP1BP3	-0.306124	0.0782763	0.739274
ENSG00000198818	SFT2D1	-0.305992	0.0784113	0.739274
ENSG00000139832	RAB20	0.305918	0.0784876	0.739274
ENSG00000119711	ALDH6A1	-0.305879	0.0785272	0.739274
ENSG00000175193	PARL	0.305728	0.0786824	0.739274
ENSG00000147813	NAPRT	-0.305685	0.0787262	0.739274
ENSG00000143368	SF3B4	0.305662	0.0787503	0.739274
ENSG00000079805	DNM2	0.305634	0.0787793	0.739274
ENSG00000078269	SYNJ2	0.305606	0.0788082	0.739274
ENSG00000159388	BTG2	-0.30556	0.0788558	0.739274
ENSG00000140262	TCF12	-0.305552	0.0788633	0.739274
ENSG00000168060	NAALADL1	0.305546	0.0788697	0.739274
ENSG00000177885	GRB2	0.305526	0.0788901	0.739274
ENSG00000163104	SMARCAD1	-0.305521	0.0788958	0.739274
ENSG00000155275	TRMT44	0.305427	0.0789926	0.739274
ENSG00000198673	TAFA2	-0.305377	0.0790443	0.739274
ENSG00000116574	RHOU	-0.305356	0.079065	0.739274
ENSG00000125863	MKKS	-0.305237	0.0791886	0.739844
ENSG00000099956	SMARCB1	0.304977	0.0794576	0.741267
ENSG00000187531	SIRT7	0.304968	0.0794662	0.741267
ENSG00000145414	NAF1	0.30488	0.0795576	0.741534
ENSG00000140264	SERF2	-0.304645	0.0798015	0.743222
ENSG00000133794	ARNTL	0.304561	0.0798891	0.743379
ENSG00000176105	YES1	0.304508	0.0799441	0.743379
ENSG00000143515	ATP8B2	-0.304406	0.0800505	0.743548
ENSG00000179094	PER1	0.30432	0.0801399	0.743548
ENSG00000182463	TSHZ2	0.304309	0.0801508	0.743548
ENSG00000174353	STAG3L3	0.304121	0.0803476	0.744106
ENSG00000100226	GTPBP1	0.304074	0.080397	0.744106
ENSG00000165244	ZNF367	-0.304004	0.0804697	0.744106
ENSG00000100603	SNW1	0.303842	0.0806394	0.744106
ENSG00000115827	DCAF17	-0.303836	0.0806457	0.744106
ENSG00000155749	FLACC1	-0.303822	0.0806603	0.744106
ENSG00000111727	HCFC2	0.30378	0.0807045	0.744106
ENSG00000109920	FNBP4	0.303769	0.0807159	0.744106
ENSG00000111785	RIC8B	-0.303638	0.0808533	0.744106
ENSG00000171497	PPID	-0.303613	0.0808798	0.744106
ENSG00000100813	ACIN1	0.303489	0.0810096	0.744106
ENSG00000185669	SNAI3	0.303477	0.0810223	0.744106
ENSG00000130640	TUBGCP2	0.303299	0.08121	0.744106
ENSG00000128059	PPAT	-0.30325	0.081261	0.744106
ENSG00000155868	MED7	0.303187	0.0813271	0.744106
ENSG00000196372	ASB13	-0.303162	0.081354	0.744106
ENSG00000136280	CCM2	-0.303144	0.0813734	0.744106
ENSG00000101888	NXT2	-0.303128	0.0813899	0.744106
ENSG00000063854	HAGH	-0.303112	0.0814062	0.744106
ENSG00000167613	LAIR1	-0.302911	0.0816193	0.74442
ENSG00000185164	NOMO2	-0.302879	0.0816531	0.74442
ENSG00000176595	KBTBD11	0.302854	0.081679	0.74442
ENSG00000124214	STAU1	0.302842	0.0816923	0.74442
ENSG00000088727	KIF9	0.302657	0.081888	0.745628
ENSG00000105669	COPE	0.302424	0.0821351	0.746586
ENSG00000213563	C8orf82	-0.302322	0.0822431	0.746586
ENSG00000105127	AKAP8	0.302235	0.0823363	0.746586
ENSG00000169490	TM2D2	-0.302201	0.0823725	0.746586
ENSG00000151689	INPP1	0.302145	0.0824323	0.746586
ENSG00000156471	PTDSS1	-0.302107	0.0824723	0.746586
ENSG00000106263	EIF3B	0.302055	0.0825278	0.746586
ENSG00000070190	DAPP1	0.302004	0.0825819	0.746586
ENSG00000158406	H4C8	-0.301923	0.0826683	0.746586
ENSG00000054654	SYNE2	0.301892	0.0827021	0.746586
ENSG00000188739	RBM34	0.301844	0.0827527	0.746586
ENSG00000197016	ZNF470	-0.301804	0.0827963	0.746586
ENSG00000105248	YJU2	0.301787	0.0828137	0.746586
ENSG00000141504	SAT2	0.301637	0.082974	0.746953
ENSG00000112039	FANCE	-0.301577	0.0830387	0.746953
ENSG00000139160	ETFBKMT	-0.301555	0.083062	0.746953
ENSG00000149970	CNKSR2	-0.301334	0.0832999	0.746953
ENSG00000181610	MRPS23	-0.301302	0.0833333	0.746953
ENSG00000128915	ICE2	-0.301263	0.0833761	0.746953
ENSG00000179889	PDXDC1	0.301235	0.0834053	0.746953
ENSG00000077235	GTF3C1	0.301159	0.0834875	0.746953
ENSG00000108506	INTS2	-0.301139	0.0835093	0.746953
ENSG00000116127	ALMS1	0.301124	0.0835256	0.746953
ENSG00000154144	TBRG1	0.301088	0.0835637	0.746953
ENSG00000176248	ANAPC2	0.301043	0.0836123	0.746953
ENSG00000126895	AVPR2	-0.300971	0.0836904	0.747087
ENSG00000153790	C7orf31	0.300901	0.0837658	0.747196
ENSG00000125534	PPDPF	0.300735	0.0839443	0.748224
ENSG00000272031	ANKRD34A	-0.300529	0.0841677	0.749348
ENSG00000100888	CHD8	0.300502	0.0841971	0.749348
ENSG00000161980	POLR3K	-0.30035	0.0843613	0.750245
ENSG00000134996	OSTF1	-0.300217	0.0845055	0.750404
ENSG00000107317	PTGDS	0.300217	0.0845061	0.750404
ENSG00000165304	MELK	-0.300157	0.0845708	0.750415
ENSG00000109787	KLF3	-0.299881	0.0848709	0.751941
ENSG00000170265	ZNF282	0.29986	0.084894	0.751941
ENSG00000160094	ZNF362	0.299744	0.0850206	0.751941
ENSG00000145723	GIN1	-0.299693	0.0850759	0.751941
ENSG00000151748	SAV1	0.299683	0.0850866	0.751941
ENSG00000156313	RPGR	0.299634	0.085141	0.751941
ENSG00000119471	HSDL2	-0.299563	0.0852182	0.751941
ENSG00000258352	IFITM3P6	-0.299501	0.0852862	0.751941
ENSG00000181544	FANCB	-0.299475	0.0853149	0.751941
ENSG00000082898	XPO1	-0.299372	0.0854275	0.752373
ENSG00000142945	KIF2C	-0.299262	0.0855474	0.752403
ENSG00000129055	ANAPC13	-0.299187	0.0856303	0.752403
ENSG00000181029	TRAPPC5	-0.299037	0.085795	0.752403
ENSG00000164236	ANKRD33B	0.298969	0.0858697	0.752403
ENSG00000139579	NABP2	-0.298888	0.0859581	0.752403
ENSG00000145241	CENPC	0.298882	0.085965	0.752403
ENSG00000172466	ZNF24	-0.298859	0.0859903	0.752403
ENSG00000088827	SIGLEC1	0.298804	0.0860509	0.752403
ENSG00000188921	HACD4	-0.298753	0.086107	0.752403
ENSG00000141994	DUS3L	0.298722	0.0861414	0.752403
ENSG00000187105	HEATR4	0.298721	0.086142	0.752403
ENSG00000083799	CYLD	-0.298653	0.0862178	0.752403
ENSG00000120925	RNF170	-0.298616	0.0862579	0.752403
ENSG00000166428	PLD4	-0.298548	0.0863332	0.75245
ENSG00000164603	BMT2	-0.298496	0.0863905	0.75245
ENSG00000137288	UQCC2	-0.298166	0.0867555	0.753442
ENSG00000171861	MRM3	0.29816	0.0867627	0.753442
ENSG00000182405	PGBD4	-0.298102	0.0868263	0.753442
ENSG00000163606	CD200R1	-0.297965	0.0869791	0.753442
ENSG00000134452	FBH1	-0.297951	0.0869942	0.753442
ENSG00000124160	NCOA5	0.29792	0.0870289	0.753442
ENSG00000209482	SNORD83A	-0.297836	0.0871224	0.753442
ENSG00000165410	CFL2	0.297762	0.0872045	0.753442
ENSG00000005059	MCUB	-0.29772	0.087251	0.753442
ENSG00000135365	PHF21A	0.29771	0.0872622	0.753442
ENSG00000141644	MBD1	0.297606	0.0873778	0.753442
ENSG00000164609	SLU7	0.297605	0.0873787	0.753442
ENSG00000164096	C4orf3	-0.297596	0.087389	0.753442
ENSG00000101190	TCFL5	-0.297552	0.0874382	0.753442
ENSG00000035681	NSMAF	-0.297467	0.0875325	0.753442
ENSG00000123240	OPTN	0.297426	0.0875786	0.753442
ENSG00000086475	SEPHS1	-0.297386	0.0876234	0.753442
ENSG00000274114	ALOX15P1	0.297361	0.087651	0.753442
ENSG00000065883	CDK13	0.297194	0.0878375	0.754497
ENSG00000274471	HERC2P7	0.297101	0.0879425	0.754788
ENSG00000137720	C11orf1	0.296986	0.0880706	0.754788
ENSG00000237298	TTN-AS1	0.296824	0.0882529	0.754788
ENSG00000230701	FBXW4P1	0.296778	0.0883043	0.754788
ENSG00000154640	BTG3	0.296688	0.0884052	0.754788
ENSG00000234684	SDCBP2-AS1	0.296624	0.0884778	0.754788
ENSG00000188732	FAM221A	0.296551	0.0885598	0.754788
ENSG00000158717	RNF166	0.296535	0.0885778	0.754788
ENSG00000121390	PSPC1	0.296504	0.0886129	0.754788
ENSG00000033800	PIAS1	0.296502	0.088615	0.754788
ENSG00000157916	RER1	-0.296444	0.0886796	0.754788
ENSG00000172757	CFL1	-0.29644	0.0886847	0.754788
ENSG00000198561	CTNND1	0.296425	0.088701	0.754788
ENSG00000031691	CENPQ	-0.296256	0.088892	0.755494
ENSG00000182952	HMGN4	-0.296093	0.0890759	0.755494
ENSG00000134531	EMP1	0.296091	0.0890784	0.755494
ENSG00000125834	STK35	0.296083	0.0890874	0.755494
ENSG00000145287	PLAC8	0.296069	0.0891033	0.755494
ENSG00000173198	CYSLTR1	-0.295997	0.0891844	0.755554
ENSG00000162739	SLAMF6	-0.295847	0.0893552	0.755554
ENSG00000110042	DTX4	0.295833	0.0893707	0.755554
ENSG00000134900	TPP2	0.295712	0.0895074	0.755554
ENSG00000116809	ZBTB17	0.29557	0.0896687	0.755554
ENSG00000147804	SLC39A4	-0.29549	0.0897603	0.755554
ENSG00000272086	GOLPH3-DT	-0.295468	0.0897853	0.755554
ENSG00000198026	ZNF335	0.295454	0.0898016	0.755554
ENSG00000284770	TBCE	-0.295412	0.0898486	0.755554
ENSG00000204220	PFDN6	-0.29536	0.0899086	0.755554
ENSG00000075790	BCAP29	-0.295351	0.0899182	0.755554
ENSG00000144840	RABL3	0.295347	0.0899234	0.755554
ENSG00000163382	NAXE	-0.295331	0.0899408	0.755554
ENSG00000167447	SMG8	-0.295224	0.0900636	0.756048
ENSG00000124659	TBCC	-0.295142	0.0901568	0.756161
ENSG00000162813	BPNT1	-0.295006	0.0903125	0.756161
ENSG00000141424	SLC39A6	-0.294987	0.0903335	0.756161
ENSG00000128050	PAICS	-0.294962	0.0903627	0.756161
ENSG00000124222	STX16	0.294877	0.0904599	0.756161
ENSG00000107362	ABHD17B	-0.294863	0.0904753	0.756161
ENSG00000183023	SLC8A1	-0.29482	0.0905245	0.756161
ENSG00000182858	ALG12	0.294761	0.0905922	0.756192
ENSG00000115183	TANC1	0.294536	0.0908507	0.756685
ENSG00000158435	CNOT11	-0.294317	0.0911018	0.756685
ENSG00000123159	GIPC1	-0.294205	0.0912306	0.756685
ENSG00000060491	OGFR	0.294129	0.0913188	0.756685
ENSG00000241106	HLA-DOB	-0.294087	0.0913668	0.756685
ENSG00000160336	ZNF761	-0.29397	0.0915017	0.756685
ENSG00000101901	ALG13	0.293924	0.0915545	0.756685
ENSG00000143155	TIPRL	-0.293892	0.0915925	0.756685
ENSG00000117480	FAAH	-0.293858	0.091631	0.756685
ENSG00000112029	FBXO5	-0.29381	0.0916871	0.756685
ENSG00000130940	CASZ1	0.293802	0.0916963	0.756685
ENSG00000068724	TTC7A	0.293787	0.0917136	0.756685
ENSG00000165392	WRN	0.293783	0.0917179	0.756685
ENSG00000004897	CDC27	-0.293768	0.0917356	0.756685
ENSG00000123416	TUBA1B	-0.293533	0.0920071	0.756685
ENSG00000147789	ZNF7	-0.293474	0.0920757	0.756685
ENSG00000148229	POLE3	-0.293441	0.0921137	0.756685
ENSG00000238197	PAXBP1-AS1	-0.293438	0.0921174	0.756685
ENSG00000163932	PRKCD	0.293357	0.0922118	0.756685
ENSG00000167483	NIBAN3	-0.293184	0.0924128	0.756685
ENSG00000184271	POU6F1	0.29317	0.0924288	0.756685
ENSG00000105327	BBC3	0.293165	0.092435	0.756685
ENSG00000127585	FBXL16	0.292939	0.0926978	0.756685
ENSG00000177570	SAMD12	-0.292746	0.0929234	0.756685
ENSG00000171365	CLCN5	-0.292716	0.0929581	0.756685
ENSG00000074071	MRPS34	-0.292702	0.0929745	0.756685
ENSG00000137168	PPIL1	-0.292669	0.0930135	0.756685
ENSG00000260231	KDM7A-DT	-0.292561	0.0931396	0.756685
ENSG00000114346	ECT2	-0.292524	0.0931824	0.756685
ENSG00000260630	SNAI3-AS1	0.292499	0.0932117	0.756685
ENSG00000126003	PLAGL2	0.29235	0.0933868	0.756685
ENSG00000172977	KAT5	0.29226	0.0934925	0.756685
ENSG00000214331	PDPR2P	0.292208	0.0935534	0.756685
ENSG00000137337	MDC1	0.292192	0.0935722	0.756685
ENSG00000126216	TUBGCP3	0.292135	0.0936386	0.756685
ENSG00000158711	ELK4	0.292071	0.0937138	0.756685
ENSG00000139163	ETNK1	-0.292015	0.0937801	0.756685
ENSG00000135924	DNAJB2	0.291992	0.0938072	0.756685
ENSG00000181007	ZFP82	-0.29195	0.0938567	0.756685
ENSG00000248593	DSTNP2	-0.291933	0.0938762	0.756685
ENSG00000169330	MINAR1	-0.291916	0.0938963	0.756685
ENSG00000106367	AP1S1	-0.291824	0.0940049	0.756685
ENSG00000127080	IPPK	0.291824	0.0940049	0.756685
ENSG00000142856	ITGB3BP	-0.291777	0.0940607	0.756685
ENSG00000144401	METTL21A	-0.29175	0.0940927	0.756685
ENSG00000115145	STAM2	-0.291744	0.0940994	0.756685
ENSG00000139324	TMTC3	-0.291743	0.0941	0.756685
ENSG00000128944	KNSTRN	-0.291732	0.0941132	0.756685
ENSG00000179988	PSTK	0.29172	0.0941271	0.756685
ENSG00000105355	PLIN3	0.291456	0.0944392	0.756685
ENSG00000180354	MTURN	0.29143	0.09447	0.756685
ENSG00000162623	TYW3	-0.291383	0.0945257	0.756685
ENSG00000067704	IARS2	-0.291169	0.0947794	0.756685
ENSG00000137411	VARS2	-0.291154	0.0947974	0.756685
ENSG00000138398	PPIG	0.291067	0.0948998	0.756685
ENSG00000213614	HEXA	0.291007	0.0949717	0.756685
ENSG00000172301	COPRS	-0.290978	0.0950058	0.756685
ENSG00000100304	TTLL12	-0.290954	0.095034	0.756685
ENSG00000143514	TP53BP2	0.290901	0.0950969	0.756685
ENSG00000164284	GRPEL2	-0.290864	0.0951415	0.756685
ENSG00000233452	STXBP5-AS1	0.290838	0.0951728	0.756685
ENSG00000058804	NDC1	-0.290768	0.0952551	0.756685
ENSG00000197050	ZNF420	-0.290722	0.0953099	0.756685
ENSG00000114867	EIF4G1	0.290645	0.0954018	0.756685
ENSG00000174946	GPR171	-0.290583	0.0954762	0.756685
ENSG00000124155	PIGT	0.290575	0.0954853	0.756685
ENSG00000124795	DEK	-0.29056	0.0955034	0.756685
ENSG00000137965	IFI44	0.290465	0.0956173	0.756685
ENSG00000005007	UPF1	0.290463	0.0956191	0.756685
ENSG00000088833	NSFL1C	0.290424	0.0956657	0.756685
ENSG00000169718	DUS1L	0.290406	0.0956871	0.756685
ENSG00000180066	LINC02870	-0.290356	0.0957471	0.756685
ENSG00000123545	NDUFAF4	-0.290325	0.0957843	0.756685
ENSG00000150938	CRIM1	0.290316	0.095795	0.756685
ENSG00000261087	ZNNT1	-0.290162	0.0959791	0.756685
ENSG00000070526	ST6GALNAC1	0.29	0.0961737	0.756685
ENSG00000197056	ZMYM1	-0.289998	0.096176	0.756685
ENSG00000175216	CKAP5	0.289996	0.0961777	0.756685
ENSG00000132781	MUTYH	0.289954	0.0962287	0.756685
ENSG00000184508	HDDC3	-0.289877	0.0963209	0.756685
ENSG00000152465	NMT2	-0.289863	0.0963378	0.756685
ENSG00000247774	PCED1B-AS1	-0.289852	0.0963507	0.756685
ENSG00000010244	ZNF207	0.289845	0.0963591	0.756685
ENSG00000214717	ZBED1	-0.289806	0.0964057	0.756685
ENSG00000085788	DDHD2	-0.289787	0.0964282	0.756685
ENSG00000198804	MT-CO1	0.289706	0.096526	0.756685
ENSG00000189046	ALKBH2	-0.289535	0.0967315	0.756685
ENSG00000165983	PTER	-0.289526	0.0967422	0.756685
ENSG00000104047	DTWD1	-0.289366	0.0969358	0.756685
ENSG00000198252	STYX	-0.289215	0.0971177	0.756685
ENSG00000124588	NQO2	-0.289215	0.0971178	0.756685
ENSG00000182983	ZNF662	-0.289091	0.097268	0.756685
ENSG00000141642	ELAC1	-0.288989	0.0973908	0.756685
ENSG00000145545	SRD5A1	-0.288916	0.0974791	0.756685
ENSG00000104872	PIH1D1	-0.288902	0.0974968	0.756685
ENSG00000174109	C16orf91	-0.288851	0.0975584	0.756685
ENSG00000065665	SEC61A2	0.288815	0.0976021	0.756685
ENSG00000185024	BRF1	0.288688	0.0977561	0.756685
ENSG00000164109	MAD2L1	-0.288585	0.0978814	0.756685
ENSG00000159200	RCAN1	-0.288579	0.0978888	0.756685
ENSG00000008513	ST3GAL1	-0.288455	0.0980389	0.756685
ENSG00000142188	TMEM50B	-0.288433	0.0980666	0.756685
ENSG00000121417	ZNF211	-0.28835	0.0981666	0.756685
ENSG00000138376	BARD1	-0.288124	0.0984432	0.756685
ENSG00000185324	CDK10	0.288066	0.098514	0.756685
ENSG00000165861	ZFYVE1	0.287954	0.0986502	0.756685
ENSG00000109756	RAPGEF2	0.287891	0.0987271	0.756685
ENSG00000198719	DLL1	-0.28785	0.0987782	0.756685
ENSG00000160325	CACFD1	-0.287763	0.098884	0.756685
ENSG00000163536	SERPINI1	-0.28776	0.0988882	0.756685
ENSG00000137815	RTF1	0.287757	0.0988913	0.756685
ENSG00000214756	CSKMT	-0.287745	0.0989057	0.756685
ENSG00000081087	OSTM1	-0.287741	0.0989106	0.756685
ENSG00000245937	LINC01184	-0.287691	0.0989717	0.756685
ENSG00000066117	SMARCD1	0.287669	0.0989999	0.756685
ENSG00000122884	P4HA1	-0.287543	0.0991543	0.756685
ENSG00000091127	PUS7	-0.28753	0.0991692	0.756685
ENSG00000013306	SLC25A39	-0.287475	0.099237	0.756685
ENSG00000146112	PPP1R18	-0.287438	0.0992826	0.756685
ENSG00000124786	SLC35B3	-0.287429	0.0992941	0.756685
ENSG00000161203	AP2M1	-0.287378	0.0993559	0.756685
ENSG00000147533	GOLGA7	-0.287369	0.0993669	0.756685
ENSG00000165512	ZNF22	-0.287328	0.0994182	0.756685
ENSG00000075399	VPS9D1	0.287226	0.0995434	0.756685
ENSG00000039523	RIPOR1	0.287198	0.0995783	0.756685
ENSG00000224424	PRKAR2A-AS1	-0.287196	0.0995801	0.756685
ENSG00000111731	C2CD5	-0.287183	0.099596	0.756685
ENSG00000268001	CARD8-AS1	-0.287174	0.0996078	0.756685
ENSG00000164172	MOCS2	-0.287062	0.099746	0.756685
ENSG00000140694	PARN	-0.287055	0.0997542	0.756685
ENSG00000138035	PNPT1	-0.28694	0.0998963	0.756685
ENSG00000164404	GDF9	-0.286935	0.0999015	0.756685
ENSG00000223891	OSER1-DT	-0.286872	0.09998	0.756685
ENSG00000131408	NR1H2	0.286764	0.100113	0.756685
ENSG00000128694	OSGEPL1	-0.286761	0.100117	0.756685
ENSG00000136536	MARCHF7	-0.286754	0.100126	0.756685
ENSG00000166710	B2M	-0.28652	0.100415	0.756685
ENSG00000139405	RITA1	-0.286479	0.100466	0.756685
ENSG00000161013	MGAT4B	0.286448	0.100504	0.756685
ENSG00000274349	ZNF658	-0.286434	0.100522	0.756685
ENSG00000156030	MIDEAS	0.286388	0.100579	0.756685
ENSG00000221829	FANCG	-0.286285	0.100707	0.756685
ENSG00000143093	STRIP1	0.286266	0.10073	0.756685
ENSG00000129559	NEDD8	-0.28619	0.100824	0.756685
ENSG00000108439	PNPO	-0.286129	0.100901	0.756685
ENSG00000166889	PATL1	0.286104	0.100932	0.756685
ENSG00000090612	ZNF268	-0.286035	0.101018	0.756685
ENSG00000169733	RFNG	0.285965	0.101105	0.756685
ENSG00000188452	CERKL	-0.285955	0.101117	0.756685
ENSG00000166454	ATMIN	-0.285945	0.10113	0.756685
ENSG00000142875	PRKACB	-0.285936	0.101141	0.756685
ENSG00000225190	PLEKHM1	0.285895	0.101192	0.756685
ENSG00000110442	COMMD9	0.285791	0.101322	0.756685
ENSG00000100941	PNN	0.285771	0.101347	0.756685
ENSG00000166478	ZNF143	-0.285747	0.101377	0.756685
ENSG00000232677	LINC00665	-0.285645	0.101503	0.756685
ENSG00000151876	FBXO4	-0.285631	0.101521	0.756685
ENSG00000140464	PML	0.285509	0.101674	0.756685
ENSG00000160710	ADAR	0.285425	0.101779	0.756685
ENSG00000073169	SELENOO	0.285357	0.101864	0.756685
ENSG00000076053	RBM7	0.285257	0.101989	0.756685
ENSG00000170017	ALCAM	0.285223	0.102032	0.756685
ENSG00000074370	ATP2A3	0.285044	0.102257	0.756685
ENSG00000123636	BAZ2B	0.284887	0.102454	0.756685
ENSG00000204524	ZNF805	0.284855	0.102494	0.756685
ENSG00000239789	MRPS17	-0.284805	0.102558	0.756685
ENSG00000141258	SGSM2	0.284763	0.10261	0.756685
ENSG00000147548	NSD3	-0.284752	0.102624	0.756685
ENSG00000146416	AIG1	0.28474	0.102639	0.756685
ENSG00000162676	GFI1	-0.284737	0.102643	0.756685
ENSG00000205744	DENND1C	0.284737	0.102643	0.756685
ENSG00000205571	SMN2	0.284733	0.102648	0.756685
ENSG00000122694	GLIPR2	-0.284662	0.102737	0.756685
ENSG00000132694	ARHGEF11	-0.284502	0.102939	0.756685
ENSG00000104218	CSPP1	-0.284489	0.102956	0.756685
ENSG00000139990	DCAF5	0.284435	0.103024	0.756685
ENSG00000135414	GDF11	-0.284276	0.103225	0.756685
ENSG00000104524	PYCR3	-0.284273	0.103229	0.756685
ENSG00000147202	DIAPH2	0.284195	0.103328	0.756685
ENSG00000112290	WASF1	-0.284114	0.103431	0.756685
ENSG00000105176	URI1	-0.284096	0.103453	0.756685
ENSG00000117322	CR2	-0.284061	0.103497	0.756685
ENSG00000183484	GPR132	0.283928	0.103666	0.756685
ENSG00000069667	RORA	0.283888	0.103718	0.756685
ENSG00000175203	DCTN2	0.283794	0.103836	0.756685
ENSG00000106605	BLVRA	0.283779	0.103855	0.756685
ENSG00000161888	SPC24	-0.283778	0.103857	0.756685
ENSG00000112062	MAPK14	-0.283685	0.103975	0.756685
ENSG00000164951	PDP1	-0.283659	0.104008	0.756685
ENSG00000175115	PACS1	0.283523	0.104181	0.756685
ENSG00000138593	SECISBP2L	0.283489	0.104224	0.756685
ENSG00000090674	MCOLN1	0.283413	0.104321	0.756685
ENSG00000185896	LAMP1	0.283399	0.10434	0.756685
ENSG00000203705	TATDN3	-0.283398	0.10434	0.756685
ENSG00000224470	ATXN1L	0.283377	0.104367	0.756685
ENSG00000076944	STXBP2	0.283355	0.104395	0.756685
ENSG00000168872	DDX19A	0.283333	0.104423	0.756685
ENSG00000137842	TMEM62	0.283265	0.10451	0.756685
ENSG00000078902	TOLLIP	0.28324	0.104542	0.756685
ENSG00000163558	PRKCI	-0.283198	0.104596	0.756685
ENSG00000004975	DVL2	0.283177	0.104622	0.756685
ENSG00000225131	PSME2P2	-0.283082	0.104745	0.756685
ENSG00000140750	ARHGAP17	0.283062	0.10477	0.756685
ENSG00000120860	WASHC3	-0.283042	0.104796	0.756685
ENSG00000108559	NUP88	0.283035	0.104804	0.756685
ENSG00000143207	COP1	0.282993	0.104858	0.756685
ENSG00000131797	CLUHP3	0.282932	0.104936	0.756685
ENSG00000102225	CDK16	0.282905	0.104971	0.756685
ENSG00000164934	DCAF13	-0.282803	0.105101	0.756685
ENSG00000204392	LSM2	-0.282789	0.10512	0.756685
ENSG00000106355	LSM5	-0.282761	0.105156	0.756685
ENSG00000069399	BCL3	0.282636	0.105316	0.756685
ENSG00000187815	ZFP69	-0.282627	0.105328	0.756685
ENSG00000102401	ARMCX3	0.282586	0.10538	0.756685
ENSG00000113240	CLK4	0.282579	0.105389	0.756685
ENSG00000167085	PHB	-0.282575	0.105395	0.756685
ENSG00000178074	C2orf69	-0.282547	0.105431	0.756685
ENSG00000127125	PPCS	-0.282525	0.105458	0.756685
ENSG00000231721	LINC-PINT	0.282521	0.105464	0.756685
ENSG00000154079	SDHAF4	-0.282492	0.105501	0.756685
ENSG00000167065	DUSP18	0.282489	0.105505	0.756685
ENSG00000223960	CHROMR	0.282463	0.105539	0.756685
ENSG00000233056	ERVH48-1	-0.282418	0.105596	0.756685
ENSG00000132467	UTP3	0.282267	0.105791	0.756685
ENSG00000242247	ARFGAP3	0.282242	0.105823	0.756685
ENSG00000177169	ULK1	0.282217	0.105855	0.756685
ENSG00000011243	AKAP8L	0.282207	0.105868	0.756685
ENSG00000196976	LAGE3	-0.282179	0.105905	0.756685
ENSG00000136478	TEX2	-0.282173	0.105912	0.756685
ENSG00000144893	MED12L	0.28217	0.105916	0.756685
ENSG00000116260	QSOX1	0.282154	0.105937	0.756685
ENSG00000198938	MT-CO3	0.282094	0.106014	0.756685
ENSG00000152117	SMPD4BP	0.281989	0.10615	0.756685
ENSG00000176834	VSIG10	-0.28196	0.106187	0.756685
ENSG00000115207	GTF3C2	0.281865	0.10631	0.756685
ENSG00000052723	SIKE1	-0.281633	0.106611	0.756685
ENSG00000059915	PSD	0.281595	0.10666	0.756685
ENSG00000072571	HMMR	-0.281513	0.106766	0.756685
ENSG00000156299	TIAM1	-0.281504	0.106778	0.756685
ENSG00000174137	FAM53A	-0.281491	0.106795	0.756685
ENSG00000149600	COMMD7	-0.28144	0.10686	0.756685
ENSG00000065970	FOXJ2	0.281344	0.106986	0.756685
ENSG00000138686	BBS7	-0.281315	0.107023	0.756685
ENSG00000160352	ZNF714	0.281299	0.107044	0.756685
ENSG00000183309	ZNF623	-0.281291	0.107054	0.756685
ENSG00000182841	RRP7BP	0.281276	0.107075	0.756685
ENSG00000105520	PLPPR2	0.281262	0.107093	0.756685
ENSG00000156650	KAT6B	0.28126	0.107095	0.756685
ENSG00000156253	RWDD2B	-0.281212	0.107157	0.756685
ENSG00000129467	ADCY4	0.281137	0.107256	0.756685
ENSG00000188167	TMPPE	0.281099	0.107305	0.756685
ENSG00000212283	SNORD89	0.280927	0.107529	0.756685
ENSG00000163704	PRRT3	0.280915	0.107544	0.756685
ENSG00000177663	IL17RA	0.280893	0.107573	0.756685
ENSG00000214309	MBLAC1	0.280885	0.107584	0.756685
ENSG00000089737	DDX24	0.280862	0.107614	0.756685
ENSG00000120942	UBIAD1	-0.280762	0.107745	0.756685
ENSG00000168038	ULK4	0.28075	0.10776	0.756685
ENSG00000139112	GABARAPL1	0.280688	0.107841	0.756685
ENSG00000076248	UNG	-0.280582	0.10798	0.756685
ENSG00000272325	NUDT3	0.280487	0.108104	0.756685
ENSG00000214176	PLEKHM1P1	0.280375	0.108251	0.756685
ENSG00000109686	SH3D19	0.280328	0.108313	0.756685
ENSG00000102349	KLF8	0.28019	0.108494	0.756685
ENSG00000171448	ZBTB26	0.280148	0.108549	0.756685
ENSG00000091409	ITGA6	-0.280065	0.108658	0.756685
ENSG00000113119	TMCO6	-0.280063	0.108661	0.756685
ENSG00000175104	TRAF6	0.280045	0.108685	0.756685
ENSG00000172340	SUCLG2	-0.280023	0.108714	0.756685
ENSG00000249667	LINC01259	-0.280014	0.108725	0.756685
ENSG00000110492	MDK	0.279799	0.109008	0.756685
ENSG00000145016	RUBCN	0.279776	0.109039	0.756685
ENSG00000163528	CHCHD4	-0.279746	0.109078	0.756685
ENSG00000158545	ZC3H18	0.279723	0.109109	0.756685
ENSG00000174173	TRMT10C	-0.279651	0.109204	0.756685
ENSG00000170471	RALGAPB	0.279614	0.109252	0.756685
ENSG00000110719	TCIRG1	0.279588	0.109287	0.756685
ENSG00000169047	IRS1	0.279555	0.10933	0.756685
ENSG00000170776	AKAP13	0.279466	0.109449	0.756685
ENSG00000213693	SEC14L1P1	0.279444	0.109477	0.756685
ENSG00000185624	P4HB	0.279431	0.109495	0.756685
ENSG00000157870	PRXL2B	-0.279406	0.109527	0.756685
ENSG00000163535	SGO2	-0.279403	0.109531	0.756685
ENSG00000165097	KDM1B	-0.279391	0.109547	0.756685
ENSG00000119787	ATL2	-0.279335	0.109621	0.756685
ENSG00000137312	FLOT1	-0.279257	0.109725	0.756685
ENSG00000125450	NUP85	0.2792	0.1098	0.756685
ENSG00000001629	ANKIB1	-0.279162	0.10985	0.756685
ENSG00000171988	JMJD1C	0.279066	0.109978	0.756685
ENSG00000164306	PRIMPOL	-0.279025	0.110033	0.756685
ENSG00000166887	VPS39	0.279013	0.110048	0.756685
ENSG00000204611	ZNF616	-0.278914	0.11018	0.756685
ENSG00000154723	ATP5PF	-0.278855	0.110258	0.756685
ENSG00000129255	MPDU1	0.278834	0.110286	0.756685
ENSG00000130844	ZNF331	0.27882	0.110305	0.756685
ENSG00000035928	RFC1	0.278758	0.110388	0.756685
ENSG00000115109	EPB41L5	-0.278753	0.110394	0.756685
ENSG00000144535	DIS3L2	0.278705	0.110458	0.756685
ENSG00000181396	OGFOD3	0.278687	0.110482	0.756685
ENSG00000188976	NOC2L	-0.278639	0.110546	0.756685
ENSG00000064201	TSPAN32	0.27863	0.110558	0.756685
ENSG00000160685	ZBTB7B	-0.278593	0.110607	0.756685
ENSG00000089006	SNX5	-0.278462	0.110782	0.756685
ENSG00000168397	ATG4B	0.278429	0.110825	0.756685
ENSG00000182749	PAQR7	-0.278376	0.110896	0.756685
ENSG00000139083	ETV6	0.278335	0.110951	0.756685
ENSG00000136933	RABEPK	-0.27827	0.111038	0.756685
ENSG00000102710	SUPT20H	-0.278189	0.111147	0.756685
ENSG00000074696	HACD3	-0.278156	0.111191	0.756685
ENSG00000116151	MORN1	0.278132	0.111223	0.756685
ENSG00000186470	BTN3A2	-0.278119	0.11124	0.756685
ENSG00000169635	HIC2	0.278112	0.11125	0.756685
ENSG00000277147	LINC00869	-0.278027	0.111363	0.756685
ENSG00000136938	ANP32B	0.277998	0.111402	0.756685
ENSG00000173614	NMNAT1	-0.277997	0.111404	0.756685
ENSG00000146842	TMEM209	-0.277984	0.111421	0.756685
ENSG00000166133	RPUSD2	-0.277971	0.111439	0.756685
ENSG00000114480	GBE1	-0.277967	0.111443	0.756685
ENSG00000157625	TAB3	0.277941	0.111478	0.756685
ENSG00000136824	SMC2	-0.277934	0.111488	0.756685
ENSG00000163605	PPP4R2	-0.277882	0.111558	0.756685
ENSG00000189420	ZFP92	0.277867	0.111579	0.756685
ENSG00000204310	AGPAT1	-0.277858	0.11159	0.756685
ENSG00000134152	KATNBL1	-0.277782	0.111692	0.756685
ENSG00000169660	HEXD	0.277732	0.11176	0.756685
ENSG00000170417	TMEM182	-0.277676	0.111834	0.756685
ENSG00000248124	RRN3P1	0.277668	0.111845	0.756685
ENSG00000198752	CDC42BPB	0.277666	0.111849	0.756685
ENSG00000152332	UHMK1	-0.277659	0.111858	0.756685
ENSG00000101665	SMAD7	0.277641	0.111882	0.756685
ENSG00000124380	SNRNP27	0.277435	0.112159	0.756685
ENSG00000168488	ATXN2L	0.277348	0.112276	0.756685
ENSG00000172164	SNTB1	-0.277262	0.112391	0.756685
ENSG00000223704	LINC01422	0.277258	0.112398	0.756685
ENSG00000003509	NDUFAF7	0.277249	0.11241	0.756685
ENSG00000150456	EEF1AKMT1	-0.277245	0.112416	0.756685
ENSG00000237943	PRKCQ-AS1	-0.277228	0.112438	0.756685
ENSG00000189306	RRP7A	0.277217	0.112452	0.756685
ENSG00000101557	USP14	0.2772	0.112475	0.756685
ENSG00000118402	ELOVL4	0.277195	0.112482	0.756685
ENSG00000137103	TMEM8B	0.277155	0.112536	0.756685
ENSG00000228409	CCT6P1	0.277123	0.112579	0.756685
ENSG00000100647	SUSD6	0.277112	0.112594	0.756685
ENSG00000124198	ARFGEF2	0.276865	0.112929	0.758503
ENSG00000255040	MORF4L1P3	0.276725	0.113118	0.759333
ENSG00000103342	GSPT1	0.276624	0.113255	0.759333
ENSG00000004455	AK2	-0.276611	0.113272	0.759333
ENSG00000168056	LTBP3	0.276584	0.113309	0.759333
ENSG00000164916	FOXK1	0.276459	0.113479	0.759626
ENSG00000128309	MPST	-0.276415	0.113538	0.759626
ENSG00000168803	ADAL	-0.276394	0.113568	0.759626
ENSG00000101182	PSMA7	-0.276363	0.11361	0.759626
ENSG00000161036	LRWD1	0.2763	0.113696	0.759688
ENSG00000110429	FBXO3	0.27623	0.113791	0.759688
ENSG00000175416	CLTB	0.276172	0.113869	0.759688
ENSG00000106049	HIBADH	-0.276156	0.113891	0.759688
ENSG00000162298	SYVN1	0.27611	0.113954	0.759688
ENSG00000137871	ZNF280D	-0.275978	0.114134	0.759688
ENSG00000188511	C22orf34	0.275941	0.114185	0.759688
ENSG00000163807	KIAA1143	-0.275826	0.114342	0.759688
ENSG00000168209	DDIT4	0.275755	0.114438	0.759688
ENSG00000141577	CEP131	0.275702	0.114511	0.759688
ENSG00000143393	PI4KB	0.275701	0.114513	0.759688
ENSG00000111875	ASF1A	-0.275628	0.114612	0.759688
ENSG00000032219	ARID4A	0.275612	0.114634	0.759688
ENSG00000011275	RNF216	0.275556	0.114711	0.759688
ENSG00000163702	IL17RC	-0.275542	0.114731	0.759688
ENSG00000257242	LINC01619	0.275476	0.114821	0.759688
ENSG00000157895	C12orf43	0.275451	0.114855	0.759688
ENSG00000179965	ZNF771	-0.275396	0.114931	0.759688
ENSG00000085185	BCORL1	0.275364	0.114975	0.759688
ENSG00000064961	HMG20B	-0.27535	0.114993	0.759688
ENSG00000130818	ZNF426	0.275328	0.115024	0.759688
ENSG00000145916	RMND5B	-0.275273	0.1151	0.759688
ENSG00000186166	CENATAC	0.275202	0.115196	0.759688
ENSG00000196497	IPO4	0.275136	0.115288	0.759688
ENSG00000162572	SCNN1D	0.275109	0.115325	0.759688
ENSG00000087365	SF3B2	0.275069	0.115379	0.759688
ENSG00000115306	SPTBN1	0.275012	0.115459	0.759688
ENSG00000155463	OXA1L	0.274968	0.115519	0.759688
ENSG00000197093	GAL3ST4	-0.274899	0.115614	0.759688
ENSG00000114529	C3orf52	-0.274843	0.115691	0.759688
ENSG00000187049	TMEM216	-0.274774	0.115786	0.759688
ENSG00000143442	POGZ	0.274685	0.115908	0.759688
ENSG00000114126	TFDP2	0.274667	0.115933	0.759688
ENSG00000101346	POFUT1	-0.274634	0.11598	0.759688
ENSG00000243317	STMP1	-0.274617	0.116003	0.759688
ENSG00000101337	TM9SF4	0.274607	0.116017	0.759688
ENSG00000138080	EMILIN1	-0.274606	0.116019	0.759688
ENSG00000139644	TMBIM6	-0.274553	0.116092	0.759688
ENSG00000153044	CENPH	-0.274382	0.116329	0.759688
ENSG00000197122	SRC	0.274337	0.11639	0.759688
ENSG00000165156	ZHX1	-0.274266	0.116489	0.759688
ENSG00000259291	ZNF710-AS1	0.27423	0.116538	0.759688
ENSG00000141867	BRD4	0.274202	0.116577	0.759688
ENSG00000118518	RNF146	-0.274149	0.116651	0.759688
ENSG00000119203	CPSF3	-0.274139	0.116665	0.759688
ENSG00000233382	NKAPP1	0.27403	0.116816	0.759688
ENSG00000243156	MICAL3	0.274004	0.116852	0.759688
ENSG00000131165	CHMP1A	0.273944	0.116935	0.759688
ENSG00000104886	PLEKHJ1	-0.273907	0.116987	0.759688
ENSG00000182185	RAD51B	0.273792	0.117147	0.759688
ENSG00000233621	LINC01137	-0.273778	0.117167	0.759688
ENSG00000104472	CHRAC1	-0.273765	0.117185	0.759688
ENSG00000100084	HIRA	0.273736	0.117225	0.759688
ENSG00000159445	THEM4	-0.273696	0.11728	0.759688
ENSG00000157191	NECAP2	-0.273604	0.117408	0.759688
ENSG00000000457	SCYL3	-0.273602	0.117411	0.759688
ENSG00000133739	LRRCC1	-0.273563	0.117465	0.759688
ENSG00000159596	TMEM69	-0.273514	0.117534	0.759688
ENSG00000183826	BTBD9	0.273455	0.117616	0.759688
ENSG00000129187	DCTD	-0.273436	0.117644	0.759688
ENSG00000197062	ZSCAN26	-0.27342	0.117665	0.759688
ENSG00000067221	STOML1	-0.273408	0.117682	0.759688
ENSG00000184154	LRTOMT	-0.273401	0.117692	0.759688
ENSG00000239672	NME1	-0.273307	0.117823	0.759688
ENSG00000162065	TBC1D24	-0.27325	0.117903	0.759688
ENSG00000175556	LONRF3	0.273247	0.117907	0.759688
ENSG00000167815	PRDX2	-0.273229	0.117932	0.759688
ENSG00000101751	POLI	-0.273104	0.118107	0.759688
ENSG00000171206	TRIM8	0.272947	0.118327	0.759688
ENSG00000232653	GOLGA8N	0.272939	0.118339	0.759688
ENSG00000155115	GTF3C6	-0.272898	0.118396	0.759688
ENSG00000113742	CPEB4	0.272865	0.118442	0.759688
ENSG00000163634	THOC7	-0.272858	0.118452	0.759688
ENSG00000164062	APEH	-0.272837	0.118481	0.759688
ENSG00000137822	TUBGCP4	-0.272831	0.11849	0.759688
ENSG00000117335	CD46	-0.272823	0.118501	0.759688
ENSG00000117228	GBP1	-0.272712	0.118658	0.760283
ENSG00000132514	CLEC10A	-0.272554	0.118879	0.760893
ENSG00000223773	CD99P1	0.272528	0.118916	0.760893
ENSG00000127314	RAP1B	-0.272476	0.118989	0.760893
ENSG00000198721	ECI2	0.272413	0.119078	0.760893
ENSG00000111912	NCOA7	0.272377	0.119129	0.760893
ENSG00000205531	NAP1L4	-0.272346	0.119172	0.760893
ENSG00000113580	NR3C1	0.272299	0.119238	0.760893
ENSG00000162377	COA7	-0.272276	0.119271	0.760893
ENSG00000186063	AIDA	-0.27222	0.119349	0.760893
ENSG00000148296	SURF6	0.27216	0.119434	0.760893
ENSG00000157827	FMNL2	-0.272142	0.11946	0.760893
ENSG00000178732	GP5	0.271995	0.119668	0.761302
ENSG00000178573	MAF	0.271983	0.119685	0.761302
ENSG00000150867	PIP4K2A	-0.27196	0.119718	0.761302
ENSG00000134460	IL2RA	-0.271913	0.119784	0.761311
ENSG00000164649	CDCA7L	-0.271762	0.119998	0.761897
ENSG00000128513	POT1	-0.27173	0.120042	0.761897
ENSG00000110011	DNAJC4	0.27167	0.120128	0.761897
ENSG00000103510	KAT8	0.271624	0.120193	0.761897
ENSG00000102967	DHODH	-0.271616	0.120205	0.761897
ENSG00000118058	KMT2A	0.271533	0.120322	0.761897
ENSG00000165832	TRUB1	-0.271502	0.120367	0.761897
ENSG00000184207	PGP	-0.271484	0.120391	0.761897
ENSG00000161011	SQSTM1	0.271424	0.120477	0.762031
ENSG00000087338	GMCL1	-0.271324	0.12062	0.762441
ENSG00000162591	MEGF6	0.271288	0.12067	0.762441
ENSG00000171720	HDAC3	-0.271131	0.120894	0.763445
ENSG00000162300	ZFPL1	0.270929	0.121182	0.764331
ENSG00000226711	FAM66C	0.270927	0.121184	0.764331
ENSG00000081791	DELE1	0.270887	0.121242	0.764331
ENSG00000110274	CEP164	0.270812	0.121349	0.764331
ENSG00000198056	PRIM1	-0.270788	0.121383	0.764331
ENSG00000184988	TMEM106A	0.270706	0.1215	0.764331
ENSG00000116209	TMEM59	-0.270672	0.121549	0.764331
ENSG00000196586	MYO6	0.270635	0.121602	0.764331
ENSG00000280927	CTBP1-AS	0.270625	0.121616	0.764331
ENSG00000120725	SIL1	0.27052	0.121767	0.764386
ENSG00000093009	CDC45	-0.270454	0.121861	0.764386
ENSG00000041802	LSG1	0.270443	0.121877	0.764386
ENSG00000090975	PITPNM2	-0.270432	0.121892	0.764386
ENSG00000125149	C16orf70	0.270379	0.121969	0.764386
ENSG00000168395	ING5	0.270349	0.122012	0.764386
ENSG00000175643	RMI2	-0.270279	0.122113	0.76461
ENSG00000147044	CASK	-0.270154	0.122292	0.765141
ENSG00000083838	ZNF446	0.270117	0.122346	0.765141
ENSG00000140612	SEC11A	-0.270054	0.122435	0.765141
ENSG00000133997	MED6	0.27004	0.122456	0.765141
ENSG00000106799	TGFBR1	-0.269969	0.122558	0.765375
ENSG00000183250	LINC01547	0.269908	0.122646	0.765517
ENSG00000100815	TRIP11	-0.269773	0.12284	0.765809
ENSG00000124733	MEA1	-0.269725	0.12291	0.765809
ENSG00000170142	UBE2E1	-0.269719	0.122919	0.765809
ENSG00000139323	POC1B	-0.269617	0.123065	0.765809
ENSG00000103018	CYB5B	-0.26958	0.123119	0.765809
ENSG00000100721	TCL1A	-0.269536	0.123181	0.765809
ENSG00000145901	TNIP1	0.26949	0.123248	0.765809
ENSG00000196628	TCF4	-0.269429	0.123337	0.765809
ENSG00000163481	RNF25	0.26938	0.123408	0.765809
ENSG00000082805	ERC1	0.269317	0.123499	0.765809
ENSG00000204438	GPANK1	-0.269315	0.123502	0.765809
ENSG00000276293	PIP4K2B	-0.269223	0.123635	0.765809
ENSG00000139974	SLC38A6	0.269214	0.123648	0.765809
ENSG00000148120	AOPEP	0.26915	0.123741	0.765809
ENSG00000132510	KDM6B	0.269079	0.123843	0.765809
ENSG00000156467	UQCRB	-0.269063	0.123867	0.765809
ENSG00000165219	GAPVD1	0.269045	0.123893	0.765809
ENSG00000105875	WDR91	0.269026	0.123921	0.765809
ENSG00000211767	TRBJ2-3	-0.268996	0.123964	0.765809
ENSG00000114354	TFG	0.26898	0.123987	0.765809
ENSG00000075618	FSCN1	0.268831	0.124203	0.766742
ENSG00000175274	TP53I11	0.268716	0.124371	0.766934
ENSG00000179715	PCED1B	-0.26869	0.124409	0.766934
ENSG00000140968	IRF8	-0.268648	0.124469	0.766934
ENSG00000171817	ZNF540	0.26855	0.124613	0.766934
ENSG00000050393	MCUR1	-0.268482	0.124711	0.766934
ENSG00000175213	ZNF408	0.268475	0.124722	0.766934
ENSG00000101189	MRGBP	-0.268455	0.124751	0.766934
ENSG00000174791	RIN1	0.268454	0.124753	0.766934
ENSG00000114739	ACVR2B	-0.26833	0.124934	0.767269
ENSG00000133612	AGAP3	0.268327	0.124938	0.767269
ENSG00000078487	ZCWPW1	0.268216	0.1251	0.767663
ENSG00000173915	ATP5MK	-0.268164	0.125176	0.767663
ENSG00000033178	UBA6	-0.26815	0.125196	0.767663
ENSG00000122224	LY9	-0.268105	0.125262	0.76767
ENSG00000211456	SACM1L	-0.267849	0.125637	0.768587
ENSG00000076984	MAP2K7	0.267813	0.125691	0.768587
ENSG00000188234	AGAP4	0.267722	0.125823	0.768587
ENSG00000140263	SORD	-0.267712	0.125838	0.768587
ENSG00000198911	SREBF2	0.267707	0.125846	0.768587
ENSG00000169398	PTK2	-0.267672	0.125896	0.768587
ENSG00000174177	CTU2	0.267653	0.125925	0.768587
ENSG00000122873	CISD1	-0.267648	0.125932	0.768587
ENSG00000204308	RNF5	-0.267602	0.126	0.768606
ENSG00000119013	NDUFB3	-0.267548	0.126078	0.768646
ENSG00000175324	LSM1	-0.267455	0.126216	0.768646
ENSG00000205155	PSENEN	-0.26745	0.126224	0.768646
ENSG00000175040	CHST2	-0.267421	0.126266	0.768646
ENSG00000204922	UQCC3	-0.267308	0.126432	0.768873
ENSG00000225828	FAM229A	0.267307	0.126434	0.768873
ENSG00000198420	TCAF1	-0.267032	0.126839	0.770115
ENSG00000143418	CERS2	-0.266973	0.126926	0.770115
ENSG00000119041	GTF3C3	-0.266927	0.126995	0.770115
ENSG00000118855	MFSD1	-0.266922	0.127002	0.770115
ENSG00000188997	KCTD21	0.266866	0.127084	0.770115
ENSG00000111196	MAGOHB	-0.266848	0.127111	0.770115
ENSG00000168286	THAP11	-0.266787	0.127201	0.770115
ENSG00000080546	SESN1	-0.266768	0.12723	0.770115
ENSG00000068489	PRR11	-0.266739	0.127273	0.770115
ENSG00000112242	E2F3	-0.266693	0.12734	0.770115
ENSG00000154309	DISP1	-0.266679	0.127361	0.770115
ENSG00000107020	PLGRKT	-0.266617	0.127453	0.770115
ENSG00000152784	PRDM8	-0.266554	0.127547	0.770115
ENSG00000013573	DDX11	-0.266552	0.127549	0.770115
ENSG00000109180	OCIAD1	-0.266434	0.127724	0.770707
ENSG00000067900	ROCK1	0.266384	0.127798	0.770707
ENSG00000161981	SNRNP25	-0.266354	0.127843	0.770707
ENSG00000173456	RNF26	0.266294	0.127933	0.770857
ENSG00000104450	SPAG1	-0.266209	0.128059	0.771198
ENSG00000033627	ATP6V0A1	-0.266064	0.128275	0.771198
ENSG00000164506	STXBP5	-0.266054	0.128289	0.771198
ENSG00000197647	ZNF433	0.266006	0.128361	0.771198
ENSG00000103254	ANTKMT	-0.265929	0.128476	0.771198
ENSG00000234171	RNASEH1-AS1	-0.265807	0.128658	0.771198
ENSG00000090061	CCNK	0.265762	0.128724	0.771198
ENSG00000026025	VIM	0.265578	0.129	0.771198
ENSG00000031081	ARHGAP31	0.265497	0.12912	0.771198
ENSG00000204104	TRAF3IP1	0.265288	0.129434	0.771198
ENSG00000104980	TIMM44	0.265227	0.129526	0.771198
ENSG00000092203	TOX4	0.265208	0.129553	0.771198
ENSG00000142327	RNPEPL1	0.265145	0.129649	0.771198
ENSG00000117139	KDM5B	0.265043	0.129801	0.771198
ENSG00000234127	TRIM26	0.265003	0.129861	0.771198
ENSG00000154153	RETREG1	-0.264913	0.129997	0.771198
ENSG00000107021	TBC1D13	0.264892	0.130028	0.771198
ENSG00000276234	TADA2A	-0.264843	0.130102	0.771198
ENSG00000169217	CD2BP2	0.264702	0.130314	0.771198
ENSG00000084676	NCOA1	0.264644	0.130401	0.771198
ENSG00000109066	TMEM104	0.264588	0.130486	0.771198
ENSG00000008838	MED24	0.264521	0.130586	0.771198
ENSG00000220804	LINC01881	0.26449	0.130633	0.771198
ENSG00000179630	LACC1	0.26446	0.130679	0.771198
ENSG00000164976	MYORG	-0.264433	0.13072	0.771198
ENSG00000131788	PIAS3	0.264398	0.130772	0.771198
ENSG00000137656	BUD13	0.264397	0.130773	0.771198
ENSG00000106415	GLCCI1	-0.264369	0.130816	0.771198
ENSG00000181027	FKRP	0.264343	0.130855	0.771198
ENSG00000198520	ARMH1	0.26429	0.130935	0.771198
ENSG00000129562	DAD1	-0.264284	0.130945	0.771198
ENSG00000156011	PSD3	-0.264242	0.131009	0.771198
ENSG00000079246	XRCC5	-0.264224	0.131035	0.771198
ENSG00000247516	MIR4458HG	-0.264218	0.131045	0.771198
ENSG00000168710	AHCYL1	-0.264097	0.131228	0.771198
ENSG00000158828	PINK1	0.264065	0.131277	0.771198
[truncated: 9,829 more rows]

## Sheet: Fludarabine
Gene_ID	Gene_Name	Corr	Pvalue	Padj
ENSG00000084070	SMAP2	0.796759	7.56436e-05	0.64278
ENSG00000166689	PLEKHA7	0.735586	0.000503096	0.64278
ENSG00000124813	RUNX2	0.733492	0.000531972	0.64278
ENSG00000103260	METRN	-0.710764	0.000945436	0.64278
ENSG00000198719	DLL1	-0.710211	0.000958122	0.64278
ENSG00000169992	NLGN2	0.708925	0.0009882	0.64278
ENSG00000150455	TIRAP	0.705671	0.00106778	0.64278
ENSG00000018189	RUFY3	0.704855	0.00108856	0.64278
ENSG00000198851	CD3E	0.70457	0.00109589	0.64278
ENSG00000164338	UTP15	-0.69441	0.00138553	0.64278
ENSG00000121058	COIL	-0.693516	0.00141381	0.64278
ENSG00000167550	RHEBL1	-0.688088	0.00159592	0.64278
ENSG00000156735	BAG4	-0.688	0.00159903	0.64278
ENSG00000113456	RAD1	-0.687373	0.00162127	0.64278
ENSG00000136270	TBRG4	-0.68608	0.001668	0.64278
ENSG00000101343	CRNKL1	-0.685603	0.00168554	0.64278
ENSG00000175324	LSM1	-0.685279	0.00169752	0.64278
ENSG00000230438	SERPINB9P1	0.684762	0.00171677	0.64278
ENSG00000078596	ITM2A	-0.68056	0.00188022	0.64278
ENSG00000004897	CDC27	-0.673525	0.00218259	0.64278
ENSG00000157538	VPS26C	-0.670915	0.00230449	0.64278
ENSG00000096060	FKBP5	0.669391	0.00237823	0.64278
ENSG00000129691	ASH2L	-0.668879	0.00240347	0.64278
ENSG00000127585	FBXL16	0.666136	0.00254228	0.64278
ENSG00000169490	TM2D2	-0.664483	0.00262907	0.64278
ENSG00000129534	MIS18BP1	0.663018	0.00270797	0.64278
ENSG00000189241	TSPYL1	-0.660778	0.00283246	0.64278
ENSG00000131931	THAP1	-0.659083	0.00292972	0.64278
ENSG00000152382	TADA1	-0.65782	0.00300399	0.64278
ENSG00000170619	COMMD5	-0.657539	0.0030207	0.64278
ENSG00000101337	TM9SF4	0.655566	0.00314031	0.64278
ENSG00000188493	C19orf54	0.655542	0.00314183	0.64278
ENSG00000034053	APBA2	0.653062	0.00329771	0.64278
ENSG00000147679	UTP23	-0.650763	0.00344784	0.64278
ENSG00000103254	ANTKMT	-0.650206	0.00348511	0.64278
ENSG00000144485	HES6	-0.649563	0.00352843	0.64278
ENSG00000136938	ANP32B	0.648525	0.00359938	0.64278
ENSG00000170145	SIK2	0.648412	0.00360716	0.64278
ENSG00000073910	FRY	0.647628	0.0036616	0.64278
ENSG00000132286	TIMM10B	-0.645492	0.00381336	0.64278
ENSG00000182810	DDX28	-0.643831	0.00393488	0.64278
ENSG00000196735	HLA-DQA1	-0.643002	0.00399664	0.64278
ENSG00000162851	TFB2M	-0.64286	0.00400732	0.64278
ENSG00000159256	MORC3	-0.642825	0.00400998	0.64278
ENSG00000139946	PELI2	0.6417	0.00409536	0.64278
ENSG00000162928	PEX13	-0.640375	0.00419781	0.64278
ENSG00000172493	AFF1	0.639794	0.00424343	0.64278
ENSG00000164951	PDP1	-0.63975	0.00424687	0.64278
ENSG00000198899	MT-ATP6	0.639216	0.00428918	0.64278
ENSG00000137642	SORL1	0.638598	0.00433851	0.64278
ENSG00000117751	PPP1R8	-0.638535	0.00434363	0.64278
ENSG00000151503	NCAPD3	0.637871	0.0043972	0.64278
ENSG00000135749	PCNX2	0.637683	0.0044125	0.64278
ENSG00000161016	RPL8	-0.636341	0.00452276	0.64278
ENSG00000163617	CCDC191	0.635693	0.00457685	0.64278
ENSG00000166398	GARRE1	0.635102	0.00462658	0.64278
ENSG00000152404	CWF19L2	0.633749	0.0047422	0.64278
ENSG00000068885	IFT80	0.633099	0.00479858	0.64278
ENSG00000135535	CD164	-0.633074	0.00480077	0.64278
ENSG00000114520	SNX4	-0.632689	0.00483437	0.64278
ENSG00000111737	RAB35	-0.632598	0.00484238	0.64278
ENSG00000092199	HNRNPC	-0.632398	0.00485993	0.64278
ENSG00000144048	DUSP11	-0.632138	0.00488286	0.64278
ENSG00000167483	NIBAN3	-0.631404	0.00494812	0.64278
ENSG00000253276	CCDC71L	-0.62901	0.00516573	0.64278
ENSG00000136243	NUP42	-0.627983	0.00526147	0.64278
ENSG00000147324	MFHAS1	0.625826	0.00546724	0.64278
ENSG00000102189	EEA1	0.625501	0.00549876	0.64278
ENSG00000197930	ERO1A	0.625219	0.00552634	0.64278
ENSG00000126790	L3HYPDH	0.62451	0.00559596	0.64278
ENSG00000105849	POLR1F	-0.623899	0.00565654	0.64278
ENSG00000109107	ALDOC	-0.623385	0.00570797	0.64278
ENSG00000170734	POLH	0.623134	0.00573313	0.64278
ENSG00000113810	SMC4	0.62307	0.00573964	0.64278
ENSG00000167257	RNF214	0.62297	0.00574968	0.64278
ENSG00000102349	KLF8	0.622954	0.00575126	0.64278
ENSG00000112699	GMDS	0.621091	0.00594187	0.64278
ENSG00000043514	TRIT1	-0.620837	0.0059683	0.64278
ENSG00000128731	HERC2	0.617538	0.00631957	0.64278
ENSG00000134077	THUMPD3	-0.615619	0.00653153	0.64278
ENSG00000198431	TXNRD1	-0.615236	0.00657445	0.64278
ENSG00000114166	KAT2B	0.615232	0.00657493	0.64278
ENSG00000174173	TRMT10C	-0.614076	0.00670609	0.64278
ENSG00000146109	ABT1	-0.613021	0.00682764	0.64278
ENSG00000205784	ARRDC5	0.612413	0.00689838	0.64278
ENSG00000262655	SPON1	0.609344	0.00726512	0.64278
ENSG00000167977	KCTD5	-0.608768	0.00733565	0.64278
ENSG00000066654	THUMPD1	-0.608554	0.00736194	0.64278
ENSG00000115677	HDLBP	0.608406	0.00738021	0.64278
ENSG00000251634	NAIPP4	0.607359	0.00751052	0.64278
ENSG00000000003	TSPAN6	-0.606335	0.00763971	0.64278
ENSG00000178105	DDX10	0.606014	0.00768055	0.64278
ENSG00000182749	PAQR7	-0.605349	0.00776582	0.64278
ENSG00000123600	METTL8	0.604259	0.00790719	0.64278
ENSG00000085788	DDHD2	-0.603868	0.00795842	0.64278
ENSG00000021762	OSBPL5	0.603098	0.00806003	0.64278
ENSG00000151150	ANK3	0.602788	0.00810116	0.64278
ENSG00000028528	SNX1	0.602655	0.00811893	0.64278
ENSG00000104756	KCTD9	0.602492	0.00814073	0.64278
ENSG00000179981	TSHZ1	0.602472	0.00814342	0.64278
ENSG00000197696	NMB	-0.602222	0.00817684	0.64278
ENSG00000175606	TMEM70	-0.600962	0.00834738	0.64278
ENSG00000261716	H2BC20P	0.600269	0.00844241	0.64278
ENSG00000129347	KRI1	0.600001	0.00847934	0.64278
ENSG00000086061	DNAJA1	-0.599994	0.00848027	0.64278
ENSG00000181827	RFX7	0.599509	0.00854757	0.64278
ENSG00000156469	MTERF3	-0.5993	0.00857663	0.64278
ENSG00000158813	EDA	0.599199	0.00859076	0.64278
ENSG00000079263	SP140	0.598754	0.00865308	0.64278
ENSG00000053702	NRIP2	0.598407	0.00870195	0.64278
ENSG00000081026	MAGI3	0.597563	0.00882164	0.64278
ENSG00000127993	RBM48	-0.597161	0.00887919	0.64278
ENSG00000198912	C1orf174	-0.596342	0.0089973	0.64278
ENSG00000233806	LINC01237	0.596284	0.00900572	0.64278
ENSG00000173545	ZNF622	-0.595437	0.00912915	0.64278
ENSG00000120913	PDLIM2	0.59517	0.00916844	0.64278
ENSG00000153815	CMIP	0.594702	0.00923752	0.64278
ENSG00000144426	NBEAL1	0.594238	0.00930645	0.64278
ENSG00000175414	ARL10	0.594109	0.00932572	0.64278
ENSG00000175826	CTDNEP1	0.594025	0.00933822	0.64278
ENSG00000176533	GNG7	-0.594013	0.00934004	0.64278
ENSG00000010295	IFFO1	0.593285	0.00944929	0.64278
ENSG00000163900	TMEM41A	-0.593167	0.00946699	0.64278
ENSG00000170653	ATF7	0.592735	0.00953249	0.64278
ENSG00000110395	CBL	0.592462	0.00957404	0.64278
ENSG00000132467	UTP3	0.59241	0.00958196	0.64278
ENSG00000083642	PDS5B	0.591834	0.00966996	0.64278
ENSG00000009780	FAM76A	-0.591823	0.00967177	0.64278
ENSG00000232653	GOLGA8N	0.591537	0.00971575	0.64278
ENSG00000110274	CEP164	0.591433	0.00973172	0.64278
ENSG00000088387	DOCK9	0.591357	0.00974359	0.64278
ENSG00000104361	NIPAL2	-0.59133	0.00974776	0.64278
ENSG00000054965	FAM168A	0.5913	0.0097523	0.64278
ENSG00000185236	RAB11B	0.590739	0.00983944	0.64278
ENSG00000139146	SINHCAF	-0.590686	0.0098477	0.64278
ENSG00000176454	LPCAT4	0.589815	0.00998418	0.64278
ENSG00000047849	MAP4	0.589383	0.0100524	0.64278
ENSG00000223960	CHROMR	0.588049	0.0102656	0.64278
ENSG00000175906	ARL4D	-0.586356	0.0105412	0.64278
ENSG00000160007	ARHGAP35	0.586064	0.0105895	0.64278
ENSG00000135925	WNT10A	-0.585579	0.0106697	0.64278
ENSG00000185324	CDK10	0.585422	0.0106959	0.64278
ENSG00000172661	WASHC2C	0.585355	0.010707	0.64278
ENSG00000198886	MT-ND4	0.585291	0.0107177	0.64278
ENSG00000155096	AZIN1	-0.584669	0.0108218	0.64278
ENSG00000261556	SMG1P7	-0.584377	0.0108711	0.64278
ENSG00000136271	DDX56	-0.584267	0.0108896	0.64278
ENSG00000132199	ENOSF1	0.58361	0.0110011	0.64278
ENSG00000124171	PARD6B	-0.583032	0.0110999	0.64278
ENSG00000049239	H6PD	0.582927	0.0111178	0.64278
ENSG00000113575	PPP2CA	-0.582181	0.0112467	0.64278
ENSG00000196352	CD55	0.582077	0.0112646	0.64278
ENSG00000152518	ZFP36L2	0.581856	0.0113032	0.64278
ENSG00000066697	MSANTD3	-0.581638	0.0113411	0.64278
ENSG00000115758	ODC1	-0.581532	0.0113596	0.64278
ENSG00000174705	SH3PXD2B	0.581336	0.0113939	0.64278
ENSG00000196405	EVL	0.581079	0.011439	0.64278
ENSG00000175221	MED16	0.580943	0.0114628	0.64278
ENSG00000143398	PIP5K1A	-0.580763	0.0114946	0.64278
ENSG00000123200	ZC3H13	0.580759	0.0114952	0.64278
ENSG00000175087	PDIK1L	-0.580733	0.0115	0.64278
ENSG00000086232	EIF2AK1	0.580383	0.0115619	0.64278
ENSG00000106591	MRPL32	-0.580302	0.0115761	0.64278
ENSG00000105136	ZNF419	-0.579863	0.0116541	0.64278
ENSG00000123297	TSFM	-0.579159	0.0117803	0.64278
ENSG00000167981	ZNF597	-0.579101	0.0117909	0.64278
ENSG00000124217	MOCS3	-0.578625	0.0118768	0.64278
ENSG00000182934	SRPRA	0.578411	0.0119156	0.64278
ENSG00000176809	LRRC37A3	0.578237	0.0119472	0.64278
ENSG00000166478	ZNF143	-0.578174	0.0119587	0.64278
ENSG00000147421	HMBOX1	0.577834	0.0120207	0.64278
ENSG00000166887	VPS39	0.577387	0.0121026	0.64278
ENSG00000111087	GLI1	-0.576189	0.0123243	0.64278
ENSG00000166133	RPUSD2	-0.575843	0.0123891	0.64278
ENSG00000197694	SPTAN1	0.575792	0.0123987	0.64278
ENSG00000110074	FOXRED1	0.575541	0.0124456	0.64278
ENSG00000239789	MRPS17	-0.575507	0.0124522	0.64278
ENSG00000145833	DDX46	0.575147	0.01252	0.64278
ENSG00000107862	GBF1	0.574788	0.0125879	0.64278
ENSG00000189050	RNFT1	-0.574429	0.0126561	0.64278
ENSG00000221866	PLXNA4	0.574304	0.01268	0.64278
ENSG00000078674	PCM1	0.574006	0.0127369	0.64278
ENSG00000123416	TUBA1B	-0.573953	0.012747	0.64278
ENSG00000162736	NCSTN	0.57351	0.0128321	0.64278
ENSG00000133731	IMPA1	-0.573483	0.0128374	0.64278
ENSG00000113460	BRIX1	-0.573262	0.0128801	0.64278
ENSG00000136122	BORA	-0.573063	0.0129185	0.64278
ENSG00000158604	TMED4	-0.573053	0.0129205	0.64278
ENSG00000151498	ACAD8	0.572927	0.0129449	0.64278
ENSG00000183049	CAMK1D	0.572845	0.0129608	0.64278
ENSG00000221500	SNORD100	-0.572745	0.0129802	0.64278
ENSG00000090863	GLG1	0.572573	0.0130136	0.64278
ENSG00000237424	FOXD2-AS1	0.571729	0.0131788	0.64278
ENSG00000168564	CDKN2AIP	-0.57144	0.0132357	0.64278
ENSG00000185728	YTHDF3	-0.571255	0.0132724	0.64278
ENSG00000147533	GOLGA7	-0.570951	0.0133327	0.64278
ENSG00000243244	STON1	0.570409	0.0134406	0.64278
ENSG00000100578	KIAA0586	0.570355	0.0134514	0.64278
ENSG00000166261	ZNF202	0.570225	0.0134775	0.64278
ENSG00000174013	FBXO45	-0.569559	0.0136113	0.64278
ENSG00000250303	LINC02762	0.569451	0.0136332	0.64278
ENSG00000166428	PLD4	-0.569165	0.013691	0.64278
ENSG00000109189	USP46	0.569156	0.013693	0.64278
ENSG00000136986	DERL1	-0.568956	0.0137335	0.64278
ENSG00000151883	PARP8	0.568913	0.0137423	0.64278
ENSG00000177200	CHD9	0.568316	0.0138641	0.64278
ENSG00000092421	SEMA6A	0.567631	0.014005	0.64278
ENSG00000117394	SLC2A1	-0.567341	0.0140651	0.64278
ENSG00000135392	DNAJC14	-0.567162	0.0141022	0.64278
ENSG00000189227	C15orf61	-0.566299	0.0142823	0.64278
ENSG00000120896	SORBS3	0.566255	0.0142915	0.64278
ENSG00000214753	HNRNPUL2	0.565677	0.0144132	0.64278
ENSG00000093183	SEC22C	-0.565283	0.0144967	0.64278
ENSG00000161692	DBF4B	0.565145	0.0145258	0.64278
ENSG00000103540	CCP110	0.565112	0.0145329	0.64278
ENSG00000066933	MYO9A	0.565008	0.0145551	0.64278
ENSG00000183665	TRMT12	-0.564638	0.0146339	0.64278
ENSG00000273723	SUGT1-DT	-0.564496	0.0146644	0.64278
ENSG00000111271	ACAD10	0.564397	0.0146855	0.64278
ENSG00000066739	ATG2B	0.564138	0.0147412	0.64278
ENSG00000143815	LBR	-0.564031	0.0147643	0.64278
ENSG00000188483	IER5L	-0.563883	0.0147961	0.64278
ENSG00000115504	EHBP1	0.563757	0.0148232	0.64278
ENSG00000075131	TIPIN	-0.563695	0.0148367	0.64278
ENSG00000175505	CLCF1	-0.563632	0.0148504	0.64278
ENSG00000084090	STARD7	-0.563628	0.0148511	0.64278
ENSG00000123545	NDUFAF4	-0.563592	0.0148591	0.64278
ENSG00000175283	DOLK	-0.563416	0.0148972	0.64278
ENSG00000146757	ZNF92	-0.563157	0.0149535	0.64278
ENSG00000116922	C1orf109	-0.563033	0.0149804	0.64278
ENSG00000198783	ZNF830	-0.562662	0.0150613	0.64278
ENSG00000144659	SLC25A38	-0.562401	0.0151186	0.64278
ENSG00000189339	SLC35E2B	0.562266	0.0151483	0.64278
ENSG00000164105	SAP30	0.562185	0.015166	0.64278
ENSG00000169612	RAMAC	-0.562071	0.0151911	0.64278
ENSG00000102245	CD40LG	-0.562013	0.0152039	0.64278
ENSG00000108312	UBTF	0.561546	0.0153072	0.64278
ENSG00000204147	ASAH2B	-0.561279	0.0153664	0.64278
ENSG00000067141	NEO1	0.561195	0.0153851	0.64278
ENSG00000121417	ZNF211	-0.561192	0.0153857	0.64278
ENSG00000197892	KIF13B	0.56115	0.0153951	0.64278
ENSG00000263142	LRRC37A17P	0.560596	0.0155189	0.64278
ENSG00000198843	SELENOT	-0.560486	0.0155435	0.64278
ENSG00000171603	CLSTN1	0.560342	0.0155757	0.64278
ENSG00000198727	MT-CYB	0.560296	0.0155861	0.64278
ENSG00000138381	ASNSD1	-0.559465	0.0157739	0.64278
ENSG00000198948	MFAP3L	-0.559277	0.0158166	0.64278
ENSG00000118058	KMT2A	0.559265	0.0158192	0.64278
ENSG00000106290	TAF6	0.558945	0.0158922	0.64278
ENSG00000132394	EEFSEC	0.558909	0.0159003	0.64278
ENSG00000221817	PPP3CB-AS1	0.558885	0.0159059	0.64278
ENSG00000110090	CPT1A	0.558636	0.0159627	0.64278
ENSG00000151093	OXSM	-0.558599	0.0159713	0.64278
ENSG00000175806	MSRA	0.558373	0.0160233	0.64278
ENSG00000086015	MAST2	0.558284	0.0160437	0.64278
ENSG00000154001	PPP2R5E	0.557883	0.016136	0.64278
ENSG00000089234	BRAP	-0.55695	0.0163527	0.64278
ENSG00000153879	CEBPG	-0.556434	0.0164737	0.64278
ENSG00000143793	C1orf35	-0.556394	0.016483	0.64278
ENSG00000111961	SASH1	0.556183	0.0165326	0.64278
ENSG00000102471	NDFIP2	-0.556144	0.0165418	0.64278
ENSG00000282780	TRBJ1-6	-0.556053	0.0165634	0.64278
ENSG00000157426	AASDH	-0.555971	0.0165827	0.64278
ENSG00000272419	LINC01145	0.555955	0.0165865	0.64278
ENSG00000075568	TMEM131	0.555832	0.0166154	0.64278
ENSG00000143353	LYPLAL1	-0.555795	0.0166242	0.64278
ENSG00000147364	FBXO25	0.5557	0.0166466	0.64278
ENSG00000109519	GRPEL1	-0.555658	0.0166566	0.64278
ENSG00000158156	XKR8	-0.555184	0.0167694	0.64278
ENSG00000169499	PLEKHA2	-0.55497	0.0168204	0.64278
ENSG00000102678	FGF9	-0.554937	0.0168283	0.64278
ENSG00000196284	SUPT3H	0.554515	0.0169292	0.64278
ENSG00000124444	ZNF576	-0.554201	0.0170048	0.64278
ENSG00000131591	C1orf159	0.553419	0.0171939	0.64278
ENSG00000188725	SMIM15	-0.553352	0.0172101	0.64278
ENSG00000003987	MTMR7	0.553174	0.0172536	0.64278
ENSG00000111802	TDP2	-0.553121	0.0172665	0.64278
ENSG00000085721	RRN3	-0.552686	0.0173729	0.64278
ENSG00000128928	IVD	0.552573	0.0174004	0.64278
ENSG00000182010	RTKN2	-0.552512	0.0174154	0.64278
ENSG00000164307	ERAP1	0.552306	0.0174661	0.64278
ENSG00000088812	ATRN	0.55151	0.0176626	0.64278
ENSG00000140968	IRF8	-0.551452	0.0176771	0.64278
ENSG00000111897	SERINC1	-0.550901	0.0178143	0.64278
ENSG00000164751	PEX2	-0.5505	0.0179147	0.64278
ENSG00000006530	AGK	-0.550357	0.0179508	0.64278
ENSG00000088854	C20orf194	0.550329	0.0179576	0.64278
ENSG00000116863	ADPRS	-0.549408	0.0181904	0.64278
ENSG00000102984	ZNF821	-0.549367	0.018201	0.64278
ENSG00000152127	MGAT5	0.549352	0.0182048	0.64278
ENSG00000160113	NR2F6	-0.549051	0.0182813	0.64278
ENSG00000115946	PNO1	-0.548579	0.0184021	0.64278
ENSG00000127463	EMC1	0.548418	0.0184434	0.64278
ENSG00000151247	EIF4E	-0.548416	0.0184439	0.64278
ENSG00000102780	DGKH	0.548281	0.0184786	0.64278
ENSG00000188687	SLC4A5	0.548222	0.0184938	0.64278
ENSG00000142459	EVI5L	0.548209	0.0184971	0.64278
ENSG00000188021	UBQLN2	0.548033	0.0185425	0.64278
ENSG00000171421	MRPL36	-0.54774	0.0186182	0.64278
ENSG00000109270	LAMTOR3	-0.547708	0.0186265	0.64278
ENSG00000119004	CYP20A1	0.547652	0.0186408	0.64278
ENSG00000120725	SIL1	0.547552	0.0186667	0.64278
ENSG00000083817	ZNF416	-0.547268	0.0187406	0.64278
ENSG00000125746	EML2	0.547003	0.0188095	0.64278
ENSG00000135587	SMPD2	-0.546783	0.018867	0.64278
ENSG00000082213	C5orf22	-0.546666	0.0188976	0.64278
ENSG00000100410	PHF5A	-0.546232	0.0190115	0.64278
ENSG00000166340	TPP1	0.545788	0.0191284	0.64278
ENSG00000148356	LRSAM1	0.545546	0.0191926	0.64278
ENSG00000185829	ARL17A	0.545153	0.0192971	0.64278
ENSG00000167447	SMG8	-0.545148	0.0192983	0.64278
ENSG00000186318	BACE1	0.544946	0.0193522	0.64278
ENSG00000119685	TTLL5	0.544776	0.0193974	0.64278
ENSG00000113407	TARS1	-0.544747	0.0194054	0.64278
ENSG00000183837	PNMA3	0.544658	0.0194291	0.64278
ENSG00000005884	ITGA3	0.544284	0.0195293	0.64278
ENSG00000152784	PRDM8	-0.544198	0.0195525	0.64278
ENSG00000141576	RNF157	0.544056	0.0195906	0.64278
ENSG00000134313	KIDINS220	0.543885	0.0196367	0.64278
ENSG00000143367	TUFT1	-0.543723	0.0196805	0.64278
ENSG00000105662	CRTC1	0.543687	0.0196902	0.64278
ENSG00000123636	BAZ2B	0.543615	0.0197096	0.64278
ENSG00000248527	MTATP6P1	0.543459	0.0197518	0.64278
ENSG00000142168	SOD1	-0.543159	0.0198333	0.64278
ENSG00000197102	DYNC1H1	0.543149	0.0198361	0.64278
ENSG00000168522	FNTA	-0.543056	0.0198614	0.64278
ENSG00000162104	ADCY9	0.542923	0.0198976	0.64278
ENSG00000131732	ZCCHC9	-0.542493	0.0200151	0.64278
ENSG00000129757	CDKN1C	-0.54236	0.0200516	0.64278
ENSG00000171928	TVP23B	-0.542075	0.0201299	0.64278
ENSG00000167264	DUS2	-0.541934	0.0201687	0.64278
ENSG00000065000	AP3D1	0.541752	0.0202188	0.64278
ENSG00000053254	FOXN3	0.541585	0.020265	0.64278
ENSG00000104613	INTS10	0.541522	0.0202824	0.64278
ENSG00000130749	ZC3H4	0.541506	0.020287	0.64278
ENSG00000170144	HNRNPA3	0.541424	0.0203097	0.64278
ENSG00000129003	VPS13C	0.540956	0.0204394	0.64278
ENSG00000151690	MFSD6	0.540771	0.0204911	0.64278
ENSG00000088970	KIZ	0.540257	0.020635	0.64278
ENSG00000096384	HSP90AB1	-0.540124	0.0206723	0.64278
ENSG00000107890	ANKRD26	0.539879	0.0207411	0.64278
ENSG00000082701	GSK3B	0.539715	0.0207875	0.64278
ENSG00000162004	CCDC78	-0.539254	0.0209177	0.64278
ENSG00000175931	UBE2O	0.539176	0.02094	0.64278
ENSG00000083454	P2RX5	-0.539023	0.0209835	0.64278
ENSG00000080546	SESN1	-0.538958	0.0210019	0.64278
ENSG00000075884	ARHGAP15	0.538784	0.0210513	0.64278
ENSG00000100055	CYTH4	-0.538714	0.0210712	0.64278
ENSG00000159593	NAE1	-0.538676	0.0210821	0.64278
ENSG00000106153	CHCHD2	-0.538448	0.0211473	0.64278
ENSG00000170855	TRIAP1	-0.538	0.0212757	0.64278
ENSG00000064703	DDX20	-0.537966	0.0212856	0.64278
ENSG00000147316	MCPH1	0.537716	0.0213574	0.64278
ENSG00000167985	SDHAF2	-0.537702	0.0213614	0.64278
ENSG00000247315	ZCCHC3	-0.537621	0.0213849	0.64278
ENSG00000145012	LPP	0.537288	0.0214811	0.64278
ENSG00000118579	MED28	-0.537284	0.0214822	0.64278
ENSG00000149582	TMEM25	0.537002	0.0215641	0.64278
ENSG00000149930	TAOK2	0.53667	0.0216605	0.64278
ENSG00000107758	PPP3CB	0.536536	0.0216997	0.64278
ENSG00000103148	NPRL3	0.536201	0.0217977	0.64278
ENSG00000177485	ZBTB33	-0.536111	0.0218239	0.64278
ENSG00000143756	FBXO28	-0.535956	0.0218696	0.64278
ENSG00000111445	RFC5	-0.53592	0.0218802	0.64278
ENSG00000169018	FEM1B	-0.535636	0.0219635	0.64278
ENSG00000172336	POP7	-0.535214	0.0220882	0.64278
ENSG00000134516	DOCK2	0.534935	0.0221709	0.64278
ENSG00000060688	SNRNP40	-0.534811	0.0222076	0.64278
ENSG00000156504	PABIR2	0.534807	0.022209	0.64278
ENSG00000198818	SFT2D1	-0.534727	0.0222326	0.64278
ENSG00000011275	RNF216	0.534617	0.0222655	0.64278
ENSG00000120334	CENPL	-0.534565	0.022281	0.64278
ENSG00000054654	SYNE2	0.534444	0.022317	0.64278
ENSG00000182247	UBE2E2	-0.534249	0.0223752	0.64278
ENSG00000010539	ZNF200	-0.533953	0.0224638	0.64278
ENSG00000082153	BZW1	-0.533826	0.0225019	0.64278
ENSG00000132341	RAN	-0.533658	0.0225524	0.64278
ENSG00000108733	PEX12	-0.533612	0.0225662	0.64278
ENSG00000119720	NRDE2	0.533397	0.0226311	0.64278
ENSG00000136536	MARCHF7	-0.533359	0.0226424	0.64278
ENSG00000079335	CDC14A	0.53316	0.0227025	0.64278
ENSG00000196275	GTF2IRD2	0.533088	0.0227244	0.64278
ENSG00000196417	ZNF765	-0.532649	0.0228576	0.64278
ENSG00000100350	FOXRED2	0.532569	0.022882	0.64278
ENSG00000152492	CCDC50	-0.532558	0.0228853	0.64278
ENSG00000173200	PARP15	0.532256	0.0229772	0.64278
ENSG00000116161	CACYBP	-0.532119	0.023019	0.64278
ENSG00000127870	RNF6	-0.531878	0.0230928	0.64278
ENSG00000111711	GOLT1B	-0.531592	0.0231806	0.64278
ENSG00000162757	C1orf74	-0.531582	0.0231836	0.64278
ENSG00000064313	TAF2	-0.531473	0.0232172	0.64278
ENSG00000186666	BCDIN3D	-0.531204	0.0233002	0.64278
ENSG00000091140	DLD	-0.53098	0.0233693	0.64278
ENSG00000138231	DBR1	-0.530896	0.0233952	0.64278
ENSG00000094631	HDAC6	0.530659	0.0234686	0.64278
ENSG00000060237	WNK1	0.530646	0.0234726	0.64278
ENSG00000197579	TOPORS	-0.53009	0.0236457	0.64278
ENSG00000115694	STK25	0.530057	0.0236562	0.64278
ENSG00000174606	ANGEL2	-0.529826	0.0237283	0.64278
ENSG00000099290	WASHC2A	0.529785	0.0237411	0.64278
ENSG00000138495	COX17	-0.529543	0.023817	0.64278
ENSG00000155506	LARP1	0.529478	0.0238374	0.64278
ENSG00000138750	NUP54	-0.529306	0.0238915	0.64278
ENSG00000024862	CCDC28A	-0.529103	0.0239556	0.64278
ENSG00000081760	AACS	0.528626	0.0241062	0.64278
ENSG00000100731	PCNX1	0.528512	0.0241422	0.64278
ENSG00000196449	YRDC	-0.528352	0.0241932	0.64278
ENSG00000161057	PSMC2	-0.52802	0.0242987	0.64278
ENSG00000213762	ZNF134	-0.527957	0.0243189	0.64278
ENSG00000125741	OPA3	0.527793	0.0243713	0.64278
ENSG00000101138	CSTF1	-0.527757	0.0243829	0.64278
ENSG00000160285	LSS	0.527755	0.0243834	0.64278
ENSG00000172331	BPGM	-0.527706	0.0243991	0.64278
ENSG00000087269	NOP14	0.527555	0.0244473	0.64278
ENSG00000131504	DIAPH1	0.527525	0.024457	0.64278
ENSG00000044446	PHKA2	0.526872	0.024667	0.64278
ENSG00000221914	PPP2R2A	0.526815	0.0246855	0.64278
ENSG00000136731	UGGT1	0.526523	0.0247797	0.64278
ENSG00000167881	SRP68	0.525991	0.0249524	0.64278
ENSG00000189077	TMEM120A	-0.525474	0.0251212	0.64278
ENSG00000143641	GALNT2	0.525433	0.0251348	0.64278
ENSG00000102100	SLC35A2	-0.525237	0.0251991	0.64278
ENSG00000172301	COPRS	-0.525187	0.0252153	0.64278
ENSG00000023330	ALAS1	-0.524951	0.025293	0.64278
ENSG00000244045	TMEM199	-0.524659	0.0253892	0.64278
ENSG00000112365	ZBTB24	-0.524179	0.0255479	0.64278
ENSG00000119640	ACYP1	0.524109	0.025571	0.64278
ENSG00000111912	NCOA7	0.523999	0.0256077	0.64278
ENSG00000090615	GOLGA3	0.523986	0.025612	0.64278
ENSG00000131475	VPS25	-0.52398	0.0256138	0.64278
ENSG00000170382	LRRN2	0.523634	0.0257292	0.64278
ENSG00000167110	GOLGA2	0.523179	0.025881	0.64278
ENSG00000126768	TIMM17B	-0.523069	0.025918	0.64278
ENSG00000085832	EPS15	0.522788	0.0260123	0.64278
ENSG00000282173	TRBJ1-5	-0.522665	0.0260537	0.64278
ENSG00000198707	CEP290	0.522647	0.0260598	0.64278
ENSG00000106028	SSBP1	-0.522613	0.0260713	0.64278
ENSG00000110344	UBE4A	0.522586	0.0260804	0.64278
ENSG00000180787	ZFP3	0.522434	0.0261316	0.64278
ENSG00000167674	HDGFL2	0.521906	0.0263101	0.64278
ENSG00000077585	GPR137B	-0.521861	0.0263254	0.64278
ENSG00000165113	GKAP1	-0.521737	0.0263676	0.64278
ENSG00000185112	FAM43A	-0.521599	0.0264146	0.64278
ENSG00000126243	LRFN3	0.520882	0.0266593	0.64278
ENSG00000137845	ADAM10	0.520533	0.0267793	0.64278
ENSG00000154134	ROBO3	0.520532	0.0267797	0.64278
ENSG00000197223	C1D	-0.520469	0.0268011	0.64278
ENSG00000177728	TMEM94	0.520265	0.0268714	0.64278
ENSG00000172171	TEFM	-0.51996	0.0269769	0.64278
ENSG00000244462	RBM12	-0.519869	0.0270085	0.64278
ENSG00000011454	RABGAP1	0.519853	0.0270139	0.64278
ENSG00000177494	ZBED2	0.519112	0.0272714	0.64278
ENSG00000213185	FAM24B	0.51909	0.0272793	0.64278
ENSG00000265972	TXNIP	0.519078	0.0272835	0.64278
ENSG00000160325	CACFD1	-0.518967	0.0273222	0.64278
ENSG00000152454	ZNF256	-0.518941	0.0273311	0.64278
ENSG00000048740	CELF2	0.518837	0.0273677	0.64278
ENSG00000204519	ZNF551	-0.518719	0.0274089	0.64278
ENSG00000125676	THOC2	0.518293	0.0275584	0.64278
ENSG00000198551	ZNF627	-0.518124	0.027618	0.64278
ENSG00000086102	NFX1	0.517996	0.0276628	0.64278
ENSG00000120533	ENY2	-0.517977	0.0276697	0.64278
ENSG00000130119	GNL3L	0.517871	0.0277073	0.64278
ENSG00000110013	SIAE	0.517778	0.02774	0.64278
ENSG00000212907	MT-ND4L	0.517649	0.0277855	0.64278
ENSG00000178896	EXOSC4	-0.517619	0.0277962	0.64278
ENSG00000134594	RAB33A	-0.517161	0.0279586	0.64278
ENSG00000141429	GALNT1	-0.516974	0.0280254	0.64278
ENSG00000085224	ATRX	0.516792	0.0280902	0.64278
ENSG00000185305	ARL15	0.516782	0.028094	0.64278
ENSG00000037042	TUBG2	0.516687	0.0281278	0.64278
ENSG00000153310	CYRIB	-0.51652	0.0281875	0.64278
ENSG00000124207	CSE1L	-0.516484	0.0282004	0.64278
ENSG00000203739	PRDX6-AS1	0.516314	0.0282612	0.64278
ENSG00000139793	MBNL2	-0.51613	0.0283273	0.64278
ENSG00000227500	SCAMP4	0.515949	0.0283923	0.64278
ENSG00000162819	BROX	-0.515837	0.0284328	0.64278
ENSG00000072195	SPEG	0.515768	0.0284578	0.64278
ENSG00000162702	ZNF281	-0.515699	0.0284827	0.64278
ENSG00000114978	MOB1A	-0.515583	0.0285246	0.64278
ENSG00000105887	MTPN	-0.515298	0.0286275	0.64278
ENSG00000137942	FNBP1L	-0.515067	0.0287115	0.64278
ENSG00000179632	MAF1	-0.514963	0.028749	0.64278
ENSG00000063127	SLC6A16	0.514858	0.0287872	0.64278
ENSG00000174446	SNAPC5	-0.514817	0.028802	0.64278
ENSG00000179021	C3orf38	-0.514788	0.0288129	0.64278
ENSG00000143614	GATAD2B	0.514514	0.0289127	0.64278
ENSG00000135245	HILPDA	-0.513878	0.0291456	0.64278
ENSG00000089177	KIF16B	0.513865	0.0291501	0.64278
ENSG00000100592	DAAM1	0.513557	0.0292635	0.64278
ENSG00000118197	DDX59	-0.513243	0.0293796	0.64278
ENSG00000137497	NUMA1	0.51324	0.0293805	0.64278
ENSG00000166526	ZNF3	-0.513229	0.0293846	0.64278
ENSG00000143458	GABPB2	0.513118	0.0294259	0.64278
ENSG00000172172	MRPL13	-0.513117	0.0294262	0.64278
ENSG00000132436	FIGNL1	-0.513071	0.029443	0.64278
ENSG00000147684	NDUFB9	-0.513	0.0294693	0.64278
ENSG00000198740	ZNF652	0.512636	0.0296046	0.64278
ENSG00000166411	IDH3A	-0.512518	0.0296485	0.64278
ENSG00000168806	LCMT2	-0.512442	0.0296768	0.64278
ENSG00000167081	PBX3	0.512441	0.0296771	0.64278
ENSG00000149177	PTPRJ	0.51226	0.0297445	0.64278
ENSG00000166896	ATP23	-0.512155	0.0297839	0.64278
ENSG00000109016	DHRS7B	-0.511932	0.0298671	0.64278
ENSG00000105447	GRWD1	-0.511891	0.0298826	0.64278
ENSG00000000419	DPM1	-0.511878	0.0298874	0.64278
ENSG00000164104	HMGB2	0.51185	0.0298979	0.64278
ENSG00000175727	MLXIP	0.5118	0.0299166	0.64278
ENSG00000158417	EIF5B	0.511775	0.0299262	0.64278
ENSG00000105617	LENG1	-0.511754	0.029934	0.64278
ENSG00000179091	CYC1	-0.511745	0.0299373	0.64278
ENSG00000110171	TRIM3	0.511729	0.0299431	0.64278
ENSG00000151914	DST	0.51147	0.0300407	0.64278
ENSG00000135930	EIF4E2	-0.511171	0.0301533	0.64278
ENSG00000052841	TTC17	0.511069	0.0301915	0.64278
ENSG00000106211	HSPB1	-0.51103	0.0302065	0.64278
ENSG00000212607	SNORA3B	-0.510975	0.0302271	0.64278
ENSG00000066651	TRMT11	-0.510882	0.0302622	0.64278
ENSG00000160613	PCSK7	0.510846	0.0302758	0.64278
ENSG00000160602	NEK8	0.510725	0.0303218	0.64278
ENSG00000128524	ATP6V1F	-0.510635	0.0303557	0.64278
ENSG00000276550	HERC2P2	0.510612	0.0303645	0.64278
ENSG00000133740	E2F5	-0.510397	0.0304462	0.64278
ENSG00000133884	DPF2	-0.510246	0.0305036	0.64278
ENSG00000162836	ACP6	0.510142	0.0305434	0.64278
ENSG00000069345	DNAJA2	-0.510009	0.0305941	0.64278
ENSG00000166128	RAB8B	-0.509976	0.0306066	0.64278
ENSG00000115966	ATF2	-0.509943	0.0306192	0.64278
ENSG00000212127	TAS2R14	0.509634	0.0307372	0.64278
ENSG00000231770	TMEM44-AS1	-0.509387	0.0308318	0.64278
ENSG00000177663	IL17RA	0.509205	0.0309018	0.64278
ENSG00000103888	CEMIP	0.50916	0.0309191	0.64278
ENSG00000180543	TSPYL5	-0.508956	0.0309976	0.64278
ENSG00000117505	DR1	-0.508832	0.0310452	0.64278
ENSG00000168672	LRATD2	-0.50859	0.0311387	0.64278
ENSG00000165832	TRUB1	-0.508498	0.0311745	0.64278
ENSG00000103671	TRIP4	0.508317	0.0312445	0.64278
ENSG00000167113	COQ4	0.508273	0.0312614	0.64278
ENSG00000170776	AKAP13	0.508177	0.0312988	0.64278
ENSG00000126070	AGO3	0.508109	0.0313251	0.64278
ENSG00000183484	GPR132	0.507784	0.0314518	0.64278
ENSG00000198492	YTHDF2	-0.507595	0.0315253	0.64278
ENSG00000167904	TMEM68	-0.507564	0.0315376	0.64278
ENSG00000148468	FAM171A1	-0.507474	0.0315726	0.64278
ENSG00000166164	BRD7	0.50745	0.0315818	0.64278
ENSG00000129083	COPB1	-0.507382	0.0316086	0.64278
ENSG00000138363	ATIC	0.507296	0.0316423	0.64278
ENSG00000166321	NUDT13	0.507268	0.0316534	0.64278
ENSG00000057663	ATG5	-0.506856	0.0318148	0.64278
ENSG00000162144	CYB561A3	-0.506774	0.0318471	0.64278
ENSG00000117410	ATP6V0B	-0.506702	0.0318753	0.64278
ENSG00000196262	PPIA	-0.5066	0.0319155	0.64278
ENSG00000198720	ANKRD13B	0.506585	0.0319214	0.64278
ENSG00000246223	LINC01550	0.506559	0.0319319	0.64278
ENSG00000101347	SAMHD1	-0.50626	0.03205	0.64278
ENSG00000173230	GOLGB1	0.506122	0.0321044	0.64278
ENSG00000132024	CC2D1A	0.506094	0.0321154	0.64278
ENSG00000213799	ZNF845	-0.506088	0.0321181	0.64278
ENSG00000048392	RRM2B	-0.506017	0.0321462	0.64278
ENSG00000149923	PPP4C	-0.505988	0.0321574	0.64278
ENSG00000104442	ARMC1	-0.505835	0.0322184	0.64278
ENSG00000007264	MATK	-0.505808	0.0322291	0.64278
ENSG00000108639	SYNGR2	-0.505673	0.0322826	0.64278
ENSG00000066027	PPP2R5A	-0.50549	0.0323554	0.64278
ENSG00000148688	RPP30	-0.505203	0.0324698	0.64278
ENSG00000155099	PIP4P2	-0.505124	0.0325013	0.64278
ENSG00000169951	ZNF764	-0.505096	0.0325128	0.64278
ENSG00000166503	HDGFL3	0.504826	0.0326209	0.64278
ENSG00000188822	CNR2	-0.504801	0.0326305	0.64278
ENSG00000186222	BLOC1S4	-0.504285	0.032838	0.64278
ENSG00000103253	HAGHL	-0.503908	0.0329902	0.64278
ENSG00000101255	TRIB3	-0.503884	0.0329998	0.64278
ENSG00000071242	RPS6KA2	-0.503827	0.0330231	0.64278
ENSG00000225138	SLC9A3-AS1	0.503679	0.0330827	0.64278
ENSG00000198746	GPATCH3	-0.503649	0.0330952	0.64278
ENSG00000182158	CREB3L2	0.503329	0.0332249	0.64278
ENSG00000115232	ITGA4	0.503303	0.0332356	0.64278
ENSG00000149328	GLB1L2	0.503197	0.0332785	0.64278
ENSG00000123562	MORF4L2	-0.503146	0.0332996	0.64278
ENSG00000154229	PRKCA	0.503009	0.0333552	0.64278
ENSG00000197321	SVIL	0.502882	0.0334069	0.64278
ENSG00000180329	CCDC43	-0.502721	0.0334728	0.64278
ENSG00000198786	MT-ND5	0.502713	0.033476	0.64278
ENSG00000132846	ZBED3	0.502317	0.0336385	0.64278
ENSG00000165671	NSD1	0.50204	0.0337523	0.64278
ENSG00000140854	KATNB1	0.50201	0.0337646	0.64278
ENSG00000232593	KANTR	0.501624	0.0339236	0.64278
ENSG00000135362	PRR5L	-0.501621	0.0339247	0.64278
ENSG00000130725	UBE2M	-0.5012	0.0340994	0.64278
ENSG00000134108	ARL8B	-0.501156	0.0341174	0.64278
ENSG00000070770	CSNK2A2	0.50063	0.0343363	0.64278
ENSG00000160767	FAM189B	0.500542	0.034373	0.64278
ENSG00000157110	RBPMS	0.500401	0.0344317	0.64278
ENSG00000136875	PRPF4	-0.500207	0.0345131	0.64278
ENSG00000189060	H1-0	0.499854	0.0346608	0.64278
ENSG00000128944	KNSTRN	-0.499714	0.0347198	0.64278
ENSG00000132109	TRIM21	-0.499641	0.0347504	0.64278
ENSG00000079277	MKNK1	0.499576	0.0347778	0.64278
ENSG00000095319	NUP188	0.499542	0.0347924	0.64278
ENSG00000144713	RPL32	-0.499495	0.034812	0.64278
ENSG00000196476	C20orf96	0.499471	0.0348222	0.64278
ENSG00000182544	MFSD5	-0.499371	0.0348642	0.64278
ENSG00000198793	MTOR	0.499336	0.0348789	0.64278
ENSG00000026751	SLAMF7	-0.499226	0.0349253	0.64278
ENSG00000244720	NT5C3AP2	0.498567	0.0352049	0.64278
ENSG00000272655	POLR2J4	-0.498475	0.0352439	0.64278
ENSG00000124333	VAMP7	-0.498252	0.0353389	0.64278
ENSG00000120696	KBTBD7	-0.498206	0.0353583	0.64278
ENSG00000152778	IFIT5	-0.498132	0.0353901	0.64278
ENSG00000158985	CDC42SE2	-0.497554	0.0356374	0.64278
ENSG00000116396	KCNC4	0.497315	0.0357399	0.64278
ENSG00000088888	MAVS	0.497203	0.0357882	0.64278
ENSG00000198763	MT-ND2	0.497105	0.0358305	0.64278
ENSG00000035928	RFC1	0.49697	0.0358886	0.64278
ENSG00000188641	DPYD	0.496926	0.0359075	0.64278
ENSG00000196950	SLC39A10	-0.496896	0.0359207	0.64278
ENSG00000266028	SRGAP2	0.496847	0.0359418	0.64278
ENSG00000061676	NCKAP1	-0.496834	0.0359471	0.64278
ENSG00000173542	MOB1B	0.496646	0.0360286	0.64278
ENSG00000105058	FAM32A	-0.496616	0.0360414	0.64278
ENSG00000126062	TMEM115	-0.496461	0.0361088	0.64278
ENSG00000101181	MTG2	0.496172	0.036234	0.64278
ENSG00000169660	HEXD	0.495762	0.0364128	0.64278
ENSG00000147130	ZMYM3	0.495282	0.0366223	0.64278
ENSG00000143753	DEGS1	-0.494808	0.0368306	0.64278
ENSG00000176410	DNAJC30	-0.494704	0.0368765	0.64278
ENSG00000188747	NOXA1	-0.494702	0.0368771	0.64278
ENSG00000197045	GMFB	-0.49466	0.0368957	0.64278
ENSG00000186260	MRTFB	0.494269	0.0370684	0.64278
ENSG00000144445	KANSL1L	-0.494195	0.0371012	0.64278
ENSG00000115216	NRBP1	-0.494131	0.0371295	0.64278
ENSG00000135637	CCDC142	-0.494029	0.0371745	0.64278
ENSG00000125870	SNRPB2	-0.493923	0.0372217	0.64278
ENSG00000111331	OAS3	0.493894	0.0372346	0.64278
ENSG00000100354	TNRC6B	0.493647	0.0373441	0.64278
ENSG00000163444	TMEM183A	-0.493422	0.0374446	0.64278
ENSG00000144224	UBXN4	0.493406	0.0374514	0.64278
ENSG00000111911	HINT3	-0.493395	0.0374567	0.64278
ENSG00000143819	EPHX1	0.493365	0.0374697	0.64278
ENSG00000115687	PASK	0.492949	0.0376557	0.64278
ENSG00000118564	FBXL5	-0.4929	0.0376776	0.64278
ENSG00000090432	MUL1	-0.492852	0.0376992	0.64278
ENSG00000182162	P2RY8	0.49284	0.0377045	0.64278
ENSG00000197182	MIRLET7BHG	0.492824	0.0377116	0.64278
ENSG00000119688	ABCD4	0.492736	0.0377511	0.64278
ENSG00000116285	ERRFI1	-0.492691	0.0377712	0.64278
ENSG00000126953	TIMM8A	-0.492517	0.0378493	0.64278
ENSG00000104388	RAB2A	-0.492515	0.0378504	0.64278
ENSG00000025156	HSF2	-0.492509	0.037853	0.64278
ENSG00000154582	ELOC	-0.492506	0.0378542	0.64278
ENSG00000104714	ERICH1	0.492048	0.0380606	0.64278
ENSG00000129566	TEP1	0.491862	0.0381447	0.64278
ENSG00000167553	TUBA1C	-0.491617	0.0382554	0.64278
ENSG00000170633	RNF34	-0.491611	0.038258	0.64278
ENSG00000036054	TBC1D23	-0.49154	0.0382904	0.64278
ENSG00000109103	UNC119	-0.491469	0.0383228	0.64278
ENSG00000163877	SNIP1	-0.491273	0.0384118	0.64278
ENSG00000106261	ZKSCAN1	0.491189	0.0384499	0.64278
ENSG00000139629	GALNT6	0.491146	0.0384696	0.64278
ENSG00000186298	PPP1CC	-0.491008	0.038532	0.64278
ENSG00000136247	ZDHHC4	-0.491001	0.0385352	0.64278
ENSG00000124496	TRERF1	0.4909	0.0385815	0.64278
ENSG00000247708	STX18-AS1	0.490831	0.0386129	0.64278
ENSG00000102781	KATNAL1	0.490761	0.0386447	0.64278
ENSG00000164919	COX6C	-0.490685	0.0386795	0.64278
ENSG00000176160	HSF5	-0.490535	0.0387482	0.64278
ENSG00000171960	PPIH	-0.490365	0.0388259	0.64278
ENSG00000120910	PPP3CC	0.490344	0.0388358	0.64278
ENSG00000140280	LYSMD2	-0.490303	0.0388546	0.64278
ENSG00000133657	ATP13A3	-0.490251	0.0388783	0.64278
ENSG00000174720	LARP7	0.490099	0.0389478	0.64278
ENSG00000103202	NME4	-0.490003	0.0389919	0.64278
ENSG00000153283	CD96	0.489908	0.0390359	0.64278
ENSG00000149548	CCDC15	0.489884	0.039047	0.64278
ENSG00000085185	BCORL1	0.489776	0.0390968	0.64278
ENSG00000134375	TIMM17A	-0.489734	0.0391162	0.64278
ENSG00000133895	MEN1	0.48959	0.0391825	0.64278
ENSG00000270673	YTHDF3-DT	-0.489439	0.0392521	0.64278
ENSG00000185798	WDR53	-0.489239	0.0393444	0.64278
ENSG00000135473	PAN2	0.489181	0.0393717	0.64278
ENSG00000100503	NIN	0.489075	0.0394206	0.64278
ENSG00000127603	MACF1	0.488862	0.0395195	0.64278
ENSG00000102763	VWA8	0.488829	0.0395349	0.64278
ENSG00000180098	TRNAU1AP	-0.488825	0.0395366	0.64278
ENSG00000173517	PEAK1	0.488788	0.0395539	0.64278
ENSG00000154813	DPH3	-0.488728	0.0395818	0.64278
ENSG00000124688	MAD2L1BP	-0.488692	0.0395984	0.64278
ENSG00000084207	GSTP1	-0.488673	0.0396072	0.64278
ENSG00000140009	ESR2	0.488666	0.0396106	0.64278
ENSG00000110619	CARS1	0.488627	0.0396288	0.64278
ENSG00000132581	SDF2	-0.488585	0.0396482	0.64278
ENSG00000100220	RTCB	-0.488489	0.0396929	0.64278
ENSG00000107099	DOCK8	0.488416	0.039727	0.64278
ENSG00000137076	TLN1	0.488366	0.0397503	0.64278
ENSG00000231160	KLF3-AS1	-0.487985	0.0399285	0.64278
ENSG00000028839	TBPL1	-0.487974	0.0399337	0.64278
ENSG00000211751	TRBC1	-0.487907	0.039965	0.64278
ENSG00000140718	FTO	0.487805	0.0400125	0.64278
ENSG00000103995	CEP152	0.487712	0.0400561	0.64278
ENSG00000170185	USP38	-0.487704	0.04006	0.64278
ENSG00000135722	FBXL8	0.487437	0.0401854	0.64278
ENSG00000183520	UTP11	-0.48735	0.0402264	0.64278
ENSG00000111057	KRT18	-0.487255	0.0402712	0.64278
ENSG00000184307	ZDHHC23	0.487222	0.0402867	0.64278
ENSG00000107438	PDLIM1	-0.487179	0.0403071	0.64278
ENSG00000160551	TAOK1	0.487093	0.0403474	0.64278
ENSG00000130766	SESN2	-0.486923	0.0404281	0.64278
ENSG00000160584	SIK3	0.486784	0.0404937	0.64278
ENSG00000223773	CD99P1	0.486548	0.0406053	0.64278
ENSG00000174574	AKIRIN1	-0.486355	0.0406969	0.64278
ENSG00000005812	FBXL3	-0.486346	0.0407015	0.64278
ENSG00000159958	TNFRSF13C	-0.486271	0.0407371	0.64278
ENSG00000126777	KTN1	0.486184	0.0407783	0.64278
ENSG00000015285	WAS	0.486132	0.0408033	0.64278
ENSG00000178307	TMEM11	-0.48557	0.0410711	0.64278
ENSG00000102218	RP2	-0.485313	0.0411944	0.64278
ENSG00000165660	ABRAXAS2	-0.485224	0.0412371	0.64278
ENSG00000122966	CIT	0.484906	0.0413899	0.64278
ENSG00000184730	APOBR	0.484852	0.0414159	0.64278
ENSG00000197471	SPN	0.484812	0.0414351	0.64278
ENSG00000064393	HIPK2	0.484761	0.0414594	0.64278
ENSG00000238083	LRRC37A2	0.484636	0.0415201	0.64278
ENSG00000164808	SPIDR	-0.484282	0.0416907	0.64278
ENSG00000131686	CA6	0.483908	0.0418719	0.64278
ENSG00000102144	PGK1	-0.483717	0.0419649	0.64278
ENSG00000139496	NUP58	-0.483716	0.0419654	0.64278
ENSG00000178562	CD28	-0.483708	0.0419692	0.64278
ENSG00000159461	AMFR	-0.483646	0.0419997	0.64278
ENSG00000213699	SLC35F6	-0.483538	0.042052	0.64278
ENSG00000272686	WASL-DT	-0.483456	0.0420921	0.64278
ENSG00000170142	UBE2E1	-0.483378	0.0421299	0.64278
ENSG00000066557	LRRC40	-0.483342	0.0421476	0.64278
ENSG00000196126	HLA-DRB1	-0.483166	0.0422333	0.64278
ENSG00000140259	MFAP1	-0.483079	0.042276	0.64278
ENSG00000068024	HDAC4	0.483077	0.0422773	0.64278
ENSG00000163605	PPP4R2	-0.483011	0.0423095	0.64278
ENSG00000141741	MIEN1	-0.482971	0.0423287	0.64278
ENSG00000077044	DGKD	0.482866	0.0423806	0.64278
ENSG00000107077	KDM4C	0.482659	0.0424816	0.64278
ENSG00000108064	TFAM	-0.482622	0.0425002	0.64278
ENSG00000204287	HLA-DRA	-0.482607	0.0425075	0.64278
ENSG00000074657	ZNF532	-0.482562	0.0425293	0.64278
ENSG00000102760	RGCC	-0.482448	0.0425854	0.64278
ENSG00000138246	DNAJC13	0.482363	0.0426272	0.64278
ENSG00000135845	PIGC	-0.482324	0.0426467	0.64278
ENSG00000162980	ARL5A	-0.482119	0.0427475	0.64278
ENSG00000100697	DICER1	0.482107	0.0427532	0.64278
ENSG00000129219	PLD2	0.4817	0.0429545	0.64278
ENSG00000127419	TMEM175	0.48152	0.0430439	0.64278
ENSG00000144749	LRIG1	-0.481405	0.043101	0.64278
ENSG00000145592	RPL37	-0.481396	0.0431051	0.64278
ENSG00000137221	TJAP1	0.481199	0.0432033	0.64278
ENSG00000112996	MRPS30	-0.481192	0.0432066	0.64278
ENSG00000132640	BTBD3	-0.481144	0.0432305	0.64278
ENSG00000151304	SRFBP1	-0.481078	0.0432635	0.64278
ENSG00000177971	IMP3	-0.480995	0.0433049	0.64278
ENSG00000189266	PNRC2	-0.480883	0.0433607	0.64278
ENSG00000013523	ANGEL1	0.480755	0.0434243	0.64278
ENSG00000082196	C1QTNF3	0.480567	0.0435184	0.64278
ENSG00000124226	RNF114	-0.480466	0.0435687	0.64278
ENSG00000206149	HERC2P9	0.480244	0.0436802	0.64278
ENSG00000170540	ARL6IP1	-0.480227	0.0436883	0.64278
ENSG00000125375	DMAC2L	0.480073	0.0437659	0.64278
ENSG00000138674	SEC31A	0.480006	0.0437996	0.64278
ENSG00000148229	POLE3	-0.479878	0.0438635	0.64278
ENSG00000125844	RRBP1	0.479683	0.0439621	0.64278
ENSG00000004534	RBM6	0.479603	0.0440021	0.64278
ENSG00000128881	TTBK2	0.479375	0.0441172	0.64278
ENSG00000177683	THAP5	-0.479364	0.0441226	0.64278
ENSG00000155876	RRAGA	-0.479291	0.0441599	0.64278
ENSG00000118690	ARMC2	-0.479273	0.0441687	0.64278
ENSG00000265354	TIMM23	-0.479199	0.0442064	0.64278
ENSG00000197021	EOLA2	-0.479122	0.0442455	0.64278
ENSG00000143376	SNX27	0.478865	0.0443754	0.64278
ENSG00000126858	RHOT1	-0.478768	0.0444246	0.64278
ENSG00000130227	XPO7	0.478766	0.0444256	0.64278
ENSG00000169925	BRD3	0.478756	0.0444307	0.64278
ENSG00000263327	TAPT1-AS1	-0.47868	0.0444692	0.64278
ENSG00000126698	DNAJC8	-0.478634	0.0444929	0.64278
ENSG00000132603	NIP7	-0.478465	0.0445786	0.64278
ENSG00000133789	SWAP70	-0.478384	0.0446199	0.64278
ENSG00000198286	CARD11	0.478374	0.044625	0.64278
ENSG00000254838	GVINP1	0.478232	0.0446974	0.64278
ENSG00000272034	SNORD14A	-0.478148	0.0447405	0.64278
ENSG00000101577	LPIN2	0.477981	0.0448259	0.64278
ENSG00000116127	ALMS1	0.477941	0.0448461	0.64278
ENSG00000198898	CAPZA2	-0.477704	0.0449675	0.64278
ENSG00000198589	LRBA	0.477459	0.0450934	0.64278
ENSG00000171100	MTM1	-0.477238	0.0452071	0.64278
ENSG00000103479	RBL2	0.477194	0.0452296	0.64278
ENSG00000055917	PUM2	0.477042	0.045308	0.64278
ENSG00000223865	HLA-DPB1	-0.476942	0.0453593	0.64278
ENSG00000107104	KANK1	0.476833	0.0454155	0.64278
ENSG00000206052	DOK6	0.476796	0.0454349	0.64278
ENSG00000143612	C1orf43	-0.476712	0.0454784	0.64278
ENSG00000133606	MKRN1	-0.47665	0.0455105	0.64278
ENSG00000172954	LCLAT1	0.47663	0.0455204	0.64278
ENSG00000174428	GTF2IRD2B	0.476551	0.0455615	0.64278
ENSG00000260231	KDM7A-DT	-0.476529	0.0455727	0.64278
ENSG00000124942	AHNAK	0.476437	0.0456206	0.64278
ENSG00000144036	EXOC6B	0.476387	0.0456465	0.64278
ENSG00000141428	C18orf21	-0.476309	0.0456868	0.64278
ENSG00000176390	CRLF3	-0.47628	0.0457022	0.64278
ENSG00000196199	MPHOSPH8	0.476175	0.0457563	0.64278
ENSG00000173273	TNKS	0.476151	0.0457689	0.64278
ENSG00000076555	ACACB	0.476144	0.0457725	0.64278
ENSG00000145247	OCIAD2	-0.476074	0.0458092	0.64278
ENSG00000147164	SNX12	-0.47596	0.0458684	0.64278
ENSG00000182149	IST1	-0.475934	0.0458816	0.64278
ENSG00000175707	KDF1	-0.475796	0.0459538	0.64278
ENSG00000156928	MALSU1	-0.475716	0.0459953	0.64278
ENSG00000204822	MRPL53	-0.475565	0.0460742	0.64278
ENSG00000078699	CBFA2T2	0.475514	0.0461009	0.64278
ENSG00000232931	LINC00342	0.475491	0.0461126	0.64278
ENSG00000112306	RPS12	-0.475463	0.0461273	0.64278
ENSG00000155545	MIER3	-0.475165	0.0462835	0.64278
ENSG00000139644	TMBIM6	-0.475127	0.0463035	0.64278
ENSG00000198888	MT-ND1	0.475025	0.046357	0.64278
ENSG00000151923	TIAL1	0.474961	0.0463901	0.64278
ENSG00000064601	CTSA	0.474739	0.046507	0.64278
ENSG00000100461	RBM23	-0.474627	0.0465656	0.64278
ENSG00000120438	TCP1	-0.474621	0.0465691	0.64278
ENSG00000168495	POLR3D	0.474592	0.0465844	0.64278
ENSG00000109079	TNFAIP1	-0.474466	0.0466505	0.64278
ENSG00000164610	RP9	-0.474439	0.0466651	0.64278
ENSG00000214226	C17orf67	-0.474421	0.0466743	0.64278
ENSG00000172869	DMXL1	0.474406	0.0466824	0.64278
ENSG00000273033	LINC02035	0.474356	0.0467089	0.64278
ENSG00000180628	PCGF5	0.474319	0.046728	0.64278
ENSG00000170322	NFRKB	0.474305	0.0467356	0.64278
ENSG00000118263	KLF7	0.474091	0.0468487	0.64278
ENSG00000169398	PTK2	-0.473692	0.0470601	0.64278
ENSG00000142867	BCL10	-0.473676	0.0470683	0.64278
ENSG00000196323	ZBTB44	0.473649	0.0470827	0.64278
ENSG00000179364	PACS2	0.473632	0.0470916	0.64278
ENSG00000137947	GTF2B	-0.473537	0.0471421	0.64278
ENSG00000220323	H2BC19P	0.473494	0.0471649	0.64278
ENSG00000196214	ZNF766	-0.473448	0.0471898	0.64278
ENSG00000144647	POMGNT2	-0.473354	0.0472397	0.64278
ENSG00000153790	C7orf31	0.473345	0.0472444	0.64278
ENSG00000115977	AAK1	0.473272	0.0472834	0.64278
ENSG00000131043	AAR2	-0.47319	0.0473272	0.64278
ENSG00000174109	C16orf91	-0.473123	0.0473625	0.64278
ENSG00000179344	HLA-DQB1	-0.473118	0.0473651	0.64278
ENSG00000169047	IRS1	0.473099	0.0473756	0.64278
ENSG00000187735	TCEA1	-0.472982	0.0474377	0.64278
ENSG00000154144	TBRG1	0.472835	0.0475165	0.64278
ENSG00000179921	GPBAR1	-0.472631	0.0476253	0.64278
ENSG00000105963	ADAP1	-0.472626	0.0476283	0.64278
ENSG00000185278	ZBTB37	0.472614	0.0476346	0.64278
ENSG00000211767	TRBJ2-3	-0.472521	0.0476844	0.64278
ENSG00000100014	SPECC1L	0.472272	0.047818	0.64278
ENSG00000173465	ZNRD2	-0.472224	0.0478437	0.64278
ENSG00000198841	KTI12	-0.472106	0.0479069	0.64278
ENSG00000109787	KLF3	-0.472096	0.0479125	0.64278
ENSG00000149577	SIDT2	0.47197	0.0479802	0.64278
ENSG00000213676	ATF6B	0.471808	0.0480677	0.64278
ENSG00000197535	MYO5A	0.471339	0.0483209	0.64278
ENSG00000136141	LRCH1	0.471213	0.0483894	0.64278
ENSG00000137776	SLTM	0.471122	0.0484384	0.64278
ENSG00000103932	RPAP1	0.471041	0.0484826	0.64278
ENSG00000106608	URGCP	-0.471003	0.0485029	0.64278
ENSG00000103363	ELOB	-0.470963	0.048525	0.64278
ENSG00000172239	PAIP1	-0.470876	0.0485721	0.64278
ENSG00000162623	TYW3	-0.470852	0.0485852	0.64278
ENSG00000008324	SS18L2	-0.47082	0.0486025	0.64278
ENSG00000154310	TNIK	0.470793	0.0486173	0.64278
ENSG00000136854	STXBP1	0.470621	0.0487108	0.64278
ENSG00000011114	BTBD7	0.47058	0.0487333	0.64278
ENSG00000135968	GCC2	0.470324	0.0488728	0.64278
ENSG00000075336	TIMM21	-0.470259	0.0489082	0.64278
ENSG00000183691	NOG	-0.470076	0.0490081	0.64278
ENSG00000162869	PPP1R21	0.470042	0.0490272	0.64278
ENSG00000131626	PPFIA1	0.469907	0.0491011	0.64278
ENSG00000214279	SCART1	0.469835	0.0491403	0.64278
ENSG00000159023	EPB41	0.469748	0.0491879	0.64278
ENSG00000172534	HCFC1	0.469718	0.0492048	0.64278
ENSG00000075702	WDR62	0.469597	0.0492712	0.64278
ENSG00000113441	LNPEP	0.469393	0.0493832	0.64278
ENSG00000159335	PTMS	0.469271	0.0494504	0.64278
ENSG00000181826	RELL1	0.469223	0.049477	0.64278
ENSG00000094916	CBX5	0.469088	0.0495513	0.64278
ENSG00000123191	ATP7B	-0.46891	0.0496493	0.64278
ENSG00000166323	C11orf65	0.46876	0.0497326	0.64278
ENSG00000257704	INAFM1	0.468738	0.0497447	0.64278
ENSG00000079332	SAR1A	-0.468641	0.0497985	0.64278
ENSG00000173821	RNF213	0.468536	0.0498564	0.64278
ENSG00000173457	PPP1R14B	-0.468517	0.0498671	0.64278
ENSG00000214655	ZSWIM8	0.46849	0.0498821	0.64278
ENSG00000150712	MTMR12	-0.468346	0.0499617	0.64278
ENSG00000163882	POLR2H	-0.468243	0.0500193	0.64278
ENSG00000125454	SLC25A19	-0.468235	0.0500235	0.64278
ENSG00000142039	CCDC97	0.468167	0.0500612	0.64278
ENSG00000143977	SNRPG	-0.467965	0.0501738	0.64278
ENSG00000111325	OGFOD2	-0.467946	0.0501846	0.64278
ENSG00000152464	RPP38	-0.467872	0.0502257	0.64278
ENSG00000139505	MTMR6	-0.467832	0.0502477	0.64278
ENSG00000145703	IQGAP2	0.46757	0.0503941	0.64278
ENSG00000205746	PKD1P4	0.467514	0.0504252	0.64278
ENSG00000137841	PLCB2	0.467496	0.0504352	0.64278
ENSG00000100342	APOL1	0.467303	0.0505437	0.64278
ENSG00000263001	GTF2I	0.467158	0.0506247	0.64278
ENSG00000147669	POLR2K	-0.467069	0.0506748	0.64278
ENSG00000124222	STX16	0.466843	0.0508018	0.64278
ENSG00000171044	XKR6	0.466775	0.05084	0.64278
ENSG00000139613	SMARCC2	0.466529	0.0509785	0.64278
ENSG00000185024	BRF1	0.466521	0.0509826	0.64278
ENSG00000197162	ZNF785	0.466448	0.0510238	0.64278
ENSG00000135900	MRPL44	-0.466444	0.0510263	0.64278
ENSG00000136522	MRPL47	-0.466383	0.0510606	0.64278
ENSG00000181915	ADO	-0.466334	0.0510884	0.64278
ENSG00000082805	ERC1	0.466275	0.0511214	0.64278
ENSG00000179950	PUF60	-0.466146	0.0511945	0.64278
ENSG00000007312	CD79B	-0.466052	0.0512479	0.64278
ENSG00000156127	BATF	-0.465851	0.0513614	0.64278
ENSG00000183255	PTTG1IP	-0.465514	0.0515527	0.64278
ENSG00000117862	TXNDC12	-0.46548	0.0515721	0.64278
ENSG00000176087	SLC35A4	0.465465	0.0515805	0.64278
ENSG00000175309	PHYKPL	0.465352	0.051645	0.64278
ENSG00000198618	PPIAP22	-0.46528	0.051686	0.64278
ENSG00000136861	CDK5RAP2	0.465189	0.0517379	0.64278
ENSG00000109133	TMEM33	-0.464993	0.0518497	0.64278
ENSG00000138614	INTS14	-0.464751	0.0519877	0.64278
ENSG00000142227	EMP3	-0.464719	0.052006	0.64278
ENSG00000048649	RSF1	0.464692	0.0520219	0.64278
ENSG00000170191	NANP	-0.464573	0.05209	0.64278
ENSG00000197951	ZNF71	-0.464379	0.0522011	0.64278
ENSG00000149308	NPAT	0.464364	0.05221	0.64278
ENSG00000233954	UQCRHL	-0.46435	0.0522177	0.64278
ENSG00000196421	C20orf204	0.464167	0.0523228	0.64278
ENSG00000007545	CRAMP1	0.46416	0.0523271	0.64278
ENSG00000167323	STIM1	0.464157	0.0523284	0.64278
ENSG00000038219	BOD1L1	0.464152	0.0523318	0.64278
ENSG00000178015	GPR150	0.464074	0.0523766	0.64278
ENSG00000101624	CEP76	-0.463988	0.0524258	0.64278
ENSG00000072518	MARK2	0.463985	0.0524274	0.64278
ENSG00000185261	KIAA0825	0.463664	0.0526126	0.64278
ENSG00000075188	NUP37	-0.463626	0.0526344	0.64278
ENSG00000184677	ZBTB40	0.463604	0.0526473	0.64278
ENSG00000106780	MEGF9	0.463595	0.0526523	0.64278
ENSG00000135837	CEP350	0.463562	0.0526718	0.64278
ENSG00000119242	CCDC92	0.463072	0.0529551	0.64278
ENSG00000069424	KCNAB2	0.462891	0.0530601	0.64278
ENSG00000089682	RBM41	0.462762	0.0531354	0.64278
ENSG00000091317	CMTM6	-0.462743	0.0531464	0.64278
ENSG00000077235	GTF3C1	0.462241	0.0534387	0.64278
ENSG00000004779	NDUFAB1	-0.462181	0.0534738	0.64278
ENSG00000087299	L2HGDH	0.461882	0.0536487	0.64278
ENSG00000175376	EIF1AD	-0.461681	0.0537668	0.64278
ENSG00000131779	PEX11B	-0.461594	0.0538176	0.64278
ENSG00000179912	R3HDM2	0.461435	0.0539115	0.64278
ENSG00000177889	UBE2N	-0.461252	0.0540187	0.64278
ENSG00000011007	ELOA	-0.461201	0.0540488	0.64278
ENSG00000108465	CDK5RAP3	0.461008	0.0541625	0.64278
ENSG00000135926	TMBIM1	-0.460996	0.0541698	0.64278
ENSG00000213918	DNASE1	0.460992	0.0541725	0.64278
ENSG00000006831	ADIPOR2	-0.46097	0.0541849	0.64278
ENSG00000241106	HLA-DOB	-0.460911	0.0542201	0.64278
ENSG00000100299	ARSA	0.460734	0.0543246	0.64278
ENSG00000142937	RPS8	-0.460623	0.0543902	0.64278
ENSG00000168824	NSG1	0.460599	0.0544046	0.64278
ENSG00000012822	CALCOCO1	0.460585	0.0544126	0.64278
ENSG00000162129	CLPB	0.460582	0.0544143	0.64278
ENSG00000010292	NCAPD2	0.460484	0.0544725	0.64278
ENSG00000197111	PCBP2	0.460483	0.0544733	0.64278
ENSG00000118655	DCLRE1B	-0.46045	0.0544927	0.64278
ENSG00000100242	SUN2	0.460279	0.0545942	0.64278
ENSG00000197429	IPP	0.460238	0.0546187	0.64278
ENSG00000188295	ZNF669	-0.459918	0.0548089	0.64278
ENSG00000084774	CAD	0.459846	0.0548514	0.64278
ENSG00000151502	VPS26B	0.459676	0.0549531	0.64278
ENSG00000183495	EP400	0.459638	0.0549759	0.64278
ENSG00000047578	KATNIP	0.459626	0.0549827	0.64278
ENSG00000147586	MRPS28	-0.459338	0.0551548	0.64278
ENSG00000196072	BLOC1S2	-0.45929	0.0551837	0.64278
ENSG00000100243	CYB5R3	0.459253	0.0552055	0.64278
ENSG00000170264	FAM161A	0.459198	0.0552385	0.64278
ENSG00000169871	TRIM56	0.458949	0.055388	0.64278
ENSG00000197386	HTT	0.458872	0.0554343	0.64278
ENSG00000204217	BMPR2	0.458636	0.0555762	0.64278
ENSG00000177731	FLII	0.458612	0.0555901	0.64278
ENSG00000052802	MSMO1	-0.458501	0.0556573	0.64278
ENSG00000126215	XRCC3	0.458473	0.0556743	0.64278
ENSG00000181610	MRPS23	-0.458331	0.0557599	0.64278
ENSG00000080371	RAB21	-0.458265	0.0557996	0.64278
ENSG00000125686	MED1	0.457991	0.0559652	0.64278
ENSG00000174718	RESF1	0.457968	0.0559791	0.64278
ENSG00000142252	GEMIN7	-0.457897	0.0560219	0.64278
ENSG00000200534	SNORA33	-0.457879	0.0560324	0.64278
ENSG00000171720	HDAC3	-0.457847	0.0560518	0.64278
ENSG00000175115	PACS1	0.45763	0.0561838	0.64278
ENSG00000163041	H3-3A	-0.45761	0.0561956	0.64278
ENSG00000187792	ZNF70	0.457457	0.0562888	0.64278
ENSG00000175662	TOM1L2	0.45739	0.0563294	0.64278
ENSG00000184384	MAML2	0.45736	0.0563474	0.64278
ENSG00000155329	ZCCHC10	-0.457307	0.0563797	0.64278
ENSG00000106415	GLCCI1	-0.456996	0.056569	0.64278
ENSG00000177954	RPS27	-0.456976	0.0565812	0.64278
ENSG00000143970	ASXL2	0.456969	0.0565858	0.64278
ENSG00000225630	MTND2P28	0.456858	0.056653	0.64278
ENSG00000140307	GTF2A2	-0.456737	0.0567273	0.64278
ENSG00000171135	JAGN1	-0.456555	0.0568383	0.64278
ENSG00000135905	DOCK10	0.45654	0.0568478	0.64278
ENSG00000196663	TECPR2	0.456535	0.0568504	0.64278
ENSG00000110921	MVK	-0.456474	0.0568879	0.64278
ENSG00000144401	METTL21A	-0.456429	0.0569155	0.64278
ENSG00000114796	KLHL24	-0.45626	0.0570189	0.64278
ENSG00000112695	COX7A2	-0.45601	0.0571727	0.64278
ENSG00000149311	ATM	0.455875	0.0572558	0.64278
ENSG00000078177	N4BP2	0.455822	0.0572882	0.64278
ENSG00000160298	C21orf58	0.455776	0.0573166	0.64278
ENSG00000141279	NPEPPS	0.455735	0.0573419	0.64278
ENSG00000114742	WDR48	-0.455665	0.057385	0.64278
ENSG00000128394	APOBEC3F	0.455611	0.0574183	0.64278
ENSG00000177463	NR2C2	0.455599	0.0574252	0.64278
ENSG00000175040	CHST2	-0.455528	0.057469	0.64278
ENSG00000181744	DIPK2A	-0.455387	0.0575563	0.64278
ENSG00000114439	BBX	0.455368	0.0575682	0.64278
ENSG00000184900	SUMO3	-0.455331	0.0575909	0.64278
ENSG00000117614	SYF2	-0.455301	0.0576096	0.64278
ENSG00000135916	ITM2C	-0.455192	0.0576767	0.64278
ENSG00000141027	NCOR1	0.455114	0.0577249	0.64278
ENSG00000074696	HACD3	-0.455105	0.0577307	0.64278
ENSG00000174165	ZDHHC24	0.455065	0.0577551	0.64278
ENSG00000206190	ATP10A	0.455014	0.0577873	0.64278
ENSG00000107882	SUFU	0.45501	0.0577897	0.64278
ENSG00000070269	TMEM260	0.454973	0.0578123	0.64278
ENSG00000153006	SREK1IP1	-0.454959	0.0578208	0.64278
ENSG00000146063	TRIM41	0.454958	0.0578217	0.64278
ENSG00000107719	PALD1	-0.454885	0.0578672	0.64278
ENSG00000111602	TIMELESS	0.45487	0.0578764	0.64278
ENSG00000179978	NAIPP2	0.454866	0.0578788	0.64278
ENSG00000214013	GANC	0.454845	0.0578916	0.64278
ENSG00000136935	GOLGA1	0.454817	0.0579093	0.64278
ENSG00000186162	CIDECP1	-0.454811	0.0579129	0.64278
ENSG00000104472	CHRAC1	-0.454725	0.0579665	0.64278
ENSG00000198960	ARMCX6	-0.45451	0.0580999	0.64278
ENSG00000176681	LRRC37A	0.454445	0.0581401	0.64278
ENSG00000081059	TCF7	0.454253	0.0582599	0.64278
ENSG00000166847	DCTN5	-0.454219	0.0582813	0.64278
ENSG00000096717	SIRT1	-0.453842	0.0585163	0.64278
ENSG00000081019	RSBN1	-0.453601	0.0586674	0.64278
ENSG00000122417	ODF2L	0.453599	0.0586683	0.64278
ENSG00000125347	IRF1	-0.453595	0.0586711	0.64278
ENSG00000079974	RABL2B	0.45345	0.0587621	0.64278
ENSG00000055163	CYFIP2	0.453164	0.0589415	0.64278
ENSG00000131788	PIAS3	0.453139	0.0589575	0.64278
ENSG00000177225	GATD1	0.45303	0.0590259	0.64278
ENSG00000121579	NAA50	-0.45288	0.0591202	0.64278
ENSG00000009694	TENM1	0.452804	0.0591681	0.64278
ENSG00000166432	ZMAT1	0.452688	0.0592414	0.64278
ENSG00000116198	CEP104	0.452465	0.0593819	0.64278
ENSG00000178057	NDUFAF3	-0.452458	0.0593868	0.64278
ENSG00000159873	CCDC117	-0.452452	0.0593904	0.64278
ENSG00000172466	ZNF24	-0.452267	0.0595077	0.64278
ENSG00000107185	RGP1	0.452239	0.0595249	0.64278
ENSG00000134243	SORT1	0.451946	0.0597109	0.64278
ENSG00000137601	NEK1	0.451896	0.0597424	0.64278
ENSG00000165898	ISCA2	-0.451836	0.0597809	0.64278
ENSG00000134717	BTF3L4	-0.451602	0.0599296	0.64278
ENSG00000104142	VPS18	-0.451602	0.0599299	0.64278
ENSG00000176953	NFATC2IP	0.451514	0.0599857	0.64278
ENSG00000007923	DNAJC11	0.451476	0.0600098	0.64278
ENSG00000151743	AMN1	-0.451447	0.0600286	0.64278
ENSG00000185963	BICD2	0.451374	0.0600749	0.64278
ENSG00000204592	HLA-E	0.451189	0.060193	0.64278
ENSG00000157741	UBN2	0.451174	0.0602028	0.64278
ENSG00000182979	MTA1	0.451158	0.060213	0.64278
ENSG00000126107	HECTD3	0.451105	0.0602468	0.64278
ENSG00000160299	PCNT	0.451054	0.0602789	0.64278
ENSG00000085274	MYNN	-0.451003	0.0603119	0.64278
ENSG00000084073	ZMPSTE24	-0.45093	0.0603587	0.64278
ENSG00000173848	NET1	-0.450832	0.0604212	0.64278
ENSG00000186153	WWOX	0.450738	0.0604812	0.64278
ENSG00000172725	CORO1B	-0.45065	0.0605377	0.64278
ENSG00000168005	SPINDOC	-0.450643	0.0605424	0.64278
ENSG00000150401	DCUN1D2	0.450626	0.0605533	0.64278
ENSG00000048707	VPS13D	0.450361	0.0607236	0.64278
ENSG00000073605	GSDMB	0.450359	0.0607247	0.64278
ENSG00000164815	ORC5	-0.450185	0.0608367	0.64278
ENSG00000166595	CIAO2B	-0.450054	0.0609213	0.64278
ENSG00000177576	C18orf32	-0.44999	0.0609625	0.64278
ENSG00000172167	MTBP	-0.449909	0.0610148	0.64278
ENSG00000167535	CACNB3	0.449825	0.0610685	0.64278
ENSG00000189043	NDUFA4	-0.449795	0.061088	0.64278
ENSG00000108094	CUL2	-0.449748	0.0611182	0.64278
ENSG00000178460	MCMDC2	-0.449658	0.0611763	0.64278
ENSG00000140829	DHX38	0.449496	0.0612816	0.64278
ENSG00000177575	CD163	0.449454	0.0613089	0.64278
ENSG00000122692	SMU1	-0.449364	0.0613667	0.64278
ENSG00000163682	RPL9	-0.449263	0.0614323	0.64278
ENSG00000065978	YBX1	-0.449099	0.0615384	0.64278
ENSG00000106355	LSM5	-0.449042	0.0615756	0.64278
ENSG00000115239	ASB3	-0.449013	0.0615948	0.64278
ENSG00000126945	HNRNPH2	-0.448985	0.0616126	0.64278
ENSG00000197217	ENTPD4	0.448862	0.061693	0.64278
ENSG00000143322	ABL2	0.448757	0.0617612	0.64278
ENSG00000141905	NFIC	0.448744	0.0617693	0.64278
ENSG00000140386	SCAPER	0.448556	0.0618923	0.64278
ENSG00000198752	CDC42BPB	0.448529	0.0619097	0.64278
ENSG00000211460	TSN	-0.448425	0.0619773	0.64278
ENSG00000166501	PRKCB	0.448311	0.0620516	0.64278
ENSG00000173064	HECTD4	0.448219	0.0621118	0.64278
ENSG00000104093	DMXL2	0.4481	0.0621901	0.64278
ENSG00000187994	RINL	0.447967	0.0622772	0.64278
ENSG00000111725	PRKAB1	-0.447688	0.0624598	0.64278
ENSG00000099385	BCL7C	-0.447674	0.0624692	0.64278
ENSG00000274349	ZNF658	-0.447644	0.0624889	0.64278
ENSG00000064999	ANKS1A	0.447603	0.0625155	0.64278
ENSG00000010278	CD9	-0.447594	0.062522	0.64278
ENSG00000066084	DIP2B	0.447476	0.062599	0.64278
ENSG00000121774	KHDRBS1	0.447471	0.0626028	0.64278
ENSG00000200913	SNORD46	-0.447456	0.0626123	0.64278
ENSG00000090686	USP48	0.447303	0.0627132	0.64278
ENSG00000167608	TMC4	-0.44726	0.0627416	0.64278
ENSG00000103343	ZNF174	-0.447255	0.0627444	0.64278
ENSG00000115233	PSMD14	-0.447226	0.0627636	0.64278
ENSG00000171723	GPHN	0.447172	0.0627996	0.64278
ENSG00000163376	KBTBD8	-0.447124	0.0628311	0.64278
ENSG00000171617	ENC1	-0.447	0.0629129	0.64278
ENSG00000186174	BCL9L	0.446906	0.0629752	0.64278
ENSG00000138166	DUSP5	-0.446872	0.0629975	0.64278
ENSG00000013288	MAN2B2	0.446844	0.0630161	0.64278
ENSG00000130816	DNMT1	0.446804	0.063042	0.64278
ENSG00000023228	NDUFS1	0.446781	0.0630576	0.64278
ENSG00000004139	SARM1	0.446719	0.0630986	0.64278
ENSG00000237491	LINC01409	0.446699	0.0631118	0.64278
ENSG00000116209	TMEM59	-0.446612	0.0631696	0.64278
ENSG00000087274	ADD1	0.446597	0.0631791	0.64278
ENSG00000152443	ZNF776	-0.44658	0.0631908	0.64278
ENSG00000143167	GPA33	-0.446483	0.0632545	0.64278
ENSG00000163029	SMC6	0.446412	0.0633018	0.64278
ENSG00000197226	TBC1D9B	0.446168	0.0634639	0.64278
ENSG00000159346	ADIPOR1	-0.446129	0.0634899	0.64278
ENSG00000185684	EP400P1	0.445988	0.0635835	0.64278
ENSG00000140931	CMTM3	-0.445923	0.0636264	0.64278
ENSG00000066583	ISOC1	-0.445789	0.063716	0.64278
ENSG00000083312	TNPO1	-0.44569	0.0637819	0.64278
ENSG00000214389	RPS3AP26	-0.445664	0.0637996	0.64278
ENSG00000151239	TWF1	-0.445652	0.0638074	0.64278
ENSG00000176371	ZSCAN2	-0.44551	0.0639019	0.64278
ENSG00000118707	TGIF2	-0.445456	0.0639383	0.64278
ENSG00000105281	SLC1A5	-0.445396	0.063978	0.64278
ENSG00000128872	TMOD2	0.445321	0.0640282	0.64278
ENSG00000196911	KPNA5	-0.445316	0.0640316	0.64278
ENSG00000148396	SEC16A	0.44506	0.0642033	0.64278
ENSG00000180957	PITPNB	0.444986	0.0642529	0.64278
ENSG00000149428	HYOU1	0.444927	0.0642925	0.64278
ENSG00000132780	NASP	0.444913	0.0643013	0.64278
ENSG00000237037	NDUFA6-DT	0.44483	0.0643573	0.64278
ENSG00000185721	DRG1	-0.444792	0.0643831	0.64278
ENSG00000115464	USP34	0.44454	0.0645525	0.64278
ENSG00000105245	NUMBL	0.444493	0.0645838	0.64278
ENSG00000155846	PPARGC1B	0.444439	0.0646199	0.64278
ENSG00000111775	COX6A1	-0.44442	0.0646328	0.64278
ENSG00000166801	FAM111A	0.444336	0.0646894	0.64278
ENSG00000075975	MKRN2	-0.444304	0.0647112	0.64278
ENSG00000101126	ADNP	0.444088	0.0648569	0.64278
ENSG00000231312	MAP4K3-DT	0.443938	0.0649585	0.64278
ENSG00000115935	WIPF1	0.44381	0.0650447	0.64278
ENSG00000206885	SNORA75	-0.443787	0.0650603	0.64278
ENSG00000115526	CHST10	-0.443703	0.0651171	0.64278
ENSG00000223396	RPS10P7	0.443539	0.0652281	0.64278
ENSG00000136811	ODF2	0.443537	0.0652298	0.64278
ENSG00000101166	PRELID3B	-0.44351	0.0652481	0.64278
ENSG00000187240	DYNC2H1	0.443501	0.0652541	0.64278
ENSG00000185477	GPRIN3	0.443484	0.065266	0.64278
ENSG00000086666	ZFAND6	-0.443399	0.0653235	0.64278
ENSG00000006194	ZNF263	-0.443335	0.0653667	0.64278
ENSG00000174989	FBXW8	0.443241	0.0654305	0.64278
ENSG00000105223	PLD3	0.443078	0.0655417	0.64278
ENSG00000204843	DCTN1	0.443049	0.065561	0.64278
ENSG00000204469	PRRC2A	0.442987	0.0656035	0.64278
ENSG00000148842	CNNM2	0.442849	0.0656973	0.64278
ENSG00000150403	TMCO3	-0.442797	0.0657328	0.64278
ENSG00000128989	ARPP19	-0.442679	0.0658133	0.64278
ENSG00000116670	MAD2L2	-0.442619	0.0658546	0.64278
ENSG00000036257	CUL3	0.442604	0.0658646	0.64278
ENSG00000163545	NUAK2	-0.442598	0.0658686	0.64278
ENSG00000172667	ZMAT3	0.442575	0.0658843	0.64278
ENSG00000152763	DNAI4	-0.442493	0.0659407	0.64278
ENSG00000198000	NOL8	0.442389	0.0660119	0.64278
ENSG00000168438	CDC40	-0.442364	0.0660289	0.64278
ENSG00000130382	MLLT1	0.442266	0.0660961	0.64278
ENSG00000117118	SDHB	-0.442035	0.0662542	0.64278
ENSG00000109390	NDUFC1	-0.442017	0.0662665	0.64278
ENSG00000140853	NLRC5	0.441995	0.0662814	0.64278
ENSG00000181322	NME9	0.44196	0.0663057	0.64278
ENSG00000134909	ARHGAP32	0.44165	0.0665189	0.64278
ENSG00000126217	MCF2L	0.441554	0.0665847	0.64278
ENSG00000184897	H1-10	0.441512	0.0666134	0.64278
ENSG00000093072	ADA2	0.44151	0.0666147	0.64278
ENSG00000078589	P2RY10	-0.441458	0.0666506	0.64278
ENSG00000102003	SYP	-0.441382	0.0667031	0.64278
ENSG00000149636	DSN1	-0.441236	0.0668036	0.64278
ENSG00000005810	MYCBP2	0.441137	0.0668725	0.64278
ENSG00000263874	LINC00672	0.441087	0.0669067	0.64278
ENSG00000166260	COX11	-0.441075	0.0669149	0.64278
ENSG00000143033	MTF2	-0.441013	0.0669578	0.64278
ENSG00000178202	POGLUT3	0.440913	0.0670268	0.64278
ENSG00000233937	CTC-338M12.4	0.440619	0.0672308	0.64278
ENSG00000023516	AKAP11	0.440597	0.0672459	0.64278
ENSG00000196123	KIAA0895L	0.440585	0.0672542	0.64278
ENSG00000272870	SAP30-DT	0.440514	0.0673035	0.64278
ENSG00000125835	SNRPB	-0.440429	0.0673624	0.64278
ENSG00000277462	ZNF670	-0.4404	0.0673826	0.64278
ENSG00000169252	ADRB2	-0.440208	0.0675161	0.64278
ENSG00000168216	LMBRD1	-0.440188	0.0675297	0.64278
ENSG00000264247	ZNF407-AS1	-0.440174	0.0675399	0.64278
ENSG00000043093	DCUN1D1	-0.440062	0.0676174	0.64278
ENSG00000008838	MED24	0.439937	0.0677047	0.64278
ENSG00000163866	SMIM12	-0.43986	0.0677586	0.64278
ENSG00000136891	TEX10	-0.439815	0.0677896	0.64278
ENSG00000080845	DLGAP4	0.439805	0.067797	0.64278
ENSG00000259291	ZNF710-AS1	0.439627	0.0679209	0.64278
ENSG00000119596	YLPM1	0.439521	0.0679951	0.64278
ENSG00000154930	ACSS1	0.439481	0.0680236	0.64278
ENSG00000271383	NBPF19	0.439393	0.0680849	0.64278
ENSG00000100280	AP1B1	0.439268	0.068172	0.64278
ENSG00000123810	B9D2	-0.439221	0.0682052	0.64278
ENSG00000198522	GPN1	-0.439073	0.068309	0.64278
ENSG00000109111	SUPT6H	0.439059	0.0683189	0.64278
ENSG00000198258	UBL5	-0.439053	0.068323	0.64278
ENSG00000156738	MS4A1	-0.438954	0.0683923	0.64278
ENSG00000145216	FIP1L1	-0.438848	0.0684672	0.64278
ENSG00000163811	WDR43	-0.438696	0.0685743	0.64278
ENSG00000111832	RWDD1	-0.438685	0.0685816	0.64278
ENSG00000213145	CRIP1	0.43865	0.0686066	0.64278
ENSG00000084731	KIF3C	0.438609	0.068635	0.64278
ENSG00000180448	ARHGAP45	0.438548	0.0686784	0.64278
ENSG00000180370	PAK2	0.438269	0.068875	0.64278
ENSG00000071051	NCK2	0.438241	0.068895	0.64278
ENSG00000162972	MAIP1	-0.438228	0.0689043	0.64278
ENSG00000176209	SMIM19	-0.438147	0.068961	0.64278
ENSG00000131089	ARHGEF9	0.43806	0.0690229	0.64278
ENSG00000107929	LARP4B	0.438021	0.06905	0.64278
ENSG00000152291	TGOLN2	0.438015	0.0690547	0.64278
ENSG00000186017	ZNF566	-0.437907	0.0691308	0.64278
ENSG00000119787	ATL2	-0.437874	0.069154	0.64278
ENSG00000114098	ARMC8	-0.437872	0.0691558	0.64278
ENSG00000186854	TRABD2A	0.437861	0.0691632	0.64278
ENSG00000010072	SPRTN	-0.437762	0.0692334	0.64278
ENSG00000188229	TUBB4B	-0.437755	0.0692389	0.64278
ENSG00000009830	POMT2	0.437581	0.0693618	0.64278
ENSG00000160563	MED27	-0.437498	0.0694206	0.64278
ENSG00000132963	POMP	-0.437453	0.0694527	0.64278
ENSG00000160131	VMA21	-0.437398	0.0694921	0.64278
ENSG00000186501	TMEM222	-0.437181	0.0696462	0.64278
ENSG00000144231	POLR2D	-0.437152	0.0696672	0.64278
ENSG00000120899	PTK2B	0.437027	0.0697557	0.64278
ENSG00000196642	RABL6	0.437015	0.0697645	0.64278
ENSG00000104450	SPAG1	-0.436947	0.0698127	0.64278
ENSG00000150459	SAP18	-0.436795	0.0699216	0.64278
ENSG00000121892	PDS5A	0.436778	0.0699333	0.64278
ENSG00000224531	SMIM13	-0.436738	0.0699621	0.64278
ENSG00000088305	DNMT3B	-0.436534	0.0701078	0.64278
ENSG00000196628	TCF4	-0.436491	0.0701386	0.64278
ENSG00000173198	CYSLTR1	-0.436433	0.0701804	0.64278
ENSG00000008988	RPS20	-0.436432	0.0701809	0.64278
ENSG00000019485	PRDM11	0.436427	0.0701849	0.64278
ENSG00000132661	NXT1	-0.436251	0.0703109	0.64278
ENSG00000213281	NRAS	-0.436245	0.0703147	0.64278
ENSG00000135002	RFK	-0.43619	0.0703545	0.64278
ENSG00000099308	MAST3	0.436186	0.0703576	0.64278
ENSG00000168275	COA6	-0.436131	0.0703966	0.64278
ENSG00000110958	PTGES3	-0.436096	0.0704219	0.64278
ENSG00000065970	FOXJ2	0.435967	0.0705147	0.64278
ENSG00000137575	SDCBP	-0.435952	0.0705252	0.64278
ENSG00000147133	TAF1	0.435942	0.0705322	0.64278
ENSG00000282826	FRG1CP	-0.435899	0.0705634	0.64278
ENSG00000100453	GZMB	-0.435823	0.0706179	0.64278
ENSG00000162825	NBPF20	0.435776	0.0706517	0.64278
ENSG00000160688	FLAD1	-0.435627	0.0707588	0.64278
ENSG00000169991	IFFO2	-0.43557	0.0707999	0.64278
ENSG00000114770	ABCC5	0.435548	0.0708156	0.64278
ENSG00000198804	MT-CO1	0.435479	0.0708659	0.64278
ENSG00000144597	EAF1	-0.435467	0.0708741	0.64278
ENSG00000253738	OTUD6B-AS1	-0.435467	0.0708744	0.64278
ENSG00000136451	VEZF1	-0.435417	0.0709103	0.64278
ENSG00000103522	IL21R	-0.435329	0.0709738	0.64278
ENSG00000187764	SEMA4D	0.435244	0.0710355	0.64278
ENSG00000174276	ZNHIT2	-0.435216	0.0710556	0.64278
ENSG00000129071	MBD4	-0.4352	0.071067	0.64278
ENSG00000130699	TAF4	0.435102	0.0711377	0.64278
ENSG00000275131	PDE4DIPP2	0.435047	0.0711773	0.64278
ENSG00000214595	EML6	0.435034	0.0711873	0.64278
ENSG00000103051	COG4	0.434925	0.0712662	0.64278
ENSG00000115307	AUP1	-0.43477	0.0713783	0.64278
ENSG00000171262	FAM98B	0.434745	0.0713961	0.64278
ENSG00000135940	COX5B	-0.434645	0.0714687	0.64278
ENSG00000152684	PELO	-0.434455	0.071607	0.64278
ENSG00000231682	LINC01891	-0.434275	0.0717378	0.64278
ENSG00000083845	RPS5	-0.434268	0.0717426	0.64278
ENSG00000112378	PERP	-0.434246	0.0717586	0.64278
ENSG00000204623	ZNRD1ASP	0.434201	0.0717919	0.64278
ENSG00000130518	IQCN	0.434181	0.0718058	0.64278
ENSG00000164163	ABCE1	-0.434171	0.0718137	0.64278
ENSG00000100345	MYH9	0.434022	0.0719222	0.64278
ENSG00000177106	EPS8L2	-0.433999	0.071939	0.64278
ENSG00000184575	XPOT	-0.43396	0.0719671	0.64278
ENSG00000128309	MPST	-0.433824	0.0720664	0.64278
ENSG00000180229	HERC2P3	0.433816	0.0720726	0.64278
ENSG00000144815	NXPE3	0.433786	0.072094	0.64278
ENSG00000151461	UPF2	0.433647	0.072196	0.64278
ENSG00000243678	NME2	-0.433632	0.0722063	0.64278
ENSG00000132825	PPP1R3D	-0.433616	0.072218	0.64278
ENSG00000130270	ATP8B3	0.433593	0.0722355	0.64278
ENSG00000163462	TRIM46	0.433586	0.0722404	0.64278
ENSG00000172007	RAB33B	-0.433429	0.0723554	0.64278
ENSG00000176095	IP6K1	-0.433337	0.0724229	0.64278
ENSG00000154518	ATP5MC3	-0.43333	0.0724275	0.64278
ENSG00000127616	SMARCA4	0.433237	0.0724962	0.64278
ENSG00000163785	RYK	-0.433127	0.0725763	0.64278
ENSG00000140688	RUSF1	0.433089	0.0726048	0.64278
ENSG00000066379	POLR1H	-0.432945	0.0727103	0.64278
ENSG00000105122	RASAL3	0.432937	0.0727164	0.64278
ENSG00000057757	PITHD1	-0.43293	0.0727213	0.64278
ENSG00000173917	HOXB2	-0.432821	0.0728014	0.64278
ENSG00000120992	LYPLA1	-0.432721	0.0728753	0.64278
ENSG00000163374	YY1AP1	-0.432516	0.0730257	0.64278
ENSG00000133874	RNF122	-0.432496	0.0730408	0.64278
ENSG00000168389	MFSD2A	-0.432426	0.0730927	0.64278
ENSG00000197779	ZNF81	0.432387	0.073121	0.64278
ENSG00000152700	SAR1B	-0.432308	0.0731792	0.64278
ENSG00000058453	CROCC	0.432202	0.0732576	0.64278
ENSG00000125898	FAM110A	-0.432142	0.073302	0.64278
ENSG00000074755	ZZEF1	0.432135	0.0733072	0.64278
ENSG00000112033	PPARD	0.432102	0.0733315	0.64278
ENSG00000116668	SWT1	-0.432093	0.073338	0.64278
ENSG00000127914	AKAP9	0.432088	0.0733417	0.64278
ENSG00000135269	TES	-0.432088	0.0733418	0.64278
ENSG00000158941	CCAR2	0.432079	0.0733487	0.64278
ENSG00000176182	MYPOP	0.432008	0.0734015	0.64278
ENSG00000159658	EFCAB14	0.432	0.0734073	0.64278
ENSG00000152193	OBI1	-0.431992	0.073413	0.64278
ENSG00000119777	TMEM214	0.431957	0.0734388	0.64278
ENSG00000196369	SRGAP2B	0.431912	0.0734724	0.64278
ENSG00000122547	EEPD1	0.431663	0.073657	0.64278
ENSG00000130038	CRACR2A	0.431631	0.0736803	0.64278
ENSG00000143256	PFDN2	-0.431627	0.0736833	0.64278
ENSG00000164543	STK17A	-0.431551	0.0737403	0.64278
ENSG00000136718	IMP4	-0.431518	0.0737644	0.64278
ENSG00000188827	SLX4	0.431407	0.0738468	0.64278
ENSG00000124181	PLCG1	0.431382	0.0738655	0.64278
ENSG00000197969	VPS13A	0.431311	0.0739182	0.64278
ENSG00000067900	ROCK1	0.431275	0.0739455	0.64278
ENSG00000089597	GANAB	0.431267	0.0739508	0.64278
ENSG00000133243	BTBD2	0.431149	0.0740389	0.64278
ENSG00000065357	DGKA	0.431105	0.0740719	0.64278
ENSG00000175567	UCP2	0.430957	0.074182	0.64278
ENSG00000121988	ZRANB3	0.430768	0.0743233	0.64278
ENSG00000111716	LDHB	-0.430695	0.0743776	0.64278
ENSG00000157106	SMG1	0.430606	0.0744445	0.64278
ENSG00000119446	RBM18	-0.430564	0.0744755	0.64278
ENSG00000196912	ANKRD36B	0.430547	0.0744886	0.64278
ENSG00000181817	LSM10	-0.430487	0.0745335	0.64278
ENSG00000154945	ANKRD40	-0.430399	0.0745989	0.64278
ENSG00000183718	TRIM52	0.430396	0.0746015	0.64278
ENSG00000166963	MAP1A	0.430343	0.0746411	0.64278
ENSG00000077097	TOP2B	0.430233	0.0747236	0.64278
ENSG00000089060	SLC8B1	0.430187	0.0747577	0.64278
ENSG00000025796	SEC63	0.430171	0.0747698	0.64278
ENSG00000062582	MRPS24	-0.429994	0.0749025	0.64278
ENSG00000235363	SNRPGP10	-0.429929	0.0749517	0.64278
ENSG00000105486	LIG1	0.429803	0.0750464	0.64278
ENSG00000107331	ABCA2	0.429779	0.0750643	0.64278
ENSG00000119922	IFIT2	-0.429647	0.0751639	0.64278
ENSG00000156482	RPL30	-0.429647	0.0751639	0.64278
ENSG00000244625	MIATNB	0.429613	0.0751893	0.64278
ENSG00000204475	NCR3	-0.429535	0.0752478	0.64278
ENSG00000188372	ZP3	-0.429487	0.0752846	0.64278
ENSG00000175106	TVP23C	0.429454	0.0753091	0.64278
ENSG00000131844	MCCC2	0.429337	0.0753975	0.64278
ENSG00000163312	HELQ	-0.429281	0.0754401	0.64278
ENSG00000146574	CCZ1B	-0.42914	0.0755461	0.64278
ENSG00000120215	MLANA	0.429121	0.0755605	0.64278
ENSG00000156804	FBXO32	0.429069	0.0756003	0.64278
ENSG00000122068	FYTTD1	-0.429062	0.0756055	0.64278
ENSG00000063660	GPC1	0.428946	0.0756931	0.64278
ENSG00000062725	APPBP2	-0.428677	0.0758964	0.64278
ENSG00000168288	MMADHC	-0.428673	0.0758995	0.64278
ENSG00000106537	TSPAN13	-0.428611	0.0759466	0.64278
ENSG00000128654	MTX2	-0.428592	0.0759615	0.64278
ENSG00000012174	MBTPS2	0.428579	0.075971	0.64278
ENSG00000135070	ISCA1	-0.428572	0.0759765	0.64278
ENSG00000079805	DNM2	0.428528	0.0760095	0.64278
ENSG00000105171	POP4	-0.428438	0.0760786	0.64278
ENSG00000166226	CCT2	-0.428218	0.0762452	0.64278
ENSG00000034533	ASTE1	-0.428127	0.0763145	0.64278
ENSG00000138107	ACTR1A	-0.428082	0.0763491	0.64278
ENSG00000255443	CD44-AS1	0.42808	0.0763506	0.64278
ENSG00000166387	PPFIBP2	0.427985	0.0764228	0.64278
ENSG00000156110	ADK	0.427729	0.0766182	0.64278
ENSG00000140575	IQGAP1	0.427653	0.0766766	0.64278
ENSG00000108239	TBC1D12	-0.427605	0.0767129	0.64278
ENSG00000157570	TSPAN18	0.427552	0.0767533	0.64278
ENSG00000076928	ARHGEF1	0.427501	0.0767923	0.64278
ENSG00000205581	HMGN1	-0.427474	0.0768136	0.64278
ENSG00000075142	SRI	-0.427473	0.0768144	0.64278
ENSG00000198276	UCKL1	0.427228	0.0770015	0.64278
ENSG00000139131	YARS2	-0.427192	0.0770292	0.64278
ENSG00000132182	NUP210	0.427078	0.077117	0.64278
ENSG00000177981	ASB8	-0.426997	0.0771787	0.64278
ENSG00000251432	LINC02615	-0.426872	0.077275	0.64278
ENSG00000164758	MED30	-0.426696	0.07741	0.64278
ENSG00000231551	PDE4DIPP6	0.42656	0.0775153	0.64278
ENSG00000167193	CRK	-0.42653	0.077538	0.64278
ENSG00000013810	TACC3	0.426423	0.0776205	0.64278
ENSG00000140104	CLBA1	0.426354	0.0776734	0.64278
ENSG00000026025	VIM	0.426308	0.0777092	0.64278
ENSG00000166685	COG1	0.426085	0.0778815	0.64278
ENSG00000180066	LINC02870	-0.426007	0.077942	0.64278
ENSG00000170860	LSM3	-0.425994	0.0779517	0.64278
ENSG00000115540	MOB4	-0.425885	0.0780362	0.64278
ENSG00000152689	RASGRP3	-0.425858	0.0780569	0.64278
ENSG00000115446	UNC50	-0.425805	0.0780983	0.64278
ENSG00000189376	C8orf76	-0.425804	0.0780987	0.64278
ENSG00000160049	DFFA	0.425666	0.0782062	0.64278
ENSG00000231074	HCG18	0.425649	0.0782191	0.64278
ENSG00000119638	NEK9	0.425554	0.0782931	0.64278
ENSG00000257122	RRN3P3	0.425549	0.0782968	0.64278
ENSG00000196440	ARMCX4	0.425544	0.0783005	0.64278
ENSG00000223482	NUTM2A-AS1	0.425471	0.0783574	0.64278
ENSG00000116151	MORN1	0.425451	0.0783731	0.64278
ENSG00000223959	AFG3L1P	0.425375	0.0784314	0.64278
ENSG00000123353	ORMDL2	-0.425368	0.0784372	0.64278
ENSG00000073050	XRCC1	0.425355	0.0784476	0.64278
ENSG00000124535	WRNIP1	0.425334	0.0784636	0.64278
ENSG00000138688	KIAA1109	0.425319	0.0784757	0.64278
ENSG00000104880	ARHGEF18	0.425318	0.0784758	0.64278
ENSG00000010270	STARD3NL	-0.425316	0.0784775	0.64278
ENSG00000111906	HDDC2	-0.425261	0.0785204	0.64278
ENSG00000125352	RNF113A	-0.425251	0.0785283	0.64278
ENSG00000122687	MRM2	-0.42506	0.0786772	0.64278
ENSG00000095261	PSMD5	-0.425034	0.0786969	0.64278
ENSG00000113384	GOLPH3	-0.425009	0.0787167	0.64278
ENSG00000142208	AKT1	0.42485	0.0788402	0.64278
ENSG00000044090	CUL7	0.424795	0.0788835	0.64278
ENSG00000169139	UBE2V2	-0.42474	0.0789265	0.64278
ENSG00000124562	SNRPC	-0.424637	0.0790064	0.64278
ENSG00000134900	TPP2	0.424617	0.0790227	0.64278
ENSG00000038532	CLEC16A	0.424592	0.0790419	0.64278
ENSG00000170791	CHCHD7	-0.42451	0.0791061	0.64278
ENSG00000165458	INPPL1	0.424471	0.0791368	0.64278
ENSG00000152229	PSTPIP2	-0.424365	0.0792194	0.64278
ENSG00000152944	MED21	-0.424341	0.0792379	0.64278
ENSG00000123395	ATG101	-0.424174	0.0793692	0.64278
ENSG00000141699	RETREG3	-0.424113	0.0794166	0.64278
ENSG00000068489	PRR11	0.424108	0.0794206	0.64278
ENSG00000139618	BRCA2	0.423954	0.0795416	0.64278
ENSG00000101161	PRPF6	0.423923	0.0795661	0.64278
ENSG00000187522	HSPA14	-0.423903	0.0795819	0.64278
ENSG00000151611	MMAA	-0.423772	0.0796847	0.64278
ENSG00000196367	TRRAP	0.423708	0.0797345	0.64278
ENSG00000189042	ZNF567	-0.423667	0.0797668	0.64278
ENSG00000276043	UHRF1	0.423551	0.0798581	0.64278
ENSG00000163872	YEATS2	0.423535	0.0798707	0.64278
ENSG00000184634	MED12	0.423492	0.0799046	0.64278
ENSG00000030419	IKZF2	-0.423485	0.0799104	0.64278
ENSG00000130177	CDC16	0.423476	0.0799174	0.64278
ENSG00000126091	ST3GAL3	0.423462	0.0799284	0.64278
ENSG00000108509	CAMTA2	0.423429	0.0799542	0.64278
ENSG00000213533	STIMATE	-0.423283	0.08007	0.64278
ENSG00000275066	SYNRG	0.423234	0.0801082	0.64278
ENSG00000148572	NRBF2	-0.423234	0.0801085	0.64278
ENSG00000111145	ELK3	0.423213	0.0801248	0.64278
ENSG00000206341	HLA-H	-0.423208	0.0801287	0.64278
ENSG00000114933	INO80D	0.423132	0.0801892	0.64278
ENSG00000159640	ACE	0.423126	0.0801934	0.64278
ENSG00000148773	MKI67	0.423095	0.0802181	0.64278
ENSG00000168890	TMEM150A	-0.423085	0.0802258	0.64278
ENSG00000164002	EXO5	-0.422952	0.080331	0.64278
ENSG00000126464	PRR12	0.422928	0.0803501	0.64278
ENSG00000170881	RNF139	-0.422917	0.080359	0.64278
ENSG00000141469	SLC14A1	-0.42284	0.0804192	0.64278
ENSG00000090565	RAB11FIP3	0.422467	0.0807152	0.64278
ENSG00000070371	CLTCL1	0.422452	0.0807271	0.64278
ENSG00000198690	FAN1	0.422342	0.0808147	0.64278
ENSG00000135457	TFCP2	0.42229	0.0808558	0.64278
ENSG00000177426	TGIF1	-0.422134	0.0809794	0.64278
ENSG00000121957	GPSM2	0.422088	0.0810167	0.64278
ENSG00000115289	PCGF1	-0.422054	0.0810436	0.64278
ENSG00000114686	MRPL3	-0.421954	0.0811227	0.64278
ENSG00000136371	MTHFS	-0.421933	0.0811401	0.64278
ENSG00000130312	MRPL34	-0.421665	0.0813531	0.64278
ENSG00000145882	PCYOX1L	0.421267	0.0816713	0.64278
ENSG00000107443	CCNJ	-0.421186	0.0817367	0.64278
ENSG00000184613	NELL2	0.4211	0.0818054	0.64278
ENSG00000105851	PIK3CG	-0.421047	0.0818481	0.64278
ENSG00000104343	UBE2W	-0.420871	0.0819892	0.64278
ENSG00000155438	NIFK	-0.420696	0.0821293	0.64278
ENSG00000115085	ZAP70	0.420553	0.0822443	0.64278
ENSG00000182095	TNRC18	0.420371	0.082391	0.64278
ENSG00000120314	WDR55	-0.420251	0.082488	0.64278
ENSG00000068001	HYAL2	-0.420182	0.082543	0.64278
ENSG00000167552	TUBA1A	-0.420072	0.0826318	0.64278
ENSG00000165359	INTS6L	-0.420038	0.0826594	0.64278
ENSG00000213551	DNAJC9	-0.420025	0.0826702	0.64278
ENSG00000173852	DPY19L1	-0.419976	0.0827095	0.64278
ENSG00000148291	SURF2	-0.419962	0.0827206	0.64278
ENSG00000009844	VTA1	-0.419893	0.0827768	0.64278
ENSG00000048471	SNX29	0.419858	0.0828051	0.64278
ENSG00000178104	PDE4DIP	0.419854	0.0828081	0.64278
ENSG00000168883	USP39	-0.419769	0.0828767	0.64278
ENSG00000067057	PFKP	0.419691	0.0829397	0.64278
ENSG00000170638	TRABD	0.419578	0.0830317	0.64278
ENSG00000135297	MTO1	-0.419577	0.0830325	0.64278
ENSG00000158636	EMSY	0.419555	0.0830501	0.64278
ENSG00000065559	MAP2K4	-0.41953	0.0830705	0.64278
ENSG00000125351	UPF3B	0.419343	0.0832218	0.64278
ENSG00000168028	RPSA	-0.419323	0.0832382	0.64278
ENSG00000136068	FLNB	0.419197	0.0833405	0.64278
ENSG00000139116	KIF21A	0.419182	0.0833529	0.64278
ENSG00000229152	ANKRD10-IT1	0.419149	0.0833795	0.64278
ENSG00000114316	USP4	0.419145	0.0833832	0.64278
ENSG00000160633	SAFB	0.419142	0.0833851	0.64278
ENSG00000198712	MT-CO2	0.41913	0.0833949	0.64278
ENSG00000106948	AKNA	0.419109	0.0834118	0.64278
ENSG00000168439	STIP1	-0.419039	0.0834687	0.64278
ENSG00000186106	ANKRD46	-0.418999	0.0835014	0.64278
ENSG00000174791	RIN1	0.418969	0.0835258	0.64278
ENSG00000158987	RAPGEF6	0.418945	0.0835459	0.64278
ENSG00000185989	RASA3	0.418912	0.0835724	0.64278
ENSG00000105771	SMG9	0.41888	0.0835986	0.64278
ENSG00000173418	NAA20	-0.418793	0.0836691	0.64278
ENSG00000152475	ZNF837	0.418761	0.083695	0.64278
ENSG00000080503	SMARCA2	0.418749	0.083705	0.64278
ENSG00000138867	GUCD1	-0.418744	0.0837095	0.64278
ENSG00000198265	HELZ	0.418562	0.0838578	0.64278
ENSG00000175782	SLC35E3	0.418549	0.0838685	0.64278
ENSG00000075413	MARK3	0.418411	0.0839807	0.64278
ENSG00000152582	SPEF2	0.418381	0.0840053	0.64278
ENSG00000152495	CAMK4	0.41824	0.0841206	0.64278
ENSG00000064201	TSPAN32	0.418221	0.0841365	0.64278
ENSG00000116747	RO60	-0.417957	0.0843521	0.64278
ENSG00000196605	ZNF846	0.417875	0.0844192	0.64278
ENSG00000146729	NIPSNAP2	-0.417861	0.084431	0.64278
ENSG00000015133	CCDC88C	0.417821	0.0844635	0.64278
ENSG00000125912	NCLN	0.4178	0.0844811	0.64278
ENSG00000213463	SYNJ2BP	0.417783	0.0844951	0.64278
ENSG00000148606	POLR3A	0.417771	0.0845046	0.64278
ENSG00000155849	ELMO1	0.417707	0.0845576	0.64278
ENSG00000188452	CERKL	0.41766	0.0845956	0.64278
ENSG00000130921	C12orf65	-0.41751	0.0847189	0.64278
ENSG00000144535	DIS3L2	0.417463	0.0847577	0.64278
ENSG00000081377	CDC14B	-0.41744	0.084777	0.64278
ENSG00000119431	HDHD3	-0.417406	0.0848045	0.64278
ENSG00000085433	WDR47	-0.417406	0.0848052	0.64278
ENSG00000186814	ZSCAN30	0.41736	0.084843	0.64278
ENSG00000132466	ANKRD17	0.417297	0.0848943	0.64278
ENSG00000160305	DIP2A	0.417276	0.0849116	0.64278
ENSG00000131148	EMC8	-0.417145	0.0850199	0.64278
ENSG00000112308	C6orf62	0.417134	0.0850284	0.64278
ENSG00000115520	COQ10B	-0.41698	0.0851559	0.64278
ENSG00000164880	INTS1	0.416962	0.0851704	0.64278
ENSG00000178980	SELENOW	-0.41694	0.0851889	0.64278
ENSG00000146540	C7orf50	-0.4169	0.0852219	0.64278
ENSG00000155366	RHOC	-0.416868	0.0852481	0.64278
ENSG00000169621	APLF	-0.416864	0.0852513	0.64278
ENSG00000154027	AK5	-0.416836	0.0852748	0.64278
ENSG00000048828	FAM120A	0.416642	0.0854351	0.64278
ENSG00000167770	OTUB1	-0.416636	0.0854403	0.64278
ENSG00000225791	TRAM2-AS1	-0.416602	0.0854678	0.64278
ENSG00000285533	RELA-DT	-0.416527	0.0855303	0.64278
ENSG00000215421	ZNF407	0.41651	0.0855441	0.64278
ENSG00000188234	AGAP4	0.416465	0.0855814	0.64278
ENSG00000020922	MRE11	0.416332	0.0856918	0.64278
ENSG00000119541	VPS4B	-0.416265	0.0857469	0.64278
ENSG00000255040	MORF4L1P3	0.41617	0.0858258	0.64278
ENSG00000049769	PPP1R3F	-0.416153	0.0858398	0.64278
ENSG00000136950	ARPC5L	-0.415895	0.0860547	0.64278
ENSG00000115282	TTC31	0.415832	0.0861067	0.64278
ENSG00000151657	KIN	-0.415819	0.0861176	0.64278
ENSG00000102043	MTMR8	0.4158	0.0861334	0.64278
ENSG00000135205	CCDC146	0.415798	0.0861348	0.64278
ENSG00000099804	CDC34	-0.41578	0.0861499	0.64278
ENSG00000168569	TMEM223	-0.415772	0.0861567	0.64278
ENSG00000114744	COMMD2	-0.415683	0.086231	0.64278
ENSG00000117724	CENPF	0.415647	0.0862609	0.64278
ENSG00000149554	CHEK1	0.41563	0.0862753	0.64278
ENSG00000171853	TRAPPC12	0.415609	0.0862922	0.64278
ENSG00000163875	MEAF6	-0.415594	0.0863053	0.64278
ENSG00000115355	CCDC88A	0.415581	0.0863163	0.64278
ENSG00000184007	PTP4A2	-0.415548	0.0863431	0.64278
ENSG00000197265	GTF2E2	0.415515	0.0863706	0.64278
ENSG00000184381	PLA2G6	0.415481	0.0863994	0.64278
ENSG00000176340	COX8A	-0.415411	0.0864578	0.64278
ENSG00000134318	ROCK2	0.415399	0.0864674	0.64278
ENSG00000169976	SF3B5	-0.415395	0.0864714	0.64278
ENSG00000101856	PGRMC1	-0.415289	0.0865591	0.64278
ENSG00000186462	NAP1L2	0.415283	0.0865643	0.64278
ENSG00000109445	ZNF330	-0.41524	0.0866001	0.64278
ENSG00000165140	FBP1	-0.415092	0.0867244	0.64278
ENSG00000131979	GCH1	-0.415083	0.0867321	0.64278
ENSG00000113643	RARS1	-0.415018	0.0867862	0.64278
ENSG00000142327	RNPEPL1	0.41499	0.0868092	0.64278
ENSG00000143624	INTS3	0.414915	0.0868721	0.64278
ENSG00000092847	AGO1	0.414885	0.0868971	0.64278
ENSG00000147119	CHST7	-0.414797	0.0869711	0.64278
ENSG00000124508	BTN2A2	-0.41476	0.087002	0.64278
ENSG00000072135	PTPN18	0.414689	0.0870618	0.64278
ENSG00000163939	PBRM1	0.414644	0.0870991	0.64278
ENSG00000148943	LIN7C	-0.414526	0.0871983	0.64278
ENSG00000164347	GFM2	-0.414466	0.0872487	0.64278
ENSG00000158545	ZC3H18	0.414394	0.0873089	0.64278
ENSG00000148660	CAMK2G	0.414371	0.0873284	0.64278
ENSG00000138942	RNF185	-0.414368	0.0873307	0.64278
ENSG00000151881	TMEM267	-0.414147	0.087517	0.64306
ENSG00000174021	GNG5	-0.414138	0.0875247	0.64306
ENSG00000112335	SNX3	-0.414129	0.0875318	0.64306
ENSG00000215424	MCM3AP-AS1	0.414001	0.08764	0.6433
ENSG00000143442	POGZ	0.4139	0.0877247	0.6433
ENSG00000146674	IGFBP3	-0.413897	0.0877277	0.6433
ENSG00000104299	INTS9	0.413826	0.0877873	0.643338
ENSG00000153827	TRIP12	0.413735	0.0878646	0.643506
ENSG00000175110	MRPS22	-0.413607	0.0879722	0.643716
ENSG00000151465	CDC123	-0.413572	0.0880021	0.643716
ENSG00000105426	PTPRS	-0.413498	0.0880645	0.643774
ENSG00000086758	HUWE1	0.413357	0.088184	0.644031
ENSG00000173193	PARP14	0.413328	0.0882085	0.644031
ENSG00000047249	ATP6V1H	-0.413218	0.0883014	0.644311
ENSG00000267254	ZNF790-AS1	0.413103	0.0883989	0.644584
ENSG00000163625	WDFY3	0.413046	0.0884477	0.644584
ENSG00000109736	MFSD10	0.412814	0.0886442	0.64523
ENSG00000087008	ACOX3	0.412813	0.0886455	0.64523
ENSG00000137478	FCHSD2	0.412527	0.0888882	0.646249
ENSG00000167766	ZNF83	0.41252	0.0888948	0.646249
ENSG00000241973	PI4KA	0.412385	0.089009	0.646294
ENSG00000144848	ATG3	-0.412384	0.0890103	0.646294
ENSG00000156853	ZNF689	-0.412265	0.0891113	0.646388
ENSG00000214954	LRRC69	-0.412125	0.0892315	0.646388
ENSG00000125734	GPR108	-0.41208	0.0892694	0.646388
ENSG00000143382	ADAMTSL4	0.412041	0.0893025	0.646388
ENSG00000183250	LINC01547	0.41203	0.0893127	0.646388
ENSG00000086598	TMED2	-0.411985	0.089351	0.646388
ENSG00000185973	TMLHE	-0.411799	0.0895097	0.646445
ENSG00000151552	QDPR	0.411783	0.0895231	0.646445
ENSG00000156650	KAT6B	0.411758	0.089545	0.646445
ENSG00000180398	MCFD2	-0.41172	0.0895776	0.646445
ENSG00000127481	UBR4	0.411493	0.089772	0.647453
ENSG00000147403	RPL10	-0.411421	0.0898341	0.647506
ENSG00000136463	TACO1	-0.411183	0.0900383	0.647752
ENSG00000183208	GDPGP1	-0.411174	0.0900462	0.647752
ENSG00000128626	MRPS12	-0.411147	0.0900691	0.647752
ENSG00000198646	NCOA6	0.41107	0.0901354	0.647752
ENSG00000102096	PIM2	-0.411062	0.090142	0.647752
ENSG00000115808	STRN	0.410757	0.0904043	0.649186
ENSG00000070882	OSBPL3	0.410703	0.0904513	0.649186
ENSG00000132819	RBM38	-0.41059	0.0905489	0.649492
ENSG00000141376	BCAS3	0.410353	0.0907536	0.649883
ENSG00000116128	BCL9	0.410278	0.0908177	0.649883
ENSG00000100346	CACNA1I	0.410222	0.0908667	0.649883
ENSG00000244005	NFS1	-0.410075	0.0909941	0.649883
ENSG00000123975	CKS2	-0.410037	0.0910266	0.649883
ENSG00000151176	PLBD2	0.409992	0.0910658	0.649883
ENSG00000131174	COX7B	-0.409988	0.0910691	0.649883
ENSG00000160766	GBAP1	0.409895	0.09115	0.649883
ENSG00000180182	MED14	0.409836	0.0912008	0.649883
ENSG00000155100	OTUD6B	-0.409775	0.0912535	0.649883
ENSG00000048162	NOP16	-0.409747	0.0912778	0.649883
ENSG00000122557	HERPUD2	0.409656	0.0913571	0.649883
ENSG00000094841	UPRT	-0.40946	0.0915272	0.649883
ENSG00000065485	PDIA5	0.409417	0.0915647	0.649883
ENSG00000168101	NUDT16L1	-0.409401	0.0915791	0.649883
ENSG00000128159	TUBGCP6	0.409171	0.0917792	0.649883
ENSG00000228649	SNHG26	-0.409157	0.0917916	0.649883
ENSG00000065526	SPEN	0.409023	0.0919077	0.649883
ENSG00000204406	MBD5	0.408993	0.0919339	0.649883
ENSG00000000971	CFH	0.408916	0.0920017	0.649883
ENSG00000140030	GPR65	-0.408896	0.0920189	0.649883
ENSG00000186566	GPATCH8	0.408877	0.0920358	0.649883
ENSG00000115839	RAB3GAP1	-0.408534	0.0923356	0.649883
ENSG00000068650	ATP11A	0.40851	0.0923564	0.649883
ENSG00000141298	SSH2	0.408486	0.0923775	0.649883
ENSG00000253719	ATXN7L3B	-0.408323	0.0925201	0.649883
ENSG00000095209	TMEM38B	-0.40828	0.0925579	0.649883
ENSG00000101966	XIAP	0.408216	0.0926142	0.649883
ENSG00000134884	ARGLU1	0.408215	0.0926153	0.649883
ENSG00000172375	C2CD2L	0.408181	0.0926448	0.649883
ENSG00000135365	PHF21A	0.408005	0.0927988	0.649883
ENSG00000144468	RHBDD1	-0.407996	0.0928068	0.649883
ENSG00000205356	TECPR1	0.407986	0.0928156	0.649883
ENSG00000075151	EIF4G3	0.407934	0.0928612	0.649883
ENSG00000155313	USP25	0.407929	0.0928656	0.649883
ENSG00000023734	STRAP	-0.407868	0.0929199	0.649883
ENSG00000136888	ATP6V1G1	-0.407835	0.0929484	0.649883
ENSG00000155254	MARVELD1	0.407584	0.0931694	0.649883
ENSG00000135945	REV1	0.407504	0.0932404	0.649883
ENSG00000142959	BEST4	-0.407481	0.0932599	0.649883
ENSG00000174652	ZNF266	0.407399	0.0933323	0.649883
ENSG00000159692	CTBP1	0.407374	0.0933546	0.649883
ENSG00000078668	VDAC3	-0.407274	0.0934431	0.649883
ENSG00000140612	SEC11A	-0.40719	0.0935175	0.649883
ENSG00000170921	TANC2	0.407182	0.0935242	0.649883
ENSG00000113387	SUB1	-0.407159	0.0935444	0.649883
ENSG00000185864	NPIPB4	0.406987	0.0936965	0.649883
ENSG00000166289	PLEKHF1	-0.406971	0.0937103	0.649883
ENSG00000154719	MRPL39	-0.4069	0.0937733	0.649883
ENSG00000127152	BCL11B	0.406777	0.0938822	0.649883
ENSG00000264920	SP2-DT	-0.406767	0.0938915	0.649883
ENSG00000158406	H4C8	-0.406718	0.0939344	0.649883
ENSG00000175455	CCDC14	0.406663	0.093983	0.649883
ENSG00000235944	ZNF815P	0.406567	0.0940685	0.649883
ENSG00000158850	B4GALT3	-0.406533	0.0940984	0.649883
ENSG00000180104	EXOC3	0.4065	0.0941281	0.649883
ENSG00000117133	RPF1	-0.406425	0.0941949	0.649883
ENSG00000148925	BTBD10	-0.406415	0.0942031	0.649883
ENSG00000173660	UQCRH	-0.406375	0.0942385	0.649883
ENSG00000030110	BAK1	-0.406216	0.0943799	0.649883
ENSG00000145715	RASA1	0.406034	0.0945424	0.649883
ENSG00000115414	FN1	0.405987	0.0945838	0.649883
ENSG00000177370	TIMM22	-0.405966	0.0946024	0.649883
ENSG00000165119	HNRNPK	-0.405947	0.0946196	0.649883
ENSG00000173915	ATP5MK	-0.405911	0.0946514	0.649883
ENSG00000198837	DENND4B	0.405858	0.0946989	0.649883
ENSG00000274471	HERC2P7	0.405811	0.0947411	0.649883
ENSG00000108061	SHOC2	-0.405718	0.0948236	0.649883
ENSG00000173451	THAP2	-0.405695	0.0948441	0.649883
ENSG00000141378	PTRH2	-0.405695	0.0948444	0.649883
ENSG00000100601	ALKBH1	-0.405545	0.0949785	0.649883
ENSG00000126860	EVI2A	-0.405419	0.0950908	0.649883
ENSG00000114423	CBLB	0.405417	0.0950928	0.649883
ENSG00000135521	LTV1	-0.405343	0.0951591	0.649883
ENSG00000156374	PCGF6	-0.405297	0.0951998	0.649883
ENSG00000161847	RAVER1	0.405184	0.0953012	0.649883
ENSG00000144354	CDCA7	0.405184	0.0953013	0.649883
ENSG00000205133	TRIQK	-0.405081	0.0953937	0.649883
ENSG00000157796	WDR19	0.405053	0.0954183	0.649883
ENSG00000225880	LINC00115	-0.405052	0.0954195	0.649883
ENSG00000165644	COMTD1	0.405048	0.0954225	0.649883
ENSG00000056097	ZFR	-0.405044	0.0954264	0.649883
ENSG00000157107	FCHO2	-0.405039	0.0954306	0.649883
ENSG00000107864	CPEB3	0.405005	0.0954619	0.649883
ENSG00000133114	GPALPP1	0.40495	0.0955108	0.649883
ENSG00000137055	PLAA	-0.404939	0.095521	0.649883
ENSG00000182118	FAM89A	-0.404889	0.0955653	0.649883
ENSG00000009413	REV3L	0.404883	0.0955709	0.649883
ENSG00000119707	RBM25	0.404781	0.0956625	0.649883
ENSG00000183258	DDX41	0.40475	0.0956901	0.649883
ENSG00000197620	EOLA1	-0.404611	0.0958149	0.649883
ENSG00000156639	ZFAND3	0.404604	0.0958215	0.649883
ENSG00000177917	ARL6IP6	-0.404584	0.0958391	0.649883
ENSG00000084676	NCOA1	0.404526	0.0958915	0.649883
ENSG00000113360	DROSHA	0.40447	0.0959415	0.649883
ENSG00000267080	ASB16-AS1	0.404327	0.0960703	0.649883
ENSG00000215067	ALOX12-AS1	0.404322	0.0960749	0.649883
ENSG00000101146	RAE1	-0.404211	0.0961752	0.649883
ENSG00000137337	MDC1	0.40418	0.096203	0.649883
ENSG00000063169	BICRA	0.40401	0.0963568	0.649883
ENSG00000165288	BRWD3	0.403996	0.0963692	0.649883
ENSG00000049618	ARID1B	0.403982	0.0963814	0.649883
ENSG00000080947	CROCCP3	0.403897	0.0964582	0.649883
ENSG00000106588	PSMA2	-0.403894	0.0964615	0.649883
ENSG00000169203	NPIPB12	0.403879	0.0964749	0.649883
ENSG00000136710	CCDC115	-0.403869	0.0964841	0.649883
ENSG00000120915	EPHX2	0.403697	0.0966394	0.649883
ENSG00000166532	RIMKLB	0.403668	0.0966657	0.649883
ENSG00000152133	GPATCH11	-0.40358	0.0967452	0.649883
ENSG00000167468	GPX4	-0.403472	0.096843	0.649883
ENSG00000110711	AIP	-0.403461	0.0968529	0.649883
ENSG00000130165	ELOF1	-0.403439	0.0968733	0.649883
ENSG00000117153	KLHL12	-0.403327	0.0969746	0.649883
ENSG00000173889	PHC3	0.403291	0.0970066	0.649883
ENSG00000106397	PLOD3	0.403276	0.0970206	0.649883
ENSG00000002919	SNX11	-0.40318	0.0971077	0.649883
ENSG00000117481	NSUN4	0.403173	0.0971136	0.649883
ENSG00000013392	RWDD2A	-0.403116	0.0971657	0.649883
ENSG00000099991	CABIN1	0.403108	0.0971734	0.649883
ENSG00000171634	BPTF	0.403058	0.0972187	0.649883
ENSG00000179218	CALR	-0.402975	0.0972943	0.649883
ENSG00000164944	VIRMA	-0.402949	0.0973178	0.649883
ENSG00000142556	ZNF614	-0.402774	0.0974769	0.649883
ENSG00000104946	TBC1D17	0.402766	0.097484	0.649883
ENSG00000167384	ZNF180	-0.402746	0.0975021	0.649883
ENSG00000126214	KLC1	0.402719	0.0975264	0.649883
ENSG00000167208	SNX20	-0.402531	0.0976978	0.650129
ENSG00000058063	ATP11B	0.402475	0.0977487	0.650129
ENSG00000114125	RNF7	-0.402442	0.0977788	0.650129
ENSG00000172586	CHCHD1	-0.402438	0.0977832	0.650129
ENSG00000134982	APC	0.402317	0.0978934	0.650483
ENSG00000135211	TMEM60	-0.40224	0.0979636	0.650483
ENSG00000232442	MHENCR	0.402199	0.0980015	0.650483
ENSG00000116157	GPX7	-0.401924	0.0982529	0.651754
ENSG00000213866	YBX1P10	-0.401869	0.0983032	0.651754
ENSG00000186166	CENATAC	0.401749	0.0984132	0.651935
ENSG00000144357	UBR3	0.401719	0.0984406	0.651935
ENSG00000211771	TRBJ2-7	-0.401641	0.0985122	0.651955
ENSG00000149639	SOGA1	0.401595	0.0985538	0.651955
ENSG00000179222	MAGED1	0.401442	0.0986944	0.652288
ENSG00000173442	EHBP1L1	0.40142	0.0987145	0.652288
ENSG00000124702	KLHDC3	-0.401318	0.0988088	0.652546
ENSG00000054611	TBC1D22A	0.401152	0.0989608	0.652552
ENSG00000152818	UTRN	0.401146	0.0989664	0.652552
ENSG00000149792	MRPL49	-0.401073	0.0990337	0.652552
ENSG00000140807	NKD1	-0.400784	0.0993004	0.652552
ENSG00000124279	FASTKD3	-0.40077	0.0993127	0.652552
ENSG00000166436	TRIM66	0.400466	0.0995936	0.652552
ENSG00000127483	HP1BP3	0.400435	0.0996227	0.652552
ENSG00000130640	TUBGCP2	0.400408	0.0996475	0.652552
ENSG00000164253	WDR41	0.400272	0.0997729	0.652552
ENSG00000124067	SLC12A4	0.400134	0.0999009	0.652552
ENSG00000102445	RUBCNL	-0.400099	0.0999337	0.652552
ENSG00000182307	C8orf33	-0.400086	0.0999458	0.652552
ENSG00000143621	ILF2	-0.40001	0.100016	0.652552
ENSG00000152413	HOMER1	-0.400001	0.100024	0.652552
ENSG00000064419	TNPO3	-0.399952	0.10007	0.652552
ENSG00000168010	ATG16L2	0.399824	0.100189	0.652552
ENSG00000143543	JTB	-0.399814	0.100198	0.652552
ENSG00000186635	ARAP1	0.399803	0.100208	0.652552
ENSG00000125755	SYMPK	0.399697	0.100306	0.652552
ENSG00000205659	LIN52	-0.399614	0.100384	0.652552
ENSG00000061794	MRPS35	-0.399538	0.100454	0.652552
ENSG00000122224	LY9	-0.399463	0.100524	0.652552
ENSG00000100151	PICK1	0.399454	0.100533	0.652552
ENSG00000165629	ATP5F1C	-0.399429	0.100556	0.652552
ENSG00000230989	HSBP1	-0.399406	0.100577	0.652552
ENSG00000174928	C3orf33	-0.399345	0.100634	0.652552
ENSG00000160685	ZBTB7B	-0.399208	0.100762	0.652552
ENSG00000243317	STMP1	-0.399181	0.100786	0.652552
ENSG00000137547	MRPL15	-0.399163	0.100804	0.652552
ENSG00000166575	TMEM135	0.399109	0.100854	0.652552
ENSG00000143633	C1orf131	-0.399094	0.100868	0.652552
ENSG00000164010	ERMAP	0.398941	0.101011	0.652552
ENSG00000277734	TRAC	-0.398924	0.101027	0.652552
ENSG00000269556	TMEM185A	-0.398721	0.101216	0.652552
ENSG00000143947	RPS27A	-0.398694	0.101242	0.652552
ENSG00000111224	PARP11	0.398611	0.101319	0.652552
ENSG00000071246	VASH1	-0.398599	0.10133	0.652552
ENSG00000091732	ZC3HC1	-0.398586	0.101342	0.652552
ENSG00000267128	RNF157-AS1	0.398433	0.101486	0.652552
ENSG00000172366	MCRIP2	-0.398385	0.10153	0.652552
ENSG00000143418	CERS2	-0.398178	0.101725	0.652552
ENSG00000099940	SNAP29	0.398148	0.101753	0.652552
ENSG00000132823	OSER1	-0.398034	0.10186	0.652552
ENSG00000144843	ADPRH	-0.397997	0.101895	0.652552
ENSG00000148337	CIZ1	0.397906	0.10198	0.652552
ENSG00000145365	TIFA	-0.3979	0.101986	0.652552
ENSG00000125384	PTGER2	0.397866	0.102018	0.652552
ENSG00000166189	HPS6	-0.39779	0.102089	0.652552
ENSG00000138785	INTS12	-0.397741	0.102135	0.652552
ENSG00000061987	MON2	0.397676	0.102197	0.652552
ENSG00000038427	VCAN	0.397672	0.1022	0.652552
ENSG00000183726	TMEM50A	-0.397646	0.102225	0.652552
ENSG00000140525	FANCI	0.39763	0.10224	0.652552
ENSG00000157637	SLC38A10	0.397601	0.102267	0.652552
ENSG00000157933	SKI	0.397597	0.102271	0.652552
ENSG00000197081	IGF2R	0.397544	0.102321	0.652552
ENSG00000170027	YWHAG	-0.397429	0.102429	0.652552
ENSG00000116663	FBXO6	-0.397385	0.102471	0.652552
ENSG00000001561	ENPP4	-0.397326	0.102526	0.652552
ENSG00000183579	ZNRF3	0.397315	0.102537	0.652552
ENSG00000164465	DCBLD1	-0.397235	0.102613	0.652552
ENSG00000009954	BAZ1B	0.397171	0.102673	0.652552
ENSG00000109381	ELF2	-0.397157	0.102686	0.652552
ENSG00000005206	SPPL2B	0.397068	0.10277	0.652552
ENSG00000022567	SLC45A4	-0.39706	0.102777	0.652552
ENSG00000257923	CUX1	0.397023	0.102813	0.652552
ENSG00000176170	SPHK1	-0.396964	0.102868	0.652552
ENSG00000113161	HMGCR	-0.396955	0.102878	0.652552
ENSG00000197894	ADH5	-0.396934	0.102897	0.652552
ENSG00000112659	CUL9	0.396888	0.102941	0.652552
ENSG00000231389	HLA-DPA1	-0.396858	0.102969	0.652552
ENSG00000145919	BOD1	-0.396835	0.10299	0.652552
ENSG00000162607	USP1	-0.396793	0.103031	0.652552
ENSG00000113597	TRAPPC13	-0.39678	0.103042	0.652552
ENSG00000183621	ZNF438	0.396754	0.103067	0.652552
ENSG00000206337	HCP5	-0.396711	0.103108	0.652552
ENSG00000102226	USP11	0.396686	0.103132	0.652552
ENSG00000181274	FRAT2	-0.39668	0.103138	0.652552
ENSG00000087111	PIGS	-0.396642	0.103173	0.652552
ENSG00000169740	ZNF32	-0.396584	0.103228	0.652552
ENSG00000145734	BDP1	0.396474	0.103333	0.652552
ENSG00000197780	TAF13	-0.396416	0.103388	0.652552
ENSG00000186141	POLR3C	-0.396349	0.103452	0.652552
ENSG00000182670	TTC3	0.396339	0.103461	0.652552
ENSG00000100403	ZC3H7B	0.396293	0.103505	0.652552
ENSG00000147202	DIAPH2	0.396241	0.103554	0.652552
ENSG00000204138	PHACTR4	0.396072	0.103715	0.653219
ENSG00000188846	RPL14	-0.396009	0.103775	0.653246
ENSG00000156787	TBC1D31	-0.395704	0.104065	0.654196
ENSG00000107796	ACTA2	0.395688	0.104081	0.654196
ENSG00000171456	ASXL1	0.395677	0.104092	0.654196
ENSG00000123130	ACOT9	0.395572	0.104191	0.654474
ENSG00000105323	HNRNPUL1	0.395501	0.104259	0.654551
ENSG00000169118	CSNK1G1	0.395405	0.104351	0.654685
ENSG00000057935	MTA3	0.39532	0.104432	0.654685
ENSG00000006634	DBF4	-0.395306	0.104446	0.654685
ENSG00000120158	RCL1	-0.394926	0.10481	0.656353
ENSG00000176928	GCNT4	-0.394853	0.10488	0.656353
ENSG00000184208	C22orf46	0.394826	0.104905	0.656353
ENSG00000087448	KLHL42	0.394776	0.104953	0.656353
ENSG00000119321	FKBP15	0.394661	0.105064	0.656353
ENSG00000204516	MICB	-0.394645	0.105079	0.656353
ENSG00000078618	NRDC	0.394572	0.10515	0.656353
ENSG00000145214	DGKQ	0.394565	0.105156	0.656353
ENSG00000112624	BICRAL	0.394331	0.105381	0.65665
ENSG00000184402	SS18L1	0.394258	0.105452	0.65665
ENSG00000101294	HM13	0.394228	0.10548	0.65665
ENSG00000068654	POLR1A	0.394208	0.1055	0.65665
ENSG00000204219	TCEA3	-0.394203	0.105505	0.65665
ENSG00000110906	KCTD10	-0.394062	0.105641	0.65665
ENSG00000175220	ARHGAP1	0.394059	0.105643	0.65665
ENSG00000136810	TXN	-0.393904	0.105793	0.65665
ENSG00000114491	UMPS	-0.393803	0.10589	0.65665
ENSG00000105738	SIPA1L3	0.393781	0.105911	0.65665
ENSG00000204257	HLA-DMA	-0.393765	0.105927	0.65665
ENSG00000196357	ZNF565	-0.393645	0.106043	0.65665
ENSG00000141030	COPS3	-0.393602	0.106084	0.65665
ENSG00000182117	NOP10	-0.393541	0.106144	0.65665
ENSG00000198496	NBR2	0.393255	0.106421	0.65665
ENSG00000041988	THAP3	-0.393247	0.106428	0.65665
ENSG00000068400	GRIPAP1	0.393158	0.106514	0.65665
ENSG00000130402	ACTN4	0.39315	0.106522	0.65665
ENSG00000154217	PITPNC1	0.393099	0.106572	0.65665
ENSG00000115423	DNAH6	0.393058	0.106612	0.65665
ENSG00000064309	CDON	0.393047	0.106622	0.65665
ENSG00000178449	COX14	-0.393047	0.106622	0.65665
ENSG00000198815	FOXJ3	0.393027	0.106642	0.65665
ENSG00000132849	PATJ	0.393005	0.106663	0.65665
ENSG00000163902	RPN1	-0.392994	0.106674	0.65665
ENSG00000169738	DCXR	-0.392688	0.106972	0.65665
ENSG00000107738	VSIR	0.392609	0.107048	0.65665
ENSG00000164603	BMT2	-0.392577	0.10708	0.65665
ENSG00000123505	AMD1	-0.392558	0.107098	0.65665
ENSG00000196155	PLEKHG4	0.392396	0.107255	0.65665
ENSG00000198780	FAM169A	-0.392385	0.107267	0.65665
ENSG00000182899	RPL35A	-0.392335	0.107315	0.65665
ENSG00000198833	UBE2J1	-0.392311	0.107338	0.65665
ENSG00000134419	RPS15A	-0.392288	0.107361	0.65665
ENSG00000204899	MZT1	-0.392284	0.107365	0.65665
ENSG00000133246	PRAM1	0.392257	0.107392	0.65665
ENSG00000146677	RPL32P18	-0.392208	0.107439	0.65665
ENSG00000172409	CLP1	-0.392146	0.1075	0.65665
ENSG00000140470	ADAMTS17	0.392128	0.107517	0.65665
ENSG00000232677	LINC00665	-0.392049	0.107594	0.65665
ENSG00000102871	TRADD	0.392032	0.107611	0.65665
ENSG00000136878	USP20	0.392011	0.107631	0.65665
ENSG00000211592	IGKC	-0.391975	0.107667	0.65665
ENSG00000092929	UNC13D	0.39186	0.10778	0.65665
ENSG00000196876	SCN8A	0.391842	0.107797	0.65665
ENSG00000272899	ATP6V1FNB	-0.391812	0.107826	0.65665
ENSG00000134602	STK26	-0.391806	0.107832	0.65665
ENSG00000158019	BABAM2	0.391768	0.107869	0.65665
ENSG00000259429	UBE2Q2P2	0.391591	0.108042	0.657369
ENSG00000085982	USP40	0.391527	0.108105	0.657412
ENSG00000171314	PGAM1	-0.391444	0.108186	0.657567
ENSG00000178935	ZNF552	-0.391208	0.108418	0.65864
ENSG00000105393	BABAM1	-0.391019	0.108604	0.658666
ENSG00000047579	DTNBP1	0.390987	0.108635	0.658666
ENSG00000124172	ATP5F1E	-0.390943	0.108679	0.658666
ENSG00000106344	RBM28	0.390922	0.108699	0.658666
ENSG00000181222	POLR2A	0.39092	0.108701	0.658666
ENSG00000122359	ANXA11	0.390861	0.108759	0.658681
ENSG00000213337	ANKRD39	-0.39077	0.108849	0.658888
ENSG00000261221	ZNF865	0.39032	0.109293	0.660066
ENSG00000112208	BAG2	-0.390281	0.109331	0.660066
ENSG00000197724	PHF2	0.390279	0.109333	0.660066
ENSG00000231205	ZNF826P	-0.39021	0.109401	0.660066
ENSG00000101842	VSIG1	0.390202	0.10941	0.660066
ENSG00000115525	ST3GAL5	-0.390165	0.109446	0.660066
ENSG00000100478	AP4S1	0.390154	0.109457	0.660066
ENSG00000112739	PRPF4B	0.390083	0.109527	0.660066
ENSG00000184916	JAG2	-0.390031	0.109579	0.660066
ENSG00000095383	TBC1D2	0.390008	0.109602	0.660066
ENSG00000013583	HEBP1	0.38987	0.109738	0.660327
ENSG00000088827	SIGLEC1	0.389851	0.109757	0.660327
ENSG00000110696	C11orf58	-0.389667	0.10994	0.661092
ENSG00000131495	NDUFA2	-0.389587	0.110019	0.661232
ENSG00000139514	SLC7A1	0.389487	0.110118	0.661302
ENSG00000143155	TIPRL	-0.389443	0.110162	0.661302
ENSG00000152242	C18orf25	0.389406	0.110198	0.661302
ENSG00000096433	ITPR3	0.389323	0.110281	0.661317
ENSG00000167548	KMT2D	0.389203	0.110401	0.661317
ENSG00000215717	TMEM167B	-0.389179	0.110425	0.661317
ENSG00000170989	S1PR1	-0.389139	0.110465	0.661317
ENSG00000111875	ASF1A	-0.389119	0.110484	0.661317
ENSG00000183655	KLHL25	-0.389061	0.110542	0.661317
ENSG00000139990	DCAF5	0.38901	0.110592	0.661317
ENSG00000022267	FHL1	-0.388871	0.110732	0.66134
ENSG00000167005	NUDT21	-0.388832	0.11077	0.66134
ENSG00000229056	HECW2-AS1	0.388814	0.110788	0.66134
ENSG00000244734	HBB	-0.388782	0.11082	0.66134
ENSG00000163378	EOGT	-0.388609	0.110992	0.662036
ENSG00000162341	TPCN2	0.38834	0.111261	0.6628
ENSG00000006576	PHTF2	0.388302	0.1113	0.6628
ENSG00000184922	FMNL1	0.388155	0.111447	0.6628
ENSG00000161091	MFSD12	0.388065	0.111537	0.6628
ENSG00000163519	TRAT1	-0.388051	0.111551	0.6628
ENSG00000204859	ZBTB48	0.388026	0.111576	0.6628
ENSG00000143387	CTSK	0.388011	0.111591	0.6628
ENSG00000132664	POLR3F	-0.388007	0.111595	0.6628
ENSG00000126001	CEP250	0.387947	0.111656	0.6628
ENSG00000172888	ZNF621	0.387839	0.111764	0.6628
ENSG00000139168	ZCRB1	-0.387751	0.111852	0.6628
ENSG00000076043	REXO2	0.387716	0.111887	0.6628
ENSG00000165501	LRR1	-0.387621	0.111982	0.6628
ENSG00000137364	TPMT	-0.387471	0.112134	0.6628
ENSG00000170043	TRAPPC1	0.387225	0.112381	0.6628
ENSG00000077157	PPP1R12B	0.387187	0.112419	0.6628
[truncated: 9,829 more rows]
